# Supplementary material for: Identification of different classes of genome instability suppressor genes through analysis of DNA damage response markers
Source: G3 (Bethesda). 2024 Mar 25;14(6):jkae064. doi: 10.1093/g3journal/jkae064 (PMC11152081; doi:10.1093/g3journal/jkae064)
Supplement: jkae064_Supplementary_Data [file jkae064_supplementary_data.zip]

Archive with 15 entries (15 files):
- Supplementary_Figure_1_G3-2024-404884.pdf
- Supplementary_Figure_2_G3-2024-404884.pdf
- Supplementary_Figure_3_G3-2024-404884.pdf
- Supplementary_Figure_4_G3-2024-404884.pdf
- Supplementary_Figure_5_G3-2024-404884.pdf
- Supplementary_Figure_6_G3-2024-404884.pdf
- Supplementary_Methods_G3-2024-404884.docx
- Supplementary_Table_1_G3-2024-404884.xlsx
- Supplementary_Table_2_G3-2024-404884.xlsx
- Supplementary_Table_3_G3-2024-404884.xlsx
- Supplementary_Table_4_G3-2024-404884.xlsx
- Supplementary_Table_5_G3-2024-404884.xlsx
- Supplementary_Table_6_G3-2024-404884.docx
- Supplementary_Table_7_G3-2024-404884.xlsx
- Supplementary_Table_8_G3-2024-404884.xlsx
