# Supplementary material for: Identification of different classes of genome instability suppressor genes through analysis of DNA damage response markers
Source: G3 (Bethesda). 2024 Mar 25;14(6):jkae064. doi: 10.1093/g3journal/jkae064 (PMC11152081; doi:10.1093/g3journal/jkae064)
Supplement: jkae064_Supplementary_Data [file jkae064_supplementary_data.zip › Supplementary_Table_1_G3-2024-404884.xlsx]

## Sheet: Summary
Supplemental Table 1. Hug1-EGFP observations for mutant strains
Sheets
Unmerged	All valid and unmerged observations
Merged	Merged values for all observations
Identified Genes	Genes affected by mutations causing increased Hug1-EGFP expression (note genes can appear more than once)
Columns Unmerged and Merged
Experiment	Experiment that the observation belongs to, "Merged" for the merged observations
ORF	Systematic name for the gene affected by the mutation
Gene	Locus name for the gene affected by the mutation
Allele	Allele name
Temperature.Celsius	Temperature at which the cells were grown prior to FACS analysis
Ploidy	Measured ploidy of the sample in a separate DNA context FACS
Num.Observations	Number of observations (for merged observations only)
Sample.Mean	Mean Hug1-EGFP signal for the sample(s)
Control.Mean	Mean Hug1-EGFP signal for the on-plate control(s)
Sample.Fold.Hug1.EGFP	Mean Hug1-EGFP signal sample divided by the Hug1-EGFP signal for the on-plate controls
Sample.P.Value	P-value calculated from the fitted normal distribution of fold Hug1-EGFP measurements
Sample.FDR	Benjamini-Hochberg False Discovery Rate Adjusted P-value
Hug1.Sig	Boolean; does allele cause a significant increase in Hug1-EGFP expression
Columns Identified Genes
Category	Broad category for gene
ORF	Systematic name for the identified gene
Gene	Locus name for the identified gene

## Sheet: Unmerged
Experiment	ORF	Gene	Allele	Num.Observations	Ploidy	Temperature.Celsius	Sample.Mean.Hug1GFP	Control.Mean.Hug1GFP	Sample.Fold.Hug1GFP
HighPriority1	YKL075C	AAN1	aan1	1	n	30	171	146	1.17123
HighPriority1	YGR037C	ACB1	acb1	1	n	30	219	146	1.5
HighPriority1	YDR448W	ADA2	ada2	1	n	30	329	165	1.99394
HighPriority1	YGL071W	AFT1	aft1	1	n	30	181	161	1.12422
HighPriority1	YDR264C	AKR1	akr1	1	n	30	199	161	1.23602
HighPriority1	YML086C	ALO1	alo1	1	n	30	218	189	1.15344
HighPriority1	YBR158W	AMN1	amn1	1	n	30	175	165	1.06061
HighPriority1	YLR102C	APC9	apc9	1	n	30	225	146	1.5411
HighPriority1	YKL114C	APN1	apn1	1	n	30	172	175	0.982857
HighPriority1	YBL019W	APN2	apn2	1	n	30	182	175	1.04
HighPriority1	YHR013C	ARD1	ard1	1	n	30	370	189	1.95767
HighPriority1	YOR141C	ARP8	arp8	1	n	30	295	181	1.62983
HighPriority1	YBL089W	AVT5	avt5	1	n	30	207	161	1.28571
HighPriority1	YJL095W	BCK1	bck1	1	n	30	198	165	1.2
HighPriority1	YDL070W	BDF2	bdf2	1	n	30	196	161	1.21739
HighPriority1	YPL115C	BEM3	bem3	1	n	30	296	161	1.83851
HighPriority1	YJR053W	BFA1	bfa1	1	n	30	227	165	1.37576
HighPriority1	YER016W	BIM1	bim1	1	n	30	327	146	2.23973
HighPriority1	YGR286C	BIO2	bio2	1	n	30	216	161	1.34161
HighPriority1	YDL074C	BRE1	bre1	1	n	30	347	175	1.98286
HighPriority1	YLR015W	BRE2	bre2	1	n	30	286	165	1.73333
HighPriority1	YGR188C	BUB1	bub1	1	n	30	168	165	1.01818
HighPriority1	YMR055C	BUB2	bub2	1	n	30	203	165	1.2303
HighPriority1	YOR026W	BUB3	bub3	1	n	30	195	165	1.18182
HighPriority1	YLR319C	BUD6	bud6	1	n	30	331	161	2.0559
HighPriority1	YLR226W	BUR2	bur2	1	n	30	707	181	3.90608
HighPriority1	YHR114W	BZZ1	bzz1	1	n	30	256	161	1.59006
HighPriority1	YML102W	CAC2	cac2	1	n	30	335	189	1.77249
HighPriority1	YNL288W	CAF40	caf40	1	n	30	168	161	1.04348
HighPriority1	YAL021C	CCR4	ccr4	1	n	30	363	189	1.92063
HighPriority1	YFR036W	CDC26	cdc26	1	n	30	368	165	2.2303
HighPriority1	YCR094W	CDC50	cdc50	1	n	30	270	146	1.84932
HighPriority1	YLR418C	CDC73	cdc73	1	n	30	295	146	2.02055
HighPriority1	YER164W	CHD1	chd1	1	n	30	230	146	1.57534
HighPriority1	YBR274W	CHK1	chk1	1	n	30	216	189	1.14286
HighPriority1	YPL008W	CHL1	chl1	1	n	30	284	146	1.94521
HighPriority1	YDR254W	CHL4	chl4	1	n	30	210	146	1.43836
HighPriority1	YER030W	CHZ1	chz1	1	n	30	205	146	1.40411
HighPriority1	YMR198W	CIK1	cik1	1	n	30	386	146	2.64384
HighPriority1	YGL019W	CKB1	ckb1	1	n	30	183	146	1.25342
HighPriority1	YOR039W	CKB2	ckb2	1	n	30	271	146	1.85616
HighPriority1	YPR119W	CLB2	clb2	1	n	30	354	189	1.87302
HighPriority1	YPL256C	CLN2	cln2	1	n	30	216	189	1.14286
HighPriority1	YAL040C	CLN3	cln3	1	n	30	265	146	1.81507
HighPriority1	YGL005C	COG7	cog7	1	n	30	198	165	1.2
HighPriority1	YML071C	COG8	cog8	1	n	30	207	165	1.25455
HighPriority1	YNR041C	COQ2	coq2	1	n	30	217	181	1.1989
HighPriority1	YML078W	CPR3	cpr3	1	n	30	192	161	1.19255
HighPriority1	YNR028W	CPR8	cpr8	1	n	30	202	161	1.25466
HighPriority1	YCR086W	CSM1	csm1	1	n	30	207	189	1.09524
HighPriority1	YIL132C	CSM2	csm2	1	n	30	240	175	1.37143
HighPriority1	YMR048W	CSM3	csm3	1	n	30	305	189	1.61376
HighPriority1	YMR078C	CTF18	ctf18	1	n	30	480	175	2.74286
HighPriority1	YPR135W	CTF4	ctf4	1	n	30	994	175	5.68
HighPriority1	YHR191C	CTF8	ctf8	1	n	30	466	175	2.66286
HighPriority1	YPL181W	CTI6	cti6	1	n	30	225	161	1.39752
HighPriority1	YML112W	CTK3	ctk3	1	n	30	865	165	5.24242
HighPriority1	YPR124W	CTR1	ctr1	1	n	30	423	181	2.33702
HighPriority1	YPR111W	DBF20	dbf20	1	n	30	191	165	1.15758
HighPriority1	YCL016C	DCC1	dcc1	1	n	30	434	175	2.48
HighPriority1	YPL194W	DDC1	ddc1	1	n	30	201	189	1.06349
HighPriority1	YER143W	DDI1	ddi1	1	n	30	188	146	1.28767
HighPriority1	YAL013W	DEP1	dep1	1	n	30	190	165	1.15152
HighPriority1	YKR035W-A	DID2	did2	1	n	30	223	161	1.38509
HighPriority1	YOR005C	DNL4	dnl4	1	n	30	226	175	1.29143
HighPriority1	YKL213C	DOA1	doa1	1	n	30	238	165	1.44242
HighPriority1	YNL001W	DOM34	dom34	1	n	30	192	161	1.19255
HighPriority1	YDR440W	DOT1	dot1	1	n	30	192	189	1.01587
HighPriority1	YER088C	DOT6	dot6	1	n	30	248	161	1.54037
HighPriority1	YBR278W	DPB3	dpb3	1	n	30	230	175	1.31429
HighPriority1	YDR121W	DPB4	dpb4	1	n	30	339	175	1.93714
HighPriority1	YGL043W	DST1	dst1	1	n	30	154	146	1.05479
HighPriority1	YDL101C	DUN1	dun1	1	n	30	267	189	1.4127
HighPriority1	YEL018W	EAF5	eaf5	1	n	30	177	165	1.07273
HighPriority1	YJR082C	EAF6	eaf6	1	n	30	227	165	1.37576
HighPriority1	YNL136W	EAF7	eaf7	1	n	30	165	165	1
HighPriority1	YPL046C	ELC1	elc1	1	n	30	170	161	1.0559
HighPriority1	YOR144C	ELG1	elg1	1	n	30	307	189	1.62434
HighPriority1	YKL048C	ELM1	elm1	1	n	30	3257	146	22.3082
HighPriority1	YGR200C	ELP2	elp2	1	n	30	275	165	1.66667
HighPriority1	YPL086C	ELP3	elp3	1	n	30	442	165	2.67879
HighPriority1	YPL101W	ELP4	elp4	1	n	30	287	165	1.73939
HighPriority1	YMR312W	ELP6	elp6	1	n	30	305	165	1.84848
HighPriority1	YNL084C	END3	end3	1	n	30	233	181	1.28729
HighPriority1	YER044C	ERG28	erg28	1	n	30	188	181	1.03867
HighPriority1	YML008C	ERG6	erg6	1	n	30	185	146	1.26712
HighPriority1	YMR219W	ESC1	esc1	1	n	30	210	146	1.43836
HighPriority1	YDR363W	ESC2	esc2	1	n	30	422	175	2.41143
HighPriority1	YLR233C	EST1	est1	1	n	30	827	175	4.72571
HighPriority1	YLR318W	EST2	est2	1	n	30	2882	175	16.4686
HighPriority1	YIL009C-A	EST3	est3	1	n	30	1325	175	7.57143
HighPriority1	YBR026C	ETR1	etr1	1	n	30	303	181	1.67403
HighPriority1	YOR033C	EXO1	exo1	1	n	30	192	175	1.09714
HighPriority1	YNL068C	FKH2	fkh2	1	n	30	207	189	1.09524
HighPriority1	YER004W	FMP52	fmp52	1	n	30	227	161	1.40994
HighPriority1	YDR110W	FOB1	fob1	1	n	30	222	165	1.34545
HighPriority1	YNL135C	FPR1	fpr1	1	n	30	216	161	1.34161
HighPriority1	YLL043W	FPS1	fps1	1	n	30	211	161	1.31056
HighPriority1	YLL029W	FRA1	fra1	1	n	30	203	161	1.26087
HighPriority1	YPL262W	FUM1	fum1	1	n	30	256	161	1.59006
HighPriority1	YOL051W	GAL11	gal11	1	n	30	220	161	1.36646
HighPriority1	YCL011C	GBP2	gbp2	1	n	30	166	146	1.13699
HighPriority1	YGR252W	GCN5	gcn5	1	n	30	285	165	1.72727
HighPriority1	YNL199C	GCR2	gcr2	1	n	30	303	165	1.83636
HighPriority1	YDL226C	GCS1	gcs1	1	n	30	199	161	1.23602
HighPriority1	YGL020C	GET1	get1	1	n	30	198	189	1.04762
HighPriority1	YER083C	GET2	get2	1	n	30	280	189	1.48148
HighPriority1	YCL036W	GFD2	gfd2	1	n	30	261	175	1.49143
HighPriority1	YNL153C	GIM3	gim3	1	n	30	263	165	1.59394
HighPriority1	YEL003W	GIM4	gim4	1	n	30	353	165	2.13939
HighPriority1	YML094W	GIM5	gim5	1	n	30	316	165	1.91515
HighPriority1	YML006C	GIS4	gis4	1	n	30	247	146	1.69178
HighPriority1	YAL056W	GPB2	gpb2	1	n	30	238	161	1.47826
HighPriority1	YBR244W	GPX2	gpx2	1	n	30	224	161	1.3913
HighPriority1	YJL165C	HAL5	hal5	1	n	30	213	161	1.32298
HighPriority1	YKL017C	HCS1	hcs1	1	n	30	198	165	1.2
HighPriority1	YDR317W	HIM1	him1	1	n	30	240	189	1.26984
HighPriority1	YBL008W	HIR1	hir1	1	n	30	216	165	1.30909
HighPriority1	YOR038C	HIR2	hir2	1	n	30	223	165	1.35152
HighPriority1	YJR140C	HIR3	hir3	1	n	30	190	165	1.15152
HighPriority1	YML075C	HMG1	hmg1	1	n	30	216	161	1.34161
HighPriority1	YDR174W	HMO1	hmo1	1	n	30	173	165	1.04848
HighPriority1	YLR113W	HOG1	hog1	1	n	30	203	161	1.26087
HighPriority1	YBR215W	HPC2	hpc2	1	n	30	179	165	1.08485
HighPriority1	YDR291W	HRQ1	hrq1	1	n	30	178	146	1.21918
HighPriority1	YOR025W	HST3	hst3	1	n	30	299	189	1.58201
HighPriority1	YDR191W	HST4	hst4	1	n	30	205	146	1.40411
HighPriority1	YDR225W	HTA1	hta1	1	n	30	252	189	1.33333
HighPriority1	YOR136W	IDH2	idh2	1	n	30	224	161	1.3913
HighPriority1	YDL066W	IDP1	idp1	1	n	30	188	146	1.28767
HighPriority1	YFL013C	IES1	ies1	1	n	30	176	165	1.06667
HighPriority1	YLR052W	IES3	ies3	1	n	30	176	181	0.972376
HighPriority1	YER092W	IES5	ies5	1	n	30	177	165	1.07273
HighPriority1	YLR384C	IKI3	iki3	1	n	30	321	165	1.94545
HighPriority1	YIL002C	INP51	inp51	1	n	30	206	161	1.2795
HighPriority1	YDR315C	IPK1	ipk1	1	n	30	216	161	1.34161
HighPriority1	YOL081W	IRA2	ira2	1	n	30	386	161	2.39752
HighPriority1	YPL017C	IRC15	irc15	1	n	30	207	146	1.41781
HighPriority1	YLL033W	IRC19	irc19	1	n	30	230	146	1.57534
HighPriority1	YMR073C	IRC21	irc21	1	n	30	172	146	1.17808
HighPriority1	YDR332W	IRC3	irc3	1	n	30	146	146	1
HighPriority1	YDR540C	IRC4	irc4	1	n	30	149	146	1.02055
HighPriority1	YFR038W	IRC5	irc5	1	n	30	157	146	1.07534
HighPriority1	YFR055W	IRC7	irc7	1	n	30	205	146	1.40411
HighPriority1	YKR019C	IRS4	irs4	1	n	30	226	181	1.24862
HighPriority1	YER019W	ISC1	isc1	1	n	30	288	189	1.52381
HighPriority1	YBR245C	ISW1	isw1	1	n	30	253	165	1.53333
HighPriority1	YPR141C	KAR3	kar3	1	n	30	305	146	2.08904
HighPriority1	YPL269W	KAR9	kar9	1	n	30	216	146	1.47945
HighPriority1	YHR158C	KEL1	kel1	1	n	30	202	165	1.22424
HighPriority1	YGR238C	KEL2	kel2	1	n	30	202	165	1.22424
HighPriority1	YGL216W	KIP3	kip3	1	n	30	233	146	1.59589
HighPriority1	YNL322C	KRE1	kre1	1	n	30	230	165	1.39394
HighPriority1	YDR499W	LCD1	ddc2-sml1	1	n	30	182	189	0.962963
HighPriority1	YOR123C	LEO1	leo1	1	n	30	204	146	1.39726
HighPriority1	YPL055C	LGE1	lge1	1	n	30	321	175	1.83429
HighPriority1	YGL090W	LIF1	lif1	1	n	30	209	175	1.19429
HighPriority1	YDR439W	LRS4	lrs4	1	n	30	233	189	1.2328
HighPriority1	YNL147W	LSM7	lsm7	1	n	30	339	189	1.79365
HighPriority1	YGL086W	MAD1	mad1	1	n	30	178	165	1.07879
HighPriority1	YJL030W	MAD2	mad2	1	n	30	172	165	1.04242
HighPriority1	YJL013C	MAD3	mad3	1	n	30	228	165	1.38182
HighPriority1	YER142C	MAG1	mag1	1	n	30	231	175	1.32
HighPriority1	YDL056W	MBP1	mbp1	1	n	30	233	165	1.41212
HighPriority1	YPR046W	MCM16	mcm16	1	n	30	214	146	1.46575
HighPriority1	YDR318W	MCM21	mcm21	1	n	30	237	146	1.62329
HighPriority1	YJR135C	MCM22	mcm22	1	n	30	203	146	1.39041
HighPriority1	YBR136W	MEC1	mec1	1	n	30	171	189	0.904762
HighPriority1	YLR288C	MEC3	mec3	1	n	30	189	189	1
HighPriority1	YPR070W	MED1	med1	1	n	30	224	146	1.53425
HighPriority1	YIL128W	MET18	met18	1	n	30	160	175	0.914286
HighPriority1	YDR253C	MET32	met32	1	n	30	227	181	1.25414
HighPriority1	YER091C	MET6	met6	1	n	30	251	161	1.55901
HighPriority1	YIR033W	MGA2	mga2	1	n	30	267	161	1.65839
HighPriority1	YNL218W	MGS1	mgs1	1	n	30	212	189	1.12169
HighPriority1	YMR167W	MLH1	mlh1	1	n	30	311	175	1.77714
HighPriority1	YLR035C	MLH2	mlh2	1	n	30	199	146	1.36301
HighPriority1	YPL164C	MLH3	mlh3	1	n	30	278	175	1.58857
HighPriority1	YPR164W	MMS1	mms1	1	n	30	864	189	4.57143
HighPriority1	YGL087C	MMS2	mms2	1	n	30	238	175	1.36
HighPriority1	YLR320W	MMS22	mms22	1	n	30	1593	189	8.42857
HighPriority1	YBR098W	MMS4	mms4	1	n	30	303	175	1.73143
HighPriority1	YCL061C	MRC1	mrc1-aq	1	n	30	171	189	0.904762
HighPriority1	YCL061C	MRC1	mrc1	1	n	30	524	189	2.77249
HighPriority1	YMR224C	MRE11	mre11	1	n	30	685	175	3.91429
HighPriority1	YHR120W	MSH1	msh1	1	n	30	199	175	1.13714
HighPriority1	YOL090W	MSH2	msh2	1	n	30	411	175	2.34857
HighPriority1	YCR092C	MSH3	msh3	1	n	30	210	175	1.2
HighPriority1	YDL154W	MSH5	msh5	1	n	30	218	175	1.24571
HighPriority1	YBR195C	MSI1	msi1	1	n	30	275	189	1.45503
HighPriority1	YDR335W	MSN5	msn5	1	n	30	200	189	1.0582
HighPriority1	YDR386W	MUS81	mus81	1	n	30	294	175	1.68
HighPriority1	YMR080C	NAM7	nam7	1	n	30	377	161	2.34161
HighPriority1	YDL040C	NAT1	nat1	1	n	30	274	189	1.44974
HighPriority1	YPR131C	NAT3	nat3	1	n	30	339	146	2.32192
HighPriority1	YLR265C	NEJ1	nej1	1	n	30	183	175	1.04571
HighPriority1	YOR156C	NFI1	nfi1	1	n	30	200	189	1.0582
HighPriority1	YDL002C	NHP10	nhp10	1	n	30	195	165	1.18182
HighPriority1	YDR432W	NPL3	npl3	1	n	30	306	189	1.61905
HighPriority1	YMR091C	NPL6	npl6	1	n	30	637	181	3.51934
HighPriority1	YOR209C	NPT1	npt1	1	n	30	224	189	1.18519
HighPriority1	YDL167C	NRP1	nrp1	1	n	30	235	161	1.45963
HighPriority1	YML059C	NTE1	nte1	1	n	30	177	146	1.21233
HighPriority1	YAL015C	NTG1	ntg1	1	n	30	220	175	1.25714
HighPriority1	YOL043C	NTG2	ntg2	1	n	30	206	175	1.17714
HighPriority1	YDR001C	NTH1	nth1	1	n	30	212	161	1.31677
HighPriority1	YPR031W	NTO1	nto1	1	n	30	176	161	1.09317
HighPriority1	YKL057C	NUP120	nup120	1	n	30	423	189	2.2381
HighPriority1	YKR082W	NUP133	nup133	1	n	30	728	189	3.85185
HighPriority1	YML103C	NUP188	nup188	1	n	30	231	146	1.58219
HighPriority1	YAR002W	NUP60	nup60	1	n	30	447	189	2.36508
HighPriority1	YGL151W	NUT1	nut1	1	n	30	205	146	1.40411
HighPriority1	YML060W	OGG1	ogg1	1	n	30	228	175	1.30286
HighPriority1	YGR078C	PAC10	pac10	1	n	30	350	165	2.12121
HighPriority1	YCR077C	PAT1	pat1	1	n	30	254	189	1.34392
HighPriority1	YJL128C	PBS2	pbs2	1	n	30	217	161	1.34783
HighPriority1	YBR094W	PBY1	pby1	1	n	30	271	189	1.43386
HighPriority1	YOR360C	PDE2	pde2	1	n	30	282	161	1.75155
HighPriority1	YLR148W	PEP3	pep3	1	n	30	198	181	1.09392
HighPriority1	YER153C	PET122	pet122	1	n	30	227	181	1.25414
HighPriority1	YJL179W	PFD1	pfd1	1	n	30	388	165	2.35152
HighPriority1	YGL025C	PGD1	pgd1	1	n	30	208	161	1.29193
HighPriority1	YNL097C	PHO23	pho23	1	n	30	247	165	1.49697
HighPriority1	YJL117W	PHO86	pho86	1	n	30	169	161	1.04969
HighPriority1	YOR386W	PHR1	phr1	1	n	30	222	189	1.1746
HighPriority1	YML061C	PIF1	pif1	1	n	30	181	189	0.957672
HighPriority1	YBL051C	PIN4	pin4	1	n	30	223	189	1.17989
HighPriority1	YPL268W	PLC1	plc1	1	n	30	192	181	1.06077
HighPriority1	YPL144W	POC4	poc4	1	n	30	196	161	1.21739
HighPriority1	YJR043C	POL32	pol32	1	n	30	547	175	3.12571
HighPriority1	YCR014C	POL4	pol4	1	n	30	207	175	1.18286
HighPriority1	YNR052C	POP2	pop2	1	n	30	334	189	1.7672
HighPriority1	YDR075W	PPH3	pph3	1	n	30	285	189	1.50794
HighPriority1	YDR435C	PPM1	ppm1	1	n	30	257	161	1.59627
HighPriority1	YML016C	PPZ1	ppz1	1	n	30	194	161	1.20497
HighPriority1	YGR135W	PRE9	pre9	1	n	30	171	146	1.17123
HighPriority1	YMR137C	PSO2	pso2	1	n	30	229	189	1.21164
HighPriority1	YNL201C	PSY2	psy2	1	n	30	289	189	1.5291
HighPriority1	YLR376C	PSY3	psy3	1	n	30	246	175	1.40571
HighPriority1	YBL046W	PSY4	psy4	1	n	30	194	146	1.32877
HighPriority1	YER089C	PTC2	ptc2	1	n	30	217	161	1.34783
HighPriority1	YNL016W	PUB1	pub1	1	n	30	168	161	1.04348
HighPriority1	YPL022W	RAD1	rad1	1	n	30	245	175	1.4
HighPriority1	YML095C	RAD10	rad10	1	n	30	250	175	1.42857
HighPriority1	YBR114W	RAD16	rad16	1	n	30	209	175	1.19429
HighPriority1	YOR368W	RAD17	rad17	1	n	30	212	189	1.12169
HighPriority1	YCR066W	RAD18	rad18	1	n	30	627	175	3.58286
HighPriority1	YGR258C	RAD2	rad2	1	n	30	240	175	1.37143
HighPriority1	YER173W	RAD24	rad24	1	n	30	192	189	1.01587
HighPriority1	YJR035W	RAD26	rad26	1	n	30	204	175	1.16571
HighPriority1	YKL113C	RAD27	rad27	1	n	30	3790	175	21.6571
HighPriority1	YDR030C	RAD28	rad28	1	n	30	193	175	1.10286
HighPriority1	YDR419W	RAD30	rad30	1	n	30	190	175	1.08571
HighPriority1	YML011C	RAD33	rad33	1	n	30	211	175	1.20571
HighPriority1	YLR032W	RAD5	rad5	1	n	30	423	175	2.41714
HighPriority1	YNL250W	RAD50	rad50	1	n	30	771	175	4.40571
HighPriority1	YER095W	RAD51	rad51	1	n	30	843	175	4.81714
HighPriority1	YML032C	RAD52	rad52	1	n	30	1125	175	6.42857
HighPriority1	YPL153C	RAD53	rad53-21	1	n	30	269	146	1.84247
HighPriority1	YGL163C	RAD54	rad54	1	n	30	830	175	4.74286
HighPriority1	YDR076W	RAD55	rad55	1	n	30	679	175	3.88
HighPriority1	YDR004W	RAD57	rad57	1	n	30	658	175	3.76
HighPriority1	YDL059C	RAD59	rad59	1	n	30	336	175	1.92
HighPriority1	YGL058W	RAD6	rad6	1	n	30	265	175	1.51429
HighPriority1	YDR014W	RAD61	rad61	1	n	30	196	146	1.34247
HighPriority1	YJR052W	RAD7	rad7	1	n	30	192	175	1.09714
HighPriority1	YDR217C	RAD9	rad9	1	n	30	174	189	0.920635
HighPriority1	YOR265W	RBL2	rbl2	1	n	30	196	146	1.34247
HighPriority1	YML030W	RCF1	rcf1	1	n	30	183	161	1.13665
HighPriority1	YMR075W	RCO1	rco1	1	n	30	175	165	1.06061
HighPriority1	YBR073W	RDH54	rdh54	1	n	30	214	175	1.22286
HighPriority1	YDR028C	REG1	reg1	1	n	30	246	181	1.35912
HighPriority1	YOR346W	REV1	rev1	1	n	30	249	175	1.42286
HighPriority1	YPL167C	REV3	rev3	1	n	30	223	175	1.27429
HighPriority1	YIL139C	REV7	rev7	1	n	30	231	175	1.32
HighPriority1	YDR379W	RGA2	rga2	1	n	30	220	161	1.36646
HighPriority1	YLR453C	RIF2	rif2	1	n	30	178	189	0.941799
HighPriority1	YHL027W	RIM101	rim101	1	n	30	156	146	1.06849
HighPriority1	YNL294C	RIM21	rim21	1	n	30	140	161	0.869565
HighPriority1	YPR018W	RLF2	rlf2	1	n	30	326	189	1.72487
HighPriority1	YPL024W	RMI1	rmi1	1	n	30	462	175	2.64
HighPriority1	YMR234W	RNH1	rnh1	1	n	30	168	165	1.01818
HighPriority1	YNL072W	RNH201	rnh201	1	n	30	302	175	1.72571
HighPriority1	YDR279W	RNH202	rnh202	1	n	30	201	175	1.14857
HighPriority1	YLR154C	RNH203	rnh203	1	n	30	235	175	1.34286
HighPriority1	YIL066C	RNR3	rnr3	1	n	30	249	175	1.42286
HighPriority1	YDR156W	RPA14	rpa14	1	n	30	157	161	0.975155
HighPriority1	YJL148W	RPA34	rpa34	1	n	30	160	161	0.993789
HighPriority1	YGL070C	RPB9	rpb9	1	n	30	226	161	1.40373
HighPriority1	YNL330C	RPD3	rpd3	1	n	30	300	165	1.81818
HighPriority1	YJL121C	RPE1	rpe1	1	n	30	180	161	1.11801
HighPriority1	YPL009C	RQC2	rqc2	1	n	30	185	161	1.14907
HighPriority1	YIL153W	RRD1	rrd1	1	n	30	265	161	1.64596
HighPriority1	YHR031C	RRM3	rrm3	1	n	30	536	175	3.06286
HighPriority1	YGR152C	RSR1	rsr1	1	n	30	200	161	1.24224
HighPriority1	YGL244W	RTF1	rtf1	1	n	30	213	146	1.4589
HighPriority1	YGL252C	RTG2	rtg2	1	n	30	184	161	1.14286
HighPriority1	YJL047C	RTT101	rtt101	1	n	30	754	189	3.98942
HighPriority1	YGR275W	RTT102	rtt102	1	n	30	186	165	1.12727
HighPriority1	YDR289C	RTT103	rtt103	1	n	30	175	146	1.19863
HighPriority1	YER104W	RTT105	rtt105	1	n	30	377	189	1.99471
HighPriority1	YHR154W	RTT107	rtt107	1	n	30	539	189	2.85185
HighPriority1	YDR139C	RUB1	rub1	1	n	30	201	146	1.37671
HighPriority1	YDR388W	RVS167	rvs167	1	n	30	215	165	1.30303
HighPriority1	YBR095C	RXT2	rxt2	1	n	30	255	165	1.54545
HighPriority1	YDR389W	SAC7	sac7	1	n	30	223	161	1.38509
HighPriority1	YGL175C	SAE2	sae2	1	n	30	516	175	2.94857
HighPriority1	YMR060C	SAM37	sam37	1	n	30	295	181	1.62983
HighPriority1	YFR040W	SAP155	sap155	1	n	30	191	161	1.18634
HighPriority1	YMR263W	SAP30	sap30	1	n	30	238	165	1.44242
HighPriority1	YBL052C	SAS3	sas3	1	n	30	174	161	1.08075
HighPriority1	YAL027W	SAW1	saw1	1	n	30	208	146	1.42466
HighPriority1	YBR037C	SCO1	sco1	1	n	30	178	181	0.983425
HighPriority1	YDR469W	SDC1	sdc1	1	n	30	270	165	1.63636
HighPriority1	YIL084C	SDS3	sds3	1	n	30	248	165	1.50303
HighPriority1	YDR363W-A	SEM1	sem1	1	n	30	273	165	1.65455
HighPriority1	YHR207C	SET5	set5	1	n	30	183	146	1.25342
HighPriority1	YPL047W	SGF11	sgf11	1	n	30	205	161	1.27329
HighPriority1	YGL066W	SGF73	sgf73	1	n	30	277	146	1.89726
HighPriority1	YOR073W	SGO1	sgo1	1	n	30	243	189	1.28571
HighPriority1	YMR190C	SGS1	sgs1	1	n	30	317	175	1.81143
HighPriority1	YBL031W	SHE1	she1	1	n	30	231	146	1.58219
HighPriority1	YBL058W	SHP1	shp1	1	n	30	680	146	4.65753
HighPriority1	YHL006C	SHU1	shu1	1	n	30	231	175	1.32
HighPriority1	YDR078C	SHU2	shu2	1	n	30	229	175	1.30857
HighPriority1	YBR103W	SIF2	sif2	1	n	30	213	146	1.4589
HighPriority1	YOL004W	SIN3	sin3	1	n	30	203	165	1.2303
HighPriority1	YNL236W	SIN4	sin4	1	n	30	493	161	3.06211
HighPriority1	YKR101W	SIR1	sir1	1	n	30	203	146	1.39041
HighPriority1	YDR409W	SIZ1	siz1	1	n	30	206	175	1.17714
HighPriority1	YHR206W	SKN7	skn7	1	n	30	266	189	1.40741
HighPriority1	YGR271W	SLH1	slh1	1	n	30	243	161	1.50932
HighPriority1	YOR195W	SLK19	slk19	1	n	30	230	165	1.39394
HighPriority1	YHR030C	SLT2	slt2	1	n	30	200	165	1.21212
HighPriority1	YBR228W	SLX1	slx1	1	n	30	215	175	1.22857
HighPriority1	YLR135W	SLX4	slx4	1	n	30	263	175	1.50286
HighPriority1	YDL013W	SLX5	slx5	1	n	30	1423	175	8.13143
HighPriority1	YER116C	SLX8	slx8	1	n	30	1136	175	6.49143
HighPriority1	YGR229C	SMI1	smi1	1	n	30	224	165	1.35758
HighPriority1	YML058W	SML1	sml1	1	n	30	199	189	1.05291
HighPriority1	YOR290C	SNF2	snf2	1	n	30	458	161	2.84472
HighPriority1	YGL115W	SNF4	snf4	1	n	30	276	181	1.52486
HighPriority1	YCR033W	SNT1	snt1	1	n	30	186	146	1.27397
HighPriority1	YGL127C	SOH1	soh1	1	n	30	185	146	1.26712
HighPriority1	YMR016C	SOK2	sok2	1	n	30	309	161	1.91925
HighPriority1	YHR152W	SPO12	spo12	1	n	30	262	165	1.58788
HighPriority1	YPL138C	SPP1	spp1	1	n	30	186	161	1.15528
HighPriority1	YMR179W	SPT21	spt21	1	n	30	954	165	5.78182
HighPriority1	YGR063C	SPT4	spt4	1	n	30	490	161	3.04348
HighPriority1	YHR041C	SRB2	srb2	1	n	30	346	146	2.36986
HighPriority1	YML034W	SRC1	src1	1	n	30	213	175	1.21714
HighPriority1	YCL037C	SRO9	sro9	1	n	30	197	161	1.2236
HighPriority1	YJL092W	SRS2	srs2	1	n	30	243	175	1.38857
HighPriority1	YNR031C	SSK2	ssk2	1	n	30	202	161	1.25466
HighPriority1	YOR027W	STI1	sti1	1	n	30	225	161	1.39752
HighPriority1	YMR039C	SUB1	sub1	1	n	30	275	161	1.70807
HighPriority1	YAR003W	SWD1	swd1	1	n	30	287	165	1.73939
HighPriority1	YBR175W	SWD3	swd3	1	n	30	273	165	1.65455
HighPriority1	YER111C	SWI4	swi4	1	n	30	768	165	4.65455
HighPriority1	YLR182W	SWI6	swi6	1	n	30	1101	165	6.67273
HighPriority1	YDR260C	SWM1	swm1	1	n	30	259	146	1.77397
HighPriority1	YPL129W	TAF14	taf14	1	n	30	126	165	0.763636
HighPriority1	YBR223C	TDP1	tdp1	1	n	30	217	189	1.14815
HighPriority1	YBL088C	TEL1	tel1	1	n	30	240	189	1.26984
HighPriority1	YCR053W	THR4	thr4	1	n	30	194	181	1.07182
HighPriority1	YOR297C	TIM18	tim18	1	n	30	163	161	1.01242
HighPriority1	YPR074C	TKL1	tkl1	1	n	30	174	161	1.08075
HighPriority1	YKR010C	TOF2	tof2	1	n	30	178	146	1.21918
HighPriority1	YNL070W	TOM7	tom7	1	n	30	158	161	0.981366
HighPriority1	YOL006C	TOP1	top1	1	n	30	209	189	1.10582
HighPriority1	YLR234W	TOP3	top3	1	n	30	446	175	2.54857
HighPriority1	YNL079C	TPM1	tpm1	1	n	30	223	161	1.38509
HighPriority1	YMR156C	TPP1	tpp1	1	n	30	223	189	1.17989
HighPriority1	YML028W	TSA1	tsa1	1	n	30	459	189	2.42857
HighPriority1	YCR061W	TVS1	tvs1	1	n	30	200	146	1.36986
HighPriority1	YPR066W	UBA3	uba3	1	n	30	226	161	1.40373
HighPriority1	YLR306W	UBC12	ubc12	1	n	30	209	146	1.43151
HighPriority1	YDR092W	UBC13	ubc13	1	n	30	231	175	1.32
HighPriority1	YBR082C	UBC4	ubc4	1	n	30	453	189	2.39683
HighPriority1	YFR010W	UBP6	ubp6	1	n	30	196	165	1.18788
HighPriority1	YMR223W	UBP8	ubp8	1	n	30	206	161	1.2795
HighPriority1	YGR184C	UBR1	ubr1	1	n	30	228	189	1.20635
HighPriority1	YML088W	UFO1	ufo1	1	n	30	204	146	1.39726
HighPriority1	YPL003W	ULA1	ula1	1	n	30	180	146	1.23288
HighPriority1	YPL139C	UME1	ume1	1	n	30	218	161	1.35404
HighPriority1	YDR207C	UME6	ume6	1	n	30	252	146	1.72603
HighPriority1	YBR173C	UMP1	ump1	1	n	30	219	189	1.15873
HighPriority1	YML021C	UNG1	ung1	1	n	30	193	175	1.10286
HighPriority1	YIL008W	URM1	urm1	1	n	30	184	146	1.26027
HighPriority1	YGL212W	VAM7	vam7	1	n	30	260	181	1.43646
HighPriority1	YPL253C	VIK1	vik1	1	n	30	163	146	1.11644
HighPriority1	YLR410W	VIP1	vip1	1	n	30	213	161	1.32298
HighPriority1	YEL051W	VMA8	vma8	1	n	30	258	161	1.60248
HighPriority1	YKL041W	VPS24	vps24	1	n	30	227	161	1.40994
HighPriority1	YGL095C	VPS45	vps45	1	n	30	578	181	3.19337
HighPriority1	YDR200C	VPS64	vps64	1	n	30	460	161	2.85714
HighPriority1	YOR043W	WHI2	whi2	1	n	30	247	161	1.53416
HighPriority1	YHR134W	WSS1	wss1	1	n	30	404	189	2.13757
HighPriority1	YDR369C	XRS2	xrs2	1	n	30	811	175	4.63429
HighPriority1	YML007W	YAP1	yap1	1	n	30	234	189	1.2381
HighPriority1	YDR514C	YDR514C	ydr514c	1	n	30	234	175	1.33714
HighPriority1	YER041W	YEN1	yen1	1	n	30	221	175	1.26286
HighPriority1	YLR200W	YKE2	yke2	1	n	30	273	165	1.65455
HighPriority1	YMR284W	YKU70	yku70	1	n	30	190	175	1.08571
HighPriority1	YMR106C	YKU80	yku80	1	n	30	216	175	1.23429
HighPriority1	YML020W	YML020W	yml020w	1	n	30	253	146	1.73288
HighPriority1	YER005W	YND1	ynd1	1	n	30	234	161	1.45342
HighPriority1	YPR078C	YPR078C	ypr078c	1	n	30	197	146	1.34932
HighPriority1	YLR262C	YPT6	ypt6	1	n	30	266	146	1.82192
HighPriority1	YGR270W	YTA7	yta7	1	n	30	257	165	1.55758
HighPriority1	YMR273C	ZDS1	zds1	1	n	30	249	161	1.54658
HighPriority1	YGR285C	ZUO1	zuo1	1	n	30	257	146	1.76027
HighPriority2	YLR027C	AAT2	aat2	1	n	30	213	183	1.16393
HighPriority2	YGR037C	ACB1	acb1	1	n	30	199	190.5	1.04462
HighPriority2	YJR083C	ACF4	acf4	1	n	30	189	183	1.03279
HighPriority2	YGL071W	AFT1	aft1	1	n	30	186	190.5	0.976378
HighPriority2	YDR264C	AKR1	akr1	1	n	30	181	190.5	0.950131
HighPriority2	YML086C	ALO1	alo1	1	n	30	177	182.5	0.969863
HighPriority2	YBR158W	AMN1	amn1	1	n	30	182	182.5	0.99726
HighPriority2	YLR102C	APC9	apc9	1	n	30	203	167	1.21557
HighPriority2	YGR261C	APL6	apl6	1	n	30	198	190.5	1.03937
HighPriority2	YBR288C	APM3	apm3	1	n	30	173	183	0.945355
HighPriority2	YKL114C	APN1	apn1	1	n	30	205	167	1.22754
HighPriority2	YBL019W	APN2	apn2	1	n	30	216	167	1.29341
HighPriority2	YHR013C	ARD1	ard1	1	n	30	195	182.5	1.06849
HighPriority2	YMR116C	ASC1	asc1	1	n	30	494	183	2.69945
HighPriority2	YMR159C	ATG16	atg16	1	n	30	192	183	1.04918
HighPriority2	YBL089W	AVT5	avt5	1	n	30	183	190.5	0.96063
HighPriority2	YIL124W	AYR1	ayr1	1	n	30	179	183	0.978142
HighPriority2	YJL095W	BCK1	bck1	1	n	30	212	167	1.26946
HighPriority2	YDL070W	BDF2	bdf2	1	n	30	163	183	0.89071
HighPriority2	YPL115C	BEM3	bem3	1	n	30	201	185	1.08649
HighPriority2	YJR053W	BFA1	bfa1	1	n	30	199	167	1.19162
HighPriority2	YER016W	BIM1	bim1	1	n	30	330	185	1.78378
HighPriority2	YGR286C	BIO2	bio2	1	n	30	203	190.5	1.06562
HighPriority2	YDL074C	BRE1	bre1	1	n	30	239	167	1.43114
HighPriority2	YLR015W	BRE2	bre2	1	n	30	237	167	1.41916
HighPriority2	YBR290W	BSD2	bsd2	1	n	30	189	183	1.03279
HighPriority2	YGR188C	BUB1	bub1	1	n	30	166	167	0.994012
HighPriority2	YMR055C	BUB2	bub2	1	n	30	198	167	1.18563
HighPriority2	YOR026W	BUB3	bub3	1	n	30	240	167	1.43713
HighPriority2	YAR014C	BUD14	bud14	1	n	30	245	190.5	1.28609
HighPriority2	YLR319C	BUD6	bud6	1	n	30	193	167	1.15569
HighPriority2	YHR114W	BZZ1	bzz1	1	n	30	192	190.5	1.00787
HighPriority2	YML102W	CAC2	cac2	1	n	30	326	182.5	1.7863
HighPriority2	YGR134W	CAF130	caf130	1	n	30	178	190.5	0.934383
HighPriority2	YNL288W	CAF40	caf40	1	n	30	169	167	1.01198
HighPriority2	YDR270W	CCC2	ccc2	1	n	30	199	190.5	1.04462
HighPriority2	YAL021C	CCR4	ccr4	1	n	30	203	185	1.0973
HighPriority2	YCR002C	CDC10	cdc10	1	n	30	209	167	1.2515
HighPriority2	YFR036W	CDC26	cdc26	1	n	30	288	167	1.72455
HighPriority2	YLR418C	CDC73	cdc73	1	n	30	187	167	1.11976
HighPriority2	YDL164C	CDC9	ydl162c	1	n	30	245	182.5	1.34247
HighPriority2	YER164W	CHD1	chd1	1	n	30	278	185	1.5027
HighPriority2	YBR274W	CHK1	chk1	1	n	30	211	185	1.14054
HighPriority2	YPL008W	CHL1	chl1	1	n	30	216	182.5	1.18356
HighPriority2	YDR254W	CHL4	chl4	1	n	30	236	167	1.41317
HighPriority2	YER030W	CHZ1	chz1	1	n	30	216	190.5	1.13386
HighPriority2	YEL061C	CIN8	cin8	1	n	30	238	183	1.30055
HighPriority2	YJL158C	CIS3	cis3	1	n	30	179	190.5	0.939633
HighPriority2	YGL019W	CKB1	ckb1	1	n	30	240	167	1.43713
HighPriority2	YOR039W	CKB2	ckb2	1	n	30	235	167	1.40719
HighPriority2	YNL298W	CLA4	cla4	1	n	30	771	185	4.16757
HighPriority2	YPR119W	CLB2	clb2	1	n	30	232	182.5	1.27123
HighPriority2	YPR120C	CLB5	clb5	1	n	30	293	185	1.58378
HighPriority2	YPL256C	CLN2	cln2	1	n	30	210	167	1.25749
HighPriority2	YAL040C	CLN3	cln3	1	n	30	256	167	1.53293
HighPriority2	YGL005C	COG7	cog7	1	n	30	186	167	1.11377
HighPriority2	YML071C	COG8	cog8	1	n	30	187	167	1.11976
HighPriority2	YLR038C	COX12	cox12	1	n	30	201	183	1.09836
HighPriority2	YML078W	CPR3	cpr3	1	n	30	199	190.5	1.04462
HighPriority2	YNR028W	CPR8	cpr8	1	n	30	175	183	0.956284
HighPriority2	YCR086W	CSM1	csm1	1	n	30	225	185	1.21622
HighPriority2	YIL132C	CSM2	csm2	1	n	30	162	167	0.97006
HighPriority2	YMR048W	CSM3	csm3	1	n	30	237	182.5	1.29863
HighPriority2	YMR078C	CTF18	ctf18	1	n	30	399	182.5	2.1863
HighPriority2	YHR191C	CTF8	ctf8	1	n	30	364	182.5	1.99452
HighPriority2	YPL181W	CTI6	cti6	1	n	30	186	167	1.11377
HighPriority2	YKL139W	CTK1	ctk1	1	n	30	293	185	1.58378
HighPriority2	YMR264W	CUE1	cue1	1	n	30	207	190.5	1.08661
HighPriority2	YOR042W	CUE5	cue5	1	n	30	178	190.5	0.934383
HighPriority2	YDR482C	CWC21	cwc21	1	n	30	170	183	0.928962
HighPriority2	YPL170W	DAP1	dap1	1	n	30	192	183	1.04918
HighPriority2	YGR092W	DBF2	dbf2	1	n	30	363	182.5	1.98904
HighPriority2	YPR111W	DBF20	dbf20	1	n	30	157	182.5	0.860274
HighPriority2	YCL016C	DCC1	dcc1	1	n	30	275	182.5	1.50685
HighPriority2	YPL194W	DDC1	ddc1	1	n	30	176	182.5	0.964384
HighPriority2	YER143W	DDI1	ddi1	1	n	30	213	190.5	1.11811
HighPriority2	YAL013W	DEP1	dep1	1	n	30	165	167	0.988024
HighPriority2	YOR030W	DFG16	dfg16	1	n	30	149	190.5	0.782152
HighPriority2	YOR080W	DIA2	dia2	1	n	30	800	185	4.32432
HighPriority2	YKR035W-A	DID2	did2	1	n	30	186	183	1.01639
HighPriority2	YOR005C	DNL4	dnl4	1	n	30	175	167	1.0479
HighPriority2	YKL213C	DOA1	doa1	1	n	30	230	167	1.37725
HighPriority2	YNL001W	DOM34	dom34	1	n	30	156	183	0.852459
HighPriority2	YDR440W	DOT1	dot1	1	n	30	180	185	0.972973
HighPriority2	YER088C	DOT6	dot6	1	n	30	208	183	1.13661
HighPriority2	YBR278W	DPB3	dpb3	1	n	30	201	167	1.20359
HighPriority2	YDR121W	DPB4	dpb4	1	n	30	325	182.5	1.78082
HighPriority2	YMR276W	DSK2	dsk2	1	n	30	186	183	1.01639
HighPriority2	YGL043W	DST1	dst1	1	n	30	171	167	1.02395
HighPriority2	YDL101C	DUN1	dun1	1	n	30	233	182.5	1.27671
HighPriority2	YPR023C	EAF3	eaf3	1	n	30	215	185	1.16216
HighPriority2	YEL018W	EAF5	eaf5	1	n	30	197	185	1.06486
HighPriority2	YJR082C	EAF6	eaf6	1	n	30	235	185	1.27027
HighPriority2	YNL136W	EAF7	eaf7	1	n	30	169	185	0.913514
HighPriority2	YBR078W	ECM33	ecm33	1	n	30	350	183	1.91257
HighPriority2	YEL015W	EDC3	edc3	1	n	30	171	190.5	0.897638
HighPriority2	YMR031C	EIS1	eis1	1	n	30	170	183	0.928962
HighPriority2	YPL046C	ELC1	elc1	1	n	30	189	190.5	0.992126
HighPriority2	YOR144C	ELG1	elg1	1	n	30	256	182.5	1.40274
HighPriority2	YKL048C	ELM1	elm1	1	n	30	468	185	2.52973
HighPriority2	YGR200C	ELP2	elp2	1	n	30	251	167	1.50299
HighPriority2	YPL101W	ELP4	elp4	1	n	30	248	167	1.48503
HighPriority2	YMR312W	ELP6	elp6	1	n	30	245	167	1.46707
HighPriority2	YMR202W	ERG2	erg2	1	n	30	172	183	0.939891
HighPriority2	YML008C	ERG6	erg6	1	n	30	173	190.5	0.908136
HighPriority2	YMR219W	ESC1	esc1	1	n	30	194	167	1.16168
HighPriority2	YDR363W	ESC2	esc2	1	n	30	264	182.5	1.44658
HighPriority2	YLR233C	EST1	est1	1	n	30	271	185	1.46486
HighPriority2	YLR318W	EST2	est2	1	n	30	1254	185	6.77838
HighPriority2	YIL009C-A	EST3	est3	1	n	30	404	185	2.18378
HighPriority2	YOR033C	EXO1	exo1	1	n	30	208	167	1.24551
HighPriority2	YMR319C	FET4	fet4	1	n	30	183	183	1
HighPriority2	YNL068C	FKH2	fkh2	1	n	30	189	185	1.02162
HighPriority2	YER004W	FMP52	fmp52	1	n	30	198	190.5	1.03937
HighPriority2	YDR110W	FOB1	fob1	1	n	30	192	182.5	1.05205
HighPriority2	YNL135C	FPR1	fpr1	1	n	30	164	183	0.896175
HighPriority2	YLL043W	FPS1	fps1	1	n	30	187	190.5	0.981627
HighPriority2	YLL029W	FRA1	fra1	1	n	30	168	190.5	0.88189
HighPriority2	YER145C	FTR1	ftr1	1	n	30	170	183	0.928962
HighPriority2	YPL262W	FUM1	fum1	1	n	30	171	190.5	0.897638
HighPriority2	YOL051W	GAL11	gal11	1	n	30	189	190.5	0.992126
HighPriority2	YCL011C	GBP2	gbp2	1	n	30	172	167	1.02994
HighPriority2	YNL199C	GCR2	gcr2	1	n	30	234	167	1.4012
HighPriority2	YDL226C	GCS1	gcs1	1	n	30	179	183	0.978142
HighPriority2	YGL020C	GET1	get1	1	n	30	253	185	1.36757
HighPriority2	YER083C	GET2	get2	1	n	30	207	167	1.23952
HighPriority2	YCL036W	GFD2	gfd2	1	n	30	179	167	1.07186
HighPriority2	YNL153C	GIM3	gim3	1	n	30	191	182.5	1.04658
HighPriority2	YEL003W	GIM4	gim4	1	n	30	277	182.5	1.51781
HighPriority2	YML094W	GIM5	gim5	1	n	30	237	182.5	1.29863
HighPriority2	YML006C	GIS4	gis4	1	n	30	178	190.5	0.934383
HighPriority2	YAL056W	GPB2	gpb2	1	n	30	220	190.5	1.15486
HighPriority2	YDL021W	GPM2	gpm2	1	n	30	220	183	1.20219
HighPriority2	YBR244W	GPX2	gpx2	1	n	30	180	182.5	0.986301
HighPriority2	YOR070C	GYP1	gyp1	1	n	30	249	183	1.36066
HighPriority2	YJL165C	HAL5	hal5	1	n	30	170	183	0.928962
HighPriority2	YOL089C	HAL9	hal9	1	n	30	244	183	1.33333
HighPriority2	YKL017C	HCS1	hcs1	1	n	30	184	182.5	1.00822
HighPriority2	YNL021W	HDA1	hda1	1	n	30	170	183	0.928962
HighPriority2	YBL032W	HEK2	hek2	1	n	30	214	190.5	1.12336
HighPriority2	YDR317W	HIM1	him1	1	n	30	165	167	0.988024
HighPriority2	YBL008W	HIR1	hir1	1	n	30	209	167	1.2515
HighPriority2	YOR038C	HIR2	hir2	1	n	30	192	167	1.1497
HighPriority2	YJR140C	HIR3	hir3	1	n	30	169	167	1.01198
HighPriority2	YML075C	HMG1	hmg1	1	n	30	173	183	0.945355
HighPriority2	YDR174W	HMO1	hmo1	1	n	30	215	167	1.28743
HighPriority2	YDR305C	HNT2	hnt2	1	n	30	190	190.5	0.997375
HighPriority2	YLR113W	HOG1	hog1	1	n	30	190	167	1.13772
HighPriority2	YJR139C	HOM6	hom6	1	n	30	177	183	0.967213
HighPriority2	YGL194C	HOS2	hos2	1	n	30	170	167	1.01796
HighPriority2	YBR215W	HPC2	hpc2	1	n	30	228	167	1.36527
HighPriority2	YDR291W	HRQ1	hrq1	1	n	30	203	190.5	1.06562
HighPriority2	YKL101W	HSL1	hsl1	1	n	30	333	185	1.8
HighPriority2	YOR025W	HST3	hst3	1	n	30	236	167	1.41317
HighPriority2	YDR191W	HST4	hst4	1	n	30	187	167	1.11976
HighPriority2	YDR225W	HTA1	hta1	1	n	30	258	185	1.39459
HighPriority2	YIL090W	ICE2	ice2	1	n	30	199	190.5	1.04462
HighPriority2	YOR136W	IDH2	idh2	1	n	30	188	190.5	0.986877
HighPriority2	YDL066W	IDP1	idp1	1	n	30	226	190.5	1.18635
HighPriority2	YFL013C	IES1	ies1	1	n	30	201	182.5	1.10137
HighPriority2	YNL215W	IES2	ies2	1	n	30	174	167	1.04192
HighPriority2	YER092W	IES5	ies5	1	n	30	172	167	1.02994
HighPriority2	YIL002C	INP51	inp51	1	n	30	197	190.5	1.03412
HighPriority2	YFR013W	IOC3	ioc3	1	n	30	204	183	1.11475
HighPriority2	YDR315C	IPK1	ipk1	1	n	30	163	190.5	0.855643
HighPriority2	YPL017C	IRC15	irc15	1	n	30	225	190.5	1.1811
HighPriority2	YLL033W	IRC19	irc19	1	n	30	179	190.5	0.939633
HighPriority2	YDR332W	IRC3	irc3	1	n	30	170	185	0.918919
HighPriority2	YFR038W	IRC5	irc5	1	n	30	173	183	0.945355
HighPriority2	YFR055W	IRC7	irc7	1	n	30	203	190.5	1.06562
HighPriority2	YER019W	ISC1	isc1	1	n	30	227	167	1.35928
HighPriority2	YBR245C	ISW1	isw1	1	n	30	214	167	1.28144
HighPriority2	YPR141C	KAR3	kar3	1	n	30	262	182.5	1.43562
HighPriority2	YPL269W	KAR9	kar9	1	n	30	171	182.5	0.936986
HighPriority2	YHR158C	KEL1	kel1	1	n	30	171	182.5	0.936986
HighPriority2	YGR238C	KEL2	kel2	1	n	30	153	182.5	0.838356
HighPriority2	YJL094C	KHA1	kha1	1	n	30	196	183	1.07104
HighPriority2	YGL216W	KIP3	kip3	1	n	30	188	167	1.12575
HighPriority2	YNL322C	KRE1	kre1	1	n	30	171	167	1.02395
HighPriority2	YBR205W	KTR3	ktr3	1	n	30	173	183	0.945355
HighPriority2	YJL062W	LAS21	las21	1	n	30	389	183	2.12568
HighPriority2	YDR499W	LCD1	ddc2-sml1	1	n	30	173	185	0.935135
HighPriority2	YOR123C	LEO1	leo1	1	n	30	267	167	1.5988
HighPriority2	YPL055C	LGE1	lge1	1	n	30	234	167	1.4012
HighPriority2	YGL090W	LIF1	lif1	1	n	30	167	167	1
HighPriority2	YDR439W	LRS4	lrs4	1	n	30	189	185	1.02162
HighPriority2	YNL147W	LSM7	lsm7	1	n	30	341	185	1.84324
HighPriority2	YAL024C	LTE1	lte1	1	n	30	221	182.5	1.21096
HighPriority2	YGL086W	MAD1	mad1	1	n	30	166	167	0.994012
HighPriority2	YJL030W	MAD2	mad2	1	n	30	208	182.5	1.13973
HighPriority2	YJL013C	MAD3	mad3	1	n	30	187	182.5	1.02466
HighPriority2	YER142C	MAG1	mag1	1	n	30	200	167	1.1976
HighPriority2	YDL056W	MBP1	mbp1	1	n	30	226	182.5	1.23836
HighPriority2	YNL307C	MCK1	mck1	1	n	30	201	185	1.08649
HighPriority2	YPR046W	MCM16	mcm16	1	n	30	163	167	0.976048
HighPriority2	YDR318W	MCM21	mcm21	1	n	30	211	167	1.26347
HighPriority2	YJR135C	MCM22	mcm22	1	n	30	203	183	1.10929
HighPriority2	YBR136W	MEC1	mec1	1	n	30	173	185	0.935135
HighPriority2	YLR288C	MEC3	mec3	1	n	30	185	182.5	1.0137
HighPriority2	YPR070W	MED1	med1	1	n	30	159	167	0.952096
HighPriority2	YPL023C	MET12	met12	1	n	30	199	190.5	1.04462
HighPriority2	YIL128W	MET18	met18	1	n	30	208	167	1.24551
HighPriority2	YER091C	MET6	met6	1	n	30	287	183	1.56831
HighPriority2	YIR033W	MGA2	mga2	1	n	30	247	183	1.34973
HighPriority2	YNL218W	MGS1	mgs1	1	n	30	213	167	1.27545
HighPriority2	YNL291C	MID1	mid1	1	n	30	182	190.5	0.955381
HighPriority2	YOR330C	MIP1	mip1	1	n	30	190	190.5	0.997375
HighPriority2	YOR231W	MKK1	mkk1	1	n	30	192	190.5	1.00787
HighPriority2	YMR167W	MLH1	mlh1	1	n	30	280	167	1.67665
HighPriority2	YLR035C	MLH2	mlh2	1	n	30	188	190.5	0.986877
HighPriority2	YPL164C	MLH3	mlh3	1	n	30	190	167	1.13772
HighPriority2	YKR095W	MLP1	mlp1	1	n	30	193	183	1.05464
HighPriority2	YPR164W	MMS1	mms1	1	n	30	812	182.5	4.44932
HighPriority2	YGL087C	MMS2	mms2	1	n	30	188	167	1.12575
HighPriority2	YLR320W	MMS22	mms22	1	n	30	1069	185	5.77838
HighPriority2	YBR098W	MMS4	mms4	1	n	30	219	167	1.31138
HighPriority2	YNL297C	MON2	mon2	1	n	30	181	185	0.978378
HighPriority2	YIR002C	MPH1	mph1	1	n	30	196	167	1.17365
HighPriority2	YCL061C	MRC1	mrc1	1	n	30	604	182.5	3.30959
HighPriority2	YCL061C	MRC1	mrc1-aq	1	n	30	180	190.5	0.944882
HighPriority2	YMR224C	MRE11	mre11	1	n	30	460	167	2.75449
HighPriority2	YOL090W	MSH2	msh2	1	n	30	247	167	1.47904
HighPriority2	YCR092C	MSH3	msh3	1	n	30	189	167	1.13174
HighPriority2	YFL003C	MSH4	msh4	1	n	30	175	185	0.945946
HighPriority2	YDL154W	MSH5	msh5	1	n	30	196	167	1.17365
HighPriority2	YDR097C	MSH6	msh6	1	n	30	186	167	1.11377
HighPriority2	YBR195C	MSI1	msi1	1	n	30	263	182.5	1.4411
HighPriority2	YDR335W	MSN5	msn5	1	n	30	180	167	1.07784
HighPriority2	YDR386W	MUS81	mus81	1	n	30	265	167	1.58683
HighPriority2	YMR080C	NAM7	nam7	1	n	30	424	183	2.31694
HighPriority2	YKR048C	NAP1	nap1	1	n	30	283	167	1.69461
HighPriority2	YDL040C	NAT1	nat1	1	n	30	244	182.5	1.33699
HighPriority2	YLR265C	NEJ1	nej1	1	n	30	167	167	1
HighPriority2	YOR156C	NFI1	nfi1	1	n	30	188	185	1.01622
HighPriority2	YDR176W	NGG1	ngg1	1	n	30	403	182.5	2.20822
HighPriority2	YBR212W	NGR1	ngr1	1	n	30	169	190.5	0.887139
HighPriority2	YDL002C	NHP10	nhp10	1	n	30	186	182.5	1.01918
HighPriority2	YOR209C	NPT1	npt1	1	n	30	211	185	1.14054
HighPriority2	YDL167C	NRP1	nrp1	1	n	30	194	183	1.06011
HighPriority2	YML059C	NTE1	nte1	1	n	30	216	190.5	1.13386
HighPriority2	YAL015C	NTG1	ntg1	1	n	30	161	167	0.964072
HighPriority2	YOL043C	NTG2	ntg2	1	n	30	163	167	0.976048
HighPriority2	YDR001C	NTH1	nth1	1	n	30	179	183	0.978142
HighPriority2	YPR031W	NTO1	nto1	1	n	30	169	183	0.923497
HighPriority2	YDR150W	NUM1	num1	1	n	30	348	167	2.08383
HighPriority2	YKL057C	NUP120	nup120	1	n	30	283	185	1.52973
HighPriority2	YKR082W	NUP133	nup133	1	n	30	583	185	3.15135
HighPriority2	YML103C	NUP188	nup188	1	n	30	233	185	1.25946
HighPriority2	YAR002W	NUP60	nup60	1	n	30	341	185	1.84324
HighPriority2	YGL151W	NUT1	nut1	1	n	30	154	167	0.922156
HighPriority2	YML060W	OGG1	ogg1	1	n	30	209	167	1.2515
HighPriority2	YGR078C	PAC10	pac10	1	n	30	365	182.5	2
HighPriority2	YJL128C	PBS2	pbs2	1	n	30	192	183	1.04918
HighPriority2	YBR094W	PBY1	pby1	1	n	30	244	167	1.46108
HighPriority2	YKR097W	PCK1	pck1	1	n	30	186	183	1.01639
HighPriority2	YIL050W	PCL7	pcl7	1	n	30	201	183	1.09836
HighPriority2	YER178W	PDA1	pda1	1	n	30	166	183	0.907104
HighPriority2	YOR360C	PDE2	pde2	1	n	30	221	167	1.32335
HighPriority2	YJL179W	PFD1	pfd1	1	n	30	274	182.5	1.50137
HighPriority2	YGL025C	PGD1	pgd1	1	n	30	180	190.5	0.944882
HighPriority2	YNL097C	PHO23	pho23	1	n	30	209	182.5	1.14521
HighPriority2	YOL001W	PHO80	pho80	1	n	30	253	185	1.36757
HighPriority2	YJL117W	PHO86	pho86	1	n	30	203	183	1.10929
HighPriority2	YOR386W	PHR1	phr1	1	n	30	166	167	0.994012
HighPriority2	YML061C	PIF1	pif1	1	n	30	195	185	1.05405
HighPriority2	YBL051C	PIN4	pin4	1	n	30	188	167	1.12575
HighPriority2	YGL167C	PMR1	pmr1	1	n	30	788	183	4.30601
HighPriority2	YNL082W	PMS1	pms1	1	n	30	202	167	1.20958
HighPriority2	YJR043C	POL32	pol32	1	n	30	479	182.5	2.62466
HighPriority2	YCR014C	POL4	pol4	1	n	30	203	167	1.21557
HighPriority2	YNR052C	POP2	pop2	1	n	30	251	185	1.35676
HighPriority2	YDR075W	PPH3	pph3	1	n	30	266	185	1.43784
HighPriority2	YDR435C	PPM1	ppm1	1	n	30	217	190.5	1.13911
HighPriority2	YML016C	PPZ1	ppz1	1	n	30	158	190.5	0.829396
HighPriority2	YEL060C	PRB1	prb1	1	n	30	179	190.5	0.939633
HighPriority2	YGR135W	PRE9	pre9	1	n	30	190	167	1.13772
HighPriority2	YKL116C	PRR1	prr1	1	n	30	184	190.5	0.965879
HighPriority2	YMR137C	PSO2	pso2	1	n	30	173	167	1.03593
HighPriority2	YDR505C	PSP1	psp1	1	n	30	185	183	1.01093
HighPriority2	YNL201C	PSY2	psy2	1	n	30	262	167	1.56886
HighPriority2	YLR376C	PSY3	psy3	1	n	30	174	167	1.04192
HighPriority2	YBL046W	PSY4	psy4	1	n	30	186	167	1.11377
HighPriority2	YDL006W	PTC1	ptc1	1	n	30	184	183	1.00546
HighPriority2	YER089C	PTC2	ptc2	1	n	30	172	183	0.939891
HighPriority2	YNL016W	PUB1	pub1	1	n	30	162	183	0.885246
HighPriority2	YFR033C	QCR6	qcr6	1	n	30	188	190.5	0.986877
HighPriority2	YPL022W	RAD1	rad1	1	n	30	268	185	1.44865
HighPriority2	YML095C	RAD10	rad10	1	n	30	187	167	1.11976
HighPriority2	YMR201C	RAD14	rad14	1	n	30	201	167	1.20359
HighPriority2	YBR114W	RAD16	rad16	1	n	30	198	167	1.18563
HighPriority2	YOR368W	RAD17	rad17	1	n	30	166	182.5	0.909589
HighPriority2	YCR066W	RAD18	rad18	1	n	30	381	167	2.28144
HighPriority2	YGR258C	RAD2	rad2	1	n	30	205	167	1.22754
HighPriority2	YEL037C	RAD23	rad23	1	n	30	209	167	1.2515
HighPriority2	YER173W	RAD24	rad24	1	n	30	168	182.5	0.920548
HighPriority2	YJR035W	RAD26	rad26	1	n	30	176	167	1.05389
HighPriority2	YKL113C	RAD27	rad27	1	n	30	2436	182.5	13.3479
HighPriority2	YDR030C	RAD28	rad28	1	n	30	187	167	1.11976
HighPriority2	YDR419W	RAD30	rad30	1	n	30	161	167	0.964072
HighPriority2	YML011C	RAD33	rad33	1	n	30	189	185	1.02162
HighPriority2	YER162C	RAD4	rad4	1	n	30	215	167	1.28743
HighPriority2	YLR032W	RAD5	rad5	1	n	30	276	167	1.65269
HighPriority2	YER095W	RAD51	rad51	1	n	30	615	167	3.68263
HighPriority2	YML032C	RAD52	rad52	1	n	30	731	167	4.37725
HighPriority2	YGL163C	RAD54	rad54	1	n	30	673	167	4.02994
HighPriority2	YDR076W	RAD55	rad55	1	n	30	531	167	3.17964
HighPriority2	YDL059C	RAD59	rad59	1	n	30	319	167	1.91018
HighPriority2	YGL058W	RAD6	rad6	1	n	30	261	167	1.56287
HighPriority2	YDR014W	RAD61	rad61	1	n	30	190	167	1.13772
HighPriority2	YJR052W	RAD7	rad7	1	n	30	203	167	1.21557
HighPriority2	YDR217C	RAD9	rad9	1	n	30	170	182.5	0.931507
HighPriority2	YOR265W	RBL2	rbl2	1	n	30	192	167	1.1497
HighPriority2	YML030W	RCF1	rcf1	1	n	30	210	190.5	1.10236
HighPriority2	YMR075W	RCO1	rco1	1	n	30	198	167	1.18563
HighPriority2	YBR073W	RDH54	rdh54	1	n	30	209	167	1.2515
HighPriority2	YJL217W	REE1	ree1	1	n	30	181	183	0.989071
HighPriority2	YOR346W	REV1	rev1	1	n	30	175	167	1.0479
HighPriority2	YIL139C	REV7	rev7	1	n	30	161	167	0.964072
HighPriority2	YDR379W	RGA2	rga2	1	n	30	186	190.5	0.976378
HighPriority2	YLR453C	RIF2	rif2	1	n	30	206	185	1.11351
HighPriority2	YHL027W	RIM101	rim101	1	n	30	146	167	0.874251
HighPriority2	YNL294C	RIM21	rim21	1	n	30	140	167	0.838323
HighPriority2	YGL045W	RIM8	rim8	1	n	30	149	183	0.814208
HighPriority2	YPL208W	RKM1	rkm1	1	n	30	174	183	0.95082
HighPriority2	YBR030W	RKM3	rkm3	1	n	30	172	183	0.939891
HighPriority2	YPR018W	RLF2	rlf2	1	n	30	322	182.5	1.76438
HighPriority2	YPL024W	RMI1	rmi1	1	n	30	338	167	2.02395
HighPriority2	YMR234W	RNH1	rnh1	1	n	30	202	182.5	1.10685
HighPriority2	YNL072W	RNH201	rnh201	1	n	30	237	167	1.41916
HighPriority2	YDR279W	RNH202	rnh202	1	n	30	206	182.5	1.12877
HighPriority2	YLR154C	RNH203	rnh203	1	n	30	214	182.5	1.1726
HighPriority2	YIL066C	RNR3	rnr3	1	n	30	161	182.5	0.882192
HighPriority2	YDR156W	RPA14	rpa14	1	n	30	188	167	1.12575
HighPriority2	YJL148W	RPA34	rpa34	1	n	30	145	167	0.868263
HighPriority2	YGL070C	RPB9	rpb9	1	n	30	206	183	1.12568
HighPriority2	YJL121C	RPE1	rpe1	1	n	30	206	183	1.12568
HighPriority2	YHR200W	RPN10	rpn10	1	n	30	202	167	1.20958
HighPriority2	YDL020C	RPN4	rpn4	1	n	30	326	167	1.9521
HighPriority2	YPL009C	RQC2	rqc2	1	n	30	169	190.5	0.887139
HighPriority2	YIL153W	RRD1	rrd1	1	n	30	231	183	1.2623
HighPriority2	YHR031C	RRM3	rrm3	1	n	30	417	167	2.49701
HighPriority2	YHR056C	RSC30	rsc30	1	n	30	175	185	0.945946
HighPriority2	YGR152C	RSR1	rsr1	1	n	30	187	185	1.01081
HighPriority2	YGL244W	RTF1	rtf1	1	n	30	252	190.5	1.32283
HighPriority2	YGL252C	RTG2	rtg2	1	n	30	145	190.5	0.761155
HighPriority2	YBL103C	RTG3	rtg3	1	n	30	150	183	0.819672
HighPriority2	YOR014W	RTS1	rts1	1	n	30	266	167	1.59281
HighPriority2	YJL047C	RTT101	rtt101	1	n	30	565	185	3.05405
HighPriority2	YGR275W	RTT102	rtt102	1	n	30	220	182.5	1.20548
HighPriority2	YDR289C	RTT103	rtt103	1	n	30	240	185	1.2973
HighPriority2	YER104W	RTT105	rtt105	1	n	30	259	167	1.5509
HighPriority2	YNL206C	RTT106	rtt106	1	n	30	325	185	1.75676
HighPriority2	YHR154W	RTT107	rtt107	1	n	30	377	185	2.03784
HighPriority2	YLL002W	RTT109	rtt109	1	n	30	737	185	3.98378
HighPriority2	YDR139C	RUB1	rub1	1	n	30	177	185	0.956757
HighPriority2	YBR095C	RXT2	rxt2	1	n	30	181	167	1.08383
HighPriority2	YKL212W	SAC1	sac1	1	n	30	430	185	2.32432
HighPriority2	YDR159W	SAC3	sac3	1	n	30	561	185	3.03243
HighPriority2	YDR129C	SAC6	sac6	1	n	30	175	190.5	0.918635
HighPriority2	YDR389W	SAC7	sac7	1	n	30	187	190.5	0.981627
HighPriority2	YGL175C	SAE2	sae2	1	n	30	385	167	2.30539
HighPriority2	YNL083W	SAL1	sal1	1	n	30	191	183	1.04372
HighPriority2	YFR040W	SAP155	sap155	1	n	30	211	190.5	1.10761
HighPriority2	YBL052C	SAS3	sas3	1	n	30	178	167	1.06587
HighPriority2	YAL027W	SAW1	saw1	1	n	30	213	190.5	1.11811
HighPriority2	YHR103W	SBE22	sbe22	1	n	30	173	183	0.945355
HighPriority2	YDR469W	SDC1	sdc1	1	n	30	195	167	1.16766
HighPriority2	YDR363W-A	SEM1	sem1	1	n	30	194	167	1.16168
HighPriority2	YJL168C	SET2	set2	1	n	30	166	167	0.994012
HighPriority2	YHR207C	SET5	set5	1	n	30	177	190.5	0.929134
HighPriority2	YOR140W	SFL1	sfl1	1	n	30	200	190.5	1.04987
HighPriority2	YPL047W	SGF11	sgf11	1	n	30	201	182.5	1.10137
HighPriority2	YGL066W	SGF73	sgf73	1	n	30	311	185	1.68108
HighPriority2	YOR073W	SGO1	sgo1	1	n	30	192	185	1.03784
HighPriority2	YMR190C	SGS1	sgs1	1	n	30	331	167	1.98204
HighPriority2	YBL031W	SHE1	she1	1	n	30	218	167	1.30539
HighPriority2	YHL006C	SHU1	shu1	1	n	30	167	167	1
HighPriority2	YDR078C	SHU2	shu2	1	n	30	177	167	1.05988
HighPriority2	YBR103W	SIF2	sif2	1	n	30	195	167	1.16766
HighPriority2	YOL004W	SIN3	sin3	1	n	30	209	182.5	1.14521
HighPriority2	YNL236W	SIN4	sin4	1	n	30	168	167	1.00599
HighPriority2	YKR101W	SIR1	sir1	1	n	30	212	190.5	1.11286
HighPriority2	YKR072C	SIS2	sis2	1	n	30	210	183	1.14754
HighPriority2	YDR409W	SIZ1	siz1	1	n	30	157	185	0.848649
HighPriority2	YPR189W	SKI3	ski3	1	n	30	181	190.5	0.950131
HighPriority2	YHR206W	SKN7	skn7	1	n	30	196	182.5	1.07397
HighPriority2	YBL007C	SLA1	sla1	1	n	30	310	167	1.85629
HighPriority2	YDR515W	SLF1	slf1	1	n	30	187	183	1.02186
HighPriority2	YOR008C	SLG1	slg1	1	n	30	253	185	1.36757
HighPriority2	YGR271W	SLH1	slh1	1	n	30	195	183	1.06557
HighPriority2	YOR195W	SLK19	slk19	1	n	30	172	182.5	0.942466
HighPriority2	YDL033C	SLM3	slm3	1	n	30	216	183	1.18033
HighPriority2	YHR030C	SLT2	slt2	1	n	30	183	185	0.989189
HighPriority2	YBR228W	SLX1	slx1	1	n	30	157	167	0.94012
HighPriority2	YLR135W	SLX4	slx4	1	n	30	179	167	1.07186
HighPriority2	YER116C	SLX8	slx8	1	n	30	1992	167	11.9281
HighPriority2	YGR229C	SMI1	smi1	1	n	30	172	167	1.02994
HighPriority2	YCR033W	SNT1	snt1	1	n	30	180	167	1.07784
HighPriority2	YGL127C	SOH1	soh1	1	n	30	221	167	1.32335
HighPriority2	YMR016C	SOK2	sok2	1	n	30	227	190.5	1.1916
HighPriority2	YJL192C	SOP4	sop4	1	n	30	183	183	1
HighPriority2	YHR152W	SPO12	spo12	1	n	30	187	182.5	1.02466
HighPriority2	YKR031C	SPO14	spo14	1	n	30	189	183	1.03279
HighPriority2	YPL138C	SPP1	spp1	1	n	30	184	190.5	0.965879
HighPriority2	YDR392W	SPT3	spt3	1	n	30	240	182.5	1.31507
HighPriority2	YGR063C	SPT4	spt4	1	n	30	375	167	2.24551
HighPriority2	YLR055C	SPT8	spt8	1	n	30	172	182.5	0.942466
HighPriority2	YML034W	SRC1	src1	1	n	30	172	182.5	0.942466
HighPriority2	YCL037C	SRO9	sro9	1	n	30	175	190.5	0.918635
HighPriority2	YJL092W	SRS2	srs2	1	n	30	204	167	1.22156
HighPriority2	YLR006C	SSK1	ssk1	1	n	30	192	183	1.04918
HighPriority2	YNR031C	SSK2	ssk2	1	n	30	208	183	1.13661
HighPriority2	YHR064C	SSZ1	ssz1	1	n	30	664	183	3.62842
HighPriority2	YCL032W	STE50	ste50	1	n	30	200	190.5	1.04987
HighPriority2	YOR027W	STI1	sti1	1	n	30	182	190.5	0.955381
HighPriority2	YMR039C	SUB1	sub1	1	n	30	212	190.5	1.11286
HighPriority2	YAR003W	SWD1	swd1	1	n	30	219	167	1.31138
HighPriority2	YBR175W	SWD3	swd3	1	n	30	261	167	1.56287
HighPriority2	YDR126W	SWF1	swf1	1	n	30	214	190.5	1.12336
HighPriority2	YER111C	SWI4	swi4	1	n	30	335	182.5	1.83562
HighPriority2	YLR182W	SWI6	swi6	1	n	30	442	182.5	2.42192
HighPriority2	YDR260C	SWM1	swm1	1	n	30	238	190.5	1.24934
HighPriority2	YPL129W	TAF14	taf14	1	n	30	230	182.5	1.26027
HighPriority2	YPL180W	TCO89	tco89	1	n	30	191	183	1.04372
HighPriority2	YBR223C	TDP1	tdp1	1	n	30	184	167	1.1018
HighPriority2	YBL088C	TEL1	tel1	1	n	30	192	182.5	1.05205
HighPriority2	YOR297C	TIM18	tim18	1	n	30	165	167	0.988024
HighPriority2	YPR074C	TKL1	tkl1	1	n	30	193	183	1.05464
HighPriority2	YNL273W	TOF1	tof1	1	n	30	276	182.5	1.51233
HighPriority2	YKR010C	TOF2	tof2	1	n	30	212	190.5	1.11286
HighPriority2	YNL070W	TOM7	tom7	1	n	30	181	183	0.989071
HighPriority2	YOL006C	TOP1	top1	1	n	30	139	167	0.832335
HighPriority2	YLR234W	TOP3	top3	1	n	30	374	167	2.23952
HighPriority2	YNL079C	TPM1	tpm1	1	n	30	275	167	1.64671
HighPriority2	YMR156C	TPP1	tpp1	1	n	30	187	167	1.11976
HighPriority2	YML028W	TSA1	tsa1	1	n	30	330	182.5	1.80822
HighPriority2	YCR061W	TVS1	tvs1	1	n	30	201	190.5	1.05512
HighPriority2	YPR066W	UBA3	uba3	1	n	30	230	185	1.24324
HighPriority2	YLR306W	UBC12	ubc12	1	n	30	185	185	1
HighPriority2	YDR092W	UBC13	ubc13	1	n	30	178	167	1.06587
HighPriority2	YOR124C	UBP2	ubp2	1	n	30	173	185	0.935135
HighPriority2	YFR010W	UBP6	ubp6	1	n	30	184	185	0.994595
HighPriority2	YMR223W	UBP8	ubp8	1	n	30	213	185	1.15135
HighPriority2	YGR184C	UBR1	ubr1	1	n	30	184	167	1.1018
HighPriority2	YML013W	UBX2	ubx2	1	n	30	179	190.5	0.939633
HighPriority2	YPL003W	ULA1	ula1	1	n	30	178	185	0.962162
HighPriority2	YPL139C	UME1	ume1	1	n	30	175	167	1.0479
HighPriority2	YDR207C	UME6	ume6	1	n	30	210	182.5	1.15068
HighPriority2	YBR173C	UMP1	ump1	1	n	30	306	185	1.65405
HighPriority2	YML021C	UNG1	ung1	1	n	30	187	167	1.11976
HighPriority2	YIL008W	URM1	urm1	1	n	30	197	185	1.06486
HighPriority2	YDL077C	VAM6	vam6	1	n	30	172	183	0.939891
HighPriority2	YLR373C	VID22	vid22	1	n	30	185	167	1.10778
HighPriority2	YPL253C	VIK1	vik1	1	n	30	217	182.5	1.18904
HighPriority2	YLR410W	VIP1	vip1	1	n	30	165	190.5	0.866142
HighPriority2	YEL051W	VMA8	vma8	1	n	30	296	190.5	1.55381
HighPriority2	YKL119C	VPH2	vph2	1	n	30	284	183	1.55191
HighPriority2	YMR077C	VPS20	vps20	1	n	30	199	183	1.08743
HighPriority2	YKL041W	VPS24	vps24	1	n	30	185	190.5	0.971129
HighPriority2	YAL002W	VPS8	vps8	1	n	30	176	190.5	0.923885
HighPriority2	YER072W	VTC1	vtc1	1	n	30	240	190.5	1.25984
HighPriority2	YNL197C	WHI3	whi3	1	n	30	296	183	1.61749
HighPriority2	YHR134W	WSS1	wss1	1	n	30	366	185	1.97838
HighPriority2	YGL173C	XRN1	xrn1	1	n	30	184	167	1.1018
HighPriority2	YDR369C	XRS2	xrs2	1	n	30	576	167	3.4491
HighPriority2	YML007W	YAP1	yap1	1	n	30	231	182.5	1.26575
HighPriority2	YNL064C	YDJ1	ydj1	1	n	30	169	185	0.913514
HighPriority2	YDR514C	YDR514C	ydr514c	1	n	30	169	167	1.01198
HighPriority2	YER041W	YEN1	yen1	1	n	30	185	182.5	1.0137
HighPriority2	YLR200W	YKE2	yke2	1	n	30	206	182.5	1.12877
HighPriority2	YKL033W-A	YKL033W-A	ykl033w-a	1	n	30	169	183	0.923497
HighPriority2	YMR284W	YKU70	yku70	1	n	30	174	167	1.04192
HighPriority2	YMR106C	YKU80	yku80	1	n	30	170	167	1.01796
HighPriority2	YML020W	YML020W	yml020w	1	n	30	253	190.5	1.32808
HighPriority2	YML119W	YML119W	yml119w	1	n	30	189	183	1.03279
HighPriority2	YER005W	YND1	ynd1	1	n	30	202	190.5	1.06037
HighPriority2	YHR090C	YNG2	yng2	1	n	30	258	185	1.39459
HighPriority2	YPR078C	YPR078C	ypr078c	1	n	30	175	190.5	0.918635
HighPriority2	YLR262C	YPT6	ypt6	1	n	30	248	167	1.48503
HighPriority2	YGR270W	YTA7	yta7	1	n	30	178	167	1.06587
HighPriority2	YMR273C	ZDS1	zds1	1	n	30	185	185	1
HighPriority2	YGR285C	ZUO1	zuo1	1	n	30	180	167	1.07784
TsAlleles25C	YKL112W	ABF1	abf1-101	1	n	25	264	186	1.41935
TsAlleles25C	YKL112W	ABF1	abf1-102	1	n	25	256	190	1.34737
TsAlleles25C	YFL039C	ACT1	act1-132	1	n	25	349	186	1.87634
TsAlleles25C	YFL039C	ACT1	act1-122	1	n	25	352	186	1.89247
TsAlleles25C	YFL039C	ACT1	act1-133	1	n	25	607	186	3.26344
TsAlleles25C	YFL039C	ACT1	act1-119	1	n	25	249	186	1.33871
TsAlleles25C	YFL039C	ACT1	act1-3	1	n	25	202	186	1.08602
TsAlleles25C	YFL039C	ACT1	act1-155	1	n	25	218	186	1.17204
TsAlleles25C	YFL039C	ACT1	act1-111	1	n	25	212	186	1.13978
TsAlleles25C	YFL039C	ACT1	act1-124	1	n	25	413	190	2.17368
TsAlleles25C	YFL039C	ACT1	act1-136	1	n	25	281	190	1.47895
TsAlleles25C	YFL039C	ACT1	act1-108	1	n	25	465	190	2.44737
TsAlleles25C	YFL039C	ACT1	act1-121	1	n	25	507	190	2.66842
TsAlleles25C	YFL039C	ACT1	act1-125	1	n	25	679	190	3.57368
TsAlleles25C	YFL039C	ACT1	act1-101	1	n	25	170	190	0.894737
TsAlleles25C	YFL039C	ACT1	act1-112	1	n	25	569	190	2.99474
TsAlleles25C	YFL039C	ACT1	act1-4	1	n	25	205	190	1.07895
TsAlleles25C	YFL039C	ACT1	act1-159	1	n	25	476	190	2.50526
TsAlleles25C	YFL039C	ACT1	act1-129	1	n	25	242	231	1.04762
TsAlleles25C	YFL039C	ACT1	act1-120	1	n	25	217	231	0.939394
TsAlleles25C	YFL039C	ACT1	act1-105	1	n	25	252	205	1.22927
TsAlleles25C	YBR211C	AME1	ame1-4	1	n	25	208	190	1.09474
TsAlleles25C	YDL008W	APC11	apc11-13	1	n	25	239	190	1.25789
TsAlleles25C	YLR127C	APC2	apc2-8	1	n	25	231	231	1
TsAlleles25C	YDR118W	APC4	apc4-ph	1	n	25	227	190	1.19474
TsAlleles25C	YOR249C	APC5	apc5-ca	1	n	25	212	190	1.11579
TsAlleles25C	YOR249C	APC5	apc5-ca-paps	1	n	25	293	231	1.2684
TsAlleles25C	YJL081C	ARP4	arp4-g161d	1	n	25	280	186	1.50538
TsAlleles25C	YPR034W	ARP7	arp7-e411k	1	n	25	204	190	1.07368
TsAlleles25C	YMR033W	ARP9	arp9-1	1	n	25	175	190	0.921053
TsAlleles25C	YPR085C	ASA1	asa1-ph	1	n	25	208	186	1.11828
TsAlleles25C	YKL052C	ASK1	ask1-2	1	n	25	242	231	1.04762
TsAlleles25C	YKL052C	ASK1	ask1-3	1	n	25	268	205	1.30732
TsAlleles25C	YPL255W	BBP1	bbp1-1	1	n	25	199	186	1.06989
TsAlleles25C	YHR036W	BRL1	brl1-c371s	1	n	25	216	186	1.16129
TsAlleles25C	YHR036W	BRL1	brl1-c371r	1	n	25	230	190	1.21053
TsAlleles25C	YHR036W	BRL1	brl1-3231	1	n	25	181	190	0.952632
TsAlleles25C	YHR036W	BRL1	brl1-k405i	1	n	25	257	231	1.11255
TsAlleles25C	YHR036W	BRL1	brl1-2221	1	n	25	259	231	1.12121
TsAlleles25C	YBL097W	BRN1	brn1-9	1	n	25	175	186	0.94086
TsAlleles25C	YBL097W	BRN1	brn1-16	1	n	25	206	231	0.891775
TsAlleles25C	YGL247W	BRR6	brr6-ph	1	n	25	204	186	1.09677
TsAlleles25C	YFL029C	CAK1	cak1-23	1	n	25	1093	205	5.33171
TsAlleles25C	YGR140W	CBF2	cbf2-1	1	n	25	200	186	1.07527
TsAlleles25C	YGR140W	CBF2	cbf2-2	1	n	25	184	186	0.989247
TsAlleles25C	YGR140W	CBF2	cbf2-42	1	n	25	242	205	1.18049
TsAlleles25C	YDL220C	CDC13	cdc13-1	1	n	25	197	190	1.03684
TsAlleles25C	YFR028C	CDC14	cdc14-3	1	n	25	256	190	1.34737
TsAlleles25C	YFR028C	CDC14	cdc14-8	1	n	25	224	190	1.17895
TsAlleles25C	YFR028C	CDC14	cdc14-1	1	n	25	238	231	1.0303
TsAlleles25C	YFR028C	CDC14	cdc14-2	1	n	25	226	205	1.10244
TsAlleles25C	YAR019C	CDC15	cdc15-1	1	n	25	254	190	1.33684
TsAlleles25C	YAR019C	CDC15	cdc15-2	1	n	25	212	190	1.11579
TsAlleles25C	YKL022C	CDC16	cdc16-1	1	n	25	234	205	1.14146
TsAlleles25C	YGL116W	CDC20	cdc20-3	1	n	25	269	186	1.44624
TsAlleles25C	YGL116W	CDC20	cdc20-2	1	n	25	219	231	0.948052
TsAlleles25C	YGL116W	CDC20	cdc20-1	1	n	25	492	231	2.12987
TsAlleles25C	YOR074C	CDC21	cdc21-1	1	n	25	877	186	4.71505
TsAlleles25C	YOR074C	CDC21	cdc21-ts	1	n	25	193	186	1.03763
TsAlleles25C	YHR166C	CDC23	cdc23-4	1	n	25	199	190	1.04737
TsAlleles25C	YHR166C	CDC23	cdc23-1	1	n	25	250	231	1.08225
TsAlleles25C	YFR036W	CDC26	cdc26-1	1	n	25	222	190	1.16842
TsAlleles25C	YBL084C	CDC27	cdc27-2	1	n	25	163	190	0.857895
TsAlleles25C	YBL084C	CDC27	cdc27-1	1	n	25	225	231	0.974026
TsAlleles25C	YBR160W	CDC28	cdc28-13	1	n	25	219	186	1.17742
TsAlleles25C	YBR160W	CDC28	cdc28-1	1	n	25	565	231	2.44589
TsAlleles25C	YBR160W	CDC28	cdc28-4	1	n	25	482	231	2.08658
TsAlleles25C	YBR160W	CDC28	cdc28-td	1	n	25	276	205	1.34634
TsAlleles25C	YDR054C	CDC34	cdc34-1	1	n	25	258	186	1.3871
TsAlleles25C	YDR054C	CDC34	cdc34-2	1	n	25	186	190	0.978947
TsAlleles25C	YDR168W	CDC37	cdc37-1	1	n	25	407	231	1.7619
TsAlleles25C	YFL009W	CDC4	cdc4-3	1	n	25	479	190	2.52105
TsAlleles25C	YFL009W	CDC4	cdc4-1	1	n	25	327	190	1.72105
TsAlleles25C	YDR364C	CDC40	cdc40-ts	1	n	25	216	186	1.16129
TsAlleles25C	YLR103C	CDC45	cdc45-27	1	n	25	268	190	1.41053
TsAlleles25C	YDL132W	CDC53	cdc53-1	1	n	25	436	186	2.34409
TsAlleles25C	YDL132W	CDC53	cdc53-1	1	n	25	576	190	3.03158
TsAlleles25C	YJL194W	CDC6	cdc6-1	1	n	25	397	205	1.93659
TsAlleles25C	YDL017W	CDC7	cdc7-4	1	n	25	192	190	1.01053
TsAlleles25C	YDL017W	CDC7	cdc7-1	1	n	25	174	231	0.753247
TsAlleles25C	YJR057W	CDC8	cdc8-2	1	n	25	1211	186	6.51075
TsAlleles25C	YJR057W	CDC8	cdc8-1	1	n	25	836	190	4.4
TsAlleles25C	YDL164C	CDC9	cdc9-1	1	n	25	408	205	1.99024
TsAlleles25C	YMR168C	CEP3	cep3-1	1	n	25	249	231	1.07792
TsAlleles25C	YMR168C	CEP3	cep3-2	1	n	25	235	205	1.14634
TsAlleles25C	YHR122W	CIA2	cia2-ph	1	n	25	282	190	1.48421
TsAlleles25C	YHR052W	CIC1	cic1-2	1	n	25	217	190	1.14211
TsAlleles25C	YBR135W	CKS1	cks1-35	1	n	25	1402	190	7.37895
TsAlleles25C	YBR135W	CKS1	cks1-38	1	n	25	413	231	1.78788
TsAlleles25C	YOR250C	CLP1	clp1-ph	1	n	25	452	205	2.20488
TsAlleles25C	YKL049C	CSE4	cse4-1	1	n	25	186	190	0.978947
TsAlleles25C	YMR094W	CTF13	ctf13-30	1	n	25	240	190	1.26316
TsAlleles25C	YHR191C	CTF8	ctf8-9	1	n	25	179	231	0.774892
TsAlleles25C	YHR191C	CTF8	ctf8-162	1	n	25	351	231	1.51948
TsAlleles25C	YDR016C	DAD1	dad1-ph	1	n	25	216	231	0.935065
TsAlleles25C	YKR083C	DAD2	dad2-9	1	n	25	266	231	1.15152
TsAlleles25C	YGR113W	DAM1	dam1-1	1	n	25	208	186	1.11828
TsAlleles25C	YGR113W	DAM1	dam1-11	1	n	25	178	190	0.936842
TsAlleles25C	YGR113W	DAM1	dam1-5	1	n	25	272	190	1.43158
TsAlleles25C	YGR092W	DBF2	dbf2-3	1	n	25	235	190	1.23684
TsAlleles25C	YGR092W	DBF2	dbf2-1	1	n	25	282	231	1.22078
TsAlleles25C	YGR092W	DBF2	dbf2-2	1	n	25	177	231	0.766234
TsAlleles25C	YDR052C	DBF4	dbf4-4	1	n	25	217	190	1.14211
TsAlleles25C	YDR052C	DBF4	dbf4-ts	1	n	25	208	190	1.09474
TsAlleles25C	YDR052C	DBF4	dbf4-1	1	n	25	355	231	1.5368
TsAlleles25C	YDR052C	DBF4	dbf4-3	1	n	25	240	205	1.17073
TsAlleles25C	YDR052C	DBF4	dbf4-2	1	n	25	247	205	1.20488
TsAlleles25C	YOR046C	DBP5	dbp5-1	1	n	25	367	190	1.93158
TsAlleles25C	YOR046C	DBP5	dbp5-2	1	n	25	387	205	1.8878
TsAlleles25C	YHR164C	DNA2	dna2-1	1	n	25	559	231	2.41991
TsAlleles25C	YJL090C	DPB11	dpb11-1	1	n	25	261	190	1.37368
TsAlleles25C	YPR175W	DPB2	dpb2-1	1	n	25	199	190	1.04737
TsAlleles25C	YIR010W	DSN1	dsn1-8	1	n	25	161	190	0.847368
TsAlleles25C	YIR010W	DSN1	dsn1-7	1	n	25	221	205	1.07805
TsAlleles25C	YGL061C	DUO1	duo1-2	1	n	25	253	190	1.33158
TsAlleles25C	YPR023C	EAF3	eaf3	1	n	25	194	186	1.04301
TsAlleles25C	YNL136W	EAF7	eaf7	1	n	25	233	231	1.00866
TsAlleles25C	YKL172W	EBP2	ebp2-1	1	n	25	169	190	0.889474
TsAlleles25C	YFR027W	ECO1	eco1-1	1	n	25	272	231	1.17749
TsAlleles25C	YOR244W	ESA1	esa1-l254p	1	n	25	403	186	2.16667
TsAlleles25C	YOR244W	ESA1	esa1-1851	1	n	25	727	190	3.82632
TsAlleles25C	YOR244W	ESA1	esa1-d414	1	n	25	177	190	0.931579
TsAlleles25C	YGR098C	ESP1	esp1-1	1	n	25	272	231	1.17749
TsAlleles25C	YJR017C	ESS1	ess1-h164r	1	n	25	217	190	1.14211
TsAlleles25C	YER133W	GLC7	glc7-10	1	n	25	199	231	0.861472
TsAlleles25C	YER133W	GLC7	glc7-12	1	n	25	183	205	0.892683
TsAlleles25C	YDL207W	GLE1	gle1-4	1	n	25	266	190	1.4
TsAlleles25C	YOR262W	GPN2	gpn2-ph	1	n	25	311	205	1.51707
TsAlleles25C	YLR293C	GSP1	gsp1-p162l	1	n	25	343	186	1.84409
TsAlleles25C	YDR454C	GUK1	guk1-ph	1	n	25	215	205	1.04878
TsAlleles25C	YPL204W	HRR25	hrr25-ph	1	n	25	268	190	1.41053
TsAlleles25C	YDR123C	INO2	ino2	1	n	25	205	190	1.07895
TsAlleles25C	YHR085W	IPI1	ipi1-ph	1	n	25	149	190	0.784211
TsAlleles25C	YNL182C	IPI3	ipi3-ph	1	n	25	210	190	1.10526
TsAlleles25C	YPL209C	IPL1	ipl1-2	1	n	25	194	186	1.04301
TsAlleles25C	YPL209C	IPL1	ipl1-1	1	n	25	175	186	0.94086
TsAlleles25C	YIL026C	IRR1	irr1-1	1	n	25	249	190	1.31053
TsAlleles25C	YLR347C	KAP95	kap95-l63a	1	n	25	280	186	1.50538
TsAlleles25C	YLR347C	KAP95	kap95-e126k	1	n	25	188	186	1.01075
TsAlleles25C	YHR186C	KOG1	kog1-1	1	n	25	190	190	1
TsAlleles25C	YER038C	KRE29	kre29-ts2	1	n	25	201	186	1.08065
TsAlleles25C	YNL006W	LST8	lst8-15	1	n	25	283	190	1.48947
TsAlleles25C	YNL006W	LST8	lst8-6	1	n	25	483	231	2.09091
TsAlleles25C	YDL003W	MCD1	mcd1-73	1	n	25	194	190	1.02105
TsAlleles25C	YDL003W	MCD1	mcd1-ph	1	n	25	193	231	0.835498
TsAlleles25C	YMR043W	MCM1	mcm1-ph	1	n	25	411	231	1.77922
TsAlleles25C	YIL150C	MCM10	mcm10-43	1	n	25	353	190	1.85789
TsAlleles25C	YIL150C	MCM10	mcm10-1	1	n	25	398	190	2.09474
TsAlleles25C	YBL023C	MCM2	mcm2-1	1	n	25	248	190	1.30526
TsAlleles25C	YEL032W	MCM3	mcm3-1	1	n	25	605	205	2.95122
TsAlleles25C	YPR019W	MCM4	mcm4-ph	1	n	25	244	231	1.05628
TsAlleles25C	YLR274W	MCM5	cdc46-1	1	n	25	351	190	1.84737
TsAlleles25C	YIL046W	MET30	met30-6	1	n	25	181	190	0.952632
TsAlleles25C	YIL046W	MET30	met30-9	1	n	25	175	190	0.921053
TsAlleles25C	YPL169C	MEX67	mex67-ts5	1	n	25	201	186	1.08065
TsAlleles25C	YKL089W	MIF2	mif2-3	1	n	25	251	190	1.32105
TsAlleles25C	YEL019C	MMS21	mms21-1	1	n	25	267	186	1.43548
TsAlleles25C	YIL106W	MOB1	mob1-ph	1	n	25	211	231	0.91342
TsAlleles25C	YDL028C	MPS1	mps1-3796	1	n	25	180	186	0.967742
TsAlleles25C	YDL028C	MPS1	mps1-417	1	n	25	169	186	0.908602
TsAlleles25C	YDL028C	MPS1	mps1-1	1	n	25	202	186	1.08602
TsAlleles25C	YAL034W-A	MTW1	mtw1-ts	1	n	25	215	186	1.15591
TsAlleles25C	YLR457C	NBP1	nbp1-1	1	n	25	199	190	1.04737
TsAlleles25C	YIL144W	NDC80	tid3-1	1	n	25	238	231	1.0303
TsAlleles25C	YJR112W	NNF1	nnf1-17	1	n	25	201	190	1.05789
TsAlleles25C	YJR112W	NNF1	nnf1-77	1	n	25	199	190	1.04737
TsAlleles25C	YJR112W	NNF1	nnf1-48	1	n	25	205	190	1.07895
TsAlleles25C	YLR002C	NOC3	noc3-ph	1	n	25	224	231	0.969697
TsAlleles25C	YJR072C	NPA3	npa3-ph	1	n	25	183	190	0.963158
TsAlleles25C	YLR007W	NSE1	nse1-16	1	n	25	469	190	2.46842
TsAlleles25C	YDR288W	NSE3	nse3-ts3	1	n	25	281	190	1.47895
TsAlleles25C	YDR288W	NSE3	nse3-ph	1	n	25	278	231	1.20346
TsAlleles25C	YDL105W	NSE4	nse4-ts4	1	n	25	225	190	1.18421
TsAlleles25C	YDL105W	NSE4	nse4-ph	1	n	25	242	190	1.27368
TsAlleles25C	YDL105W	NSE4	nse4-ts2	1	n	25	243	231	1.05195
TsAlleles25C	YDL105W	NSE4	nse4-ts1	1	n	25	466	205	2.27317
TsAlleles25C	YML023C	NSE5	nse5-ts4	1	n	25	243	190	1.27895
TsAlleles25C	YML023C	NSE5	nse5-ts3	1	n	25	234	190	1.23158
TsAlleles25C	YML023C	NSE5	nse5-ts2	1	n	25	158	190	0.831579
TsAlleles25C	YPL233W	NSL1	nsl1-5	1	n	25	243	190	1.27895
TsAlleles25C	YPL233W	NSL1	nsl1-6	1	n	25	231	205	1.12683
TsAlleles25C	YER009W	NTF2	ntf2-ph	1	n	25	250	190	1.31579
TsAlleles25C	YER009W	NTF2	ntf2-h104y	1	n	25	210	190	1.10526
TsAlleles25C	YOL069W	NUF2	nuf2-ph	1	n	25	230	186	1.23656
TsAlleles25C	YOL069W	NUF2	nuf2-61	1	n	25	196	190	1.03158
TsAlleles25C	YGL092W	NUP145	nup145-r4	1	n	25	251	190	1.32105
TsAlleles25C	YIL115C	NUP159	nup159-1	1	n	25	281	231	1.21645
TsAlleles25C	YJL039C	NUP192	nup192-15	1	n	25	222	186	1.19355
TsAlleles25C	YGR119C	NUP57	nup57-e17	1	n	25	246	186	1.32258
TsAlleles25C	YJR042W	NUP85	nup85-ph	1	n	25	340	231	1.47186
TsAlleles25C	YGR179C	OKP1	okp1-5	1	n	25	302	190	1.58947
TsAlleles25C	YML065W	ORC1	orc1-ph	1	n	25	820	190	4.31579
TsAlleles25C	YBR060C	ORC2	orc2-4	1	n	25	262	186	1.4086
TsAlleles25C	YBR060C	ORC2	orc2-3	1	n	25	232	190	1.22105
TsAlleles25C	YBR060C	ORC2	orc2-1	1	n	25	468	231	2.02597
TsAlleles25C	YBR060C	ORC2	orc2-2	1	n	25	241	231	1.04329
TsAlleles25C	YLL004W	ORC3	orc3-70	1	n	25	260	190	1.36842
TsAlleles25C	YPR162C	ORC4	orc4-ph	1	n	25	964	205	4.70244
TsAlleles25C	YNL261W	ORC5	orc5-70	1	n	25	235	205	1.14634
TsAlleles25C	YHR118C	ORC6	orc6-ph	1	n	25	270	190	1.42105
TsAlleles25C	YDR228C	PCF11	pcf11-2	1	n	25	272	190	1.43158
TsAlleles25C	YDR228C	PCF11	pcf11-ts10	1	n	25	265	190	1.39474
TsAlleles25C	YDR228C	PCF11	pcf11-1	1	n	25	255	190	1.34211
TsAlleles25C	YDR228C	PCF11	pcf11-ts9	1	n	25	239	231	1.03463
TsAlleles25C	YDR228C	PCF11	pcf11-ts2	1	n	25	275	231	1.19048
TsAlleles25C	YDR113C	PDS1	pds1-128	1	n	25	198	190	1.04211
TsAlleles25C	YMR076C	PDS5	pds5-1	1	n	25	305	186	1.63978
TsAlleles25C	YBL105C	PKC1	pkc1-ts	1	n	25	174	186	0.935484
TsAlleles25C	YBL105C	PKC1	pkc1-3	1	n	25	169	186	0.908602
TsAlleles25C	YBL105C	PKC1	pkc1-1	1	n	25	164	190	0.863158
TsAlleles25C	YBL105C	PKC1	pkc1-4	1	n	25	230	190	1.21053
TsAlleles25C	YBL105C	PKC1	pkc1-2	1	n	25	203	190	1.06842
TsAlleles25C	YML069W	POB3	pob3-7	1	n	25	251	190	1.32105
TsAlleles25C	YML069W	POB3	pob3-q308k	1	n	25	437	190	2.3
TsAlleles25C	YML069W	POB3	pob3-l78r	1	n	25	451	231	1.95238
TsAlleles25C	YNL102W	POL1	pol1-2	1	n	25	404	186	2.17204
TsAlleles25C	YNL102W	POL1	pol1-12	1	n	25	177	190	0.931579
TsAlleles25C	YNL102W	POL1	pol1-ts	1	n	25	243	190	1.27895
TsAlleles25C	YNL102W	POL1	pol1-1	1	n	25	244	190	1.28421
TsAlleles25C	YNL102W	POL1	pol1-13	1	n	25	325	231	1.40693
TsAlleles25C	YBL035C	POL12	pol12-ts	1	n	25	429	231	1.85714
TsAlleles25C	YNL262W	POL2	pol2-12	1	n	25	390	190	2.05263
TsAlleles25C	YDL102W	POL3	cdc2-1	1	n	25	363	186	1.95161
TsAlleles25C	YDL102W	POL3	cdc2-7	1	n	25	840	186	4.51613
TsAlleles25C	YDL102W	POL3	cdc2-2	1	n	25	262	190	1.37895
TsAlleles25C	YJR006W	POL31	pol31-ph	1	n	25	244	190	1.28421
TsAlleles25C	YJR043C	POL32	pol32	1	n	25	506	190	2.66316
TsAlleles25C	YEL055C	POL5	pol5-1	1	n	25	205	190	1.07895
TsAlleles25C	YEL055C	POL5	pol5-2	1	n	25	239	190	1.25789
TsAlleles25C	YEL055C	POL5	pol5-3	1	n	25	193	205	0.941463
TsAlleles25C	YOR362C	PRE10	pre10-ph	1	n	25	246	231	1.06494
TsAlleles25C	YPR103W	PRE2	pre2-v214a	1	n	25	187	190	0.984211
TsAlleles25C	YPR103W	PRE2	pre2-2	1	n	25	320	190	1.68421
TsAlleles25C	YPR103W	PRE2	pre2-75	1	n	25	270	190	1.42105
TsAlleles25C	YPR103W	PRE2	pre2-1	1	n	25	293	190	1.54211
TsAlleles25C	YPR103W	PRE2	pre2-127	1	n	25	214	205	1.0439
TsAlleles25C	YJL001W	PRE3	pre3-2	1	n	25	230	190	1.21053
TsAlleles25C	YFR050C	PRE4	pre4-ph	1	n	25	223	186	1.19892
TsAlleles25C	YOL038W	PRE6	pre6-ph	1	n	25	176	186	0.946237
TsAlleles25C	YBL041W	PRE7	pre7-ph	1	n	25	184	190	0.968421
TsAlleles25C	YIR008C	PRI1	pri1-m4	1	n	25	359	190	1.88947
TsAlleles25C	YKL045W	PRI2	pri2-1	1	n	25	488	231	2.11255
TsAlleles25C	YDR013W	PSF1	psf1-1	1	n	25	1103	190	5.80526
TsAlleles25C	YJL072C	PSF2	psf2-ph	1	n	25	357	190	1.87895
TsAlleles25C	YOR157C	PUP1	pup1-1	1	n	25	183	190	0.963158
TsAlleles25C	YGR253C	PUP2	pup2-ph	1	n	25	245	231	1.06061
TsAlleles25C	YER094C	PUP3	pup3-ph	1	n	25	204	190	1.07368
TsAlleles25C	YER171W	RAD3	rad3-ts14	1	n	25	203	186	1.0914
TsAlleles25C	YNL216W	RAP1	rap1-1	1	n	25	251	186	1.34946
TsAlleles25C	YNL216W	RAP1	rap1-2	1	n	25	191	190	1.00526
TsAlleles25C	YAR007C	RFA1	rfa1-m2	1	n	25	206	190	1.08421
TsAlleles25C	YNL312W	RFA2	rfa2-ph	1	n	25	336	231	1.45455
TsAlleles25C	YJL173C	RFA3	rfa3-313	1	n	25	400	205	1.95122
TsAlleles25C	YJR068W	RFC2	rfc2-1	1	n	25	173	190	0.910526
TsAlleles25C	YOL094C	RFC4	rfc4-20	1	n	25	306	205	1.49268
TsAlleles25C	YBR087W	RFC5	rfc5-1	1	n	25	228	186	1.22581
TsAlleles25C	YMR061W	RNA14	rna14-ph	1	n	25	214	186	1.15054
TsAlleles25C	YGL044C	RNA15	rna15-58	1	n	25	320	190	1.68421
TsAlleles25C	YHR027C	RPN1	rpn1-821	1	n	25	217	190	1.14211
TsAlleles25C	YFR004W	RPN11	rpn11-8	1	n	25	243	190	1.27895
TsAlleles25C	YFR004W	RPN11	rpn11-14	1	n	25	351	190	1.84737
TsAlleles25C	YFR052W	RPN12	rpn12-1	1	n	25	189	186	1.01613
TsAlleles25C	YDL147W	RPN5	rpn5-ph	1	n	25	206	190	1.08421
TsAlleles25C	YDL147W	RPN5	rpn5-1	1	n	25	219	190	1.15263
TsAlleles25C	YDL097C	RPN6	rpn6-ph	1	n	25	256	231	1.10823
TsAlleles25C	YDL097C	RPN6	rpn6-1	1	n	25	236	205	1.15122
TsAlleles25C	YPR108W	RPN7	rpn7-3	1	n	25	280	190	1.47368
TsAlleles25C	YKL145W	RPT1	rpt1-1	1	n	25	219	231	0.948052
TsAlleles25C	YDL007W	RPT2	rpt2-rf	1	n	25	218	205	1.06341
TsAlleles25C	YDR394W	RPT3	rpt3-1	1	n	25	232	186	1.24731
TsAlleles25C	YOR259C	RPT4	rpt4-145	1	n	25	431	186	2.3172
TsAlleles25C	YOR259C	RPT4	rpt4-150	1	n	25	300	231	1.2987
TsAlleles25C	YGL048C	RPT6	rpt6-20	1	n	25	249	186	1.33871
TsAlleles25C	YGL048C	RPT6	rpt6-1	1	n	25	479	190	2.52105
TsAlleles25C	YGL048C	RPT6	rpt6-25	1	n	25	273	190	1.43684
TsAlleles25C	YOR294W	RRS1	rrs1-124	1	n	25	157	186	0.844086
TsAlleles25C	YOR294W	RRS1	rrs1-84	1	n	25	198	190	1.04211
TsAlleles25C	YDR303C	RSC3	rsc3-1	1	n	25	188	190	0.989474
TsAlleles25C	YKR008W	RSC4	rsc4-2	1	n	25	240	231	1.03896
TsAlleles25C	YLR033W	RSC58	rsc58-ph	1	n	25	181	186	0.973118
TsAlleles25C	YCR052W	RSC6	rsc6-ph	1	n	25	207	186	1.1129
TsAlleles25C	YFR037C	RSC8	rsc8-ts16	1	n	25	189	231	0.818182
TsAlleles25C	YFR037C	RSC8	rsc8-ts21	1	n	25	225	231	0.974026
TsAlleles25C	YML127W	RSC9	rsc9-ph	1	n	25	217	190	1.14211
TsAlleles25C	YER125W	RSP5	rsp5-sm1	1	n	25	348	186	1.87097
TsAlleles25C	YER125W	RSP5	rsp5-3	1	n	25	241	190	1.26842
TsAlleles25C	YER125W	RSP5	rsp5-1	1	n	25	314	190	1.65263
TsAlleles25C	YPL235W	RVB2	rvb2-ph	1	n	25	192	186	1.03226
TsAlleles25C	YER147C	SCC4	scc4-ph	1	n	25	327	190	1.72105
TsAlleles25C	YER147C	SCC4	scc4-4	1	n	25	265	231	1.14719
TsAlleles25C	YGL011C	SCL1	scl1-ph	1	n	25	213	190	1.12105
TsAlleles25C	YGR245C	SDA1	sda1-2	1	n	25	163	205	0.795122
TsAlleles25C	YLR208W	SEC13	sec13-1	1	n	25	228	186	1.22581
TsAlleles25C	YLR430W	SEN1	sen1-1	1	n	25	200	231	0.865801
TsAlleles25C	YLR430W	SEN1	sen1-1	1	n	25	224	231	0.969697
TsAlleles25C	YLR321C	SFH1	sfh1-1	1	n	25	321	186	1.72581
TsAlleles25C	YLL003W	SFI1	sfi1-3	1	n	25	224	231	0.969697
TsAlleles25C	YOR057W	SGT1	sgt1-3	1	n	25	301	186	1.61828
TsAlleles25C	YOR057W	SGT1	sgt1-5	1	n	25	303	190	1.59474
TsAlleles25C	YPR161C	SGV1	sgv1-80	1	n	25	216	186	1.16129
TsAlleles25C	YPR161C	SGV1	sgv1-ph	1	n	25	255	190	1.34211
TsAlleles25C	YPR161C	SGV1	sgv1-35	1	n	25	264	231	1.14286
TsAlleles25C	YPR161C	SGV1	sgv1-23	1	n	25	360	205	1.7561
TsAlleles25C	YDR328C	SKP1	skp1-3	1	n	25	202	190	1.06316
TsAlleles25C	YGL113W	SLD3	sld3-ph	1	n	25	680	186	3.65591
TsAlleles25C	YDR489W	SLD5	sld5-ph	1	n	25	360	205	1.7561
TsAlleles25C	YBR156C	SLI15	sli15-3	1	n	25	248	231	1.07359
TsAlleles25C	YIL147C	SLN1	sln1-ts4	1	n	25	247	231	1.06926
TsAlleles25C	YFL008W	SMC1	smc1-259	1	n	25	356	190	1.87368
TsAlleles25C	YFL008W	SMC1	smc1-2	1	n	25	382	231	1.65368
TsAlleles25C	YFR031C	SMC2	smc2-8	1	n	25	209	190	1.1
TsAlleles25C	YJL074C	SMC3	smc3-42	1	n	25	296	231	1.28139
TsAlleles25C	YJL074C	SMC3	smc3-1	1	n	25	233	231	1.00866
TsAlleles25C	YLR086W	SMC4	smc4-1	1	n	25	359	190	1.88947
TsAlleles25C	YOL034W	SMC5	smc5-6	1	n	25	161	190	0.847368
TsAlleles25C	YLR383W	SMC6	smc6-9	1	n	25	229	231	0.991342
TsAlleles25C	YDR510W	SMT3	smt3-331	1	n	25	912	231	3.94805
TsAlleles25C	YGL093W	SPC105	spc105-15	1	n	25	241	190	1.26842
TsAlleles25C	YGL093W	SPC105	spc105-4	1	n	25	221	205	1.07805
TsAlleles25C	YDR356W	SPC110	spc110-221	1	n	25	181	186	0.973118
TsAlleles25C	YDR356W	SPC110	spc110-220	1	n	25	309	186	1.66129
TsAlleles25C	YDR201W	SPC19	spc19-ph	1	n	25	332	190	1.74737
TsAlleles25C	YMR117C	SPC24	spc24-9	1	n	25	228	231	0.987013
TsAlleles25C	YMR117C	SPC24	spc24-10	1	n	25	218	205	1.06341
TsAlleles25C	YER018C	SPC25	spc25-1	1	n	25	206	186	1.10753
TsAlleles25C	YPL124W	SPC29	spc29-3	1	n	25	227	190	1.19474
TsAlleles25C	YKR037C	SPC34	spc34-7	1	n	25	275	186	1.47849
TsAlleles25C	YKR037C	SPC34	spc34-5	1	n	25	275	205	1.34146
TsAlleles25C	YKL042W	SPC42	spc42-10	1	n	25	308	205	1.50244
TsAlleles25C	YHR172W	SPC97	spc97-ph	1	n	25	313	205	1.52683
TsAlleles25C	YNL126W	SPC98	spc98-ph	1	n	25	195	190	1.02632
TsAlleles25C	YPR133C	SPN1	spn1-k192n	1	n	25	242	190	1.27368
TsAlleles25C	YPL175W	SPT14	spt14-1-10c	1	n	25	584	190	3.07368
TsAlleles25C	YER148W	SPT15	spt15-i143n	1	n	25	208	186	1.11828
TsAlleles25C	YER148W	SPT15	spt15-p65s	1	n	25	190	231	0.822511
TsAlleles25C	YGL207W	SPT16	spt16-ts	1	n	25	194	186	1.04301
TsAlleles25C	YGR116W	SPT6	spt6-14	1	n	25	411	190	2.16316
TsAlleles25C	YNL189W	SRP1	srp1-ph	1	n	25	214	186	1.15054
TsAlleles25C	YLR005W	SSL1	ssl1-ph	1	n	25	237	190	1.24737
TsAlleles25C	YLR005W	SSL1	ssl1-t242i	1	n	25	313	231	1.35498
TsAlleles25C	YIL143C	SSL2	ssl2-ts	1	n	25	281	231	1.21645
TsAlleles25C	YIL126W	STH1	sth1-3	1	n	25	249	205	1.21463
TsAlleles25C	YDR082W	STN1	stn1-13	1	n	25	913	231	3.95238
TsAlleles25C	YIR011C	STS1	sts1-ph	1	n	25	188	186	1.01075
TsAlleles25C	YLR305C	STT4	stt4-4	1	n	25	207	190	1.08947
TsAlleles25C	YDL084W	SUB2	sub2-1	1	n	25	263	190	1.38421
TsAlleles25C	YKL018W	SWD2	swd2-ts1	1	n	25	214	190	1.12632
TsAlleles25C	YKL018W	SWD2	swd2-1	1	n	25	211	231	0.91342
TsAlleles25C	YDR167W	TAF10	taf10-ts34	1	n	25	227	190	1.19474
TsAlleles25C	YDR145W	TAF12	taf12-9	1	n	25	179	186	0.962366
TsAlleles25C	YDR145W	TAF12	taf12-w486stop	1	n	25	238	190	1.25263
TsAlleles25C	YDR145W	TAF12	taf12-l464a	1	n	25	161	190	0.847368
TsAlleles25C	YDR145W	TAF12	taf12-l446a	1	n	25	195	231	0.844156
TsAlleles25C	YDR145W	TAF12	taf12-ts23	1	n	25	286	205	1.39512
TsAlleles25C	YBR198C	TAF5	taf5-15	1	n	25	169	186	0.908602
TsAlleles25C	YBR198C	TAF5	taf5-3	1	n	25	236	231	1.02165
TsAlleles25C	YGL112C	TAF6	taf6-ts	1	n	25	215	231	0.930736
TsAlleles25C	YMR236W	TAF9	taf9-ts2	1	n	25	231	205	1.12683
TsAlleles25C	YJR046W	TAH11	tah11-ts	1	n	25	307	186	1.65054
TsAlleles25C	YMR028W	TAP42	tap42-11	1	n	25	454	190	2.38947
TsAlleles25C	YPL128C	TBF1	tbf1-ph	1	n	25	166	190	0.873684
TsAlleles25C	YGR099W	TEL2	tel2-7	1	n	25	228	190	1.2
TsAlleles25C	YGR099W	TEL2	tel2-15	1	n	25	199	231	0.861472
TsAlleles25C	YML064C	TEM1	tem1-3	1	n	25	171	186	0.919355
TsAlleles25C	YDR311W	TFB1	tfb1-6	1	n	25	227	190	1.19474
TsAlleles25C	YDR311W	TFB1	tfb1-1	1	n	25	248	231	1.07359
TsAlleles25C	YDR460W	TFB3	tfb3-ts	1	n	25	271	190	1.42632
TsAlleles25C	YKL203C	TOR2	tor2-21	1	n	25	200	186	1.07527
TsAlleles25C	YKL203C	TOR2	tor2-29	1	n	25	106	190	0.557895
TsAlleles25C	YER093C	TSC11	tsc11-7	1	n	25	211	190	1.11053
TsAlleles25C	YER093C	TSC11	tsc11-1	1	n	25	222	190	1.16842
TsAlleles25C	YER093C	TSC11	tsc11-5	1	n	25	238	231	1.0303
TsAlleles25C	YFL037W	TUB2	tub2-443	1	n	25	239	190	1.25789
TsAlleles25C	YLR212C	TUB4	tub4-ddsy	1	n	25	476	190	2.50526
TsAlleles25C	YLR212C	TUB4	tub4-y445d	1	n	25	785	190	4.13158
TsAlleles25C	YKL210W	UBA1	uba1-1	1	n	25	265	190	1.39474
TsAlleles25C	YDL064W	UBC9	ubc9-2	1	n	25	243	190	1.27895
TsAlleles25C	YPL020C	ULP1	ulp1-333	1	n	25	1143	186	6.14516
TsAlleles25C	YPL252C	YAH1	yah1-ts	1	n	25	197	205	0.960976
TsAlleles25C	YDR325W	YCG1	ycg1-2	1	n	25	261	231	1.12987
TsAlleles25C	YDR002W	YRB1	yrb1-51	1	n	25	222	186	1.19355
TsAlleles30C	YKL112W	ABF1	abf1-101	1	n	30	216	129	1.67
TsAlleles30C	YKL112W	ABF1	abf1-102	1	n	30	178	168	1.06
TsAlleles30C	YFL039C	ACT1	act1-132	1	n	30	197	129	1.53
TsAlleles30C	YFL039C	ACT1	act1-122	1	n	30	269	129	2.09
TsAlleles30C	YFL039C	ACT1	act1-133	1	n	30	196	129	1.52
TsAlleles30C	YFL039C	ACT1	act1-119	1	n	30	157	129	1.22
TsAlleles30C	YFL039C	ACT1	act1-3	1	n	30	153	129	1.19
TsAlleles30C	YFL039C	ACT1	act1-155	1	n	30	175	129	1.36
TsAlleles30C	YFL039C	ACT1	act1-111	1	n	30	217	129	1.68
TsAlleles30C	YFL039C	ACT1	act1-136	1	n	30	162	172	0.94
TsAlleles30C	YFL039C	ACT1	act1-108	1	n	30	287	172	1.67
TsAlleles30C	YFL039C	ACT1	act1-121	1	n	30	294	168	1.75
TsAlleles30C	YFL039C	ACT1	act1-125	1	n	30	510	168	3.04
TsAlleles30C	YFL039C	ACT1	act1-101	1	n	30	149	168	0.89
TsAlleles30C	YFL039C	ACT1	act1-159	1	n	30	206	168	1.23
TsAlleles30C	YFL039C	ACT1	act1-129	1	n	30	164	120	1.37
TsAlleles30C	YFL039C	ACT1	act1-120	1	n	30	127	120	1.06
TsAlleles30C	YFL039C	ACT1	act1-105	1	n	30	303	121	2.5
TsAlleles30C	YDL008W	APC11	apc11-13	1	n	30	572	168	3.4
TsAlleles30C	YLR127C	APC2	apc2-8	1	n	30	141	120	1.18
TsAlleles30C	YDR118W	APC4	apc4-ph	1	n	30	143	168	0.85
TsAlleles30C	YOR249C	APC5	apc5-ca	1	n	30	288	168	1.71
TsAlleles30C	YOR249C	APC5	apc5-ca-paps	1	n	30	173	120	1.44
TsAlleles30C	YMR033W	ARP9	arp9-1	1	n	30	216	172	1.26
TsAlleles30C	YPR085C	ASA1	asa1-ph	1	n	30	131	129	1.02
TsAlleles30C	YKL052C	ASK1	ask1-2	1	n	30	149	120	1.24
TsAlleles30C	YKL052C	ASK1	ask1-3	1	n	30	179	121	1.48
TsAlleles30C	YHR036W	BRL1	brl1-c371s	1	n	30	159	129	1.23
TsAlleles30C	YHR036W	BRL1	brl1-c371r	1	n	30	143	172	0.83
TsAlleles30C	YHR036W	BRL1	brl1-3231	1	n	30	112	172	0.65
TsAlleles30C	YHR036W	BRL1	brl1-k405i	1	n	30	120	120	1
TsAlleles30C	YHR036W	BRL1	brl1-2221	1	n	30	177	120	1.48
TsAlleles30C	YBL097W	BRN1	brn1-9	1	n	30	125	129	0.97
TsAlleles30C	YBL097W	BRN1	brn1-16	1	n	30	197	120	1.64
TsAlleles30C	YGL247W	BRR6	brr6-ph	1	n	30	227	129	1.76
TsAlleles30C	YFL029C	CAK1	cak1-23	1	n	30	197	121	1.63
TsAlleles30C	YGR140W	CBF2	cbf2-1	1	n	30	165	129	1.28
TsAlleles30C	YGR140W	CBF2	cbf2-2	1	n	30	172	129	1.33
TsAlleles30C	YGR140W	CBF2	cbf2-42	1	n	30	152	121	1.26
TsAlleles30C	YFR028C	CDC14	cdc14-3	1	n	30	126	168	0.75
TsAlleles30C	YFR028C	CDC14	cdc14-8	1	n	30	2296	168	13.67
TsAlleles30C	YFR028C	CDC14	cdc14-1	1	n	30	995	120	8.29
TsAlleles30C	YFR028C	CDC14	cdc14-2	1	n	30	232	121	1.92
TsAlleles30C	YAR019C	CDC15	cdc15-1	1	n	30	240	172	1.4
TsAlleles30C	YAR019C	CDC15	cdc15-2	1	n	30	170	172	0.99
TsAlleles30C	YKL022C	CDC16	cdc16-1	1	n	30	114	121	0.94
TsAlleles30C	YGL116W	CDC20	cdc20-3	1	n	30	1072	129	8.31
TsAlleles30C	YGL116W	CDC20	cdc20-2	1	n	30	163	120	1.36
TsAlleles30C	YGL116W	CDC20	cdc20-1	1	n	30	185	120	1.54
TsAlleles30C	YOR074C	CDC21	cdc21-ts	1	n	30	150	129	1.16
TsAlleles30C	YHR166C	CDC23	cdc23-4	1	n	30	150	172	0.87
TsAlleles30C	YHR166C	CDC23	cdc23-1	1	n	30	122	120	1.02
TsAlleles30C	YBL084C	CDC27	cdc27-1	1	n	30	122	120	1.02
TsAlleles30C	YBR160W	CDC28	cdc28-13	1	n	30	1124	129	8.71
TsAlleles30C	YBR160W	CDC28	cdc28-1	1	n	30	591	120	4.93
TsAlleles30C	YBR160W	CDC28	cdc28-4	1	n	30	347	120	2.89
TsAlleles30C	YBR160W	CDC28	cdc28-td	1	n	30	116	121	0.96
TsAlleles30C	YOR257W	CDC31	cdc31-2	1	n	30	117	172	0.68
TsAlleles30C	YDR054C	CDC34	cdc34-1	1	n	30	255	129	1.98
TsAlleles30C	YDR054C	CDC34	cdc34-2	1	n	30	131	172	0.76
TsAlleles30C	YDR168W	CDC37	cdc37-1	1	n	30	272	120	2.27
TsAlleles30C	YDR168W	CDC37	cdc37-ts	1	n	30	620	120	5.17
TsAlleles30C	YFL009W	CDC4	cdc4-3	1	n	30	127	172	0.74
TsAlleles30C	YFL009W	CDC4	cdc4-1	1	n	30	199	172	1.16
TsAlleles30C	YDR364C	CDC40	cdc40-ts	1	n	30	234	129	1.81
TsAlleles30C	YLR103C	CDC45	cdc45-27	1	n	30	352	168	2.1
TsAlleles30C	YMR001C	CDC5	cdc5-1	1	n	30	126	172	0.73
TsAlleles30C	YDL132W	CDC53	cdc53-1	1	n	30	240	129	1.86
TsAlleles30C	YDL017W	CDC7	cdc7-4	1	n	30	196	172	1.14
TsAlleles30C	YDL017W	CDC7	cdc7-1	1	n	30	188	120	1.57
TsAlleles30C	YLR418C	CDC73	cdc73	1	n	30	2232	172	12.98
TsAlleles30C	YDL164C	CDC9	cdc9-1	1	n	30	1919	121	15.86
TsAlleles30C	YMR168C	CEP3	cep3-1	1	n	30	161	120	1.34
TsAlleles30C	YMR168C	CEP3	cep3-2	1	n	30	132	121	1.09
TsAlleles30C	YHR122W	CIA2	cia2-ph	1	n	30	190	172	1.1
TsAlleles30C	YHR052W	CIC1	cic1-2	1	n	30	157	172	0.91
TsAlleles30C	YBR135W	CKS1	cks1-35	1	n	30	210	172	1.22
TsAlleles30C	YBR135W	CKS1	cks1-38	1	n	30	448	120	3.73
TsAlleles30C	YOR250C	CLP1	clp1-ph	1	n	30	160	121	1.32
TsAlleles30C	YKL049C	CSE4	cse4-1	1	n	30	227	172	1.32
TsAlleles30C	YMR094W	CTF13	ctf13-30	1	n	30	151	172	0.88
TsAlleles30C	YHR191C	CTF8	ctf8-9	1	n	30	252	120	2.1
TsAlleles30C	YHR191C	CTF8	ctf8-162	1	n	30	213	120	1.78
TsAlleles30C	YDR016C	DAD1	dad1-ph	1	n	30	174	120	1.45
TsAlleles30C	YKR083C	DAD2	dad2-9	1	n	30	189	120	1.58
TsAlleles30C	YGR113W	DAM1	dam1-1	1	n	30	143	129	1.11
TsAlleles30C	YGR113W	DAM1	dam1-5	1	n	30	227	168	1.35
TsAlleles30C	YGR092W	DBF2	dbf2-3	1	n	30	197	172	1.15
TsAlleles30C	YGR092W	DBF2	dbf2-1	1	n	30	217	120	1.81
TsAlleles30C	YGR092W	DBF2	dbf2-2	1	n	30	147	120	1.23
TsAlleles30C	YDR052C	DBF4	dbf4-4	1	n	30	770	168	4.58
TsAlleles30C	YDR052C	DBF4	dbf4-1	1	n	30	303	120	2.53
TsAlleles30C	YDR052C	DBF4	dbf4-3	1	n	30	166	121	1.37
TsAlleles30C	YDR052C	DBF4	dbf4-2	1	n	30	162	121	1.34
TsAlleles30C	YHR164C	DNA2	dna2-1	1	n	30	271	120	2.26
TsAlleles30C	YJL090C	DPB11	dpb11-1	1	n	30	232	168	1.38
TsAlleles30C	YIR010W	DSN1	dsn1-8	1	n	30	203	168	1.21
TsAlleles30C	YIR010W	DSN1	dsn1-7	1	n	30	122	121	1.01
TsAlleles30C	YGL061C	DUO1	duo1-2	1	n	30	341	172	1.98
TsAlleles30C	YPR023C	EAF3	eaf3	1	n	30	239	129	1.85
TsAlleles30C	YNL136W	EAF7	eaf7	1	n	30	113	120	0.94
TsAlleles30C	YKL172W	EBP2	ebp2-1	1	n	30	140	172	0.81
TsAlleles30C	YFR027W	ECO1	eco1-1	1	n	30	243	120	2.03
TsAlleles30C	YOR244W	ESA1	esa1-1851	1	n	30	1057	168	6.29
TsAlleles30C	YOR244W	ESA1	esa1-d414	1	n	30	138	168	0.82
TsAlleles30C	YGR098C	ESP1	esp1-1	1	n	30	185	120	1.54
TsAlleles30C	YJR017C	ESS1	ess1-h164r	1	n	30	135	172	0.78
TsAlleles30C	YER133W	GLC7	glc7-12	1	n	30	153	121	1.26
TsAlleles30C	YDL207W	GLE1	gle1-2	1	n	30	149	172	0.87
TsAlleles30C	YLR293C	GSP1	gsp1-p162l	1	n	30	322	129	2.5
TsAlleles30C	YDR454C	GUK1	guk1-ph	1	n	30	172	121	1.42
TsAlleles30C	YDR123C	INO2	ino2	1	n	30	134	172	0.78
TsAlleles30C	YHR085W	IPI1	ipi1-ph	1	n	30	131	172	0.76
TsAlleles30C	YNL182C	IPI3	ipi3-ph	1	n	30	129	168	0.77
TsAlleles30C	YPL209C	IPL1	ipl1-2	1	n	30	253	129	1.96
TsAlleles30C	YPL209C	IPL1	ipl1-1	1	n	30	127	129	0.98
TsAlleles30C	YIL026C	IRR1	irr1-1	1	n	30	138	168	0.82
TsAlleles30C	YLR347C	KAP95	kap95-l63a	1	n	30	278	129	2.16
TsAlleles30C	YLR347C	KAP95	kap95-e126k	1	n	30	140	129	1.09
TsAlleles30C	YHR186C	KOG1	kog1-1	1	n	30	375	172	2.18
TsAlleles30C	YER038C	KRE29	kre29-ts2	1	n	30	394	129	3.05
TsAlleles30C	YNL006W	LST8	lst8-15	1	n	30	220	168	1.31
TsAlleles30C	YNL006W	LST8	lst8-6	1	n	30	157	120	1.31
TsAlleles30C	YDL003W	MCD1	mcd1-73	1	n	30	256	168	1.52
TsAlleles30C	YDL003W	MCD1	mcd1-ph	1	n	30	293	120	2.44
TsAlleles30C	YMR043W	MCM1	mcm1-ph	1	n	30	136	120	1.13
TsAlleles30C	YIL150C	MCM10	mcm10-43	1	n	30	239	172	1.39
TsAlleles30C	YIL150C	MCM10	mcm10-1	1	n	30	1772	168	10.55
TsAlleles30C	YBL023C	MCM2	mcm2-1	1	n	30	397	168	2.36
TsAlleles30C	YEL032W	MCM3	mcm3-1	1	n	30	113	121	0.93
TsAlleles30C	YPR019W	MCM4	mcm4-ph	1	n	30	361	120	3.01
TsAlleles30C	YLR274W	MCM5	cdc46-1	1	n	30	960	168	5.71
TsAlleles30C	YIL046W	MET30	met30-6	1	n	30	225	172	1.31
TsAlleles30C	YIL046W	MET30	met30-9	1	n	30	131	168	0.78
TsAlleles30C	YPL169C	MEX67	mex67-ts5	1	n	30	127	129	0.98
TsAlleles30C	YKL089W	MIF2	mif2-3	1	n	30	206	172	1.2
TsAlleles30C	YEL019C	MMS21	mms21-1	1	n	30	342	129	2.65
TsAlleles30C	YIL106W	MOB1	mob1-ph	1	n	30	452	120	3.77
TsAlleles30C	YDL028C	MPS1	mps1-3796	1	n	30	176	129	1.36
TsAlleles30C	YJL019W	MPS3	mps3-1	1	n	30	117	120	0.98
TsAlleles30C	YAL034W-A	MTW1	mtw1-ts	1	n	30	158	129	1.22
TsAlleles30C	YLR457C	NBP1	nbp1-1	1	n	30	253	172	1.47
TsAlleles30C	YGL091C	NBP35	nbp35-ph	1	n	30	152	120	1.27
TsAlleles30C	YIL144W	NDC80	tid3-1	1	n	30	110	120	0.92
TsAlleles30C	YJR112W	NNF1	nnf1-17	1	n	30	175	172	1.02
TsAlleles30C	YJR112W	NNF1	nnf1-77	1	n	30	187	168	1.11
TsAlleles30C	YJR112W	NNF1	nnf1-48	1	n	30	151	168	0.9
TsAlleles30C	YLR002C	NOC3	noc3-ph	1	n	30	127	120	1.06
TsAlleles30C	YLR007W	NSE1	nse1-16	1	n	30	269	172	1.56
TsAlleles30C	YDR288W	NSE3	nse3-ts3	1	n	30	183	168	1.09
TsAlleles30C	YDR288W	NSE3	nse3-ph	1	n	30	233	120	1.94
TsAlleles30C	YDR288W	NSE3	nse3-ts4	1	n	30	384	120	3.2
TsAlleles30C	YDL105W	NSE4	nse4-ts3	1	n	30	278	172	1.62
TsAlleles30C	YDL105W	NSE4	nse4-ts4	1	n	30	403	172	2.34
TsAlleles30C	YDL105W	NSE4	nse4-ph	1	n	30	689	168	4.1
TsAlleles30C	YDL105W	NSE4	nse4-ts2	1	n	30	114	120	0.95
TsAlleles30C	YDL105W	NSE4	nse4-ts1	1	n	30	623	121	5.15
TsAlleles30C	YML023C	NSE5	nse5-ts4	1	n	30	149	172	0.87
TsAlleles30C	YML023C	NSE5	nse5-ts2	1	n	30	274	168	1.63
TsAlleles30C	YML023C	NSE5	nse5-ts1	1	n	30	116	120	0.97
TsAlleles30C	YPL233W	NSL1	nsl1-6	1	n	30	157	121	1.3
TsAlleles30C	YER009W	NTF2	ntf2-ph	1	n	30	367	168	2.18
TsAlleles30C	YER009W	NTF2	ntf2-h104y	1	n	30	147	168	0.88
TsAlleles30C	YOL069W	NUF2	nuf2-ph	1	n	30	135	129	1.05
TsAlleles30C	YOL069W	NUF2	nuf2-61	1	n	30	1209	168	7.2
TsAlleles30C	YGL092W	NUP145	nup145-r4	1	n	30	342	172	1.99
TsAlleles30C	YIL115C	NUP159	nup159-1	1	n	30	223	120	1.86
TsAlleles30C	YJL039C	NUP192	nup192-15	1	n	30	123	129	0.95
TsAlleles30C	YGR119C	NUP57	nup57-e17	1	n	30	162	129	1.26
TsAlleles30C	YJR042W	NUP85	nup85-ph	1	n	30	179	120	1.49
TsAlleles30C	YGR179C	OKP1	okp1-5	1	n	30	471	168	2.8
TsAlleles30C	YBR060C	ORC2	orc2-4	1	n	30	403	129	3.12
TsAlleles30C	YBR060C	ORC2	orc2-3	1	n	30	699	168	4.16
TsAlleles30C	YBR060C	ORC2	orc2-2	1	n	30	107	120	0.89
TsAlleles30C	YPR162C	ORC4	orc4-ph	1	n	30	116	121	0.96
TsAlleles30C	YNL261W	ORC5	orc5-70	1	n	30	166	121	1.37
TsAlleles30C	YDR228C	PCF11	pcf11-2	1	n	30	247	168	1.47
TsAlleles30C	YDR228C	PCF11	pcf11-ts10	1	n	30	226	168	1.35
TsAlleles30C	YDR228C	PCF11	pcf11-1	1	n	30	174	168	1.04
TsAlleles30C	YDR228C	PCF11	pcf11-ts9	1	n	30	132	120	1.1
TsAlleles30C	YDR228C	PCF11	pcf11-ts2	1	n	30	265	120	2.21
TsAlleles30C	YDR113C	PDS1	pds1-128	1	n	30	178	168	1.06
TsAlleles30C	YMR076C	PDS5	pds5-1	1	n	30	180	129	1.4
TsAlleles30C	YBL105C	PKC1	pkc1-ts	1	n	30	126	129	0.98
TsAlleles30C	YBL105C	PKC1	pkc1-3	1	n	30	151	129	1.17
TsAlleles30C	YBL105C	PKC1	pkc1-1	1	n	30	215	172	1.25
TsAlleles30C	YBL105C	PKC1	pkc1-4	1	n	30	129	168	0.77
TsAlleles30C	YBL105C	PKC1	pkc1-2	1	n	30	125	168	0.74
TsAlleles30C	YML069W	POB3	pob3-7	1	n	30	165	172	0.96
TsAlleles30C	YML069W	POB3	pob3-l78r	1	n	30	211	120	1.76
TsAlleles30C	YNL102W	POL1	pol1-2	1	n	30	223	129	1.73
TsAlleles30C	YNL102W	POL1	pol1-12	1	n	30	123	172	0.72
TsAlleles30C	YNL102W	POL1	pol1-1	1	n	30	5482	168	32.63
TsAlleles30C	YNL102W	POL1	pol1-17	1	n	30	133	120	1.11
TsAlleles30C	YNL102W	POL1	pol1-13	1	n	30	1070	120	8.92
TsAlleles30C	YBL035C	POL12	pol12-ts	1	n	30	528	120	4.4
TsAlleles30C	YDL102W	POL3	cdc2-7	1	n	30	113	129	0.88
TsAlleles30C	YDL102W	POL3	cdc2-2	1	n	30	255	172	1.48
TsAlleles30C	YJR006W	POL31	pol31-ph	1	n	30	1478	168	8.8
TsAlleles30C	YJR043C	POL32	pol32	1	n	30	137	172	0.8
TsAlleles30C	YEL055C	POL5	pol5-1	1	n	30	153	172	0.89
TsAlleles30C	YEL055C	POL5	pol5-2	1	n	30	129	172	0.75
TsAlleles30C	YEL055C	POL5	pol5-3	1	n	30	137	121	1.13
TsAlleles30C	YER012W	PRE1	pre1-1	1	n	30	220	172	1.28
TsAlleles30C	YOR362C	PRE10	pre10-ph	1	n	30	164	120	1.37
TsAlleles30C	YPR103W	PRE2	pre2-v214a	1	n	30	159	172	0.92
TsAlleles30C	YPR103W	PRE2	pre2-2	1	n	30	322	172	1.87
TsAlleles30C	YPR103W	PRE2	pre2-75	1	n	30	464	168	2.76
TsAlleles30C	YPR103W	PRE2	pre2-1	1	n	30	265	168	1.58
TsAlleles30C	YPR103W	PRE2	pre2-127	1	n	30	133	121	1.1
TsAlleles30C	YJL001W	PRE3	pre3-2	1	n	30	261	172	1.52
TsAlleles30C	YFR050C	PRE4	pre4-ph	1	n	30	261	129	2.02
TsAlleles30C	YOL038W	PRE6	pre6-ph	1	n	30	190	129	1.47
TsAlleles30C	YBL041W	PRE7	pre7-ph	1	n	30	150	168	0.89
TsAlleles30C	YIR008C	PRI1	pri1-m4	1	n	30	6012	168	35.79
TsAlleles30C	YKL045W	PRI2	pri2-1	1	n	30	321	120	2.68
TsAlleles30C	YMR308C	PSE1	pse1-34	1	n	30	217	121	1.79
TsAlleles30C	YDR013W	PSF1	psf1-1	1	n	30	158	172	0.92
TsAlleles30C	YJL072C	PSF2	psf2-ph	1	n	30	973	168	5.79
TsAlleles30C	YOR157C	PUP1	pup1-1	1	n	30	187	172	1.09
TsAlleles30C	YGR253C	PUP2	pup2-ph	1	n	30	117	120	0.98
TsAlleles30C	YER094C	PUP3	pup3-ph	1	n	30	197	168	1.17
TsAlleles30C	YER171W	RAD3	rad3-ts14	1	n	30	131	129	1.02
TsAlleles30C	YNL216W	RAP1	rap1-1	1	n	30	117	129	0.91
TsAlleles30C	YNL216W	RAP1	rap1-2	1	n	30	181	168	1.08
TsAlleles30C	YAR007C	RFA1	rfa1-m2	1	n	30	129	168	0.77
TsAlleles30C	YNL312W	RFA2	rfa2-ph	1	n	30	1457	120	12.14
TsAlleles30C	YJL173C	RFA3	rfa3-313	1	n	30	315	121	2.6
TsAlleles30C	YJR068W	RFC2	rfc2-1	1	n	30	125	172	0.73
TsAlleles30C	YOL094C	RFC4	rfc4-20	1	n	30	450	121	3.72
TsAlleles30C	YBR087W	RFC5	rfc5-1	1	n	30	147	129	1.14
TsAlleles30C	YMR061W	RNA14	rna14-ph	1	n	30	122	129	0.95
TsAlleles30C	YGL044C	RNA15	rna15-58	1	n	30	163	172	0.95
TsAlleles30C	YHR027C	RPN1	rpn1-821	1	n	30	147	172	0.85
TsAlleles30C	YFR004W	RPN11	rpn11-14	1	n	30	393	168	2.34
TsAlleles30C	YFR052W	RPN12	rpn12-1	1	n	30	134	129	1.04
TsAlleles30C	YDL147W	RPN5	rpn5-ph	1	n	30	126	172	0.73
TsAlleles30C	YDL147W	RPN5	rpn5-1	1	n	30	233	168	1.39
TsAlleles30C	YDL097C	RPN6	rpn6-ph	1	n	30	182	120	1.52
TsAlleles30C	YDL097C	RPN6	rpn6-1	1	n	30	147	121	1.21
TsAlleles30C	YKL145W	RPT1	rpt1-1	1	n	30	118	120	0.98
TsAlleles30C	YDL007W	RPT2	rpt2-rf	1	n	30	113	121	0.93
TsAlleles30C	YDR394W	RPT3	rpt3-1	1	n	30	225	129	1.74
TsAlleles30C	YOR259C	RPT4	rpt4-145	1	n	30	266	129	2.06
TsAlleles30C	YOR259C	RPT4	rpt4-150	1	n	30	195	120	1.63
TsAlleles30C	YGL048C	RPT6	rpt6-20	1	n	30	215	129	1.67
TsAlleles30C	YGL048C	RPT6	rpt6-25	1	n	30	312	168	1.86
TsAlleles30C	YOR294W	RRS1	rrs1-124	1	n	30	112	129	0.87
TsAlleles30C	YOR294W	RRS1	rrs1-84	1	n	30	161	168	0.96
TsAlleles30C	YDR303C	RSC3	rsc3-1	1	n	30	217	172	1.26
TsAlleles30C	YKR008W	RSC4	rsc4-2	1	n	30	157	120	1.31
TsAlleles30C	YLR033W	RSC58	rsc58-ph	1	n	30	127	129	0.98
TsAlleles30C	YCR052W	RSC6	rsc6-ph	1	n	30	163	129	1.26
TsAlleles30C	YFR037C	RSC8	rsc8-ts16	1	n	30	99.3	120	0.83
TsAlleles30C	YFR037C	RSC8	rsc8-ts21	1	n	30	113	120	0.94
TsAlleles30C	YER125W	RSP5	rsp5-sm1	1	n	30	220	129	1.71
TsAlleles30C	YER125W	RSP5	rsp5-3	1	n	30	189	168	1.13
TsAlleles30C	YER125W	RSP5	rsp5-1	1	n	30	167	168	0.99
TsAlleles30C	YPL235W	RVB2	rvb2-ph	1	n	30	141	129	1.09
TsAlleles30C	YDR180W	SCC2	scc2-4	1	n	30	476	168	2.83
TsAlleles30C	YER147C	SCC4	scc4-ph	1	n	30	315	168	1.88
TsAlleles30C	YGL011C	SCL1	scl1-ph	1	n	30	158	168	0.94
TsAlleles30C	YGR245C	SDA1	sda1-2	1	n	30	91.2	121	0.75
TsAlleles30C	YLR430W	SEN1	sen1-1	1	n	30	133	120	1.11
TsAlleles30C	YLR430W	SEN1	sen1-1	1	n	30	166	120	1.38
TsAlleles30C	YLL003W	SFI1	sfi1-3	1	n	30	171	120	1.43
TsAlleles30C	YOR057W	SGT1	sgt1-3	1	n	30	341	129	2.64
TsAlleles30C	YOR057W	SGT1	sgt1-5	1	n	30	176	172	1.02
TsAlleles30C	YPR161C	SGV1	sgv1-80	1	n	30	206	129	1.6
TsAlleles30C	YPR161C	SGV1	sgv1-ph	1	n	30	223	172	1.3
TsAlleles30C	YPR161C	SGV1	sgv1-35	1	n	30	185	120	1.54
TsAlleles30C	YPR161C	SGV1	sgv1-23	1	n	30	208	121	1.72
TsAlleles30C	YDR328C	SKP1	skp1-3	1	n	30	146	168	0.87
TsAlleles30C	YGL113W	SLD3	sld3-ph	1	n	30	375	129	2.91
TsAlleles30C	YDR489W	SLD5	sld5-ph	1	n	30	319	121	2.64
TsAlleles30C	YBR156C	SLI15	sli15-3	1	n	30	229	120	1.91
TsAlleles30C	YIL147C	SLN1	sln1-ts4	1	n	30	151	120	1.26
TsAlleles30C	YFL008W	SMC1	smc1-259	1	n	30	1124	172	6.53
TsAlleles30C	YFL008W	SMC1	smc1-2	1	n	30	333	120	2.78
TsAlleles30C	YFR031C	SMC2	smc2-8	1	n	30	127	172	0.74
TsAlleles30C	YJL074C	SMC3	smc3-42	1	n	30	325	120	2.71
TsAlleles30C	YJL074C	SMC3	smc3-1	1	n	30	108	120	0.9
TsAlleles30C	YLR086W	SMC4	smc4-1	1	n	30	788	168	4.69
TsAlleles30C	YLR383W	SMC6	smc6-9	1	n	30	163	120	1.36
TsAlleles30C	YDR510W	SMT3	smt3-331	1	n	30	2194	120	18.28
TsAlleles30C	YGL093W	SPC105	spc105-15	1	n	30	156	168	0.93
TsAlleles30C	YGL093W	SPC105	spc105-4	1	n	30	131	121	1.08
TsAlleles30C	YDR356W	SPC110	spc110-221	1	n	30	179	129	1.39
TsAlleles30C	YDR356W	SPC110	spc110-220	1	n	30	210	129	1.63
TsAlleles30C	YDR201W	SPC19	spc19-ph	1	n	30	127	172	0.74
TsAlleles30C	YMR117C	SPC24	spc24-9	1	n	30	141	120	1.18
TsAlleles30C	YMR117C	SPC24	spc24-10	1	n	30	198	121	1.64
TsAlleles30C	YER018C	SPC25	spc25-1	1	n	30	199	129	1.54
TsAlleles30C	YKR037C	SPC34	spc34-7	1	n	30	187	129	1.45
TsAlleles30C	YKR037C	SPC34	spc34-5	1	n	30	159	121	1.31
TsAlleles30C	YKL042W	SPC42	spc42-10	1	n	30	170	121	1.4
TsAlleles30C	YHR172W	SPC97	spc97-ph	1	n	30	119	121	0.98
TsAlleles30C	YNL126W	SPC98	spc98-ph	1	n	30	180	172	1.05
TsAlleles30C	YPR133C	SPN1	spn1-k192n	1	n	30	1072	172	6.23
TsAlleles30C	YPL175W	SPT14	spt14-1-10c	1	n	30	234	172	1.36
TsAlleles30C	YER148W	SPT15	spt15-i143n	1	n	30	149	129	1.16
TsAlleles30C	YER148W	SPT15	spt15-p65s	1	n	30	121	120	1.01
TsAlleles30C	YGR116W	SPT6	spt6-14	1	n	30	143	172	0.83
TsAlleles30C	YNL189W	SRP1	srp1-ph	1	n	30	143	129	1.11
TsAlleles30C	YLR005W	SSL1	ssl1-ph	1	n	30	133	172	0.77
TsAlleles30C	YLR005W	SSL1	ssl1-t242i	1	n	30	170	120	1.42
TsAlleles30C	YIL143C	SSL2	ssl2-ts	1	n	30	101	120	0.84
TsAlleles30C	YIL126W	STH1	sth1-3	1	n	30	851	121	7.03
TsAlleles30C	YDR082W	STN1	stn1-13	1	n	30	1118	120	9.32
TsAlleles30C	YLR305C	STT4	stt4-4	1	n	30	155	168	0.92
TsAlleles30C	YDL084W	SUB2	sub2-1	1	n	30	763	168	4.54
TsAlleles30C	YGR002C	SWC4	swc4-4	1	n	30	200	120	1.67
TsAlleles30C	YKL018W	SWD2	swd2-ts1	1	n	30	135	168	0.8
TsAlleles30C	YKL018W	SWD2	swd2-1	1	n	30	114	120	0.95
TsAlleles30C	YDR145W	TAF12	taf12-9	1	n	30	126	129	0.98
TsAlleles30C	YDR145W	TAF12	taf12-l464a	1	n	30	141	172	0.82
TsAlleles30C	YDR145W	TAF12	taf12-l446a	1	n	30	125	120	1.04
TsAlleles30C	YDR145W	TAF12	taf12-ts23	1	n	30	142	121	1.17
TsAlleles30C	YBR198C	TAF5	taf5-15	1	n	30	137	129	1.06
TsAlleles30C	YBR198C	TAF5	taf5-3	1	n	30	113	120	0.94
TsAlleles30C	YGL112C	TAF6	taf6-ts	1	n	30	99.5	120	0.83
TsAlleles30C	YMR236W	TAF9	taf9-ts2	1	n	30	96.3	121	0.8
TsAlleles30C	YJR046W	TAH11	tah11-ts	1	n	30	133	129	1.03
TsAlleles30C	YMR028W	TAP42	tap42-11	1	n	30	266	168	1.58
TsAlleles30C	YPL128C	TBF1	tbf1-ph	1	n	30	157	168	0.93
TsAlleles30C	YGR099W	TEL2	tel2-7	1	n	30	266	172	1.55
TsAlleles30C	YGR099W	TEL2	tel2-15	1	n	30	120	120	1
TsAlleles30C	YML064C	TEM1	tem1-3	1	n	30	149	129	1.16
TsAlleles30C	YDR311W	TFB1	tfb1-6	1	n	30	281	168	1.67
TsAlleles30C	YDR311W	TFB1	tfb1-1	1	n	30	139	120	1.16
TsAlleles30C	YDR460W	TFB3	tfb3-ts	1	n	30	394	172	2.29
TsAlleles30C	YKL203C	TOR2	tor2-21	1	n	30	170	129	1.32
TsAlleles30C	YER093C	TSC11	tsc11-7	1	n	30	122	172	0.71
TsAlleles30C	YER093C	TSC11	tsc11-1	1	n	30	156	168	0.93
TsAlleles30C	YER093C	TSC11	tsc11-5	1	n	30	137	120	1.14
TsAlleles30C	YFL037W	TUB2	tub2-443	1	n	30	173	168	1.03
TsAlleles30C	YLR212C	TUB4	tub4-y445d	1	n	30	113	172	0.66
TsAlleles30C	YKL210W	UBA1	uba1-1	1	n	30	182	168	1.08
TsAlleles30C	YDL064W	UBC9	ubc9-2	1	n	30	179	172	1.04
TsAlleles30C	YPL020C	ULP1	ulp1-333	1	n	30	2232	129	17.3
TsAlleles30C	YPL252C	YAH1	yah1-ts	1	n	30	200	121	1.65
TsAlleles30C	YDR002W	YRB1	yrb1-51	1	n	30	287	129	2.22
WholeGenome	YMR056C	AAC1	aac1	1	n	30	185	185	1
WholeGenome	YCR107W	AAD3	aad3	1	n	30	189	185	1.02162
WholeGenome	YDL243C	AAD4	aad4	1	n	30	171	194	0.881443
WholeGenome	YFL056C	AAD6	aad6	1	n	30	149	160	0.93125
WholeGenome	YNL141W	AAH1	aah1	1	n	30	173	188	0.920213
WholeGenome	YKL075C	AAN1	aan1	1	n	30	187	177	1.0565
WholeGenome	YKL075C	AAN1	psy1	1	n	30	188	177	1.06215
WholeGenome	YHR047C	AAP1	aap1	1	n	30	179	173	1.03468
WholeGenome	YKL106W	AAT1	aat1	1	n	30	196	177	1.10734
WholeGenome	YLR027C	AAT2	aat2	1	n	30	215	190	1.13158
WholeGenome	YMR072W	ABF2	abf2	1	n	30	171	164	1.04268
WholeGenome	YJR108W	ABM1	abm1	1	n	30	145	187	0.775401
WholeGenome	YCR088W	ABP1	abp1	1	n	30	173	174	0.994253
WholeGenome	YOR239W	ABP140	abp140	1	n	30	193	181	1.0663
WholeGenome	YOR239W	ABP140	yor240w	1	n	30	197	181	1.0884
WholeGenome	YOR239W	ABP140	abp140	1	n	30	193	154	1.25325
WholeGenome	YNR033W	ABZ1	abz1	1	n	30	212	185	1.14595
WholeGenome	YMR289W	ABZ2	abz2	1	n	30	159	168	0.946429
WholeGenome	YER045C	ACA1	aca1	1	n	30	158	165	0.957576
WholeGenome	YGR037C	ACB1	acb1	1	n	30	176	183	0.961749
WholeGenome	YGR037C	ACB1	acb1	1	n	30	189	150	1.26
WholeGenome	YLR131C	ACE2	ace2	1	n	30	1101	182	6.04945
WholeGenome	YLR144C	ACF2	acf2	1	n	30	208	182	1.14286
WholeGenome	YJR083C	ACF4	acf4	1	n	30	172	187	0.919786
WholeGenome	YBL015W	ACH1	ach1	1	n	30	175	167	1.0479
WholeGenome	YDL203C	ACK1	ack1	1	n	30	172	194	0.886598
WholeGenome	YDR161W	ACL4	acl4	1	n	30	193	177	1.0904
WholeGenome	YPL267W	ACM1	acm1	1	n	30	169	174	0.971264
WholeGenome	YLR304C	ACO1	aco1	1	n	30	182	177	1.02825
WholeGenome	YJL200C	ACO2	aco2	1	n	30	175	174	1.00575
WholeGenome	YJL200C	ACO2	aco2	1	n	30	190	194	0.979381
WholeGenome	YAL054C	ACS1	acs1	1	n	30	167	198	0.843434
WholeGenome	YDR448W	ADA2	ada2	1	n	30	258	190	1.35789
WholeGenome	YDR448W	ADA2	ada2	1	n	30	235	150	1.56667
WholeGenome	YMR184W	ADD37	add37	1	n	30	167	170	0.982353
WholeGenome	YKL206C	ADD66	add66	1	n	30	199	176	1.13068
WholeGenome	YAR015W	ADE1	ade1	1	n	30	348	189	1.84127
WholeGenome	YNL220W	ADE12	ade12	1	n	30	1466	168	8.72619
WholeGenome	YLR028C	ADE16	ade16	1	n	30	197	190	1.03684
WholeGenome	YMR120C	ADE17	ade17	1	n	30	189	211	0.895735
WholeGenome	YOR128C	ADE2	ade2	1	n	30	299	168	1.77976
WholeGenome	YGR204W	ADE3	ade3	1	n	30	164	187	0.877005
WholeGenome	YMR300C	ADE4	ade4	1	n	30	205	168	1.22024
WholeGenome	YGL234W	ADE57	ade57	1	n	30	171	169	1.01183
WholeGenome	YGR061C	ADE6	ade6	1	n	30	175	183	0.956284
WholeGenome	YDR408C	ADE8	ade8	1	n	30	189	163	1.15951
WholeGenome	YMR303C	ADH2	adh2	1	n	30	167	168	0.994048
WholeGenome	YMR083W	ADH3	adh3	1	n	30	177	164	1.07927
WholeGenome	YGL256W	ADH4	adh4	1	n	30	189	169	1.11834
WholeGenome	YBR145W	ADH5	adh5	1	n	30	181	184	0.983696
WholeGenome	YMR318C	ADH6	adh6	1	n	30	190	211	0.900474
WholeGenome	YCR105W	ADH7	adh7	1	n	30	186	168	1.10714
WholeGenome	YMR009W	ADI1	adi1	1	n	30	174	161	1.08075
WholeGenome	YDR226W	ADK1	adk1	1	n	30	494	177	2.79096
WholeGenome	YER170W	ADK2	adk2	1	n	30	191	190	1.00526
WholeGenome	YJR105W	ADO1	ado1	1	n	30	159	187	0.850267
WholeGenome	YCR011C	ADP1	adp1	1	n	30	167	182	0.917582
WholeGenome	YDR216W	ADR1	adr1	1	n	30	214	177	1.20904
WholeGenome	YCR010C	ADY2	ady2	1	n	30	168	182	0.923077
WholeGenome	YDL239C	ADY3	ady3	1	n	30	164	194	0.845361
WholeGenome	YLR227C	ADY4	ady4	1	n	30	167	197	0.847716
WholeGenome	YMR064W	AEP1	aep1	1	n	30	198	168	1.17857
WholeGenome	YMR282C	AEP2	aep2	1	n	30	169	168	1.00595
WholeGenome	YPL005W	AEP3	aep3	1	n	30	192	167	1.1497
WholeGenome	YLR040C	AFB1	afb1	1	n	30	181	209	0.866029
WholeGenome	YLR040C	AFB1	ylr041w	1	n	30	190	209	0.909091
WholeGenome	YEL052W	AFG1	afg1	1	n	30	191	163	1.17178
WholeGenome	YER017C	AFG3	afg3	1	n	30	188	165	1.13939
WholeGenome	YOR129C	AFI1	afi1	1	n	30	182	183	0.994536
WholeGenome	YDR085C	AFR1	afr1	1	n	30	166	157	1.05732
WholeGenome	YGL071W	AFT1	aft1	1	n	30	177	178	0.994382
WholeGenome	YPL202C	AFT2	aft2	1	n	30	155	192	0.807292
WholeGenome	YGL032C	AGA2	aga2	1	n	30	182	178	1.02247
WholeGenome	YGL032C	AGA2	aga2	1	n	30	183	150	1.22
WholeGenome	YPR021C	AGC1	agc1	1	n	30	186	157	1.18471
WholeGenome	YDR524C	AGE1	age1	1	n	30	203	190	1.06842
WholeGenome	YIL044C	AGE2	age2	1	n	30	197	162	1.21605
WholeGenome	YCL025C	AGP1	agp1	1	n	30	189	182	1.03846
WholeGenome	YBR132C	AGP2	agp2	1	n	30	168	184	0.913043
WholeGenome	YFL055W	AGP3	agp3	1	n	30	163	160	1.01875
WholeGenome	YFL030W	AGX1	agx1	1	n	30	181	160	1.13125
WholeGenome	YDR214W	AHA1	aha1	1	n	30	197	177	1.11299
WholeGenome	YOR023C	AHC1	ahc1	1	n	30	170	166	1.0241
WholeGenome	YCR082W	AHC2	ahc2	1	n	30	163	208	0.783654
WholeGenome	YLR109W	AHP1	ahp1	1	n	30	187	190	0.984211
WholeGenome	YHR093W	AHT1	aht1	1	n	30	189	173	1.09249
WholeGenome	YNR074C	AIF1	aif1	1	n	30	173	164	1.05488
WholeGenome	YER087W	AIM10	yer087c-a	1	n	30	167	165	1.01212
WholeGenome	YER087W	AIM10	aim10	1	n	30	201	168	1.19643
WholeGenome	YER093C-A	AIM11	aim11	1	n	30	161	209	0.770335
WholeGenome	YGL160W	AIM14	aim14	1	n	30	158	190	0.831579
WholeGenome	YHL021C	AIM17	aim17	1	n	30	172	159	1.08176
WholeGenome	YHR198C	AIM18	aim18	1	n	30	182	182	1
WholeGenome	YIL087C	AIM19	aim19	1	n	30	181	160	1.13125
WholeGenome	YAL049C	AIM2	aim2	1	n	30	200	189	1.0582
WholeGenome	YAL049C	AIM2	aim2	1	n	30	188	150	1.25333
WholeGenome	YIL158W	AIM20	aim20	1	n	30	178	185	0.962162
WholeGenome	YIR003W	AIM21	aim21	1	n	30	179	198	0.90404
WholeGenome	YJL046W	AIM22	aim22	1	n	30	233	187	1.24599
WholeGenome	YJL131C	AIM23	aim23	1	n	30	187	174	1.07471
WholeGenome	YJR080C	AIM24	yjr079w	1	n	30	170	187	0.909091
WholeGenome	YJR080C	AIM24	aim24	1	n	30	195	198	0.984848
WholeGenome	YJR100C	AIM25	aim25	1	n	30	184	194	0.948454
WholeGenome	YKL037W	AIM26	aim26	1	n	30	205	197	1.04061
WholeGenome	YKR074W	AIM29	aim29	1	n	30	181	164	1.10366
WholeGenome	YBR108W	AIM3	aim3	1	n	30	165	174	0.948276
WholeGenome	YML050W	AIM32	aim32	1	n	30	167	161	1.03727
WholeGenome	YML087C	AIM33	aim33	1	n	30	183	161	1.13665
WholeGenome	YMR003W	AIM34	aim34	1	n	30	175	161	1.08696
WholeGenome	YMR157C	AIM36	aim36	1	n	30	168	170	0.988235
WholeGenome	YOL053W	AIM39	aim39	1	n	30	160	174	0.91954
WholeGenome	YOR215C	AIM41	aim41	1	n	30	185	181	1.0221
WholeGenome	YPL158C	AIM44	aim44	1	n	30	412	167	2.46707
WholeGenome	YPR004C	AIM45	aim45	1	n	30	181	167	1.08383
WholeGenome	YHR199C	AIM46	aim46	1	n	30	177	182	0.972527
WholeGenome	YDL237W	AIM6	aim6	1	n	30	206	194	1.06186
WholeGenome	YDR063W	AIM7	aim7	1	n	30	197	184	1.07065
WholeGenome	YER080W	AIM9	aim9	1	n	30	162	165	0.981818
WholeGenome	YMR092C	AIP1	aip1	1	n	30	163	164	0.993902
WholeGenome	YFR016C	AIP5	aip5	1	n	30	186	160	1.1625
WholeGenome	YIL079C	AIR1	air1	1	n	30	193	160	1.20625
WholeGenome	YDL175C	AIR2	air2	1	n	30	200	186	1.07527
WholeGenome	YDL180W	AIT1	ait1	1	n	30	169	186	0.908602
WholeGenome	YBR059C	AKL1	akl1	1	n	30	186	188	0.989362
WholeGenome	YDR264C	AKR1	akr1	1	n	30	191	162	1.17901
WholeGenome	YOR034C	AKR2	akr2	1	n	30	178	166	1.07229
WholeGenome	YJL122W	ALB1	alb1	1	n	30	162	205	0.790244
WholeGenome	YMR170C	ALD2	ald2	1	n	30	175	170	1.02941
WholeGenome	YMR169C	ALD3	ald3	1	n	30	167	170	0.982353
WholeGenome	YMR169C	ALD3	ald3	1	n	30	197	198	0.994949
WholeGenome	YOR374W	ALD4	ald4	1	n	30	165	170	0.970588
WholeGenome	YER073W	ALD5	ald5	1	n	30	174	165	1.05455
WholeGenome	YPL061W	ALD6	ald6	1	n	30	244	167	1.46108
WholeGenome	YOR175C	ALE1	ale1	1	n	30	183	181	1.01105
WholeGenome	YNL148C	ALF1	alf1	1	n	30	197	176	1.11932
WholeGenome	YNR030W	ALG12	alg12	1	n	30	205	190	1.07895
WholeGenome	YBL082C	ALG3	alg3	1	n	30	196	167	1.17365
WholeGenome	YBL082C	ALG3	ybl083c	1	n	30	178	167	1.06587
WholeGenome	YPL227C	ALG5	alg5	1	n	30	191	174	1.0977
WholeGenome	YOR002W	ALG6	alg6	1	n	30	187	166	1.12651
WholeGenome	YOR067C	ALG8	alg8	1	n	30	188	166	1.13253
WholeGenome	YNL219C	ALG9	alg9	1	n	30	194	178	1.08989
WholeGenome	YGL021W	ALK1	alk1	1	n	30	180	167	1.07784
WholeGenome	YBL009W	ALK2	alk2	1	n	30	196	167	1.17365
WholeGenome	YML086C	ALO1	alo1	1	n	30	188	161	1.1677
WholeGenome	YML086C	ALO1	alo1	1	n	30	169	174	0.971264
WholeGenome	YNL270C	ALP1	alp1	1	n	30	176	166	1.06024
WholeGenome	YFL050C	ALR2	alr2	1	n	30	183	160	1.14375
WholeGenome	YLR089C	ALT1	alt1	1	n	30	180	190	0.947368
WholeGenome	YDR111C	ALT2	alt2	1	n	30	150	157	0.955414
WholeGenome	YDR111C	ALT2	irc2	1	n	30	167	157	1.06369
WholeGenome	YKR021W	ALY1	aly1	1	n	30	173	176	0.982955
WholeGenome	YJL084C	ALY2	aly2	1	n	30	165	205	0.804878
WholeGenome	YGR225W	AMA1	ama1	1	n	30	198	168	1.17857
WholeGenome	YGR225W	AMA1	ygr226c	1	n	30	199	168	1.18452
WholeGenome	YGR225W	AMA1	ama1	1	n	30	189	154	1.22727
WholeGenome	YML035C	AMD1	amd1	1	n	30	203	161	1.26087
WholeGenome	YML035C	AMD1	amd1	1	n	30	196	194	1.01031
WholeGenome	YDR242W	AMD2	amd2	1	n	30	187	185	1.01081
WholeGenome	YOR378W	AMF1	amf1	1	n	30	180	170	1.05882
WholeGenome	YBR158W	AMN1	amn1	1	n	30	185	184	1.00543
WholeGenome	YGL156W	AMS1	ams1	1	n	30	180	190	0.947368
WholeGenome	YJR047C	ANB1	anb1	1	n	30	207	168	1.23214
WholeGenome	YEL036C	ANP1	anp1	1	n	30	172	168	1.02381
WholeGenome	YKL047W	ANR2	anr2	1	n	30	212	197	1.07614
WholeGenome	YHR126C	ANS1	ans1	1	n	30	187	173	1.08092
WholeGenome	YPR128C	ANT1	ant1	1	n	30	159	167	0.952096
WholeGenome	YMR010W	ANY1	any1	1	n	30	172	161	1.06832
WholeGenome	YCL050C	APA1	apa1	1	n	30	207	182	1.13736
WholeGenome	YDR530C	APA2	apa2	1	n	30	182	190	0.957895
WholeGenome	YNL172W	APC1	ynl171c	1	n	30	203	176	1.15341
WholeGenome	YLR102C	APC9	apc9	1	n	30	205	190	1.07895
WholeGenome	YBR151W	APD1	apd1	1	n	30	171	184	0.929348
WholeGenome	YKL103C	APE1	ape1	1	n	30	190	177	1.07345
WholeGenome	YKL157W	APE2	ape2	1	n	30	206	177	1.16384
WholeGenome	YKL157W	APE2	ykl158w	1	n	30	189	177	1.0678
WholeGenome	YKL157W	APE2	ape2	1	n	30	171	154	1.11039
WholeGenome	YBR286W	APE3	ape3	1	n	30	187	208	0.899038
WholeGenome	YHR113W	APE4	ape4	1	n	30	188	173	1.08671
WholeGenome	YDR525W	API2	api2	1	n	30	199	190	1.04737
WholeGenome	YNL077W	APJ1	apj1	1	n	30	177	188	0.941489
WholeGenome	YJR005W	APL1	apl1	1	n	30	210	208	1.00962
WholeGenome	YKL135C	APL2	ykl136w	1	n	30	196	177	1.10734
WholeGenome	YBL037W	APL3	apl3	1	n	30	210	167	1.25749
WholeGenome	YPR029C	APL4	apl4	1	n	30	187	211	0.886256
WholeGenome	YPL195W	APL5	apl5	1	n	30	187	192	0.973958
WholeGenome	YGR261C	APL6	apl6	1	n	30	145	160	0.90625
WholeGenome	YPL259C	APM1	apm1	1	n	30	165	174	0.948276
WholeGenome	YHL019C	APM2	apm2	1	n	30	183	159	1.15094
WholeGenome	YBR288C	APM3	apm3	1	n	30	184	194	0.948454
WholeGenome	YOL062C	APM4	apm4	1	n	30	180	174	1.03448
WholeGenome	YKL114C	APN1	apn1	1	n	30	188	177	1.06215
WholeGenome	YBL019W	APN2	apn2	1	n	30	213	167	1.27545
WholeGenome	YNL094W	APP1	app1	1	n	30	183	188	0.973404
WholeGenome	YIL040W	APQ12	apq12	1	n	30	200	162	1.23457
WholeGenome	YLR170C	APS1	ylr169w	1	n	30	204	197	1.03553
WholeGenome	YLR170C	APS1	aps1	1	n	30	198	197	1.00508
WholeGenome	YLR170C	APS1	ylr171w	1	n	30	228	197	1.15736
WholeGenome	YJR058C	APS2	aps2	1	n	30	173	186	0.930108
WholeGenome	YJL024C	APS3	aps3	1	n	30	164	208	0.788462
WholeGenome	YML022W	APT1	apt1	1	n	30	159	174	0.913793
WholeGenome	YDR441C	APT2	apt2	1	n	30	171	190	0.9
WholeGenome	YNL065W	AQR1	aqr1	1	n	30	174	198	0.878788
WholeGenome	YPR192W	AQY1	aqy1	1	n	30	190	168	1.13095
WholeGenome	YLL052C	AQY2	aqy2	1	n	30	175	190	0.921053
WholeGenome	YFL054C	AQY3	aqy3	1	n	30	155	160	0.96875
WholeGenome	YBR149W	ARA1	ara1	1	n	30	153	184	0.831522
WholeGenome	YMR041C	ARA2	ara2	1	n	30	175	170	1.02941
WholeGenome	YGL105W	ARC1	arc1	1	n	30	178	190	0.936842
WholeGenome	YLR370C	ARC18	arc18	1	n	30	269	174	1.54598
WholeGenome	YHR013C	ARD1	ard1	1	n	30	229	159	1.44025
WholeGenome	YCR048W	ARE1	ycr049c	1	n	30	150	208	0.721154
WholeGenome	YCR048W	ARE1	are1	1	n	30	181	174	1.04023
WholeGenome	YNR019W	ARE2	are2	1	n	30	192	190	1.01053
WholeGenome	YDL192W	ARF1	arf1	1	n	30	336	194	1.73196
WholeGenome	YDL137W	ARF2	arf2	1	n	30	161	186	0.865591
WholeGenome	YOR094W	ARF3	arf3	1	n	30	182	170	1.07059
WholeGenome	YOL058W	ARG1	arg1	1	n	30	169	174	0.971264
WholeGenome	YJL071W	ARG2	arg2	1	n	30	172	205	0.839024
WholeGenome	YJL088W	ARG3	arg3	1	n	30	186	205	0.907317
WholeGenome	YJL088W	ARG3	arg3	1	n	30	178	154	1.15584
WholeGenome	YHR018C	ARG4	arg4	1	n	30	175	159	1.10063
WholeGenome	YER069W	ARG56	arg56	1	n	30	157	165	0.951515
WholeGenome	YMR062C	ARG7	arg7	1	n	30	139	164	0.847561
WholeGenome	YOL140W	ARG8	arg8	1	n	30	170	154	1.1039
WholeGenome	YMR042W	ARG80	arg80	1	n	30	166	170	0.976471
WholeGenome	YML099C	ARG81	arg81	1	n	30	181	211	0.85782
WholeGenome	YDR173C	ARG82	arg82	1	n	30	173	177	0.977401
WholeGenome	YGL157W	ARI1	ari1	1	n	30	181	190	0.952632
WholeGenome	YNL020C	ARK1	ark1	1	n	30	225	190	1.18421
WholeGenome	YBR164C	ARL1	arl1	1	n	30	166	184	0.902174
WholeGenome	YPL051W	ARL3	arl3	1	n	30	214	167	1.28144
WholeGenome	YHL040C	ARN1	arn1	1	n	30	149	159	0.937107
WholeGenome	YHL047C	ARN2	arn2	1	n	30	161	159	1.01258
WholeGenome	YDR127W	ARO1	aro1	1	n	30	244	157	1.55414
WholeGenome	YDR380W	ARO10	aro10	1	n	30	148	163	0.907975
WholeGenome	YGL148W	ARO2	aro2	1	n	30	175	190	0.921053
WholeGenome	YDR035W	ARO3	aro3	1	n	30	198	208	0.951923
WholeGenome	YBR249C	ARO4	aro4	1	n	30	176	184	0.956522
WholeGenome	YPR060C	ARO7	aro7	1	n	30	174	205	0.84878
WholeGenome	YGL202W	ARO8	aro8	1	n	30	191	169	1.13018
WholeGenome	YGL202W	ARO8	aro8	1	n	30	166	150	1.10667
WholeGenome	YDR421W	ARO80	aro80	1	n	30	155	163	0.95092
WholeGenome	YHR137W	ARO9	aro9	1	n	30	167	173	0.965318
WholeGenome	YHR129C	ARP1	arp1	1	n	30	231	173	1.33526
WholeGenome	YLR085C	ARP6	arp6	1	n	30	185	190	0.973684
WholeGenome	YOR141C	ARP8	arp8	1	n	30	207	181	1.14365
WholeGenome	YPR199C	ARR1	arr1	1	n	30	201	168	1.19643
WholeGenome	YPR200C	ARR2	arr2	1	n	30	188	168	1.11905
WholeGenome	YPR201W	ARR3	arr3	1	n	30	191	168	1.1369
WholeGenome	YLR392C	ART10	art10	1	n	30	191	166	1.1506
WholeGenome	YGR068C	ART5	art5	1	n	30	197	183	1.0765
WholeGenome	YLR242C	ARV1	arv1	1	n	30	391	166	2.35542
WholeGenome	YDR101C	ARX1	arx1	1	n	30	147	157	0.936306
WholeGenome	YMR116C	ASC1	asc1	1	n	30	364	211	1.72512
WholeGenome	YOR058C	ASE1	ase1	1	n	30	169	166	1.01807
WholeGenome	YDL197C	ASF2	asf2	1	n	30	141	194	0.726804
WholeGenome	YIL130W	ASG1	asg1	1	n	30	193	198	0.974747
WholeGenome	YJL170C	ASG7	asg7	1	n	30	163	174	0.936782
WholeGenome	YMR119W	ASI1	ymr119w-a	1	n	30	188	211	0.890995
WholeGenome	YMR119W	ASI1	asi1	1	n	30	173	194	0.891753
WholeGenome	YNL159C	ASI2	asi2	1	n	30	205	176	1.16477
WholeGenome	YNL008C	ASI3	asi3	1	n	30	205	190	1.07895
WholeGenome	YKL052C	ASK1	ykl053w	1	n	30	249	197	1.26396
WholeGenome	YGR097W	ASK10	ask10	1	n	30	200	183	1.0929
WholeGenome	YDL088C	ASM4	asm4	1	n	30	144	190	0.757895
WholeGenome	YPR145W	ASN1	asn1	1	n	30	206	167	1.23353
WholeGenome	YGR124W	ASN2	asn2	1	n	30	165	165	1
WholeGenome	YDR321W	ASP1	asp1	1	n	30	188	162	1.16049
WholeGenome	YPR093C	ASR1	asr1	1	n	30	150	205	0.731707
WholeGenome	YBL069W	AST1	ast1	1	n	30	174	167	1.04192
WholeGenome	YBL069W	AST1	ybl070c	1	n	30	179	167	1.07186
WholeGenome	YER101C	AST2	ast2	1	n	30	164	190	0.863158
WholeGenome	YDR184C	ATC1	atc1	1	n	30	186	177	1.05085
WholeGenome	YGL017W	ATE1	ate1	1	n	30	183	167	1.09581
WholeGenome	YOR377W	ATF1	atf1	1	n	30	174	170	1.02353
WholeGenome	YGR177C	ATF2	atf2	1	n	30	173	159	1.08805
WholeGenome	YGL180W	ATG1	atg1	1	n	30	172	190	0.905263
WholeGenome	YLL042C	ATG10	atg10	1	n	30	197	190	1.03684
WholeGenome	YBR217W	ATG12	atg12	1	n	30	177	184	0.961957
WholeGenome	YPR185W	ATG13	atg13	1	n	30	201	168	1.19643
WholeGenome	YBR128C	ATG14	atg14	1	n	30	178	184	0.967391
WholeGenome	YCR068W	ATG15	atg15	1	n	30	196	208	0.942308
WholeGenome	YMR159C	ATG16	ymr158w-b	1	n	30	178	170	1.04706
WholeGenome	YMR159C	ATG16	atg16	1	n	30	172	170	1.01176
WholeGenome	YLR423C	ATG17	atg17	1	n	30	346	198	1.74747
WholeGenome	YFR021W	ATG18	atg18	1	n	30	171	160	1.06875
WholeGenome	YOL082W	ATG19	atg19	1	n	30	166	174	0.954023
WholeGenome	YNL242W	ATG2	atg2	1	n	30	186	178	1.04494
WholeGenome	YDL113C	ATG20	atg20	1	n	30	185	186	0.994624
WholeGenome	YPL100W	ATG21	atg21	1	n	30	170	184	0.923913
WholeGenome	YCL038C	ATG22	atg22	1	n	30	165	198	0.833333
WholeGenome	YCL038C	ATG22	atg22	1	n	30	192	185	1.03784
WholeGenome	YLR431C	ATG23	atg23	1	n	30	149	198	0.752525
WholeGenome	YLR189C	ATG26	atg26	1	n	30	190	197	0.964467
WholeGenome	YJL178C	ATG27	atg27	1	n	30	173	174	0.994253
WholeGenome	YNR007C	ATG3	atg3	1	n	30	191	190	1.00526
WholeGenome	YDR022C	ATG31	atg31	1	n	30	187	194	0.963918
WholeGenome	YIL146C	ATG32	atg32	1	n	30	174	198	0.878788
WholeGenome	YLR356W	ATG33	atg33	1	n	30	193	166	1.16265
WholeGenome	YOL083W	ATG34	atg34	1	n	30	161	174	0.925287
WholeGenome	YJL185C	ATG36	atg36	1	n	30	168	174	0.965517
WholeGenome	YLR211C	ATG38	atg38	1	n	30	187	197	0.949239
WholeGenome	YLR211C	ATG38	atg38	1	n	30	190	154	1.23377
WholeGenome	YLR312C	ATG39	atg39	1	n	30	184	177	1.03955
WholeGenome	YNL223W	ATG4	atg4	1	n	30	168	178	0.94382
WholeGenome	YOR152C	ATG40	atg40	1	n	30	199	181	1.09945
WholeGenome	YPL250C	ATG41	atg41	1	n	30	185	174	1.06322
WholeGenome	YBR139W	ATG42	atg42	1	n	30	185	184	1.00543
WholeGenome	YPL149W	ATG5	atg5	1	n	30	198	192	1.03125
WholeGenome	YHR171W	ATG7	atg7	1	n	30	188	174	1.08046
WholeGenome	YBL078C	ATG8	atg8	1	n	30	177	167	1.05988
WholeGenome	YDL149W	ATG9	atg9	1	n	30	194	186	1.04301
WholeGenome	YPR026W	ATH1	ath1	1	n	30	168	174	0.965517
WholeGenome	YNR002C	ATO2	ato2	1	n	30	206	190	1.08421
WholeGenome	YDR384C	ATO3	ato3	1	n	30	171	163	1.04908
WholeGenome	YBL099W	ATP1	ybl100c	1	n	30	185	190	0.973684
WholeGenome	YLR393W	ATP10	atp10	1	n	30	177	166	1.06627
WholeGenome	YNL315C	ATP11	atp11	1	n	30	144	174	0.827586
WholeGenome	YNL315C	ATP11	atp11	1	n	30	182	168	1.08333
WholeGenome	YJL180C	ATP12	atp12	1	n	30	201	174	1.15517
WholeGenome	YLR295C	ATP14	ylr294c	1	n	30	195	177	1.10169
WholeGenome	YLR295C	ATP14	atp14	1	n	30	232	177	1.31073
WholeGenome	YDR377W	ATP17	atp17	1	n	30	149	157	0.949045
WholeGenome	YML081C-A	ATP18	atp18	1	n	30	178	198	0.89899
WholeGenome	YOL077W-A	ATP19	atp19	1	n	30	175	151	1.15894
WholeGenome	YJR121W	ATP2	atp2	1	n	30	168	194	0.865979
WholeGenome	YPR020W	ATP20	atp20	1	n	30	187	211	0.886256
WholeGenome	YDR350C	ATP22	atp22	1	n	30	159	157	1.01274
WholeGenome	YNR020C	ATP23	atp23	1	n	30	165	190	0.868421
WholeGenome	YMR098C	ATP25	atp25	1	n	30	231	168	1.375
WholeGenome	YPL078C	ATP4	atp4	1	n	30	195	169	1.15385
WholeGenome	YPL078C	ATP4	atp4	1	n	30	177	174	1.01724
WholeGenome	YDR298C	ATP5	atp5	1	n	30	191	162	1.17901
WholeGenome	YKL016C	ATP7	atp7	1	n	30	199	197	1.01015
WholeGenome	YML116W	ATR1	atr1	1	n	30	159	211	0.753555
WholeGenome	YMR279C	ATR2	atr2	1	n	30	164	209	0.784689
WholeGenome	YAL020C	ATS1	ats1	1	n	30	213	189	1.12698
WholeGenome	YNL259C	ATX1	atx1	1	n	30	178	166	1.07229
WholeGenome	YOR079C	ATX2	atx2	1	n	30	190	166	1.14458
WholeGenome	YFL010W-A	AUA1	aua1	1	n	30	180	185	0.972973
WholeGenome	YFL010W-A	AUA1	aua1	1	n	30	150	150	1
WholeGenome	YOR011W	AUS1	aus1	1	n	30	166	166	1
WholeGenome	YLR114C	AVL9	avl9	1	n	30	184	190	0.968421
WholeGenome	YMR068W	AVO2	avo2	1	n	30	148	164	0.902439
WholeGenome	YJR001W	AVT1	avt1	1	n	30	182	208	0.875
WholeGenome	YEL064C	AVT2	avt2	1	n	30	175	163	1.07362
WholeGenome	YKL146W	AVT3	avt3	1	n	30	164	177	0.926554
WholeGenome	YKL146W	AVT3	ykl147c	1	n	30	168	177	0.949153
WholeGenome	YNL101W	AVT4	avt4	1	n	30	172	188	0.914894
WholeGenome	YBL089W	AVT5	avt5	1	n	30	166	167	0.994012
WholeGenome	YER119C	AVT6	avt6	1	n	30	176	190	0.926316
WholeGenome	YIL088C	AVT7	avt7	1	n	30	184	160	1.15
WholeGenome	YPR122W	AXL1	axl1	1	n	30	180	167	1.07784
WholeGenome	YIL140W	AXL2	axl2	1	n	30	244	198	1.23232
WholeGenome	YIL140W	AXL2	yil141w	1	n	30	210	198	1.06061
WholeGenome	YIL124W	AYR1	ayr1	1	n	30	189	198	0.954545
WholeGenome	YLL063C	AYT1	ayt1	1	n	30	178	190	0.936842
WholeGenome	YOR113W	AZF1	azf1	1	n	30	219	183	1.19672
WholeGenome	YGR224W	AZR1	azr1	1	n	30	184	168	1.09524
WholeGenome	YOR134W	BAG7	bag7	1	n	30	187	183	1.02186
WholeGenome	YBR068C	BAP2	bap2	1	n	30	163	188	0.867021
WholeGenome	YDR046C	BAP3	bap3	1	n	30	190	208	0.913462
WholeGenome	YIL015W	BAR1	bar1	1	n	30	170	162	1.04938
WholeGenome	YKR099W	BAS1	bas1	1	n	30	240	187	1.28342
WholeGenome	YJR148W	BAT2	bat2	1	n	30	198	194	1.02062
WholeGenome	YJL020C	BBC1	bbc1	1	n	30	212	208	1.01923
WholeGenome	YJL020C	BBC1	yjl021c	1	n	30	192	208	0.923077
WholeGenome	YJL020C	BBC1	bbc1	1	n	30	172	154	1.11688
WholeGenome	YMR237W	BCH1	bch1	1	n	30	176	170	1.03529
WholeGenome	YKR027W	BCH2	bch2	1	n	30	164	194	0.845361
WholeGenome	YJL095W	BCK1	bck1	1	n	30	185	205	0.902439
WholeGenome	YER167W	BCK2	bck2	1	n	30	263	190	1.38421
WholeGenome	YDR375C	BCS1	bcs1	1	n	30	161	157	1.02548
WholeGenome	YDL070W	BDF2	bdf2	1	n	30	175	184	0.951087
WholeGenome	YDL070W	BDF2	ydl071c	1	n	30	189	184	1.02717
WholeGenome	YAL060W	BDH1	bdh1	1	n	30	212	189	1.12169
WholeGenome	YAL061W	BDH2	bdh2	1	n	30	211	189	1.1164
WholeGenome	YOL164W	BDS1	bds1	1	n	30	206	154	1.33766
WholeGenome	YBR200W	BEM1	bem1	1	n	30	444	184	2.41304
WholeGenome	YER155C	BEM2	bem2	1	n	30	179	190	0.942105
WholeGenome	YPL115C	BEM3	bem3	1	n	30	224	192	1.16667
[truncated: 4,505 more rows]

## Sheet: Merged
Experiment	ORF	Gene	Allele	Num.Observations	Ploidy	Temperature.Celsius	Sample.Mean.Hug1GFP	Control.Mean.Hug1GFP	Sample.Fold.Hug1GFP	Sample.P.Value	Sample.FDR	Hug1.Sig
Merged	YIR008C	PRI1	pri1-m4	1	n	30	6012	168	35.79	0	0	TRUE
Merged	YGR180C	RNR4	rnr4	1	n	30	5649	159	35.5283	0	0	TRUE
Merged	YNL102W	POL1	pol1-1	1	n	30	5482	168	32.63	0	0	TRUE
Merged	YER070W	RNR1	rnr1	1	n	30	4831	168	28.756	0	0	TRUE
Merged	YLR176C	RFX1	rfx1	1	n	30	4474	197	22.7107	0	0	TRUE
Merged	YDR510W	SMT3	smt3-331	1	n	30	2194	120	18.28	0	0	TRUE
Merged	YPL020C	ULP1	ulp1-333	1	n	30	2232	129	17.3	0	0	TRUE
Merged	YDL164C	CDC9	cdc9-1	1	n	30	1919	121	15.86	0	0	TRUE
Merged	YFR028C	CDC14	cdc14-8	1	n	30	2296	168	13.67	0	0	TRUE
Merged	YKL113C	RAD27	rad27	3	n	30	2259.67	178.167	12.7098	0	0	TRUE
Merged	YNL312W	RFA2	rfa2-ph	1	n	30	1457	120	12.14	0	0	TRUE
Merged	YKL048C	ELM1	elm1	3	n	30	1931.33	176	11.7802	0	0	TRUE
Merged	YIL150C	MCM10	mcm10-1	1	n	30	1772	168	10.55	0	0	TRUE
Merged	YJL176C	SWI3	swi3	1	n	30	1667	174	9.58046	0	0	TRUE
Merged	YDR082W	STN1	stn1-13	1	n	30	1118	120	9.32	0	0	TRUE
Merged	YNL102W	POL1	pol1-13	1	n	30	1070	120	8.92	0	0	TRUE
Merged	YJR006W	POL31	pol31-ph	1	n	30	1478	168	8.8	0	0	TRUE
Merged	YNL220W	ADE12	ade12	1	n	30	1466	168	8.72619	0	0	TRUE
Merged	YBR160W	CDC28	cdc28-13	1	n	30	1124	129	8.71	0	0	TRUE
Merged	YGL116W	CDC20	cdc20-3	1	n	30	1072	129	8.31	0	0	TRUE
Merged	YFR028C	CDC14	cdc14-1	1	n	30	995	120	8.29	0	0	TRUE
Merged	YLR318W	EST2	est2	3	n	30	1448	179	8.1407	0	0	TRUE
Merged	YBR135W	CKS1	cks1-35	1	n	25	1402	190	7.37895	0	0	TRUE
Merged	YER116C	SLX8	slx8	3	n	30	1247.33	177.333	7.21705	0	0	TRUE
Merged	YOL069W	NUF2	nuf2-61	1	n	30	1209	168	7.2	0	0	TRUE
Merged	YIL126W	STH1	sth1-3	1	n	30	851	121	7.03	0	0	TRUE
Merged	YFL008W	SMC1	smc1-259	1	n	30	1124	172	6.53	0	0	TRUE
Merged	YJR057W	CDC8	cdc8-2	1	n	25	1211	186	6.51075	0	0	TRUE
Merged	YLR320W	MMS22	mms22	3	n	30	1200.33	183.667	6.50401	0	0	TRUE
Merged	YBL039C	URA7	ura7	1	n	30	1074	167	6.43114	0	0	TRUE
Merged	YOR244W	ESA1	esa1-1851	1	n	30	1057	168	6.29	0	0	TRUE
Merged	YPR133C	SPN1	spn1-k192n	1	n	30	1072	172	6.23	0	0	TRUE
Merged	YPL020C	ULP1	ulp1-333	1	n	25	1143	186	6.14516	0	0	TRUE
Merged	YLR131C	ACE2	ace2	1	n	30	1101	182	6.04945	0	0	TRUE
Merged	YDR013W	PSF1	psf1-1	1	n	25	1103	190	5.80526	0	0	TRUE
Merged	YJL072C	PSF2	psf2-ph	1	n	30	973	168	5.79	0	0	TRUE
Merged	YLR274W	MCM5	cdc46-1	1	n	30	960	168	5.71	0	0	TRUE
Merged	YDL013W	SLX5	slx5	2	n	30	981	179.5	5.53039	0	0	TRUE
Merged	YFL029C	CAK1	cak1-23	1	n	25	1093	205	5.33171	0	0	TRUE
Merged	YML112W	CTK3	ctk3	1	n	30	865	165	5.24242	0	0	TRUE
Merged	YDR168W	CDC37	cdc37-ts	1	n	30	620	120	5.17	0	0	TRUE
Merged	YDL105W	NSE4	nse4-ts1	1	n	30	623	121	5.15	0	0	TRUE
Merged	YBR160W	CDC28	cdc28-1	1	n	30	591	120	4.93	0	0	TRUE
Merged	YOR074C	CDC21	cdc21-1	1	n	25	877	186	4.71505	0	0	TRUE
Merged	YPR162C	ORC4	orc4-ph	1	n	25	964	205	4.70244	0	0	TRUE
Merged	YLR086W	SMC4	smc4-1	1	n	30	788	168	4.69	0	0	TRUE
Merged	YML032C	RAD52	rad52	3	n	30	787.333	167.667	4.64956	0	0	TRUE
Merged	YPR159W	KRE6	kre6	1	n	30	765	167	4.58084	0	0	TRUE
Merged	YDR052C	DBF4	dbf4-4	1	n	30	770	168	4.58	0	0	TRUE
Merged	YDL084W	SUB2	sub2-1	1	n	30	763	168	4.54	0	0	TRUE
Merged	YDL102W	POL3	cdc2-7	1	n	25	840	186	4.51613	0	0	TRUE
Merged	YJR057W	CDC8	cdc8-1	1	n	25	836	190	4.4	0	0	TRUE
Merged	YBL035C	POL12	pol12-ts	1	n	30	528	120	4.4	0	0	TRUE
Merged	YLR418C	CDC73	cdc73	4	n	30	739.5	162.75	4.39755	0	0	TRUE
Merged	YLR182W	SWI6	swi6	3	n	30	773	181.5	4.34458	0	0	TRUE
Merged	YOR080W	DIA2	dia2	1	n	30	800	185	4.32432	0	0	TRUE
Merged	YML065W	ORC1	orc1-ph	1	n	25	820	190	4.31579	0	0	TRUE
Merged	YBR060C	ORC2	orc2-3	1	n	30	699	168	4.16	0	0	TRUE
Merged	YLR212C	TUB4	tub4-y445d	1	n	25	785	190	4.13158	0	0	TRUE
Merged	YDL105W	NSE4	nse4-ph	1	n	30	689	168	4.1	0	0	TRUE
Merged	YLL002W	RTT109	rtt109	1	n	30	737	185	3.98378	0	0	TRUE
Merged	YLR337C	VRP1	vrp1	1	n	30	667	168	3.97024	0	0	TRUE
Merged	YPR135W	CTF4	ctf4	2	n	30	685.5	171	3.96874	0	0	TRUE
Merged	YDR082W	STN1	stn1-13	1	n	25	913	231	3.95238	0	0	TRUE
Merged	YDR510W	SMT3	smt3-331	1	n	25	912	231	3.94805	0	0	TRUE
Merged	YLR226W	BUR2	bur2	1	n	30	707	181	3.90608	0	0	TRUE
Merged	YMR179W	SPT21	spt21	2	n	30	649.5	167.5	3.90561	0	0	TRUE
Merged	YPR164W	MMS1	mms1	3	n	30	704	179.833	3.87199	0	0	TRUE
Merged	YOR244W	ESA1	esa1-1851	1	n	25	727	190	3.82632	0	0	TRUE
Merged	YIL106W	MOB1	mob1-ph	1	n	30	452	120	3.77	0	0	TRUE
Merged	YBR135W	CKS1	cks1-38	1	n	30	448	120	3.73	0	0	TRUE
Merged	YOL094C	RFC4	rfc4-20	1	n	30	450	121	3.72	0	0	TRUE
Merged	YIL009C-A	EST3	est3	3	n	30	649	174.667	3.69483	0	0	TRUE
Merged	YGL113W	SLD3	sld3-ph	1	n	25	680	186	3.65591	0	0	TRUE
Merged	YDR369C	XRS2	xrs2	3	n	30	607	166.333	3.61591	0	0	TRUE
Merged	YFL039C	ACT1	act1-125	1	n	25	679	190	3.57368	0	0	TRUE
Merged	YGL163C	RAD54	rad54	3	n	30	619	177.333	3.54532	0	0	TRUE
Merged	YJL047C	RTT101	rtt101	2	n	30	659.5	187	3.52174	0	0	TRUE
Merged	YMR091C	NPL6	npl6	1	n	30	637	181	3.51934	0	0	TRUE
Merged	YGR006W	PRP18	prp18	1	n	30	593	169	3.50888	0	0	TRUE
Merged	YOR035C	SHE4	she4	1	n	30	574	166	3.45783	0	0	TRUE
Merged	YBL058W	SHP1	shp1	2	n	30	520	156.5	3.40661	0	0	TRUE
Merged	YDL008W	APC11	apc11-13	1	n	30	572	168	3.4	0	0	TRUE
Merged	YGL167C	PMR1	pmr1	2	n	30	624.5	186.5	3.36616	0	0	TRUE
Merged	YFL039C	ACT1	act1-133	1	n	25	607	186	3.26344	0	0	TRUE
Merged	YNL250W	RAD50	rad50	2	n	30	605.5	193	3.24551	0	0	TRUE
Merged	YDR288W	NSE3	nse3-ts4	1	n	30	384	120	3.2	0	0	TRUE
Merged	YGL095C	VPS45	vps45	1	n	30	578	181	3.19337	0	0	TRUE
Merged	YER095W	RAD51	rad51	3	n	30	554	183.667	3.15862	0	0	TRUE
Merged	YBR060C	ORC2	orc2-4	1	n	30	403	129	3.12	0	0	TRUE
Merged	YMR224C	MRE11	mre11	3	n	30	528.333	170.667	3.08567	0	0	TRUE
Merged	YPL175W	SPT14	spt14-1-10c	1	n	25	584	190	3.07368	0	0	TRUE
Merged	YER038C	KRE29	kre29-ts2	1	n	30	394	129	3.05	0	0	TRUE
Merged	YFL039C	ACT1	act1-125	1	n	30	510	168	3.04	0	0	TRUE
Merged	YPR019W	MCM4	mcm4-ph	1	n	30	361	120	3.01	0	0	TRUE
Merged	YFL039C	ACT1	act1-112	1	n	25	569	190	2.99474	0	0	TRUE
Merged	YDR076W	RAD55	rad55	3	n	30	502.333	166.333	2.98379	0	0	TRUE
Merged	YEL032W	MCM3	mcm3-1	1	n	25	605	205	2.95122	0	0	TRUE
Merged	YGL240W	DOC1	doc1	1	n	30	489	168	2.91071	0	0	TRUE
Merged	YGL113W	SLD3	sld3-ph	1	n	30	375	129	2.91	0	0	TRUE
Merged	YKR082W	NUP133	nup133	3	n	30	530.333	179.333	2.90351	0	0	TRUE
Merged	YBR160W	CDC28	cdc28-4	1	n	30	347	120	2.89	0	0	TRUE
Merged	YHR064C	SSZ1	ssz1	2	n	30	555.5	196	2.88359	0	0	TRUE
Merged	YGR036C	CAX4	cax4	1	n	30	523	183	2.85792	0	0	TRUE
Merged	YDR200C	VPS64	vps64	1	n	30	460	161	2.85714	0	0	TRUE
Merged	YOR290C	SNF2	snf2	2	n	30	469.5	165.5	2.83707	0	0	TRUE
Merged	YDR180W	SCC2	scc2-4	1	n	30	476	168	2.83	0	0	TRUE
Merged	YGR179C	OKP1	okp1-5	1	n	30	471	168	2.8	0	0	TRUE
Merged	YDR226W	ADK1	adk1	1	n	30	494	177	2.79096	0	0	TRUE
Merged	YFL008W	SMC1	smc1-2	1	n	30	333	120	2.78	0	0	TRUE
Merged	YER111C	SWI4	swi4	3	n	30	484	179.167	2.77567	0	0	TRUE
Merged	YCL061C	MRC1	mrc1	3	n	30	512	184.5	2.77461	0	0	TRUE
Merged	YNL298W	CLA4	cla4	2	n	30	501.5	176.5	2.77426	0	0	TRUE
Merged	YDR159W	SAC3	sac3	2	n	30	503	181	2.77328	0	0	TRUE
Merged	YPR103W	PRE2	pre2-75	1	n	30	464	168	2.76	0	0	TRUE
Merged	YJL074C	SMC3	smc3-42	1	n	30	325	120	2.71	0	0	TRUE
Merged	YDR004W	RAD57	rad57	2	n	30	486	184.5	2.68928	0	0	TRUE
Merged	YMR070W	MOT3	mot3	1	n	30	441	164	2.68902	0	0	TRUE
Merged	YDL132W	CDC53	cdc53-1	2	n	25	506	188	2.68783	0	0	TRUE
Merged	YKL045W	PRI2	pri2-1	1	n	30	321	120	2.68	0	0	TRUE
Merged	YCL061C	MRC1	ycl060c	1	n	30	486	182	2.67033	0	0	TRUE
Merged	YFL039C	ACT1	act1-121	1	n	25	507	190	2.66842	0	0	TRUE
Merged	YJR043C	POL32	pol32	1	n	25	506	190	2.66316	0	0	TRUE
Merged	YEL019C	MMS21	mms21-1	1	n	30	342	129	2.65	0	0	TRUE
Merged	YOR057W	SGT1	sgt1-3	1	n	30	341	129	2.64	0	0	TRUE
Merged	YDR489W	SLD5	sld5-ph	1	n	30	319	121	2.64	0	0	TRUE
Merged	YLR244C	MAP1	map1	1	n	30	443	168	2.6369	0	0	TRUE
Merged	YJL183W	MNN11	mnn11	1	n	30	455	174	2.61494	0	0	TRUE
Merged	YJL173C	RFA3	rfa3-313	1	n	30	315	121	2.6	0	0	TRUE
Merged	YDR052C	DBF4	dbf4-1	1	n	30	303	120	2.53	0	0	TRUE
Merged	YNL297C	MON2	ynl296w	1	n	30	424	168	2.52381	0	0	TRUE
Merged	YFL009W	CDC4	cdc4-3	1	n	25	479	190	2.52105	0	0	TRUE
Merged	YGL048C	RPT6	rpt6-1	1	n	25	479	190	2.52105	0	0	TRUE
Merged	YLR234W	TOP3	top3	3	n	30	424.667	169.333	2.50768	0	0	TRUE
Merged	YFL039C	ACT1	act1-159	1	n	25	476	190	2.50526	0	0	TRUE
Merged	YLR212C	TUB4	tub4-ddsy	1	n	25	476	190	2.50526	0	0	TRUE
Merged	YFL039C	ACT1	act1-105	1	n	30	303	121	2.5	0	0	TRUE
Merged	YLR293C	GSP1	gsp1-p162l	1	n	30	322	129	2.5	0	0	TRUE
Merged	YLR007W	NSE1	nse1-16	1	n	25	469	190	2.46842	0	0	TRUE
Merged	YPL158C	AIM44	aim44	1	n	30	412	167	2.46707	0	0	TRUE
Merged	YER040W	GLN3	gln3	1	n	30	407	165	2.46667	0	0	TRUE
Merged	YGL084C	GUP1	gup1	1	n	30	439	178	2.46629	0	0	TRUE
Merged	YMR078C	CTF18	ctf18	2	n	30	439.5	178.75	2.46458	0	0	TRUE
Merged	YLR233C	EST1	est1	3	n	30	431.667	175.333	2.45911	0	0	TRUE
Merged	YHR031C	RRM3	rrm3	3	n	30	420.667	171.667	2.44866	0	0	TRUE
Merged	YFL039C	ACT1	act1-108	1	n	25	465	190	2.44737	0	0	TRUE
Merged	YBR160W	CDC28	cdc28-1	1	n	25	565	231	2.44589	0	0	TRUE
Merged	YDL003W	MCD1	mcd1-ph	1	n	30	293	120	2.44	0	0	TRUE
Merged	YHR164C	DNA2	dna2-1	1	n	25	559	231	2.41991	0	0	TRUE
Merged	YBR200W	BEM1	bem1	1	n	30	444	184	2.41304	0	0	TRUE
Merged	YEL044W	IES6	ies6	1	n	30	405	168	2.41071	0	0	TRUE
Merged	YHR154W	RTT107	rtt107	3	n	30	438.667	182.333	2.40061	0	0	TRUE
Merged	YOL081W	IRA2	ira2	1	n	30	386	161	2.39752	0	0	TRUE
Merged	YGL028C	SCW11	scw11	1	n	30	400	167	2.39521	0	0	TRUE
Merged	YMR028W	TAP42	tap42-11	1	n	25	454	190	2.38947	0	0	TRUE
Merged	YOR304W	ISW2	isw2	1	n	30	403	170	2.37059	0	0	TRUE
Merged	YHR041C	SRB2	srb2	1	n	30	346	146	2.36986	0	0	TRUE
Merged	YBL023C	MCM2	mcm2-1	1	n	30	397	168	2.36	0	0	TRUE
Merged	YLR242C	ARV1	arv1	1	n	30	391	166	2.35542	0	0	TRUE
Merged	YGR063C	SPT4	spt4	3	n	30	402.333	174	2.35062	0	0	TRUE
Merged	YDL105W	NSE4	nse4-ts4	1	n	30	403	172	2.34	0	0	TRUE
Merged	YFR004W	RPN11	rpn11-14	1	n	30	393	168	2.34	0	0	TRUE
Merged	YOR259C	RPT4	rpt4-145	1	n	25	431	186	2.3172	0	0	TRUE
Merged	YCR066W	RAD18	rad18	3	n	30	411	183.333	2.31534	0	0	TRUE
Merged	YML069W	POB3	pob3-q308k	1	n	25	437	190	2.3	0	0	TRUE
Merged	YDL116W	NUP84	nup84	1	n	30	427	186	2.2957	0	0	TRUE
Merged	YPL024W	RMI1	rmi1	3	n	30	390.333	170	2.29076	0	0	TRUE
Merged	YDR460W	TFB3	tfb3-ts	1	n	30	394	172	2.29	0	0	TRUE
Merged	YLR234W	TOP3	ylr235c	1	n	30	378	166	2.27711	0	0	TRUE
Merged	YDL105W	NSE4	nse4-ts1	1	n	25	466	205	2.27317	0	0	TRUE
Merged	YNL052W	COX5A	cox5a	1	n	30	450	198	2.27273	0	0	TRUE
Merged	YDR168W	CDC37	cdc37-1	1	n	30	272	120	2.27	0	0	TRUE
Merged	YHR164C	DNA2	dna2-1	1	n	30	271	120	2.26	0	0	TRUE
Merged	YDR002W	YRB1	yrb1-51	1	n	30	287	129	2.22	0	0	TRUE
Merged	YMR116C	ASC1	asc1	2	n	30	429	197	2.21229	0	0	TRUE
Merged	YDR228C	PCF11	pcf11-ts2	1	n	30	265	120	2.21	0	0	TRUE
Merged	YBL007C	SLA1	sla1	2	n	30	369	167	2.20958	0	0	TRUE
Merged	YOR250C	CLP1	clp1-ph	1	n	25	452	205	2.20488	0	0	TRUE
Merged	YPR088C	SRP54	vps69	1	n	30	452	205	2.20488	0	0	TRUE
Merged	YGL175C	SAE2	sae2	3	n	30	382.333	177.333	2.1829	0	0	TRUE
Merged	YHR186C	KOG1	kog1-1	1	n	30	375	172	2.18	0	0	TRUE
Merged	YER009W	NTF2	ntf2-ph	1	n	30	367	168	2.18	0	0	TRUE
Merged	YDR414C	ERD1	erd1	1	n	30	355	163	2.17791	0	0	TRUE
Merged	YFL039C	ACT1	act1-124	1	n	25	413	190	2.17368	0	0	TRUE
Merged	YNL102W	POL1	pol1-2	1	n	25	404	186	2.17204	0	0	TRUE
Merged	YOR244W	ESA1	esa1-l254p	1	n	25	403	186	2.16667	0	0	TRUE
Merged	YGR116W	SPT6	spt6-14	1	n	25	411	190	2.16316	0	0	TRUE
Merged	YLR347C	KAP95	kap95-l63a	1	n	30	278	129	2.16	0	0	TRUE
Merged	YPL069C	BTS1	bts1	1	n	30	362	169	2.14201	0	0	TRUE
Merged	YGL116W	CDC20	cdc20-1	1	n	25	492	231	2.12987	1.11022302462516e-16	3.20162744483527e-15	TRUE
Merged	YJR043C	POL32	pol32	4	n	30	381.25	178.875	2.12415	1.11022302462516e-16	3.20162744483527e-15	TRUE
Merged	YOR241W	MET7	met7	1	n	30	384	181	2.12155	2.22044604925031e-16	6.36990460378684e-15	TRUE
Merged	YKL045W	PRI2	pri2-1	1	n	25	488	231	2.11255	3.33066907387547e-16	9.50534987508087e-15	TRUE
Merged	YDR364C	CDC40	cdc40	1	n	30	331	157	2.10828	4.44089209850063e-16	1.25438121428418e-14	TRUE
Merged	YMR080C	NAM7	nam7	3	n	30	358	169.333	2.10773	4.44089209850063e-16	1.25438121428418e-14	TRUE
Merged	YAR002W	NUP60	nup60	2	n	30	394	187	2.10416	5.55111512312578e-16	1.55997663766208e-14	TRUE
Merged	YLR103C	CDC45	cdc45-27	1	n	30	352	168	2.1	6.66133814775094e-16	1.85306315746526e-14	TRUE
Merged	YHR191C	CTF8	ctf8-9	1	n	30	252	120	2.1	6.66133814775094e-16	1.85306315746526e-14	TRUE
Merged	YIL150C	MCM10	mcm10-1	1	n	25	398	190	2.09474	9.99200722162641e-16	2.76562692345318e-14	TRUE
Merged	YNL006W	LST8	lst8-6	1	n	25	483	231	2.09091	1.22124532708767e-15	3.34657674706413e-14	TRUE
Merged	YLR321C	SFH1	vps65	1	n	30	370	177	2.0904	1.22124532708767e-15	3.34657674706413e-14	TRUE
Merged	YFL039C	ACT1	act1-122	1	n	30	269	129	2.09	1.33226762955019e-15	3.63273767503091e-14	TRUE
Merged	YBR160W	CDC28	cdc28-4	1	n	25	482	231	2.08658	1.55431223447522e-15	4.21731615147266e-14	TRUE
Merged	YDR494W	RSM28	rsm28	1	n	30	396	190	2.08421	1.77635683940025e-15	4.79616346638068e-14	TRUE
Merged	YNL095C	YNL095C	ynl095c	1	n	30	410	198	2.07071	4.10782519111308e-15	1.10370249525126e-13	TRUE
Merged	YMR198W	CIK1	cik1	2	n	30	320	158	2.06898	4.55191440096314e-15	1.21708468546141e-13	TRUE
Merged	YLR079W	SIC1	sic1	1	n	30	393	190	2.06842	4.77395900588817e-15	1.27028822243633e-13	TRUE
Merged	YKL101W	HSL1	hsl1	2	n	30	372	181	2.06102	7.43849426498855e-15	1.96977050055562e-13	TRUE
Merged	YOR259C	RPT4	rpt4-145	1	n	30	266	129	2.06	7.88258347483861e-15	2.07738132915842e-13	TRUE
Merged	YKL212W	SAC1	sac1	2	n	30	372.5	180.5	2.05705	9.43689570931383e-15	2.47516293175717e-13	TRUE
Merged	YMR032W	HOF1	hof1	1	n	30	308	150	2.05333	1.17683640610267e-14	3.07204498806326e-13	TRUE
Merged	YNL262W	POL2	pol2-12	1	n	25	390	190	2.05263	1.22124532708767e-14	3.17293361396174e-13	TRUE
Merged	YFR027W	ECO1	eco1-1	1	n	30	243	120	2.03	4.6074255521944e-14	1.19144131180689e-12	TRUE
Merged	YBR060C	ORC2	orc2-1	1	n	25	468	231	2.02597	5.81756864903582e-14	1.497344304621e-12	TRUE
Merged	YPL086C	ELP3	elp3	2	n	30	337	167	2.02578	5.87307980026708e-14	1.50460109487772e-12	TRUE
Merged	YFR050C	PRE4	pre4-ph	1	n	30	261	129	2.02	8.19344592173366e-14	2.08932871004208e-12	TRUE
Merged	YHR134W	WSS1	wss1	3	n	30	367.333	182.333	2.01167	1.32005517627931e-13	3.35062853039007e-12	TRUE
Merged	YCL016C	DCC1	dcc1	2	n	30	354.5	178.75	1.99342	3.69260177990327e-13	9.32974798335193e-12	TRUE
Merged	YDL164C	CDC9	cdc9-1	1	n	25	408	205	1.99024	4.40980585381112e-13	1.10909637638318e-11	TRUE
Merged	YGL092W	NUP145	nup145-r4	1	n	30	342	172	1.99	4.46975789714088e-13	1.11906484079327e-11	TRUE
Merged	YDR054C	CDC34	cdc34-1	1	n	30	255	129	1.98	7.77822251052385e-13	1.92984007152997e-11	TRUE
Merged	YGL061C	DUO1	duo1-2	1	n	30	341	172	1.98	7.77822251052385e-13	1.92984007152997e-11	TRUE
Merged	YKL057C	NUP120	nup120	3	n	30	376.333	190.333	1.97168	1.22790666523542e-12	3.03287440005234e-11	TRUE
Merged	YHR191C	CTF8	ctf8	3	n	30	364	188.833	1.97032	1.32227562232856e-12	3.25138130704719e-11	TRUE
Merged	YDR245W	MNN10	mnn10	1	n	30	330	168	1.96429	1.83586479352016e-12	4.49419701453735e-11	TRUE
Merged	YPL209C	IPL1	ipl1-2	1	n	30	253	129	1.96	2.31470398404099e-12	5.64132280712291e-11	TRUE
Merged	YML069W	POB3	pob3-l78r	1	n	25	451	231	1.95238	3.4857672304156e-12	8.45797616966042e-11	TRUE
Merged	YDL102W	POL3	cdc2-1	1	n	25	363	186	1.95161	3.63198360275874e-12	8.77410775613821e-11	TRUE
Merged	YJL173C	RFA3	rfa3-313	1	n	25	400	205	1.95122	3.70914410297019e-12	8.92138241011344e-11	TRUE
Merged	YML028W	TSA1	tsa1	3	n	30	349	177.5	1.94643	4.78939110593046e-12	1.14695505267239e-10	TRUE
Merged	YLR384C	IKI3	iki3	1	n	30	321	165	1.94545	5.04296604475485e-12	1.20245268287921e-10	TRUE
Merged	YDR288W	NSE3	nse3-ph	1	n	30	233	120	1.94	6.7319483321171e-12	1.59825738850435e-10	TRUE
Merged	YJL194W	CDC6	cdc6-1	1	n	25	397	205	1.93659	8.0594420026614e-12	1.90521058157335e-10	TRUE
Merged	YNL225C	CNM67	cnm67	1	n	30	325	168	1.93452	8.98170426921752e-12	2.11415500490812e-10	TRUE
Merged	YOR046C	DBP5	dbp5-1	1	n	25	367	190	1.93158	1.04805053524615e-11	2.4564520630365e-10	TRUE
Merged	YBL061C	SKT5	skt5	1	n	30	322	167	1.92814	1.25399690631411e-11	2.92670125422803e-10	TRUE
Merged	YJL179W	PFD1	pfd1	2	n	30	331	173.75	1.92644	1.37017064361089e-11	3.1843459514805e-10	TRUE
Merged	YFR028C	CDC14	cdc14-2	1	n	30	232	121	1.92	1.91351379186244e-11	4.42841763259594e-10	TRUE
Merged	YBR156C	SLI15	sli15-3	1	n	30	229	120	1.91	3.19846371610311e-11	7.37118750974724e-10	TRUE
Merged	YBR082C	UBC4	ubc4	2	n	30	349	181.5	1.90244	4.69956296100804e-11	1.07854969955135e-09	TRUE
Merged	YGL173C	XRN1	xrn1	2	n	30	348	178.5	1.89827	5.80169245978368e-11	1.32596357130658e-09	TRUE
Merged	YDR432W	NPL3	ydr433w	2	n	30	290.5	156.5	1.89254	7.73789921026946e-11	1.75943748459417e-09	TRUE
Merged	YFL039C	ACT1	act1-122	1	n	25	352	186	1.89247	7.762224196739e-11	1.75943748459417e-09	TRUE
Merged	YIR008C	PRI1	pri1-m4	1	n	25	359	190	1.88947	9.01810848219498e-11	2.02741802122163e-09	TRUE
Merged	YLR086W	SMC4	smc4-1	1	n	25	359	190	1.88947	9.01810848219498e-11	2.02741802122163e-09	TRUE
Merged	YOR046C	DBP5	dbp5-2	1	n	25	387	205	1.8878	9.80063807887177e-11	2.1943867698547e-09	TRUE
Merged	YER147C	SCC4	scc4-ph	1	n	30	315	168	1.88	1.4432988137969e-10	3.21849792161673e-09	TRUE
Merged	YJL072C	PSF2	psf2-ph	1	n	25	357	190	1.87895	1.52023948984947e-10	3.37640286697214e-09	TRUE
Merged	YFL039C	ACT1	act1-132	1	n	25	349	186	1.87634	1.72813208187961e-10	3.82271144859152e-09	TRUE
Merged	YFL008W	SMC1	smc1-259	1	n	25	356	190	1.87368	1.96914706762641e-10	4.3384248193945e-09	TRUE
Merged	YHR077C	NMD2	nmd2	1	n	30	324	173	1.87283	2.05305217271246e-10	4.50526349294829e-09	TRUE
Merged	YER125W	RSP5	rsp5-sm1	1	n	25	348	186	1.87097	2.2490787010554e-10	4.91584344659251e-09	TRUE
Merged	YPR103W	PRE2	pre2-2	1	n	30	322	172	1.87	2.3579005414831e-10	5.13332655434345e-09	TRUE
Merged	YPR131C	NAT3	nat3	2	n	30	288	157	1.86632	2.82117662564474e-10	6.11773261970521e-09	TRUE
Merged	YDL132W	CDC53	cdc53-1	1	n	30	240	129	1.86	3.83011955484847e-10	8.2086764622978e-09	TRUE
Merged	YIL115C	NUP159	nup159-1	1	n	30	223	120	1.86	3.83011955484847e-10	8.2086764622978e-09	TRUE
Merged	YGL048C	RPT6	rpt6-25	1	n	30	312	168	1.86	3.83011955484847e-10	8.2086764622978e-09	TRUE
Merged	YIL150C	MCM10	mcm10-43	1	n	25	353	190	1.85789	4.23888146805496e-10	9.04951904110337e-09	TRUE
Merged	YBL035C	POL12	pol12-ts	1	n	25	429	231	1.85714	4.39493774706534e-10	9.34645448294822e-09	TRUE
Merged	YLR274W	MCM5	cdc46-1	1	n	25	351	190	1.84737	7.01127045310557e-10	1.47961983355193e-08	TRUE
Merged	YFR004W	RPN11	rpn11-14	1	n	25	351	190	1.84737	7.01127045310557e-10	1.47961983355193e-08	TRUE
Merged	YLR337C	VRP1	opi9	1	n	30	310	168	1.84524	7.75696507027135e-10	1.63073906897155e-08	TRUE
Merged	YLR293C	GSP1	gsp1-p162l	1	n	25	343	186	1.84409	8.19187384593079e-10	1.71562133625045e-08	TRUE
Merged	YPL153C	RAD53	rad53-21	1	n	30	269	146	1.84247	8.84396667011345e-10	1.84517304617367e-08	TRUE
Merged	YAR015W	ADE1	ade1	1	n	30	348	189	1.84127	9.35744370877956e-10	1.94493584709275e-08	TRUE
Merged	YHR021C	RPS27B	rps27b	1	n	30	309	168	1.83929	1.02740949081692e-09	2.12743288549609e-08	TRUE
Merged	YPR139C	LOA1	loa1	1	n	30	307	167	1.83832	1.0749642287422e-09	2.21756665614684e-08	TRUE
Merged	YDR363W	ESC2	esc2	3	n	30	315.333	171.5	1.83802	1.09048148289048e-09	2.24118358498536e-08	TRUE
Merged	YKL080W	VMA5	vma5	1	n	30	323	177	1.82486	2.01335770277922e-09	4.12251829996577e-08	TRUE
Merged	YNL271C	BNI1	bni1	1	n	30	302	166	1.81928	2.60362487125576e-09	5.31139473736175e-08	TRUE
Merged	YNL330C	RPD3	rpd3	1	n	30	300	165	1.81818	2.73777966963706e-09	5.56446140972729e-08	TRUE
Merged	YGR020C	VMA7	vma7	1	n	30	307	169	1.81657	2.94776925091611e-09	5.96923273310512e-08	TRUE
Merged	YHR039C-A	VMA10	yhr039c-b	1	n	30	297	164	1.81098	3.8038050487188e-09	7.67449018620628e-08	TRUE
Merged	YDR364C	CDC40	cdc40-ts	1	n	30	234	129	1.81	3.97607968771752e-09	7.96372615270839e-08	TRUE
Merged	YGR092W	DBF2	dbf2-1	1	n	30	217	120	1.81	3.97607968771752e-09	7.96372615270839e-08	TRUE
Merged	YFL025C	BST1	bst1	1	n	30	289	160	1.80625	4.71169758764489e-09	9.40290953360437e-08	TRUE
Merged	YDR392W	SPT3	spt3	2	n	30	307	172.75	1.80477	5.03626640391275e-09	1.00143521129066e-07	TRUE
Merged	YPL056C	LCL1	lcl1	1	n	30	300	167	1.79641	7.32867555530703e-09	1.45202679707306e-07	TRUE
Merged	YMR308C	PSE1	pse1-34	1	n	30	217	121	1.79	9.74141423082386e-09	1.92314371266587e-07	TRUE
Merged	YER016W	BIM1	bim1	4	n	30	295.25	166.75	1.78914	1.01179541411867e-08	1.99034612177343e-07	TRUE
Merged	YMR001C-A	YMR001C-A	ymr001c-a	1	n	30	270	151	1.78808	1.06040547454e-08	2.0768389263667e-07	TRUE
Merged	YMR190C	SGS1	sgs1	3	n	30	305	170.667	1.78802	1.0633053326714e-08	2.0768389263667e-07	TRUE
Merged	YBR135W	CKS1	cks1-38	1	n	25	413	231	1.78788	1.06983616410261e-08	2.08221116320748e-07	TRUE
Merged	YKL119C	VPH2	ykl118w	1	n	30	316	177	1.78531	1.19794358877101e-08	2.32333566441927e-07	TRUE
Merged	YGL133W	ITC1	itc1	1	n	30	339	190	1.78421	1.25727467326087e-08	2.42984873695468e-07	TRUE
Merged	YHR191C	CTF8	ctf8-162	1	n	30	213	120	1.78	1.51181214214091e-08	2.91023939427984e-07	TRUE
Merged	YGR078C	PAC10	pac10	3	n	30	312.667	176.833	1.77993	1.51641014189963e-08	2.91023939427984e-07	TRUE
Merged	YOR128C	ADE2	ade2	1	n	30	299	168	1.77976	1.52760961658061e-08	2.92155339171041e-07	TRUE
Merged	YMR043W	MCM1	mcm1-ph	1	n	25	411	231	1.77922	1.56411086305042e-08	2.98101129193138e-07	TRUE
Merged	YER104W	RTT105	rtt105	2	n	30	318	178	1.7728	2.06695733862006e-08	3.92579345555837e-07	TRUE
Merged	YLR032W	RAD5	rad5	3	n	30	318.333	183.667	1.76491	2.90355568477452e-08	5.49580230643919e-07	TRUE
Merged	YDR168W	CDC37	cdc37-1	1	n	25	407	231	1.7619	3.30077286614383e-08	6.22625237901377e-07	TRUE
Merged	YGL247W	BRR6	brr6-ph	1	n	30	227	129	1.76	3.57966392083853e-08	6.70639077414238e-07	TRUE
Merged	YML069W	POB3	pob3-l78r	1	n	30	211	120	1.76	3.57966392083853e-08	6.70639077414238e-07	TRUE
Merged	YPR161C	SGV1	sgv1-23	1	n	25	360	205	1.7561	4.22410216804892e-08	7.86025498027481e-07	TRUE
Merged	YDR489W	SLD5	sld5-ph	1	n	25	360	205	1.7561	4.22410216804892e-08	7.86025498027481e-07	TRUE
Merged	YFL039C	ACT1	act1-121	1	n	30	294	168	1.75	5.46152927327626e-08	1.01286542886214e-06	TRUE
Merged	YLR423C	ATG17	atg17	1	n	30	346	198	1.74747	6.07093756377353e-08	1.12210483561291e-06	TRUE
Merged	YDR201W	SPC19	spc19-ph	1	n	25	332	190	1.74737	6.09798986861421e-08	1.12333539118151e-06	TRUE
Merged	YPL084W	BRO1	bro1	1	n	30	295	169	1.74556	6.57577772233964e-08	1.20731278982156e-06	TRUE
Merged	YGR072W	UPF3	upf3	1	n	30	319	183	1.74317	7.26473825540808e-08	1.32937469471055e-06	TRUE
Merged	YDR394W	RPT3	rpt3-1	1	n	30	225	129	1.74	8.28555956067234e-08	1.51115437285375e-06	TRUE
Merged	YDR176W	NGG1	ngg1	2	n	30	313	179.75	1.73405	1.05876012179706e-07	1.92463721150437e-06	TRUE
Merged	YDL192W	ARF1	arf1	1	n	30	336	194	1.73196	1.15368689601603e-07	2.09029849449219e-06	TRUE
Merged	YNL102W	POL1	pol1-2	1	n	30	223	129	1.73	1.24987575178537e-07	2.25715266912584e-06	TRUE
Merged	YLR321C	SFH1	sfh1-1	1	n	25	321	186	1.72581	1.48254583942631e-07	2.66858251096735e-06	TRUE
Merged	YPR124W	CTR1	ctr1	2	n	30	304	174	1.7224	1.70179179415086e-07	3.053247297128e-06	TRUE
Merged	YFL009W	CDC4	cdc4-1	1	n	25	327	190	1.72105	1.79693267599035e-07	3.20307610982357e-06	TRUE
Merged	YER147C	SCC4	scc4-ph	1	n	25	327	190	1.72105	1.79693267599035e-07	3.20307610982357e-06	TRUE
Merged	YPR161C	SGV1	sgv1-23	1	n	30	208	121	1.72	1.87478375712757e-07	3.33106739814796e-06	TRUE
Merged	YOL090W	MSH2	msh2	3	n	30	291	168.667	1.71286	2.49527927098647e-07	4.41929203363135e-06	TRUE
Merged	YDR150W	NUM1	num1	2	n	30	292.5	172	1.71141	2.64413911987837e-07	4.6679225231699e-06	TRUE
Merged	YOR249C	APC5	apc5-ca	1	n	30	288	168	1.71	2.79625549937101e-07	4.90502397787756e-06	TRUE
Merged	YER125W	RSP5	rsp5-sm1	1	n	30	220	129	1.71	2.79625549937101e-07	4.90502397787756e-06	TRUE
Merged	YDL059C	RAD59	rad59	3	n	30	297.667	175.333	1.70789	3.04065575162937e-07	5.3168037714205e-06	TRUE
Merged	YPL055C	LGE1	lge1	3	n	30	290	169.667	1.70724	3.11973109123898e-07	5.43780976283047e-06	TRUE
Merged	YBL016W	FUS3	fus3	1	n	30	285	167	1.70659	3.20092770178526e-07	5.56173810139849e-06	TRUE
Merged	YEL007W	MIT1	mit1	1	n	30	278	163	1.70552	3.33840480815084e-07	5.78236908279712e-06	TRUE
Merged	YPR119W	CLB2	clb2	3	n	30	305	179.5	1.70477	3.43884322018262e-07	5.93766409303005e-06	TRUE
Merged	YPR120C	CLB5	clb5	2	n	30	298.5	176	1.70207	3.82374846341627e-07	6.58162704265525e-06	TRUE
Merged	YDL074C	BRE1	bre1	3	n	30	299.333	175.667	1.70016	4.12115416903447e-07	7.07143836854886e-06	TRUE
Merged	YML080W	DUS1	dus1	1	n	30	273	161	1.69565	4.91361968224524e-07	8.40503640056111e-06	TRUE
Merged	YBL047C	EDE1	ede1	1	n	30	283	167	1.69461	5.1165208581061e-07	8.7250145159283e-06	TRUE
Merged	YGL200C	EMP24	emp24	1	n	30	285	169	1.68639	7.02675880814851e-07	1.19454899738525e-05	TRUE
Merged	YPR103W	PRE2	pre2-2	1	n	25	320	190	1.68421	7.63864587027818e-07	1.29060311207031e-05	TRUE
Merged	YGL044C	RNA15	rna15-58	1	n	25	320	190	1.68421	7.63864587027818e-07	1.29060311207031e-05	TRUE
Merged	YFR036W	CDC26	cdc26	3	n	30	280	166.667	1.68336	7.88979317212224e-07	1.32895965724921e-05	TRUE
Merged	YDR121W	DPB4	dpb4	3	n	30	291	171.5	1.68306	7.98242080102263e-07	1.34046261500099e-05	TRUE
Merged	YFL039C	ACT1	act1-111	1	n	30	217	129	1.68	8.96856214405162e-07	1.5014845072777e-05	TRUE
Merged	YHR009C	TDA3	tda3	1	n	30	314	187	1.67914	9.26477044527196e-07	1.54637441250176e-05	TRUE
Merged	YHR143W	DSE2	dse2	1	n	30	290	173	1.6763	1.03183279609453e-06	1.71701964981532e-05	TRUE
Merged	YKL112W	ABF1	abf1-101	1	n	30	216	129	1.67	1.30778149198818e-06	2.14382751722348e-05	TRUE
Merged	YFL039C	ACT1	act1-108	1	n	30	287	172	1.67	1.30778149198818e-06	2.14382751722348e-05	TRUE
Merged	YGL048C	RPT6	rpt6-20	1	n	30	215	129	1.67	1.30778149198818e-06	2.14382751722348e-05	TRUE
Merged	YGR002C	SWC4	swc4-4	1	n	30	200	120	1.67	1.30778149198818e-06	2.14382751722348e-05	TRUE
Merged	YDR311W	TFB1	tfb1-6	1	n	30	281	168	1.67	1.30778149198818e-06	2.14382751722348e-05	TRUE
Merged	YKL204W	EAP1	eap1	1	n	30	323	194	1.66495	1.578901799415e-06	2.58059083417739e-05	TRUE
Merged	YEL042W	GDA1	gda1	1	n	30	271	163	1.66258	1.7240714603739e-06	2.80952236797025e-05	TRUE
Merged	YDR356W	SPC110	spc110-220	1	n	25	309	186	1.66129	1.80807382454962e-06	2.93771994856026e-05	TRUE
Merged	YNL236W	SIN4	sin4	3	n	30	273.333	168.667	1.65379	2.38198374058474e-06	3.85881365974727e-05	TRUE
Merged	YFL008W	SMC1	smc1-2	1	n	25	382	231	1.65368	2.39126046741589e-06	3.86248171687001e-05	TRUE
Merged	YLR262C	YPT6	ypt6	2	n	30	257	156.5	1.65347	2.40929492933972e-06	3.88023288619976e-05	TRUE
Merged	YGL003C	CDH1	cdh1	1	n	30	276	167	1.65269	2.4787772850976e-06	3.96652726730149e-05	TRUE
Merged	YBL022C	PIM1	pim1	1	n	30	276	167	1.65269	2.4787772850976e-06	3.96652726730149e-05	TRUE
Merged	YER125W	RSP5	rsp5-1	1	n	25	314	190	1.65263	2.48448058681738e-06	3.96652726730149e-05	TRUE
Merged	YJR046W	TAH11	tah11-ts	1	n	25	307	186	1.65054	2.68125268143571e-06	4.26830629171904e-05	TRUE
Merged	YPL252C	YAH1	yah1-ts	1	n	30	200	121	1.65	2.73413314777482e-06	4.33994391295208e-05	TRUE
Merged	YAL040C	CLN3	cln3	3	n	30	274.333	167.333	1.64863	2.87356599770749e-06	4.54816135499221e-05	TRUE
Merged	YHR183W	GND1	gnd1	1	n	30	285	173	1.6474	3.00439301081923e-06	4.7416036399978e-05	TRUE
Merged	YDR524C-B	YDR524C-B	ydr524c-b	1	n	30	251	153	1.64052	3.8474720756021e-06	6.05482176926182e-05	TRUE
Merged	YBL097W	BRN1	brn1-16	1	n	30	197	120	1.64	3.92009699345941e-06	6.11668392067264e-05	TRUE
Merged	YHR098C	SFB3	sfb3	1	n	30	246	150	1.64	3.92009699345941e-06	6.11668392067264e-05	TRUE
Merged	YMR117C	SPC24	spc24-10	1	n	30	198	121	1.64	3.92009699345941e-06	6.11668392067264e-05	TRUE
Merged	YMR076C	PDS5	pds5-1	1	n	25	305	186	1.63978	3.9503457071044e-06	6.1464701002065e-05	TRUE
Merged	YDR448W	ADA2	ada2	3	n	30	274	168.333	1.6395	3.99073121093441e-06	6.19181619995119e-05	TRUE
Merged	YGR056W	RSC1	rsc1	1	n	30	300	183	1.63934	4.01302937613757e-06	6.20892297858588e-05	TRUE
Merged	YMR307W	GAS1	gas1	1	n	30	275	168	1.6369	4.37759536964233e-06	6.75400428459102e-05	TRUE
Merged	YML102W	CAC2	cac2	3	n	30	315.333	194.167	1.6365	4.44111669628544e-06	6.83286892825145e-05	TRUE
Merged	YNL147W	LSM7	lsm7	3	n	30	297	180.667	1.63095	5.40534779502888e-06	8.29321884540921e-05	TRUE
Merged	YFL029C	CAK1	cak1-23	1	n	30	197	121	1.63	5.58899989822059e-06	8.48049901911819e-05	TRUE
Merged	YML023C	NSE5	nse5-ts2	1	n	30	274	168	1.63	5.58899989822059e-06	8.48049901911819e-05	TRUE
Merged	YOR259C	RPT4	rpt4-150	1	n	30	195	120	1.63	5.58899989822059e-06	8.48049901911819e-05	TRUE
Merged	YDR356W	SPC110	spc110-220	1	n	30	210	129	1.63	5.58899989822059e-06	8.48049901911819e-05	TRUE
Merged	YNL080C	EOS1	eos1	1	n	30	321	198	1.62121	7.5978063996951e-06	0.000114969	TRUE
Merged	YDL105W	NSE4	nse4-ts3	1	n	30	278	172	1.62	7.92381451530932e-06	0.000119574	TRUE
Merged	YEL033W	MTC7	mtc7	1	n	30	264	163	1.61963	8.02542809053008e-06	0.000120447	TRUE
Merged	YEL057C	SDD1	sdd1	1	n	30	264	163	1.61963	8.02542809053008e-06	0.000120447	TRUE
Merged	YDR432W	NPL3	npl3	1	n	30	306	189	1.61905	8.18927423529292e-06	0.000122572	TRUE
Merged	YOR057W	SGT1	sgt1-3	1	n	25	301	186	1.61828	8.40950735292445e-06	0.000125527	TRUE
Merged	YGL058W	RAD6	rad6	3	n	30	280.667	173.333	1.61748	8.64468389782935e-06	0.000128689	TRUE
Merged	YFR012W	DCV1	dcv1	1	n	30	258	160	1.6125	1.0257389334134e-05	0.000152285	TRUE
Merged	YNL206C	RTT106	rtt106	2	n	30	293	181.5	1.61152	1.06051761022963e-05	0.000157025	TRUE
Merged	YEL003W	GIM4	gim4	3	n	30	273.667	170.167	1.60966	1.13011536080343e-05	0.000166881	TRUE
Merged	YPR018W	RLF2	rlf2	3	n	30	308.667	194.167	1.60226	1.45161762570289e-05	0.000213784	TRUE
Merged	YGR104C	SRB5	srb5	1	n	30	293	183	1.60109	1.50979063811008e-05	0.000221758	TRUE
Merged	YPR161C	SGV1	sgv1-80	1	n	30	206	129	1.6	1.56615621303979e-05	0.000229425	TRUE
Merged	YGL066W	SGF73	sgf73	3	n	30	268	169.667	1.59727	1.71554298261656e-05	0.000250642	TRUE
Merged	YNL199C	GCR2	ynl198c	1	n	30	284	178	1.59551	1.81966832696334e-05	0.000265152	TRUE
Merged	YOR057W	SGT1	sgt1-5	1	n	25	303	190	1.59474	1.86675978974815e-05	0.000271296	TRUE
Merged	YHR167W	THP2	thp2	1	n	30	275	173	1.5896	2.2127365395419e-05	0.00032073	TRUE
Merged	YGR179C	OKP1	okp1-5	1	n	25	302	190	1.58947	2.22161942056154e-05	0.000321173	TRUE
Merged	YKL139W	CTK1	ctk1	1	n	30	293	185	1.58378	2.67684706773963e-05	0.000385971	TRUE
Merged	YKR083C	DAD2	dad2-9	1	n	30	189	120	1.58	3.02707809741731e-05	0.000433066	TRUE
Merged	YPR103W	PRE2	pre2-1	1	n	30	265	168	1.58	3.02707809741731e-05	0.000433066	TRUE
Merged	YMR028W	TAP42	tap42-11	1	n	30	266	168	1.58	3.02707809741731e-05	0.000433066	TRUE
Merged	YCL014W	BUD3	bud3	2	n	30	267	168	1.57992	3.03492377986547e-05	0.000433066	TRUE
Merged	YEL027W	VMA3	vma3	1	n	30	257	163	1.57669	3.36894001373711e-05	0.000479486	TRUE
Merged	YNL238W	KEX2	kex2	1	n	30	280	178	1.57303	3.78818754533938e-05	0.000537766	TRUE
Merged	YDL017W	CDC7	cdc7-1	1	n	30	188	120	1.57	4.17334237539091e-05	0.00059092	TRUE
Merged	YGR092W	DBF2	dbf2	2	n	30	292.5	188.25	1.56669	4.63633174058176e-05	0.000654793	TRUE
Merged	YGR252W	GCN5	gcn5	2	n	30	260	166.5	1.56304	5.20122652628574e-05	0.000732695	TRUE
Merged	YNR052C	POP2	pop2	2	n	30	292.5	187	1.56198	5.37817361528914e-05	0.000755688	TRUE
Merged	YLR007W	NSE1	nse1-16	1	n	30	269	172	1.56	5.72171815352851e-05	0.000801914	TRUE
Merged	YDR127W	ARO1	aro1	1	n	30	244	157	1.55414	6.86608967432889e-05	0.000959858	TRUE
Merged	YIL076W	SEC28	sec28	1	n	30	248	160	1.55	7.80107819072784e-05	0.00108506	TRUE
Merged	YGR099W	TEL2	tel2-7	1	n	30	266	172	1.55	7.80107819072784e-05	0.00108506	TRUE
Merged	YLR370C	ARC18	arc18	1	n	30	269	174	1.54598	8.82338537442351e-05	0.00122416	TRUE
Merged	YIL084C	SDS3	sds3	2	n	30	251	162.5	1.54527	9.01691416429484e-05	0.00124787	TRUE
Merged	YDL020C	RPN4	rpn4	2	n	30	267.5	175.5	1.54398	9.37567952395968e-05	0.00129427	TRUE
Merged	YPR103W	PRE2	pre2-1	1	n	25	293	190	1.54211	9.92515180634479e-05	0.00136669	TRUE
Merged	YNL300W	TOS6	tos6	1	n	30	325	211	1.54028	0.000104869	0.0014385	TRUE
Merged	YGL116W	CDC20	cdc20-1	1	n	30	185	120	1.54	0.000105772	0.0014385	TRUE
Merged	YGR098C	ESP1	esp1-1	1	n	30	185	120	1.54	0.000105772	0.0014385	TRUE
Merged	YPR161C	SGV1	sgv1-35	1	n	30	185	120	1.54	0.000105772	0.0014385	TRUE
Merged	YER018C	SPC25	spc25-1	1	n	30	199	129	1.54	0.000105772	0.0014385	TRUE
Merged	YGL027C	CWH41	cwh41	1	n	30	257	167	1.53892	0.000109265	0.00148234	TRUE
Merged	YDR310C	SUM1	sum1	1	n	30	249	162	1.53704	0.000115634	0.00156489	TRUE
Merged	YDR052C	DBF4	dbf4-1	1	n	25	355	231	1.5368	0.000116471	0.00157236	TRUE
Merged	YAL044C	GCV3	gcv3	1	n	30	290	189	1.53439	0.000125162	0.00168556	TRUE
Merged	YCR094W	CDC50	cdc50	2	n	30	237	157	1.5318	0.000135204	0.00181239	TRUE
Merged	YHR142W	CHS7	chs7	1	n	30	265	173	1.53179	0.000135238	0.00181239	TRUE
Merged	YNL273W	TOF1	tof1	2	n	30	266.5	174.25	1.53026	0.000141524	0.00189202	TRUE
Merged	YFL039C	ACT1	act1-132	1	n	30	197	129	1.53	0.000142621	0.00190207	TRUE
Merged	YBR175W	SWD3	swd3	3	n	30	261.667	172	1.52718	0.000154993	0.00206208	TRUE
Merged	YHR172W	SPC97	spc97-ph	1	n	25	313	205	1.52683	0.000156618	0.00207868	TRUE
Merged	YHR141C	RPL42B	rpl42b	1	n	30	229	150	1.52667	0.000157369	0.00208363	TRUE
Merged	YPL008W	CHL1	chl1	3	n	30	247.333	165.167	1.52596	0.000160692	0.00212252	TRUE
Merged	YGL115W	SNF4	snf4	1	n	30	276	181	1.52486	0.000165939	0.00218658	TRUE
Merged	YNL199C	GCR2	gcr2	3	n	30	257.667	170	1.52113	0.000185036	0.00243241	TRUE
Merged	YFL039C	ACT1	act1-133	1	n	30	196	129	1.52	0.000191246	0.00249027	TRUE
Merged	YDL003W	MCD1	mcd1-73	1	n	30	256	168	1.52	0.000191246	0.00249027	TRUE
Merged	YJL001W	PRE3	pre3-2	1	n	30	261	172	1.52	0.000191246	0.00249027	TRUE
Merged	YDL097C	RPN6	rpn6-ph	1	n	30	182	120	1.52	0.000191246	0.00249027	TRUE
Merged	YHR191C	CTF8	ctf8-162	1	n	25	351	231	1.51948	0.000194154	0.00252217	TRUE
Merged	YOR262W	GPN2	gpn2-ph	1	n	25	311	205	1.51707	0.000208175	0.00269795	TRUE
Merged	YMR167W	MLH1	mlh1	3	n	30	258.667	170.667	1.51401	0.000227396	0.00294014	TRUE
Merged	YAL021C	CCR4	ccr4	2	n	30	283	187	1.50897	0.000262659	0.00338811	TRUE
Merged	YKL073W	LHS1	lhs1	1	n	30	267	177	1.50847	0.000266356	0.00342778	TRUE
Merged	YDR386W	MUS81	mus81	3	n	30	254.667	168.333	1.50817	0.000268709	0.00345	TRUE
Merged	YPR141C	KAR3	kar3	3	n	30	244.333	165.167	1.50622	0.000283919	0.00363681	TRUE
Merged	YJL081C	ARP4	arp4-g161d	1	n	25	280	186	1.50538	0.0002908	0.0037077	TRUE
Merged	YLR347C	KAP95	kap95-l63a	1	n	25	280	186	1.50538	0.0002908	0.0037077	TRUE
Merged	YLR015W	BRE2	bre2	3	n	30	260.333	174	1.50346	0.000306921	0.0039042	TRUE
Merged	YGL244W	RTF1	rtf1	3	n	30	252.333	168.5	1.50318	0.00030935	0.00392556	TRUE
Merged	YML013W	UBX2	yml012c-a	1	n	30	242	161	1.50311	0.000310025	0.00392556	TRUE
Merged	YOR120W	GCY1	gcy1	1	n	30	275	183	1.50273	0.000313297	0.00395789	TRUE
Merged	YLR225C	YLR225C	ylr225c	1	n	30	296	197	1.50254	0.000315011	0.00397044	TRUE
Merged	YKL042W	SPC42	spc42-10	1	n	25	308	205	1.50244	0.000315889	0.00397241	TRUE
Merged	YOL094C	RFC4	rfc4-20	1	n	25	306	205	1.49268	0.000414407	0.00519944	TRUE
Merged	YJR042W	NUP85	nup85-ph	1	n	30	179	120	1.49	0.000446118	0.00558459	TRUE
Merged	YNL006W	LST8	lst8-15	1	n	25	283	190	1.48947	0.000452597	0.00565284	TRUE
Merged	YHR013C	ARD1	ard1	3	n	30	264.667	176.833	1.48881	0.000460947	0.00574411	TRUE
Merged	YLR319C	BUD6	bud6	3	n	30	248.667	168.333	1.48861	0.000463433	0.00576205	TRUE
Merged	YGR284C	ERV29	erv29	1	n	30	244	164	1.4878	0.000473721	0.0058767	TRUE
Merged	YNL280C	ERG24	erg24	2	n	30	236.5	161	1.48593	0.00049853	0.00617057	TRUE
Merged	YEL051W	VMA8	vma8	3	n	30	255.333	171.5	1.48563	0.000502559	0.00620649	TRUE
Merged	YHR122W	CIA2	cia2-ph	1	n	25	282	190	1.48421	0.000522355	0.00643654	TRUE
Merged	YPR179C	HDA3	hda3	1	n	30	249	168	1.48214	0.000552386	0.00679139	TRUE
Merged	YKL052C	ASK1	ask1-3	1	n	30	179	121	1.48	0.000585187	0.00714681	TRUE
Merged	YHR036W	BRL1	brl1-2221	1	n	30	177	120	1.48	0.000585187	0.00714681	TRUE
Merged	YDL102W	POL3	cdc2-2	1	n	30	255	172	1.48	0.000585187	0.00714681	TRUE
Merged	YFL039C	ACT1	act1-136	1	n	25	281	190	1.47895	0.000601951	0.00731909	TRUE
Merged	YDR288W	NSE3	nse3-ts3	1	n	25	281	190	1.47895	0.000601951	0.00731909	TRUE
Merged	YKR037C	SPC34	spc34-7	1	n	25	275	186	1.47849	0.000609297	0.00739209	TRUE
Merged	YDR069C	DOA4	doa4	1	n	30	232	157	1.47771	0.000622273	0.00753293	TRUE
Merged	YNL155W	CUZ1	cuz1	1	n	30	260	176	1.47727	0.000629537	0.00760415	TRUE
Merged	YOL051W	GAL11	yol050c	1	n	30	257	174	1.47701	0.000633944	0.00764062	TRUE
Merged	YMR312W	ELP6	elp6	3	n	30	261	180.333	1.47679	0.000637628	0.00766824	TRUE
Merged	YIR033W	MGA2	mga2	3	n	30	249	169.333	1.47628	0.000646416	0.00775699	TRUE
Merged	YPR108W	RPN7	rpn7-3	1	n	25	280	190	1.47368	0.000692624	0.00829342	TRUE
Merged	YJR042W	NUP85	nup85-ph	1	n	25	340	231	1.47186	0.000726855	0.00868441	TRUE
Merged	YKR001C	VPS1	vps1	1	n	30	259	176	1.47159	0.000732067	0.00872775	TRUE
Merged	YOR144C	ELG1	elg1	3	n	30	271.333	184.167	1.47127	0.000738237	0.00878231	TRUE
Merged	YDR363W-A	SEM1	sem1	3	n	30	245	166.667	1.47049	0.000753696	0.00894689	TRUE
Merged	YLR457C	NBP1	nbp1-1	1	n	30	253	172	1.47	0.000763416	0.00900406	TRUE
Merged	YDR228C	PCF11	pcf11-2	1	n	30	247	168	1.47	0.000763416	0.00900406	TRUE
Merged	YOL038W	PRE6	pre6-ph	1	n	30	190	129	1.47	0.000763416	0.00900406	TRUE
Merged	YDR276C	PMP3	pmp3	1	n	30	238	162	1.46914	0.000780959	0.00919129	TRUE
Merged	YOR014W	RTS1	rts1	2	n	30	244	166.5	1.46508	0.000868317	0.0101976	TRUE
Merged	YPL061W	ALD6	ald6	1	n	30	244	167	1.46108	0.000963338	0.0112895	TRUE
Merged	YER122C	GLO3	glo3	1	n	30	245	168	1.45833	0.00103389	0.0120649	TRUE
Merged	YDL185W	VMA1	vma1	1	n	30	245	168	1.45833	0.00103389	0.0120649	TRUE
Merged	YPL062W	YPL062W	ypl062w	1	n	30	243	167	1.45509	0.00112336	0.0130813	TRUE
Merged	YNL312W	RFA2	rfa2-ph	1	n	25	336	231	1.45455	0.00113905	0.0132361	TRUE
Merged	YBR078W	ECM33	ecm33	2	n	30	258.5	175.5	1.45331	0.00117548	0.0136306	TRUE
Merged	YOR360C	PDE2	pde2	3	n	30	240.333	166	1.45242	0.00120228	0.0138966	TRUE
Merged	YFL018C	LPD1	lpd1	1	n	30	244	168	1.45238	0.00120346	0.0138966	TRUE
Merged	YDR378C	LSM6	lsm6	1	n	30	228	157	1.45223	0.00120809	0.0139209	TRUE
Merged	YDR016C	DAD1	dad1-ph	1	n	30	174	120	1.45	0.00127815	0.0146667	TRUE
Merged	YKR037C	SPC34	spc34-7	1	n	30	187	129	1.45	0.00127815	0.0146667	TRUE
Merged	YNL201C	PSY2	psy2	3	n	30	257.667	178	1.44838	0.00133121	0.0152438	TRUE
Merged	YDR260C	SWM1	swm1	3	n	30	237	166.167	1.4481	0.00134071	0.0153209	TRUE
Merged	YGL116W	CDC20	cdc20-3	1	n	25	269	186	1.44624	0.00140488	0.0160209	TRUE
Merged	YJL062W	LAS21	las21	2	n	30	273	194	1.44577	0.00142143	0.0161761	TRUE
Merged	YML094W	GIM5	gim5	3	n	30	262.667	186.167	1.44251	0.00154164	0.0175079	TRUE
Merged	YOR089C	VPS21	vps21	1	n	30	245	170	1.44118	0.00159338	0.0180583	TRUE
Merged	YDR075W	PPH3	pph3	3	n	30	255.667	177	1.44052	0.00161931	0.0182983	TRUE
Merged	YBR035C	PDX3	pdx3	1	n	30	242	168	1.44048	0.0016212	0.0182983	TRUE
Merged	YOR249C	APC5	apc5-ca-paps	1	n	30	173	120	1.44	0.00164038	0.0184769	TRUE
Merged	YKL119C	VPH2	vph2	2	n	30	259.5	180	1.4398	0.00164857	0.0185313	TRUE
Merged	YGL048C	RPT6	rpt6-25	1	n	25	273	190	1.43684	0.00177286	0.0198878	TRUE
Merged	YEL019C	MMS21	mms21-1	1	n	25	267	186	1.43548	0.00183278	0.0205182	TRUE
Merged	YGR113W	DAM1	dam1-5	1	n	25	272	190	1.43158	0.00201545	0.0224718	TRUE
Merged	YDR228C	PCF11	pcf11-2	1	n	25	272	190	1.43158	0.00201545	0.0224718	TRUE
Merged	YNL079C	TPM1	tpm1	3	n	30	249.333	175.333	1.43148	0.00202051	0.0224828	TRUE
Merged	YOR183W	FYV12	fyv12	1	n	30	259	181	1.43094	0.0020469	0.0227305	TRUE
Merged	YLL003W	SFI1	sfi1-3	1	n	30	171	120	1.43	0.00209389	0.0232055	TRUE
Merged	YMR039C	SUB1	sub1	3	n	30	245.333	173.833	1.42855	0.0021685	0.0239841	TRUE
Merged	YLR372W	ELO3	elo3	1	n	30	237	166	1.42771	0.00221253	0.0244221	TRUE
Merged	YLR087C	CSF1	csf1	1	n	30	271	190	1.42632	0.00228779	0.025152	TRUE
Merged	YDR460W	TFB3	tfb3-ts	1	n	25	271	190	1.42632	0.00228779	0.025152	TRUE
Merged	YIL034C	CAP2	cap2	1	n	30	231	162	1.42593	0.00230923	0.0253372	TRUE
Merged	YOR182C	RPS30B	rps30b	1	n	30	258	181	1.42541	0.00233765	0.0255979	TRUE
Merged	YGR200C	ELP2	elp2	3	n	30	233.667	163.667	1.42343	0.00245089	0.0267847	TRUE
Merged	YHR118C	ORC6	orc6-ph	1	n	25	270	190	1.42105	0.00259305	0.0282264	TRUE
Merged	YPR103W	PRE2	pre2-75	1	n	25	270	190	1.42105	0.00259305	0.0282264	TRUE
Merged	YAR003W	SWD1	swd1	3	n	30	245	173.667	1.4208	0.00260836	0.028337	TRUE
Merged	YDR454C	GUK1	guk1-ph	1	n	30	172	121	1.42	0.00265835	0.0287666	TRUE
Merged	YLR005W	SSL1	ssl1-t242i	1	n	30	170	120	1.42	0.00265835	0.0287666	TRUE
Merged	YLR110C	CCW12	ccw12	1	n	30	247	174	1.41954	0.00268734	0.0290233	TRUE
Merged	YKL112W	ABF1	abf1-101	1	n	25	264	186	1.41935	0.00269911	0.0290933	TRUE
Merged	YOR039W	CKB2	ckb2	3	n	30	223.333	159.667	1.4171	0.00284596	0.0306164	TRUE
Merged	YBR195C	MSI1	msi1	3	n	30	262.333	185.167	1.41646	0.00288892	0.0310179	TRUE
Merged	YPL022W	RAD1	rad1	3	n	30	248.333	175.667	1.41262	0.0031592	0.0338538	TRUE
Merged	YLR103C	CDC45	cdc45-27	1	n	25	268	190	1.41053	0.00331632	0.0353998	TRUE
Merged	YPL204W	HRR25	hrr25-ph	1	n	25	268	190	1.41053	0.00331632	0.0353998	TRUE
Merged	YBR060C	ORC2	orc2-4	1	n	25	262	186	1.4086	0.00346662	0.0369326	TRUE
Merged	YPL101W	ELP4	elp4	3	n	30	242.333	174.667	1.40814	0.00350352	0.0372537	TRUE
Merged	YPL048W	CAM1	cam1	1	n	30	235	167	1.40719	0.00358116	0.0378599	TRUE
Merged	YBL045C	COR1	cor1	1	n	30	235	167	1.40719	0.00358116	0.0378599	TRUE
Merged	YBL038W	MRPL16	mrpl16	1	n	30	235	167	1.40719	0.00358116	0.0378599	TRUE
Merged	YNL102W	POL1	pol1-13	1	n	25	325	231	1.40693	0.00360248	0.0380124	TRUE
Merged	YBR173C	UMP1	ump1	2	n	30	262.5	187	1.40639	0.00364679	0.0384064	TRUE
Merged	YPL184C	MRN1	mrn1	1	n	30	270	192	1.40625	0.00365866	0.0384578	TRUE
Merged	YMR221C	FMP42	fmp42	1	n	30	239	170	1.40588	0.00368952	0.0387084	TRUE
Merged	YBL031W	SHE1	she1	3	n	30	223.667	160	1.40564	0.00370993	0.0388485	TRUE
Merged	YMR016C	SOK2	sok2	3	n	30	238	170.833	1.40548	0.0037234	0.0389156	TRUE
Merged	YOR025W	HST3	hst3	3	n	30	245.667	174	1.40402	0.00384972	0.0401596	TRUE
Merged	YOR123C	LEO1	leo1	3	n	30	230.667	165.333	1.40124	0.00410005	0.0426481	TRUE
Merged	YPR132W	RPS23B	rps23b	1	n	30	234	167	1.4012	0.00410376	0.0426481	TRUE
Merged	YLR139C	SLS1	sls1	1	n	30	255	182	1.4011	0.00411291	0.0426628	TRUE
Merged	YBR026C	ETR1	etr1	2	n	30	257.5	184.5	1.40085	0.00413643	0.042826	TRUE
Merged	YAR019C	CDC15	cdc15-1	1	n	30	240	172	1.4	0.00421612	0.0433253	TRUE
Merged	YDL207W	GLE1	gle1-4	1	n	25	266	190	1.4	0.00421612	0.0433253	TRUE
Merged	YMR076C	PDS5	pds5-1	1	n	30	180	129	1.4	0.00421612	0.0433253	TRUE
Merged	YKL042W	SPC42	spc42-10	1	n	30	170	121	1.4	0.00421612	0.0433253	TRUE
Merged	YML020W	YML020W	yml020w	3	n	30	229.667	165.833	1.3992	0.00429249	0.044028	TRUE
Merged	YPR160W	GPH1	gph1	1	n	30	233	167	1.39521	0.00469358	0.0480525	TRUE
Merged	YDR145W	TAF12	taf12-ts23	1	n	25	286	205	1.39512	0.00470275	0.048057	TRUE
Merged	YDR372C	VPS74	vps74	1	n	30	219	157	1.3949	0.00472557	0.0482008	TRUE
Merged	YDR228C	PCF11	pcf11-ts10	1	n	25	265	190	1.39474	0.00474322	0.0482023	TRUE
Merged	YKL210W	UBA1	uba1-1	1	n	25	265	190	1.39474	0.00474322	0.0482023	TRUE
Merged	YHR090C	YNG2	yng2	1	n	30	258	185	1.39459	0.00475825	0.048266	TRUE
Merged	YKL213C	DOA1	doa1	3	n	30	236	169.333	1.39444	0.00477512	0.0483481	TRUE
Merged	YDL040C	NAT1	nat1	2	n	30	259	185.75	1.39336	0.00489038	0.0493843	TRUE
Merged	YER091C	MET6	met6	3	n	30	252.667	184.333	1.39331	0.0048954	0.0493843	TRUE
Merged	YLR414C	PUN1	pun1	1	n	30	231	166	1.39157	0.00508841	0.0512376	FALSE
Merged	YIL150C	MCM10	mcm10-43	1	n	30	239	172	1.39	0.00526705	0.0527472	FALSE
Merged	YDL147W	RPN5	rpn5-1	1	n	30	233	168	1.39	0.00526705	0.0527472	FALSE
Merged	YDR356W	SPC110	spc110-221	1	n	30	179	129	1.39	0.00526705	0.0527472	FALSE
Merged	YOR359W	VTS1	vts1	1	n	30	236	170	1.38824	0.00547499	0.05473	FALSE
Merged	YDR054C	CDC34	cdc34-1	1	n	25	258	186	1.3871	0.00561299	0.0559293	FALSE
Merged	YKR048C	NAP1	nap1	2	n	30	236.5	171.5	1.38708	0.00561527	0.0559293	FALSE
Merged	YOR141C	ARP8	arp8	2	n	30	251	181	1.38674	0.00565682	0.0562415	FALSE
Merged	YJR118C	ILM1	ilm1	1	n	30	269	194	1.3866	0.00567442	0.0563147	FALSE
Merged	YDR225W	HTA1	hta1	3	n	30	254.333	183.667	1.38577	0.00577784	0.057238	FALSE
Merged	YPL079W	RPL21B	rpl21b	1	n	30	234	169	1.38462	0.0059245	0.0584805	FALSE
Merged	YJR017C	ESS1	yjr018w	1	n	30	288	208	1.38462	0.0059245	0.0584805	FALSE
Merged	YER167W	BCK2	bck2	1	n	30	263	190	1.38421	0.00597675	0.0587856	FALSE
Merged	YDL084W	SUB2	sub2-1	1	n	25	263	190	1.38421	0.00597675	0.0587856	FALSE
Merged	YMR263W	SAP30	sap30	2	n	30	230	166.5	1.38193	0.00627929	0.0616512	FALSE
Merged	YJL090C	DPB11	dpb11-1	1	n	30	232	168	1.38	0.0065449	0.0641447	FALSE
Merged	YLR357W	RSC2	rsc2	1	n	30	229	166	1.37952	0.00661288	0.0646958	FALSE
Merged	YDL102W	POL3	cdc2-2	1	n	25	262	190	1.37895	0.0066942	0.0653752	FALSE
Merged	YDR318W	MCM21	mcm21	3	n	30	216.667	158.333	1.37789	0.00684698	0.0667489	FALSE
Merged	YMR048W	CSM3	csm3	3	n	30	251.333	181.833	1.37693	0.00698937	0.0680167	FALSE
Merged	YIL153W	RRD1	rrd1	3	n	30	246	180.667	1.37683	0.00700414	0.0680403	FALSE
Merged	YER075C	PTP3	ptp3	1	n	30	227	165	1.37576	0.00716515	0.0694818	FALSE
Merged	YKL055C	OAR1	oar1	1	n	30	271	197	1.37563	0.00718389	0.0695411	FALSE
Merged	YMR098C	ATP25	atp25	1	n	30	231	168	1.375	0.00728121	0.0702362	FALSE
Merged	YBR175W	SWD3	ybr174c	1	n	30	253	184	1.375	0.00728121	0.0702362	FALSE
Merged	YJL090C	DPB11	dpb11-1	1	n	25	261	190	1.37368	0.00748672	0.0720924	FALSE
Merged	YEL061C	CIN8	cin8	2	n	30	236.5	173	1.37113	0.00789995	0.0759388	FALSE
Merged	YFL039C	ACT1	act1-129	1	n	30	164	120	1.37	0.0080896	0.0772227	FALSE
Merged	YDR052C	DBF4	dbf4-3	1	n	30	166	121	1.37	0.0080896	0.0772227	FALSE
Merged	YNL261W	ORC5	orc5-70	1	n	30	166	121	1.37	0.0080896	0.0772227	FALSE
Merged	YOR362C	PRE10	pre10-ph	1	n	30	164	120	1.37	0.0080896	0.0772227	FALSE
Merged	YNL177C	MRPL22	mrpl22	1	n	30	241	176	1.36932	0.00820573	0.0781958	FALSE
Merged	YLL004W	ORC3	orc3-70	1	n	25	260	190	1.36842	0.00836077	0.0795356	FALSE
Merged	YDR295C	HDA2	hda2	1	n	30	221	162	1.3642	0.00912572	0.0866628	FALSE
Merged	YPL115C	BEM3	bem3	3	n	30	240.333	179.333	1.36389	0.00918421	0.0870682	FALSE
Merged	YBL095W	MRX3	mrx3	1	n	30	259	190	1.36316	0.00932316	0.0882336	FALSE
Merged	YFL039C	ACT1	act1-155	1	n	30	175	129	1.36	0.00994598	0.0933262	FALSE
Merged	YGL116W	CDC20	cdc20-2	1	n	30	163	120	1.36	0.00994598	0.0933262	FALSE
Merged	YDL028C	MPS1	mps1-3796	1	n	30	176	129	1.36	0.00994598	0.0933262	FALSE
Merged	YLR383W	SMC6	smc6-9	1	n	30	163	120	1.36	0.00994598	0.0933262	FALSE
Merged	YPL175W	SPT14	spt14-1-10c	1	n	30	234	172	1.36	0.00994598	0.0933262	FALSE
Merged	YBR094W	PBY1	pby1	3	n	30	240.333	176.667	1.35962	0.0100241	0.0938994	FALSE
Merged	YPL018W	CTF19	ctf19	1	n	30	227	167	1.35928	0.0100927	0.0942211	FALSE
Merged	YGL013C	PDR1	pdr1	1	n	30	227	167	1.35928	0.0100927	0.0942211	FALSE
Merged	YKR024C	DBP7	dbp7	1	n	30	239	176	1.35795	0.0103685	0.0966325	FALSE
Merged	YGL192W	IME4	ime4	1	n	30	205	151	1.35762	0.01044	0.097134	FALSE
Merged	YHR010W	RPL27A	rpl27a	1	n	30	228	168	1.35714	0.0105405	0.0979039	FALSE
Merged	YLR005W	SSL1	ssl1-t242i	1	n	25	313	231	1.35498	0.0110113	0.102104	FALSE
Merged	YJL136W-A	YJL136W-A	yjl136w-a	1	n	30	207	153	1.35294	0.0114709	0.106188	FALSE
Merged	YBR009C	HHF1	hhf1	1	n	30	257	190	1.35263	0.0115422	0.106669	FALSE
Merged	YKR035W-A	DID2	opi8	1	n	30	238	176	1.35227	0.0116253	0.107137	FALSE
Merged	YBR098W	MMS4	mms4	4	n	30	227	167.5	1.35224	0.0116318	0.107137	FALSE
Merged	YBR289W	SNF5	snf5	1	n	30	262	194	1.35052	0.0120399	0.110711	FALSE
Merged	YKL038W	RGT1	rgt1	1	n	30	266	197	1.35025	0.0121028	0.111103	FALSE
Merged	YGR113W	DAM1	dam1-5	1	n	30	227	168	1.35	0.012164	0.111294	FALSE
Merged	YDR228C	PCF11	pcf11-ts10	1	n	30	226	168	1.35	0.012164	0.111294	FALSE
Merged	YNL216W	RAP1	rap1-1	1	n	25	251	186	1.34946	0.0122945	0.112302	FALSE
Merged	YKL112W	ABF1	abf1-102	1	n	25	256	190	1.34737	0.0128145	0.116665	FALSE
Merged	YFR028C	CDC14	cdc14-3	1	n	25	256	190	1.34737	0.0128145	0.116665	FALSE
Merged	YJL077W-B	YJL077W-B	yjl077w-b	1	n	30	206	153	1.34641	0.01306	0.118657	FALSE
Merged	YBR160W	CDC28	cdc28-td	1	n	25	276	205	1.34634	0.0130764	0.118657	FALSE
Merged	YBR015C	MNN2	mnn2	1	n	30	253	188	1.34574	0.0132308	0.11986	FALSE
Merged	YGL019W	CKB1	ckb1	2	n	30	211.5	156.5	1.34528	0.0133533	0.120771	FALSE
Merged	YNL072W	RNH201	rnh201	3	n	30	238.333	180	1.34459	0.0135343	0.122208	FALSE
Merged	YER164W	CHD1	chd1	3	n	30	229.667	173.667	1.34356	0.0138095	0.124489	FALSE
Merged	YDR469W	SDC1	sdc1	3	n	30	232.667	174	1.34345	0.0138394	0.124555	FALSE
Merged	YDR228C	PCF11	pcf11-1	1	n	25	255	190	1.34211	0.0142063	0.127441	FALSE
Merged	YPR161C	SGV1	sgv1-ph	1	n	25	255	190	1.34211	0.0142063	0.127441	FALSE
Merged	YKR037C	SPC34	spc34-5	1	n	25	275	205	1.34146	0.0143847	0.128831	FALSE
Merged	YMR168C	CEP3	cep3-1	1	n	30	161	120	1.34	0.0147985	0.132107	FALSE
Merged	YDR052C	DBF4	dbf4-2	1	n	30	162	121	1.34	0.0147985	0.132107	FALSE
Merged	YER087C-B	SBH1	sbh1	1	n	30	205	153	1.33987	0.014836	0.132227	FALSE
Merged	YDR274C	YDR274C	ydr274c	1	n	30	217	162	1.33951	0.0149404	0.132943	FALSE
Merged	YFL039C	ACT1	act1-119	1	n	25	249	186	1.33871	0.0151718	0.134568	FALSE
Merged	YGL048C	RPT6	rpt6-20	1	n	25	249	186	1.33871	0.0151718	0.134568	FALSE
Merged	YOL164W	BDS1	bds1	1	n	30	206	154	1.33766	0.0154808	0.137087	FALSE
Merged	YLR360W	VPS38	vps38	1	n	30	222	166	1.33735	0.0155741	0.137692	FALSE
Merged	YAR019C	CDC15	cdc15-1	1	n	25	254	190	1.33684	0.0157265	0.138817	FALSE
Merged	YHR129C	ARP1	arp1	1	n	30	231	173	1.33526	0.0162099	0.142716	FALSE
Merged	YNL166C	BNI5	bni5	1	n	30	235	176	1.33523	0.01622	0.142716	FALSE
Merged	YDL101C	DUN1	dun1	3	n	30	248	185.833	1.33375	0.0166843	0.14609	FALSE
Merged	YPR023C	EAF3	eaf3	3	n	30	208.667	162.667	1.33356	0.0167447	0.14609	FALSE
Merged	YER048C	CAJ1	caj1	1	n	30	220	165	1.33333	0.0168157	0.14609	FALSE
Merged	YIL043C	CBR1	cbr1	1	n	30	216	162	1.33333	0.0168157	0.14609	FALSE
Merged	YKL134C	OCT1	oct1	1	n	30	236	177	1.33333	0.0168157	0.14609	FALSE
Merged	YOR158W	PET123	pet123	1	n	30	224	168	1.33333	0.0168157	0.14609	FALSE
Merged	YGR222W	PET54	pet54	1	n	30	224	168	1.33333	0.0168157	0.14609	FALSE
Merged	YPL148C	PPT2	ppt2	1	n	30	224	168	1.33333	0.0168157	0.14609	FALSE
Merged	YGL061C	DUO1	duo1-2	1	n	25	253	190	1.33158	0.0173841	0.150553	FALSE
Merged	YLL062C	MHT1	mht1	1	n	30	253	190	1.33158	0.0173841	0.150553	FALSE
Merged	YGR140W	CBF2	cbf2-2	1	n	30	172	129	1.33	0.0179096	0.154861	FALSE
Merged	YHR046C	INM1	inm1	1	n	30	230	173	1.32948	0.0180857	0.156138	FALSE
Merged	YPR129W	SCD6	ypr130c	1	n	30	222	167	1.32934	0.0181328	0.1563	FALSE
Merged	YER019W	ISC1	isc1	3	n	30	232.333	173.667	1.32871	0.01835	0.157924	FALSE
Merged	YPL204W	HRR25	ypl205c	1	n	30	255	192	1.32812	0.0185512	0.159407	FALSE
Merged	YGR240C	PFK1	pfk1	1	n	30	223	168	1.32738	0.0188112	0.161138	FALSE
Merged	YKL155C	RSM22	rsm22	1	n	30	223	168	1.32738	0.0188112	0.161138	FALSE
Merged	YDR246W-A	YDR246W-A	ydr246w-a	1	n	30	203	153	1.3268	0.0190172	0.16265	FALSE
Merged	YLR412W	BER1	ber1	1	n	30	220	166	1.3253	0.0195543	0.166985	FALSE
Merged	YDR395W	SXM1	sxm1	1	n	30	216	163	1.32515	0.0196081	0.167185	FALSE
Merged	YJL136C	RPS21B	rps21b	1	n	30	257	194	1.32474	0.0197582	0.168204	FALSE
Merged	YOL052C-A	DDR2	ddr2	1	n	30	200	151	1.3245	0.019846	0.168431	FALSE
Merged	YBR133C	HSL7	hsl7	1	n	30	200	151	1.3245	0.019846	0.168431	FALSE
Merged	YPL037C	EGD1	egd1	1	n	30	221	167	1.32335	0.0202728	0.171789	FALSE
Merged	YJR082C	EAF6	eaf6	2	n	30	231	175	1.32301	0.0204002	0.172603	FALSE
Merged	YGR119C	NUP57	nup57-e17	1	n	25	246	186	1.32258	0.0205639	0.173721	FALSE
Merged	YLR200W	YKE2	yke2	3	n	30	237.333	181.5	1.32202	0.0207782	0.175262	FALSE
Merged	YJL204C	RCY1	rcy1	1	n	30	230	174	1.32184	0.0208467	0.175571	FALSE
Merged	YKL089W	MIF2	mif2-3	1	n	25	251	190	1.32105	0.0211501	0.177044	FALSE
Merged	YGL092W	NUP145	nup145-r4	1	n	25	251	190	1.32105	0.0211501	0.177044	FALSE
Merged	YLR067C	PET309	pet309	1	n	30	251	190	1.32105	0.0211501	0.177044	FALSE
Merged	YML069W	POB3	pob3-7	1	n	25	251	190	1.32105	0.0211501	0.177044	FALSE
Merged	YOR250C	CLP1	clp1-ph	1	n	30	160	121	1.32	0.0215621	0.179673	FALSE
Merged	YKL049C	CSE4	cse4-1	1	n	30	227	172	1.32	0.0215621	0.179673	FALSE
Merged	YKL203C	TOR2	tor2-21	1	n	30	170	129	1.32	0.0215621	0.179673	FALSE
Merged	YDR435C	PPM1	ppm1	3	n	30	224.333	171.5	1.31875	0.0220615	0.183557	FALSE
Merged	YDR250C	YDR250C	ydr250c	1	n	30	232	176	1.31818	0.0222897	0.185176	FALSE
Merged	YGL178W	MPT5	mpt5	1	n	30	199	151	1.31788	0.0224122	0.185633	FALSE
Merged	YNL042W-B	YNL042W-B	ynl042w-b	1	n	30	199	151	1.31788	0.0224122	0.185633	FALSE
Merged	YBL011W	SCT1	ybl012c	1	n	30	220	167	1.31737	0.0226232	0.186819	FALSE
Merged	YPR148C	YPR148C	ypr148c	1	n	30	220	167	1.31737	0.0226232	0.186819	FALSE
Merged	YER009W	NTF2	ntf2-ph	1	n	25	250	190	1.31579	0.0232785	0.191943	FALSE
Merged	YBL002W	HTB2	htb2	1	n	30	221	168	1.31548	0.0234107	0.192745	FALSE
Merged	YBR095C	RXT2	rxt2	2	n	30	218	166	1.31464	0.0237652	0.195371	FALSE
Merged	YPL164C	MLH3	mlh3	3	n	30	233.667	178	1.31328	0.0243555	0.199926	FALSE
Merged	YNL154C	YCK2	yck2	1	n	30	231	176	1.3125	0.0246983	0.202437	FALSE
Merged	YMR036C	MIH1	mih1	1	n	30	223	170	1.31176	0.0250253	0.204814	FALSE
Merged	YPR149W	NCE102	nce102	1	n	30	219	167	1.31138	0.0251992	0.205454	FALSE
Merged	YBL017C	PEP1	pep1	1	n	30	219	167	1.31138	0.0251992	0.205454	FALSE
Merged	YML007C-A	MIN4	min4	1	n	30	198	151	1.31126	0.0252527	0.205454	FALSE
Merged	YKR004C	ECM9	ykr004c-a	1	n	30	198	151	1.31126	0.0252527	0.205454	FALSE
Merged	YLR295C	ATP14	atp14	1	n	30	232	177	1.31073	0.0254897	0.207053	FALSE
Merged	YIL026C	IRR1	irr1-1	1	n	25	249	190	1.31053	0.0255844	0.207053	FALSE
Merged	YLR335W	NUP2	nup2	1	n	30	228	174	1.31034	0.0256672	0.207053	FALSE
Merged	YHR067W	HTD2	htd2	1	n	30	245	187	1.31016	0.0257516	0.207053	FALSE
Merged	YGL211W	NCS6	ncs6	2	n	30	210	159.5	1.31006	0.025798	0.207053	FALSE
Merged	YNL006W	LST8	lst8-15	1	n	30	220	168	1.31	0.0258252	0.207053	FALSE
Merged	YNL006W	LST8	lst8-6	1	n	30	157	120	1.31	0.0258252	0.207053	FALSE
Merged	YIL046W	MET30	met30-6	1	n	30	225	172	1.31	0.0258252	0.207053	FALSE
Merged	YKR008W	RSC4	rsc4-2	1	n	30	157	120	1.31	0.0258252	0.207053	FALSE
Merged	YKR037C	SPC34	spc34-5	1	n	30	159	121	1.31	0.0258252	0.207053	FALSE
Merged	YIL039W	TED1	ted1	1	n	30	212	162	1.30864	0.0264552	0.211488	FALSE
Merged	YDR289C	RTT103	ydr290w	1	n	30	212	162	1.30864	0.0264552	0.211488	FALSE
Merged	YDR254W	CHL4	chl4	3	n	30	211.667	163	1.30846	0.0265385	0.211846	FALSE
Merged	YGR270W	YTA7	yta7	3	n	30	214.333	164	1.30781	0.0268453	0.213985	FALSE
Merged	YKL052C	ASK1	ask1-3	1	n	25	268	205	1.30732	0.0270822	0.215561	FALSE
Merged	YER015W	FAA2	faa2	1	n	30	196	150	1.30667	0.0273945	0.217733	FALSE
Merged	YPL040C	ISM1	ism1	1	n	30	218	167	1.30539	0.0280166	0.222036	FALSE
Merged	YGL026C	TRP5	trp5	1	n	30	218	167	1.30539	0.0280166	0.222036	FALSE
Merged	YBL023C	MCM2	mcm2-1	1	n	25	248	190	1.30526	0.0280786	0.222155	FALSE
Merged	YJR143C	PMT4	pmt4	1	n	30	201	154	1.30519	0.0281123	0.222155	FALSE
Merged	YGR281W	YOR1	yor1	1	n	30	214	164	1.30488	0.0282688	0.223072	FALSE
Merged	YLL006W-A	YLL006W-A	yll006w-a	1	n	30	197	151	1.30464	0.028389	0.223529	FALSE
Merged	YPL264C	YPL264C	ypl264c	1	n	30	227	174	1.3046	0.0284079	0.223529	FALSE
Merged	YBR168W	PEX32	pex32	1	n	30	253	194	1.30412	0.0286444	0.224748	FALSE
Merged	YJR104C	SOD1	sod1	1	n	30	253	194	1.30412	0.0286444	0.224748	FALSE
Merged	YNL327W	EGT2	egt2	1	n	30	219	168	1.30357	0.028922	0.225961	FALSE
Merged	YPR188C	MLC2	mlc2	1	n	30	219	168	1.30357	0.028922	0.225961	FALSE
Merged	YGR219W	YGR219W	ygr219w	1	n	30	219	168	1.30357	0.028922	0.225961	FALSE
Merged	YML102W	CAC2	yml101c-a	1	n	30	275	211	1.30332	0.0290504	0.226643	FALSE
Merged	YPL233W	NSL1	nsl1-6	1	n	30	157	121	1.3	0.030772	0.238721	FALSE
Merged	YIL093C	RSM25	rsm25	1	n	30	208	160	1.3	0.030772	0.238721	FALSE
Merged	YPR161C	SGV1	sgv1-ph	1	n	30	223	172	1.3	0.030772	0.238721	FALSE
Merged	YIL055C	YIL055C	yil055c	1	n	30	208	160	1.3	0.030772	0.238721	FALSE
Merged	YPR158W	CUR1	cur1	1	n	30	217	167	1.2994	0.0310915	0.239336	FALSE
Merged	YPL060W	MFM1	mfm1	1	n	30	217	167	1.2994	0.0310915	0.239336	FALSE
Merged	YPL042C	SSN3	ssn3	1	n	30	217	167	1.2994	0.0310915	0.239336	FALSE
Merged	YPL032C	SVL3	svl3	1	n	30	217	167	1.2994	0.0310915	0.239336	FALSE
Merged	YDR100W	TVP15	tvp15	1	n	30	204	157	1.29936	0.031112	0.239336	FALSE
Merged	YDR349C	YPS7	yps7	1	n	30	204	157	1.29936	0.031112	0.239336	FALSE
Merged	YBR239C	ERT1	ert1	1	n	30	239	184	1.29891	0.031354	0.240862	FALSE
Merged	YOR259C	RPT4	rpt4-150	1	n	25	300	231	1.2987	0.0314685	0.241405	FALSE
Merged	YPL096C-A	ERI1	eri1	1	n	30	196	151	1.29801	0.0318428	0.243737	FALSE
Merged	YNR051C	BRE5	bre5	1	n	30	257	198	1.29798	0.0318611	0.243737	FALSE
Merged	YPR045C	THP3	thp3	1	n	30	266	205	1.29756	0.0320908	0.245154	FALSE
Merged	YGL127C	SOH1	soh1	2	n	30	203	156.5	1.29524	0.0333897	0.254346	FALSE
Merged	YLR377C	FBP1	fbp1	1	n	30	215	166	1.29518	0.0334225	0.254346	FALSE
Merged	YGL212W	VAM7	vam7	2	n	30	227.5	175	1.29516	0.033437	0.254346	FALSE
Merged	YOR127W	RGA1	rga1	1	n	30	237	183	1.29508	0.0334787	0.254346	FALSE
Merged	YLR070C	XYL2	xyl2	1	n	30	246	190	1.29474	0.0336758	0.255234	FALSE
Merged	YMR060C	SAM37	sam37	2	n	30	242.5	189.5	1.29472	0.0336882	0.255234	FALSE
Merged	YAR035C-A	YAR035C-A	yar035c-a	1	n	30	198	153	1.29412	0.0340318	0.257129	FALSE
Merged	YHR175W-A	YHR175W-A	yhr175w-a	1	n	30	198	153	1.29412	0.0340318	0.257129	FALSE
Merged	YFL036W	RPO41	rpo41	1	n	30	207	160	1.29375	0.0342446	0.258383	FALSE
Merged	YBL003C	HTA2	hta2	1	n	30	216	167	1.29341	0.0344405	0.258442	FALSE
Merged	YGL010W	MPO1	mpo1	1	n	30	216	167	1.29341	0.0344405	0.258442	FALSE
Merged	YBL011W	SCT1	sct1	1	n	30	216	167	1.29341	0.0344405	0.258442	FALSE
Merged	YPL057C	SUR1	sur1	1	n	30	216	167	1.29341	0.0344405	0.258442	FALSE
Merged	YHR187W	IKI1	iki1	1	n	30	194	150	1.29333	0.0344871	0.258442	FALSE
Merged	YLR119W	SRN2	srn2	1	n	30	208	161	1.29193	0.0353171	0.264302	FALSE
Merged	YOR070C	GYP1	gyp1	2	n	30	226	174.5	1.29177	0.0354075	0.26462	FALSE
Merged	YGR236C	SPG1	spg1	1	n	30	217	168	1.29167	0.0354714	0.264738	FALSE
Merged	YGL108C	YGL108C	ygl108c	1	n	30	245	190	1.28947	0.0368014	0.274293	FALSE
Merged	YNL265C	IST1	ist1	1	n	30	214	166	1.28916	0.0369971	0.275378	FALSE
Merged	YNL097C	PHO23	pho23	3	n	30	232.667	181.833	1.28813	0.0376348	0.279747	FALSE
Merged	YBR085C-A	YBR085C-A	ybr085c-a	1	n	30	197	153	1.28758	0.0379815	0.281162	FALSE
Merged	YGL007W	BRP1	brp1	1	n	30	215	167	1.28743	0.0380805	0.281162	FALSE
Merged	YPL064C	CWC27	cwc27	1	n	30	215	167	1.28743	0.0380805	0.281162	FALSE
Merged	YPR116W	RRG8	rrg8	1	n	30	215	167	1.28743	0.0380805	0.281162	FALSE
Merged	YPR124W	CTR1	ypr123c	1	n	30	215	167	1.28743	0.0380805	0.281162	FALSE
Merged	YPR072W	NOT5	not5	1	n	30	216	168	1.28571	0.0391762	0.28848	FALSE
Merged	YNL209W	SSB2	ssb2	1	n	30	198	154	1.28571	0.0391762	0.28848	FALSE
Merged	YML103C	NUP188	nup188	3	n	30	226	180.667	1.28529	0.0394521	0.290123	FALSE
Merged	YNL102W	POL1	pol1-1	1	n	25	244	190	1.28421	0.0401604	0.294432	FALSE
Merged	YJR006W	POL31	pol31-ph	1	n	25	244	190	1.28421	0.0401604	0.294432	FALSE
Merged	YGR105W	VMA21	vma21	1	n	30	235	183	1.28415	0.0401985	0.294432	FALSE
Merged	YKR099W	BAS1	bas1	1	n	30	240	187	1.28342	0.0406842	0.297594	FALSE
Merged	YLR386W	VAC14	vac14	1	n	30	213	166	1.28313	0.0408783	0.298617	FALSE
Merged	YBR162C	TOS1	tos1	1	n	30	236	184	1.28261	0.0412308	0.300794	FALSE
Merged	YLR292C	SEC72	sec72	1	n	30	227	177	1.28249	0.0413138	0.301001	FALSE
Merged	YPL051W	ARL3	arl3	1	n	30	214	167	1.28144	0.0420282	0.303351	FALSE
Merged	YBL013W	FMT1	fmt1	1	n	30	214	167	1.28144	0.0420282	0.303351	FALSE
Merged	YPL038W	MET31	met31	1	n	30	214	167	1.28144	0.0420282	0.303351	FALSE
Merged	YDR126W	SWF1	swf1	2	n	30	220	173.75	1.28143	0.0420365	0.303351	FALSE
Merged	YJL074C	SMC3	smc3-42	1	n	25	296	231	1.28139	0.0420638	0.303351	FALSE
Merged	YIL009W	FAA3	faa3	1	n	30	205	160	1.28125	0.0421567	0.303351	FALSE
Merged	YIL007C	NAS2	nas2	1	n	30	205	160	1.28125	0.0421567	0.303351	FALSE
Merged	YIL052C	RPL34B	rpl34b	1	n	30	205	160	1.28125	0.0421567	0.303351	FALSE
Merged	YGR279C	SCW4	scw4	1	n	30	205	160	1.28125	0.0421567	0.303351	FALSE
Merged	YMR052W	FAR3	far3	1	n	30	237	185	1.28108	0.042273	0.303351	FALSE
Merged	YBR072C-A	YBR072C-A	ybr072c-a	1	n	30	196	153	1.28105	0.0422974	0.303351	FALSE
Merged	YDR182W-A	YDR182W-A	ydr182w-a	1	n	30	196	153	1.28105	0.0422974	0.303351	FALSE
Merged	YIR042C	YIR042C	yir042c	1	n	30	210	164	1.28049	0.0426835	0.305723	FALSE
Merged	YGL216W	KIP3	kip3	4	n	30	201.25	158.25	1.2802	0.0428851	0.306768	FALSE
Merged	YGR140W	CBF2	cbf2-1	1	n	30	165	129	1.28	0.0430234	0.30696	FALSE
Merged	YER012W	PRE1	pre1-1	1	n	30	220	172	1.28	0.0430234	0.30696	FALSE
Merged	YGR223C	HSV2	hsv2	1	n	30	215	168	1.27976	0.0431901	0.30775	FALSE
Merged	YOR043W	WHI2	whi2	2	n	30	208.5	163.5	1.27913	0.0436358	0.308648	FALSE
Merged	YDR207C	UME6	ume6	3	n	30	210.667	168.5	1.27905	0.0436883	0.308648	FALSE
Merged	YLR068W	FYV7	fyv7	1	n	30	243	190	1.27895	0.0437643	0.308648	FALSE
Merged	YML023C	NSE5	nse5-ts4	1	n	25	243	190	1.27895	0.0437643	0.308648	FALSE
Merged	YPL233W	NSL1	nsl1-5	1	n	25	243	190	1.27895	0.0437643	0.308648	FALSE
Merged	YNL102W	POL1	pol1-ts	1	n	25	243	190	1.27895	0.0437643	0.308648	FALSE
Merged	YFR004W	RPN11	rpn11-8	1	n	25	243	190	1.27895	0.0437643	0.308648	FALSE
Merged	YDL064W	UBC9	ubc9-2	1	n	25	243	190	1.27895	0.0437643	0.308648	FALSE
Merged	YLR102C	APC9	apc9	3	n	30	211	167.667	1.27854	0.0440557	0.310305	FALSE
Merged	YGL203C	KEX1	kex1	1	n	30	216	169	1.27811	0.0443635	0.312075	FALSE
Merged	YDR277C	MTH1	mth1	1	n	30	207	162	1.27778	0.0445996	0.313335	FALSE
Merged	YLR262C	YPT6	vps63	1	n	30	212	166	1.27711	0.0450834	0.31633	FALSE
Merged	YOR247W	SRL1	yor248w	1	n	30	231	181	1.27624	0.0457151	0.320354	FALSE
Merged	YPL174C	NIP100	nip100	1	n	30	245	192	1.27604	0.0458631	0.320984	FALSE
Merged	YPL015C	HST2	hst2	1	n	30	213	167	1.27545	0.0463009	0.323636	FALSE
Merged	YAL058W	CNE1	cne1	1	n	30	241	189	1.27513	0.0465364	0.324459	FALSE
Merged	YAL023C	PMT2	pmt2	1	n	30	241	189	1.27513	0.0465364	0.324459	FALSE
Merged	YPR133W-A	TOM5	tom5	1	n	30	214	168	1.27381	0.0475297	0.329544	FALSE
Merged	YER091C-A	YER091C-A	yer091c-a	1	n	30	214	168	1.27381	0.0475297	0.329544	FALSE
Merged	YGL070C	RPB9	rpb9	3	n	30	216.333	170.667	1.27369	0.0476187	0.329544	FALSE
Merged	YBR010W	HHT1	hht1	1	n	30	242	190	1.27368	0.0476247	0.329544	FALSE
Merged	YDL105W	NSE4	nse4-ph	1	n	25	242	190	1.27368	0.0476247	0.329544	FALSE
Merged	YPR133C	SPN1	spn1-k192n	1	n	25	242	190	1.27368	0.0476247	0.329544	FALSE
Merged	YBR134W	YBR134W	ybr134w	1	n	30	234	184	1.27174	0.0491186	0.339455	FALSE
Merged	YDR275W	BSC2	bsc2	1	n	30	206	162	1.2716	0.049223	0.33975	FALSE
Merged	YNL275W	BOR1	bor1	1	n	30	211	166	1.27108	0.0496299	0.342129	FALSE
Merged	YGL091C	NBP35	nbp35-ph	1	n	30	152	120	1.27	0.0504858	0.347595	FALSE
Merged	YBL063W	KIP1	kip1	1	n	30	212	167	1.26946	0.0509156	0.349244	FALSE
Merged	YPR002W	PDH1	pdh1	1	n	30	212	167	1.26946	0.0509156	0.349244	FALSE
Merged	YBL028C	YBL028C	ybl028c	1	n	30	212	167	1.26946	0.0509156	0.349244	FALSE
Merged	YDR028C	REG1	reg1	2	n	30	245.5	194.5	1.2685	0.051689	0.353296	FALSE
Merged	YER125W	RSP5	rsp5-3	1	n	25	241	190	1.26842	0.0517532	0.353296	FALSE
Merged	YGL093W	SPC105	spc105-15	1	n	25	241	190	1.26842	0.0517532	0.353296	FALSE
Merged	YOR249C	APC5	apc5-ca-paps	1	n	25	293	231	1.2684	0.0517716	0.353296	FALSE
Merged	YPR043W	RPL43A	opi11	1	n	30	260	205	1.26829	0.0518573	0.353296	FALSE
Merged	YGR258C	RAD2	rad2	3	n	30	222.667	175.667	1.26813	0.0519925	0.353296	FALSE
Merged	YBR196C-A	YBR196C-A	ybr196c-a	1	n	30	194	153	1.26797	0.0521167	0.353296	FALSE
Merged	YBR196C-B	YBR196C-B	ybr196c-b	1	n	30	194	153	1.26797	0.0521167	0.353296	FALSE
Merged	YMR275C	BUL1	bul1	1	n	30	213	168	1.26786	0.0522119	0.353296	FALSE
Merged	YGR227W	DIE2	die2	1	n	30	213	168	1.26786	0.0522119	0.353296	FALSE
Merged	YDR283C	GCN2	gcn2	1	n	30	213	168	1.26786	0.0522119	0.353296	FALSE
Merged	YER005W	YND1	ynd1	3	n	30	216	172.167	1.26621	0.0535697	0.362039	FALSE
Merged	YHR147C	MRPL6	mrpl6	1	n	30	219	173	1.2659	0.0538324	0.363263	FALSE
Merged	YHR152W	SPO12	spo12	3	n	30	218	173.5	1.26584	0.0538827	0.363263	FALSE
Merged	YKL179C	COY1	coy1	1	n	30	224	177	1.26554	0.0541335	0.364508	FALSE
Merged	YML054C-A	YML054C-A	yml054c-a	1	n	30	191	151	1.2649	0.0546699	0.367222	FALSE
Merged	YMR315W-A	YMR315W-A	ymr315w-a	1	n	30	191	151	1.2649	0.0546699	0.367222	FALSE
Merged	YKL056C	TMA19	tma19	1	n	30	249	197	1.26396	0.0554714	0.371307	FALSE
Merged	YKL052C	ASK1	ykl053w	1	n	30	249	197	1.26396	0.0554714	0.371307	FALSE
Merged	YAL056W	GPB2	gpb2	3	n	30	225.667	180.167	1.26395	0.0554804	0.371307	FALSE
Merged	YEL014C	YEL014C	yel014c	1	n	30	206	163	1.2638	0.0556049	0.371689	FALSE
Merged	YBL049W	MOH1	moh1	1	n	30	211	167	1.26347	0.0558891	0.373136	FALSE
Merged	YMR094W	CTF13	ctf13-30	1	n	25	240	190	1.26316	0.0561612	0.374046	FALSE
Merged	YLL045C	RPL8B	rpl8b	1	n	30	240	190	1.26316	0.0561612	0.374046	FALSE
Merged	YOR026W	BUB3	bub3	3	n	30	209.667	166	1.26254	0.0566979	0.377165	FALSE
Merged	YMR294W	JNM1	jnm1	1	n	30	212	168	1.2619	0.0572531	0.37994	FALSE
Merged	YGR257C	MTM1	mtm1	1	n	30	212	168	1.2619	0.0572531	0.37994	FALSE
Merged	YGL020C	GET1	get1	3	n	30	227	180.667	1.26141	0.0576876	0.382363	FALSE
Merged	YMR033W	ARP9	arp9-1	1	n	30	216	172	1.26	0.0589449	0.387432	FALSE
Merged	YGR140W	CBF2	cbf2-42	1	n	30	152	121	1.26	0.0589449	0.387432	FALSE
Merged	YER133W	GLC7	glc7-12	1	n	30	153	121	1.26	0.0589449	0.387432	FALSE
Merged	YGR119C	NUP57	nup57-e17	1	n	30	162	129	1.26	0.0589449	0.387432	FALSE
Merged	YDR303C	RSC3	rsc3-1	1	n	30	217	172	1.26	0.0589449	0.387432	FALSE
Merged	YCR052W	RSC6	rsc6-ph	1	n	30	163	129	1.26	0.0589449	0.387432	FALSE
Merged	YIL147C	SLN1	sln1-ts4	1	n	30	151	120	1.26	0.0589449	0.387432	FALSE
Merged	YDR272W	GLO2	glo2	1	n	30	204	162	1.25926	0.0596133	0.389964	FALSE
Merged	YIL045W	PIG2	pig2	1	n	30	204	162	1.25926	0.0596133	0.389964	FALSE
Merged	YDR262W	YDR262W	ydr262w	1	n	30	204	162	1.25926	0.0596133	0.389964	FALSE
Merged	YDR270W	CCC2	ydr269c	1	n	30	204	162	1.25926	0.0596133	0.389964	FALSE
Merged	YGL134W	PCL10	pcl10	1	n	30	190	151	1.25828	0.0605077	0.395345	FALSE
Merged	YDL008W	APC11	apc11-13	1	n	25	239	190	1.25789	0.06086	0.39577	FALSE
Merged	YNR049C	MSO1	mso1	1	n	30	239	190	1.25789	0.06086	0.39577	FALSE
Merged	YEL055C	POL5	pol5-2	1	n	25	239	190	1.25789	0.06086	0.39577	FALSE
Merged	YFL037W	TUB2	tub2-443	1	n	25	239	190	1.25789	0.06086	0.39577	FALSE
Merged	YIL154C	IMP21	imp21	1	n	30	249	198	1.25758	0.0611544	0.395893	FALSE
Merged	YBL037W	APL3	apl3	1	n	30	210	167	1.25749	0.0612383	0.395893	FALSE
Merged	YBL021C	HAP3	hap3	1	n	30	210	167	1.25749	0.0612383	0.395893	FALSE
Merged	YPR138C	MEP3	mep3	1	n	30	210	167	1.25749	0.0612383	0.395893	FALSE
Merged	YBL044W	YBL044W	ybl044w	1	n	30	210	167	1.25749	0.0612383	0.395893	FALSE
Merged	YBR245C	ISW1	isw1	3	n	30	214.333	172	1.2571	0.0615979	0.397751	FALSE
Merged	YHR086W-A	YHR086W-A	yhr086w-a	1	n	30	192	153	1.2549	0.0636659	0.410623	FALSE
Merged	YML017W	PSP2	psp2	1	n	30	202	161	1.25466	0.0638986	0.411642	FALSE
Merged	YPL017C	IRC15	irc15	3	n	30	211.333	170.167	1.25328	0.0652312	0.419736	FALSE
Merged	YDR307W	PMT7	pmt7	1	n	30	203	162	1.25309	0.0654165	0.420436	FALSE
Merged	YGL060W	YBP2	ybp2	1	n	30	223	178	1.25281	0.0656872	0.421684	FALSE
Merged	YDR145W	TAF12	taf12-w486stop	1	n	25	238	190	1.25263	0.0658608	0.422307	FALSE
Merged	YCR002C	CDC10	cdc10	1	n	30	209	167	1.2515	0.0669794	0.426994	FALSE
Merged	YPR117W	HOB2	hob2	1	n	30	209	167	1.2515	0.0669794	0.426994	FALSE
Merged	YBL010C	LAA2	laa2	1	n	30	209	167	1.2515	0.0669794	0.426994	FALSE
Merged	YPL066W	RGL1	rgl1	1	n	30	209	167	1.2515	0.0669794	0.426994	FALSE
Merged	YPR152C	URN1	urn1	1	n	30	209	167	1.2515	0.0669794	0.426994	FALSE
Merged	YGR229C	SMI1	smi1	3	n	30	208.333	166.667	1.2502	0.0682724	0.434733	FALSE
Merged	YBL105C	PKC1	pkc1-1	1	n	30	215	172	1.25	0.0684778	0.435538	FALSE
Merged	YDL167C	NRP1	nrp1	3	n	30	211.667	170.667	1.24864	0.0698589	0.442043	FALSE
Merged	YOR191W	ULS1	uls1	1	n	30	226	181	1.24862	0.0698831	0.442043	FALSE
Merged	YGL222C	EDC1	edc1	1	n	30	211	169	1.24852	0.0699837	0.442043	FALSE
Merged	YDR068W	DOS2	dos2	1	n	30	196	157	1.24841	0.0700999	0.442043	FALSE
Merged	YDR073W	SNF11	snf11	1	n	30	196	157	1.24841	0.0700999	0.442043	FALSE
Merged	YBL071C-B	YBL071C-B	ybl071c-b	1	n	30	191	153	1.24837	0.0701427	0.442043	FALSE
Merged	YGR121W-A	YGR121W-A	ygr121w-a	1	n	30	191	153	1.24837	0.0701427	0.442043	FALSE
Merged	YKL106C-A	YKL106C-A	ykl106c-a	1	n	30	191	153	1.24837	0.0701427	0.442043	FALSE
Merged	YGR184C	UBR1	ubr1	3	n	30	213.333	171.667	1.24737	0.0711734	0.44738	FALSE
Merged	YLR005W	SSL1	ssl1-ph	1	n	25	237	190	1.24737	0.0711743	0.44738	FALSE
Merged	YDR394W	RPT3	rpt3-1	1	n	25	232	186	1.24731	0.0712332	0.44738	FALSE
Merged	YLR387C	REH1	reh1	1	n	30	207	166	1.24699	0.0715708	0.448965	FALSE
Merged	YDR263C	DIN7	din7	1	n	30	202	162	1.24691	0.0716485	0.448965	FALSE
Merged	YHR206W	SKN7	skn7	3	n	30	230.333	184.5	1.24654	0.0720392	0.450133	FALSE
Merged	YLR135W	SLX4	slx4	3	n	30	218	174.667	1.24652	0.0720648	0.450133	FALSE
Merged	YDL164C	CDC9	ydl162c	2	n	30	229.5	184.25	1.2465	0.0720801	0.450133	FALSE
Merged	YJL046W	AIM22	aim22	1	n	30	233	187	1.24599	0.0726196	0.452989	FALSE
Merged	YPL001W	HAT1	hat1	1	n	30	208	167	1.24551	0.0731283	0.454617	FALSE
Merged	YBL005W	PDR3	pdr3	1	n	30	208	167	1.24551	0.0731283	0.454617	FALSE
Merged	YPR151C	SUE1	ypr150w	1	n	30	208	167	1.24551	0.0731283	0.454617	FALSE
Merged	YHL031C	GOS1	gos1	1	n	30	198	159	1.24528	0.0733685	0.455596	FALSE
Merged	YLR430W	SEN1	sen1-1	2	n	30	149.5	120	1.245	0.0736702	0.456954	FALSE
Merged	YPL120W	VPS30	vps30	1	n	30	239	192	1.24479	0.0738929	0.45782	FALSE
Merged	YFR026C	ULI1	uli1	1	n	30	199	160	1.24375	0.0750142	0.463724	FALSE
Merged	YIL014C-A	YIL014C-A	yil014c-a	1	n	30	199	160	1.24375	0.0750142	0.463724	FALSE
Merged	YER185W	PUG1	pug1	1	n	30	230	185	1.24324	0.0755643	0.46656	FALSE
Merged	YPR070W	MED1	med1	2	n	30	191.5	156.5	1.24317	0.0756428	0.46656	FALSE
Merged	YOR201C	MRM1	yor200w	1	n	30	225	181	1.24309	0.075727	0.46656	FALSE
Merged	YKL170W	MRPL38	mrpl38	1	n	30	220	177	1.24294	0.0758974	0.467087	FALSE
Merged	YGR271W	SLH1	slh1	3	n	30	217	176.333	1.24208	0.0768381	0.472109	FALSE
Merged	YDR115W	MRX14	ydr114c	1	n	30	195	157	1.24204	0.0768849	0.472109	FALSE
Merged	YEL059C-A	SOM1	som1	1	n	30	190	153	1.24183	0.0771148	0.472994	FALSE
Merged	YMR148W	LDO16	ldo16	1	n	30	211	170	1.24118	0.07784	0.476911	FALSE
Merged	YJL092W	SRS2	srs2	3	n	30	225	182.333	1.24077	0.0782886	0.478825	FALSE
Merged	YIL025C	YIL025C	yil025c	1	n	30	201	162	1.24074	0.0783263	0.478825	FALSE
Merged	YKL052C	ASK1	ask1-2	1	n	30	149	120	1.24	0.0791584	0.483375	FALSE
Merged	YOL089C	HAL9	hal9	2	n	30	216	173.5	1.23984	0.0793419	0.483959	FALSE
Merged	YGL015C	BIL2	bil2	1	n	30	207	167	1.23952	0.0797	0.484534	FALSE
Merged	YPL039W	YPL039W	ypl039w	1	n	30	207	167	1.23952	0.0797	0.484534	FALSE
Merged	YPR147C	YPR147C	ypr146c	1	n	30	207	167	1.23952	0.0797	0.484534	FALSE
Merged	YEL046C	GLY1	gly1	1	n	30	202	163	1.23926	0.0799919	0.485772	FALSE
Merged	YBL008W	HIR1	hir1	3	n	30	206	166.333	1.23876	0.0805675	0.488651	FALSE
Merged	YDR256C	CTA1	cta1	1	n	30	218	176	1.23864	0.0807076	0.488651	FALSE
Merged	YML060W	OGG1	ogg1	3	n	30	208	167.667	1.23861	0.0807321	0.488651	FALSE
Merged	YCL026C-B	HBN1	hbn1	1	n	30	187	151	1.23841	0.0809663	0.489037	FALSE
Merged	YML007W	YAP1	yap1	3	n	30	220	177.5	1.23834	0.0810439	0.489037	FALSE
Merged	YPL181W	CTI6	cti6	3	n	30	214	173.333	1.23814	0.0812798	0.489037	FALSE
Merged	YLR286C	CTS1	cts1	1	n	30	208	168	1.2381	0.0813286	0.489037	FALSE
Merged	YDR268W	MSW1	msw1	1	n	30	208	168	1.2381	0.0813286	0.489037	FALSE
Merged	YGR233C	PHO81	pho81	1	n	30	208	168	1.2381	0.0813286	0.489037	FALSE
Merged	YHR114W	BZZ1	bzz1	3	n	30	213.667	174.833	1.23785	0.081614	0.490218	FALSE
Merged	YOR221C	MCT1	mct1	1	n	30	224	181	1.23757	0.081936	0.490896	FALSE
Merged	YOR213C	SAS5	sas5	1	n	30	224	181	1.23757	0.081936	0.490896	FALSE
Merged	YFR014C	CMK1	cmk1	1	n	30	198	160	1.2375	0.082016	0.490896	FALSE
Merged	YKL084W	HOT13	hot13	1	n	30	219	177	1.23729	0.0822617	0.490896	FALSE
Merged	YKL166C	TPK3	tpk3	1	n	30	219	177	1.23729	0.0822617	0.490896	FALSE
Merged	YKL067W	YNK1	ynk1	1	n	30	219	177	1.23729	0.0822617	0.490896	FALSE
Merged	YGR092W	DBF2	dbf2-3	1	n	25	235	190	1.23684	0.0827807	0.493459	FALSE
Merged	YOL069W	NUF2	nuf2-ph	1	n	25	230	186	1.23656	0.0831113	0.494894	FALSE
Merged	YER083C	GET2	get2	3	n	30	216.667	173.667	1.23629	0.0834223	0.496209	FALSE
Merged	YKR035W-A	DID2	did2	3	n	30	207.667	169.333	1.23545	0.0844109	0.501548	FALSE
Merged	YAL037C-A	YAL037C-A	yal037c-a	1	n	30	189	153	1.23529	0.0846014	0.501598	FALSE
Merged	YGR035W-A	YGR035W-A	ygr035w-a	1	n	30	189	153	1.23529	0.0846014	0.501598	FALSE
Merged	YOR061W	CKA2	cka2	1	n	30	205	166	1.23494	0.0850223	0.502471	FALSE
Merged	YLR363C	NMD4	nmd4	1	n	30	205	166	1.23494	0.0850223	0.502471	FALSE
Merged	YLR404W	SEI1	sei1	1	n	30	205	166	1.23494	0.0850223	0.502471	FALSE
Merged	YIL040W	APQ12	apq12	1	n	30	200	162	1.23457	0.0854657	0.503471	FALSE
Merged	YDR261C	EXG2	exg2	1	n	30	200	162	1.23457	0.0854657	0.503471	FALSE
Merged	YIL072W	HOP1	hop1	1	n	30	200	162	1.23457	0.0854657	0.503471	FALSE
Merged	YPR066W	UBA3	uba3	3	n	30	224	183.667	1.23354	0.0866971	0.508078	FALSE
Merged	YPR145W	ASN1	asn1	1	n	30	206	167	1.23353	0.086709	0.508078	FALSE
Merged	YPL033C	SRL4	srl4	1	n	30	206	167	1.23353	0.086709	0.508078	FALSE
Merged	YPL029W	SUV3	suv3	1	n	30	206	167	1.23353	0.086709	0.508078	FALSE
Merged	YPR121W	THI22	thi22	1	n	30	206	167	1.23353	0.086709	0.508078	FALSE
Merged	YAR014C	BUD14	bud14	2	n	30	234	189.75	1.23299	0.0873646	0.511096	FALSE
Merged	YDR259C	YAP6	yap6	1	n	30	217	176	1.23295	0.0874097	0.511096	FALSE
Merged	YHL014C	YLF2	ylf2	1	n	30	196	159	1.2327	0.087714	0.512332	FALSE
Merged	YIL140W	AXL2	axl2	1	n	30	244	198	1.23232	0.0881793	0.513075	FALSE
Merged	YJR047C	ANB1	anb1	1	n	30	207	168	1.23214	0.0884001	0.513075	FALSE
Merged	YML129C	COX14	cox14	1	n	30	207	168	1.23214	0.0884001	0.513075	FALSE
Merged	YPL050C	MNN9	mnn9	1	n	30	207	168	1.23214	0.0884001	0.513075	FALSE
Merged	YCR044C	PER1	per1	1	n	30	207	168	1.23214	0.0884001	0.513075	FALSE
Merged	YJL004C	SYS1	sys1	1	n	30	207	168	1.23214	0.0884001	0.513075	FALSE
Merged	YER030W	CHZ1	chz1	3	n	30	204	167.167	1.23185	0.0887621	0.514552	FALSE
Merged	YKR077W	MSA2	msa2	1	n	30	202	164	1.23171	0.088935	0.514552	FALSE
Merged	YOL093W	TRM10	trm10	1	n	30	202	164	1.23171	0.088935	0.514552	FALSE
Merged	YML023C	NSE5	nse5-ts3	1	n	25	234	190	1.23158	0.0890931	0.514926	FALSE
Merged	YDR289C	RTT103	rtt103	3	n	30	203	164.333	1.23115	0.0896195	0.517426	FALSE
Merged	YGL073W	HSF1	ygl072c	1	n	30	219	178	1.23034	0.0906335	0.522732	FALSE
Merged	YFL039C	ACT1	act1-159	1	n	30	206	168	1.23	0.0910549	0.523518	FALSE
Merged	YHR036W	BRL1	brl1-c371s	1	n	30	159	129	1.23	0.0910549	0.523518	FALSE
Merged	YGR092W	DBF2	dbf2-2	1	n	30	147	120	1.23	0.0910549	0.523518	FALSE
Merged	YNL153C	GIM3	gim3	3	n	30	210	171.833	1.22938	0.0918366	0.527462	FALSE
Merged	YFL039C	ACT1	act1-105	1	n	25	252	205	1.22927	0.0919749	0.527706	FALSE
Merged	YOR008C	SLG1	slg1	2	n	30	217	175.5	1.22896	0.0923588	0.528656	FALSE
Merged	YLR278C	YLR278C	ylr278c	1	n	30	204	166	1.22892	0.0924207	0.528656	FALSE
Merged	YBR182C-A	YBR182C-A	ybr182c-a	1	n	30	188	153	1.22876	0.0926203	0.528656	FALSE
Merged	YBR200W-A	YBR200W-A	ybr200w-a	1	n	30	188	153	1.22876	0.0926203	0.528656	FALSE
Merged	YCL001W-B	YCL001W-B	ycl001w-b	1	n	30	188	153	1.22876	0.0926203	0.528656	FALSE
Merged	YDR273W	DON1	don1	1	n	30	199	162	1.2284	0.0930817	0.530739	FALSE
Merged	YBL090W	MRP21	mrp21	1	n	30	205	167	1.22754	0.0941688	0.534403	FALSE
Merged	YPL013C	MRPS16	mrps16	1	n	30	205	167	1.22754	0.0941688	0.534403	FALSE
Merged	YPL052W	OAZ1	oaz1	1	n	30	205	167	1.22754	0.0941688	0.534403	FALSE
Merged	YBL095W	MRX3	ybl094c	1	n	30	205	167	1.22754	0.0941688	0.534403	FALSE
Merged	YAL046C	BOL3	bol3	1	n	30	232	189	1.22751	0.0942095	0.534403	FALSE
Merged	YLR452C	SST2	sst2	1	n	30	243	198	1.22727	0.0945188	0.535606	FALSE
Merged	YHR149C	SKG6	skg6	1	n	30	184	150	1.22667	0.0953015	0.539487	FALSE
Merged	YML088W	UFO1	ufo1	2	n	30	187	153.5	1.22658	0.0954133	0.539565	FALSE
Merged	YLR056W	ERG3	erg3	1	n	30	233	190	1.22632	0.0957569	0.540953	FALSE
Merged	YDR150W	NUM1	ydr149c	1	n	30	217	177	1.22599	0.0961828	0.542247	FALSE
Merged	YKL170W	MRPL38	ykl169c	1	n	30	217	177	1.22599	0.0961828	0.542247	FALSE
Merged	YBR087W	RFC5	rfc5-1	1	n	25	228	186	1.22581	0.0964207	0.542477	FALSE
Merged	YLR208W	SEC13	sec13-1	1	n	25	228	186	1.22581	0.0964207	0.542477	FALSE
Merged	YOL087C	DUF1	duf1	1	n	30	201	164	1.22561	0.096678	0.54337	FALSE
Merged	YLR376C	PSY3	psy3	3	n	30	208	169.333	1.22552	0.0968016	0.54351	FALSE
Merged	YHR111W	UBA4	uba4	1	n	30	212	173	1.22543	0.0969089	0.543558	FALSE
Merged	YGL190C	CDC55	cdc55	1	n	30	185	151	1.22517	0.0972608	0.544423	FALSE
Merged	YGL184C	STR3	str3	1	n	30	185	151	1.22517	0.0972608	0.544423	FALSE
Merged	YFR031C-A	RPL2A	rpl2a	1	n	30	196	160	1.225	0.0974787	0.545089	FALSE
Merged	YHR091C	MSR1	msr1	2	n	30	199	162	1.2244	0.0982714	0.548964	FALSE
Merged	YPL181W	CTI6	ypl182c	1	n	30	235	192	1.22396	0.0988578	0.551681	FALSE
Merged	YBL032W	HEK2	hek2	2	n	30	217.5	178.75	1.22336	0.0996612	0.555086	FALSE
Merged	YLR180W	SAM1	sam1	1	n	30	241	197	1.22335	0.0996695	0.555086	FALSE
Merged	YLR154C	RNH203	rnh203	3	n	30	225.333	184.833	1.22258	0.100703	0.560273	FALSE
Merged	YIL090W	ICE2	ice2	2	n	30	211.5	175.25	1.22231	0.10107	0.560639	FALSE
Merged	YNL119W	NCS2	ncs2	1	n	30	242	198	1.22222	0.101188	0.560639	FALSE
Merged	YBR221W-A	YBR221W-A	ybr221w-a	1	n	30	187	153	1.22222	0.101188	0.560639	FALSE
Merged	YDR034W-B	YDR034W-B	ydr034w-b	1	n	30	187	153	1.22222	0.101188	0.560639	FALSE
Merged	YMR273C	ZDS1	zds1	3	n	30	207.333	171.333	1.22188	0.101656	0.560639	FALSE
Merged	YJR145C	RPS4A	rps4a	1	n	30	237	194	1.22165	0.101965	0.560639	FALSE
Merged	YNL175C	NOP13	nop13	1	n	30	215	176	1.22159	0.102045	0.560639	FALSE
Merged	YKR055W	RHO4	rho4	1	n	30	215	176	1.22159	0.102045	0.560639	FALSE
Merged	YNL160W	YGP1	ygp1	1	n	30	215	176	1.22159	0.102045	0.560639	FALSE
Merged	YPR154W	PIN3	pin3	1	n	30	204	167	1.22156	0.102092	0.560639	FALSE
Merged	YBL027W	RPL19B	rpl19b	1	n	30	204	167	1.22156	0.102092	0.560639	FALSE
Merged	YPL025C	YPL025C	ypl025c	1	n	30	204	167	1.22156	0.102092	0.560639	FALSE
Merged	YPL034W	YPL034W	ypl035c	1	n	30	204	167	1.22156	0.102092	0.560639	FALSE
Merged	YML006C	GIS4	gis4	3	n	30	197.333	165.833	1.22114	0.102656	0.562835	FALSE
Merged	YBR060C	ORC2	orc2-3	1	n	25	232	190	1.22105	0.10278	0.562835	FALSE
Merged	YGR092W	DBF2	dbf2-1	1	n	25	282	231	1.22078	0.103155	0.562835	FALSE
Merged	YCL036W	GFD2	gfd2	3	n	30	213.333	174.667	1.22073	0.103225	0.562835	FALSE
Merged	YDL056W	MBP1	mbp1	3	n	30	215	177.167	1.22045	0.103609	0.562835	FALSE
Merged	YIL041W	GVP36	gvp36	2	n	30	190.5	156	1.22037	0.103717	0.562835	FALSE
Merged	YLR312W-A	MRPL15	mrpl15	1	n	30	216	177	1.22034	0.103761	0.562835	FALSE
Merged	YDR175C	RSM24	rsm24	1	n	30	216	177	1.22034	0.103761	0.562835	FALSE
Merged	YDR181C	SAS4	sas4	1	n	30	216	177	1.22034	0.103761	0.562835	FALSE
Merged	YDR200C	VPS64	ydr199w	1	n	30	216	177	1.22034	0.103761	0.562835	FALSE
Merged	YMR300C	ADE4	ade4	1	n	30	205	168	1.22024	0.1039	0.562835	FALSE
Merged	YGR244C	LSC2	lsc2	1	n	30	205	168	1.22024	0.1039	0.562835	FALSE
Merged	YLR396C	VPS33	vps33	1	n	30	205	168	1.22024	0.1039	0.562835	FALSE
Merged	YHR011W	DIA4	dia4	1	n	30	194	159	1.22013	0.104055	0.562835	FALSE
Merged	YFL039C	ACT1	act1-119	1	n	30	157	129	1.22	0.104229	0.562835	FALSE
Merged	YBR135W	CKS1	cks1-35	1	n	30	210	172	1.22	0.104229	0.562835	FALSE
Merged	YAL034W-A	MTW1	mtw1-ts	1	n	30	158	129	1.22	0.104229	0.562835	FALSE
Merged	YHR161C	YAP1801	yap1801	1	n	30	211	173	1.21965	0.104709	0.564876	FALSE
Merged	YNL185C	MRPL19	ynl184c	1	n	30	217	178	1.2191	0.105477	0.568327	FALSE
Merged	YGL226C-A	OST5	ost5	1	n	30	206	169	1.21893	0.105709	0.568327	FALSE
Merged	YPL161C	BEM4	bem4	1	n	30	234	192	1.21875	0.105968	0.568327	FALSE
Merged	YIL038C	NOT3	not3	1	n	30	195	160	1.21875	0.105968	0.568327	FALSE
Merged	YIL006W	YIA6	yia6	1	n	30	195	160	1.21875	0.105968	0.568327	FALSE
Merged	YIL086C	YIL086C	yil086c	1	n	30	195	160	1.21875	0.105968	0.568327	FALSE
Merged	YJL209W	CBP1	cbp1	1	n	30	212	174	1.21839	0.106472	0.570473	FALSE
Merged	YOR305W	RRG7	rrg7	1	n	30	207	170	1.21765	0.10752	0.574983	FALSE
Merged	YDR092W	UBC13	ubc13	4	n	30	197.5	162.25	1.21765	0.107522	0.574983	FALSE
Merged	YPL144W	POC4	poc4	1	n	30	196	161	1.21739	0.107882	0.576348	FALSE
Merged	YOR032C	HMS1	hms1	1	n	30	202	166	1.21687	0.108627	0.579203	FALSE
Merged	YLR400W	YLR400W	ylr400w	1	n	30	202	166	1.21687	0.108627	0.579203	FALSE
Merged	YIL115C	NUP159	nup159-1	1	n	25	281	231	1.21645	0.109223	0.581254	FALSE
Merged	YIL143C	SSL2	ssl2-ts	1	n	25	281	231	1.21645	0.109223	0.581254	FALSE
Merged	YDR477W	SNF1	snf1	1	n	30	225	185	1.21622	0.109558	0.582062	FALSE
Merged	YIL044C	AGE2	age2	1	n	30	197	162	1.21605	0.109797	0.582062	FALSE
Merged	YIL027C	EMC5	emc5	1	n	30	197	162	1.21605	0.109797	0.582062	FALSE
Merged	YDR309C	GIC2	gic2	1	n	30	197	162	1.21605	0.109797	0.582062	FALSE
Merged	YBR296C-A	TYC1	tyc1	1	n	30	186	153	1.21569	0.110319	0.584268	FALSE
Merged	YBL059W	IAI11	iai11	1	n	30	203	167	1.21557	0.110489	0.584603	FALSE
Merged	YDR432W	NPL3	ydr431w	1	n	30	198	163	1.21472	0.111712	0.590509	FALSE
Merged	YIL126W	STH1	sth1-3	1	n	25	249	205	1.21463	0.111843	0.590633	FALSE
Merged	YFR044C	DUG1	dug1	1	n	30	204	168	1.21429	0.112351	0.591613	FALSE
Merged	YPR166C	MRP2	mrp2	1	n	30	204	168	1.21429	0.112351	0.591613	FALSE
Merged	YMR066W	SOV1	sov1	1	n	30	204	168	1.21429	0.112351	0.591613	FALSE
Merged	YGR215W	RSM27	rsm27	1	n	30	193	159	1.21384	0.113008	0.594505	FALSE
Merged	YNL082W	PMS1	pms1	2	n	30	221.5	182.5	1.21338	0.113684	0.597491	FALSE
Merged	YLR204W	QRI5	qri5	1	n	30	239	197	1.2132	0.113947	0.598301	FALSE
Merged	YGR054W	YGR054W	ygr054w	1	n	30	222	183	1.21311	0.114069	0.598375	FALSE
Merged	YGL227W	VID30	vid30	1	n	30	205	169	1.21302	0.114213	0.598556	FALSE
Merged	YBR103W	SIF2	sif2	3	n	30	194.667	162.333	1.21269	0.114701	0.59959	FALSE
Merged	YAL027W	SAW1	saw1	3	n	30	209.333	175.167	1.21267	0.114729	0.59959	FALSE
Merged	YPL167C	REV3	rev3	2	n	30	222	183.5	1.21266	0.114736	0.59959	FALSE
Merged	YIL008W	URM1	urm1	3	n	30	197	163.667	1.21255	0.11491	0.59993	FALSE
Merged	YPL262W	FUM1	fum1	3	n	30	209	175.167	1.21238	0.115165	0.600688	FALSE
Merged	YER162C	RAD4	rad4	2	n	30	215.5	178.5	1.21213	0.115524	0.601518	FALSE
Merged	YGR150C	CCM1	ccm1	1	n	30	200	165	1.21212	0.115542	0.601518	FALSE
Merged	YPR159C-A	YPR159C-A	ypr159c-a	1	n	30	183	151	1.21192	0.115841	0.602506	FALSE
Merged	YMR153W	NUP53	nup53	1	n	30	206	170	1.21176	0.116074	0.603147	FALSE
Merged	YMR052W	FAR3	ymr052c-a	1	n	30	224	185	1.21081	0.117505	0.609939	FALSE
Merged	YHR036W	BRL1	brl1-c371r	1	n	25	230	190	1.21053	0.117935	0.609939	FALSE
Merged	YNR047W	FPK1	fpk1	1	n	30	230	190	1.21053	0.117935	0.609939	FALSE
Merged	YBL105C	PKC1	pkc1-4	1	n	25	230	190	1.21053	0.117935	0.609939	FALSE
Merged	YJL001W	PRE3	pre3-2	1	n	25	230	190	1.21053	0.117935	0.609939	FALSE
Merged	YDR124W	YDR124W	ydr124w	1	n	30	190	157	1.21019	0.118442	0.611616	FALSE
Merged	YIR010W	DSN1	dsn1-8	1	n	30	203	168	1.21	0.118732	0.611616	FALSE
Merged	YDL097C	RPN6	rpn6-1	1	n	30	147	121	1.21	0.118732	0.611616	FALSE
Merged	YIL035C	CKA1	cka1	1	n	30	196	162	1.20988	0.11892	0.611616	FALSE
Merged	YDR322W	MRPL35	mrpl35	1	n	30	196	162	1.20988	0.11892	0.611616	FALSE
Merged	YDR388W	RVS167	rvs167	2	n	30	198.5	164	1.2098	0.11904	0.611616	FALSE
Merged	YPR134W	MSS18	mss18	1	n	30	202	167	1.20958	0.11937	0.611616	FALSE
Merged	YBL024W	NCL1	ncl1	1	n	30	202	167	1.20958	0.11937	0.611616	FALSE
Merged	YHR200W	RPN10	rpn10	1	n	30	202	167	1.20958	0.11937	0.611616	FALSE
Merged	YBL052C	SAS3	ybl053w	1	n	30	202	167	1.20958	0.11937	0.611616	FALSE
Merged	YJR135C	MCM22	mcm22	3	n	30	205.667	172	1.20935	0.119725	0.612869	FALSE
Merged	YJL127C-B	MCO6	mco6	1	n	30	185	153	1.20915	0.120027	0.613273	FALSE
Merged	YBL039W-B	MIN6	min6	1	n	30	185	153	1.20915	0.120027	0.613273	FALSE
Merged	YDR216W	ADR1	adr1	1	n	30	214	177	1.20904	0.120197	0.61357	FALSE
Merged	YJL003W	COX16	cox16	1	n	30	203	168	1.20833	0.121281	0.616822	FALSE
Merged	YPL220W	RPL1A	rpl1a	1	n	30	232	192	1.20833	0.121281	0.616822	FALSE
Merged	YBR097W	VPS15	vps15	1	n	30	203	168	1.20833	0.121281	0.616822	FALSE
Merged	YCR090C	YCR090C	ycr090c	1	n	30	203	168	1.20833	0.121281	0.616822	FALSE
Merged	YKL040C	NFU1	nfu1	1	n	30	238	197	1.20812	0.121608	0.617911	FALSE
Merged	YIR028W	DAL4	dal4	1	n	30	198	164	1.20732	0.122855	0.623098	FALSE
Merged	YMR071C	TVP18	tvp18	1	n	30	198	164	1.20732	0.122855	0.623098	FALSE
Merged	YJL181W	RBH1	yjl182c	1	n	30	210	174	1.2069	0.12351	0.625845	FALSE
Merged	YDR097C	MSH6	msh6	2	n	30	195	162	1.20657	0.124024	0.627872	FALSE
Merged	YIL079C	AIR1	air1	1	n	30	193	160	1.20625	0.124522	0.628595	FALSE
Merged	YIL054W	YIL054W	yil054w	1	n	30	193	160	1.20625	0.124522	0.628595	FALSE
Merged	YPL256C	CLN2	cln2	3	n	30	212.667	176.667	1.20624	0.124531	0.628595	FALSE
Merged	YJL176C	SWI3	yjl175w	1	n	30	234	194	1.20619	0.124623	0.628595	FALSE
Merged	YHL025W	SNF6	snf6	1	n	30	252	209	1.20574	0.125322	0.631506	FALSE
Merged	YBL051C	PIN4	pin4	3	n	30	210	174.333	1.20567	0.12543	0.631506	FALSE
Merged	YBL046W	PSY4	psy4	3	n	30	192	160	1.2054	0.125866	0.632757	FALSE
Merged	YMR182W-A	MIN3	min3	1	n	30	182	151	1.2053	0.126023	0.632757	FALSE
Merged	YER099C	PRS2	prs2	1	n	30	182	151	1.2053	0.126023	0.632757	FALSE
Merged	YDR052C	DBF4	dbf4-2	1	n	25	247	205	1.20488	0.126689	0.635412	FALSE
Merged	YLR401C	DUS3	dus3	1	n	30	200	166	1.20482	0.126782	0.635412	FALSE
Merged	YGR275W	RTT102	rtt102	3	n	30	203.667	169.167	1.20467	0.127024	0.635861	FALSE
Merged	YDR244W	PEX5	pex5	1	n	30	212	176	1.20455	0.127218	0.635861	FALSE
Merged	YDR249C	YDR249C	ydr249c	1	n	30	212	176	1.20455	0.127218	0.635861	FALSE
Merged	YOR140W	SFL1	yor139c	1	n	30	218	181	1.20442	0.127419	0.636284	FALSE
Merged	YBL079W	NUP170	nup170	1	n	30	201	167	1.20359	0.128743	0.641153	FALSE
Merged	YBL056W	PTC3	ptc3	1	n	30	201	167	1.20359	0.128743	0.641153	FALSE
Merged	YBL055C	YBL055C	ybl055c	1	n	30	201	167	1.20359	0.128743	0.641153	FALSE
Merged	YDR288W	NSE3	nse3-ph	1	n	25	278	231	1.20346	0.128951	0.64161	FALSE
Merged	YHR026W	VMA16	vma16	1	n	30	225	187	1.20321	0.129361	0.64307	FALSE
Merged	YBL019W	APN2	apn2	3	n	30	203.667	169.667	1.20295	0.129772	0.644206	FALSE
Merged	YGR225W	AMA1	ama1	2	n	30	193.5	161	1.20292	0.129824	0.644206	FALSE
Merged	YJR040W	GEF1	gef1	1	n	30	202	168	1.20238	0.1307	0.647972	FALSE
Merged	YNL119W	NCS2	ynl120c	1	n	30	238	198	1.20202	0.131287	0.650295	FALSE
Merged	YGR166W	TRS65	trs65	1	n	30	191	159	1.20126	0.132532	0.655142	FALSE
Merged	YJL197W	UBP12	ubp12	1	n	30	209	174	1.20115	0.13271	0.655142	FALSE
Merged	YDL076C	RXT3	rxt3	1	n	30	221	184	1.20109	0.132813	0.655142	FALSE
Merged	YAL035W	FUN12	fun12	1	n	30	227	189	1.20106	0.13286	0.655142	FALSE
Merged	YLL010C	PSR1	psr1	1	n	30	227	189	1.20106	0.13286	0.655142	FALSE
Merged	YNR031C	SSK2	ssk2	3	n	30	213.333	178	1.2006	0.133616	0.65786	FALSE
Merged	YDR090C	ILT1	ilt1	2	n	30	184	153.5	1.20036	0.134008	0.65786	FALSE
Merged	YMR219W	ESC1	esc1	3	n	30	191.333	161	1.20001	0.134588	0.65786	FALSE
Merged	YNL031C	HHT2	hht2	1	n	30	228	190	1.2	0.134606	0.65786	FALSE
Merged	YHR192W	LNP1	lnp1	1	n	30	180	150	1.2	0.134606	0.65786	FALSE
Merged	YKL089W	MIF2	mif2-3	1	n	30	206	172	1.2	0.134606	0.65786	FALSE
Merged	YFL020C	PAU5	pau5	1	n	30	192	160	1.2	0.134606	0.65786	FALSE
Merged	YNR015W	SMM1	smm1	1	n	30	228	190	1.2	0.134606	0.65786	FALSE
Merged	YGR099W	TEL2	tel2-7	1	n	25	228	190	1.2	0.134606	0.65786	FALSE
Merged	YGR260W	TNA1	tna1	1	n	30	192	160	1.2	0.134606	0.65786	FALSE
Merged	YFR050C	PRE4	pre4-ph	1	n	25	223	186	1.19892	0.136395	0.664435	FALSE
Merged	YLR380W	CSR1	csr1	1	n	30	199	166	1.1988	0.136612	0.664435	FALSE
Merged	YLR381W	CTF3	ctf3	1	n	30	199	166	1.1988	0.136612	0.664435	FALSE
Merged	YLR238W	FAR10	far10	1	n	30	199	166	1.1988	0.136612	0.664435	FALSE
Merged	YLR364W	GRX8	grx8	1	n	30	199	166	1.1988	0.136612	0.664435	FALSE
Merged	YML082W	YML082W	yml082w	1	n	30	193	161	1.19876	0.136675	0.664435	FALSE
Merged	YPL123C	RNY1	rny1	1	n	30	230	192	1.19792	0.138088	0.669727	FALSE
Merged	YCL029C	BIK1	bik1	1	n	30	218	182	1.1978	0.138281	0.669727	FALSE
Merged	YGL197W	MDS3	mds3	1	n	30	212	177	1.19774	0.138386	0.669727	FALSE
Merged	YKL071W	OSI1	osi1	1	n	30	212	177	1.19774	0.138386	0.669727	FALSE
Merged	YPL058C	PDR12	pdr12	1	n	30	200	167	1.1976	0.138615	0.669727	FALSE
Merged	YGL014W	PUF4	puf4	1	n	30	200	167	1.1976	0.138615	0.669727	FALSE
Merged	YBL075C	SSA3	ssa3	1	n	30	200	167	1.1976	0.138615	0.669727	FALSE
Merged	YOR209C	NPT1	npt1	3	n	30	221.333	185	1.19697	0.139685	0.674309	FALSE
Merged	YOR113W	AZF1	azf1	1	n	30	219	183	1.19672	0.140114	0.674581	FALSE
Merged	YER087W	AIM10	aim10	1	n	30	201	168	1.19643	0.140613	0.674581	FALSE
Merged	YPR199C	ARR1	arr1	1	n	30	201	168	1.19643	0.140613	0.674581	FALSE
Merged	YPR185W	ATG13	atg13	1	n	30	201	168	1.19643	0.140613	0.674581	FALSE
Merged	YGR230W	BNS1	bns1	1	n	30	201	168	1.19643	0.140613	0.674581	FALSE
Merged	YGR220C	MRPL9	mrpl9	1	n	30	201	168	1.19643	0.140613	0.674581	FALSE
Merged	YDR403W	DIT1	dit1	1	n	30	195	163	1.19632	0.1408	0.674581	FALSE
Merged	YDR139C	RUB1	rub1	3	n	30	191.667	162.667	1.19608	0.141205	0.674581	FALSE
Merged	YER180C-A	SLO1	slo1	1	n	30	183	153	1.19608	0.141211	0.674581	FALSE
Merged	YAL067W-A	YAL067W-A	yal067w-a	1	n	30	183	153	1.19608	0.141211	0.674581	FALSE
Merged	YDR194W-A	YDR194W-A	ydr194w-a	1	n	30	183	153	1.19608	0.141211	0.674581	FALSE
Merged	YFL041W-A	YFL041W-A	yfl041w-a	1	n	30	183	153	1.19608	0.141211	0.674581	FALSE
Merged	YLR350W	ORM2	orm2	1	n	30	208	174	1.1954	0.142372	0.678304	FALSE
Merged	YPL234C	VMA11	vma11	1	n	30	208	174	1.1954	0.142372	0.678304	FALSE
Merged	YPL091W	GLR1	glr1	1	n	30	202	169	1.19527	0.142606	0.678304	FALSE
Merged	YPL081W	RPS9A	rps9a	1	n	30	202	169	1.19527	0.142606	0.678304	FALSE
Merged	YGL230C	YGL230C	ygl230c	1	n	30	202	169	1.19527	0.142606	0.678304	FALSE
Merged	YIR037W	HYR1	hyr1	1	n	30	196	164	1.19512	0.142855	0.678901	FALSE
Merged	YDR118W	APC4	apc4-ph	1	n	25	227	190	1.19474	0.143521	0.679575	FALSE
Merged	YPL124W	SPC29	spc29-3	1	n	25	227	190	1.19474	0.143521	0.679575	FALSE
Merged	YDR167W	TAF10	taf10-ts34	1	n	25	227	190	1.19474	0.143521	0.679575	FALSE
Merged	YDR311W	TFB1	tfb1-6	1	n	25	227	190	1.19474	0.143521	0.679575	FALSE
Merged	YLR306W	UBC12	ubc12	3	n	30	199.333	169.333	1.19468	0.143614	0.679575	FALSE
Merged	YLL033W	IRC19	irc19	3	n	30	203.667	175.167	1.19459	0.143782	0.679786	FALSE
Merged	YJR053W	BFA1	bfa1	3	n	30	205	172.667	1.1945	0.143929	0.679899	FALSE
Merged	YIL010W	DOT5	dot5	1	n	30	191	160	1.19375	0.145236	0.685383	FALSE
Merged	YDL146W	LDB17	ldb17	1	n	30	222	186	1.19355	0.145588	0.685383	FALSE
Merged	YJL039C	NUP192	nup192-15	1	n	25	222	186	1.19355	0.145588	0.685383	FALSE
Merged	YDR002W	YRB1	yrb1-51	1	n	25	222	186	1.19355	0.145588	0.685383	FALSE
Merged	YIL127C	RRT14	rrt14	1	n	30	179	150	1.19333	0.145964	0.686185	FALSE
Merged	YDR258C	HSP78	hsp78	1	n	30	210	176	1.19318	0.146229	0.686185	FALSE
Merged	YKL221W	MCH2	mch2	1	n	30	210	176	1.19318	0.146229	0.686185	FALSE
Merged	YOR195W	SLK19	slk19	3	n	30	209	176.167	1.19317	0.146256	0.686185	FALSE
Merged	YKL050C	LPX2	lpx2	1	n	30	235	197	1.19289	0.146736	0.687261	FALSE
Merged	YLR181C	VTA1	vta1	1	n	30	235	197	1.19289	0.146736	0.687261	FALSE
Merged	YCR016W	YCR016W	ycr016w	1	n	30	217	182	1.19231	0.147767	0.690676	FALSE
Merged	YKR100C	SKG1	ykr099c-a	1	n	30	180	151	1.19205	0.148217	0.690676	FALSE
Merged	YMR272W-B	YMR272W-B	ymr272w-b	1	n	30	180	151	1.19205	0.148217	0.690676	FALSE
Merged	YOL019W-A	YOL019W-A	yol019w-a	1	n	30	180	151	1.19205	0.148217	0.690676	FALSE
Merged	YPL152W-A	YPL152W-A	ypl152w-a	1	n	30	180	151	1.19205	0.148217	0.690676	FALSE
Merged	YPR108W-A	YPR108W-A	ypr108w-a	1	n	30	180	151	1.19205	0.148217	0.690676	FALSE
Merged	YPR147C	YPR147C	ypr147c	1	n	30	199	167	1.19162	0.14899	0.69331	FALSE
Merged	YGR037C	ACB1	acb1	4	n	30	195.75	167.375	1.19159	0.149034	0.69331	FALSE
Merged	YOR112W	CEX1	cex1	1	n	30	218	183	1.19126	0.14963	0.695494	FALSE
Merged	YHR050W	SMF2	smf2	1	n	30	206	173	1.19075	0.150531	0.69785	FALSE
Merged	YER072W	VTC1	vtc1	2	n	30	212.5	177.75	1.19053	0.150932	0.69785	FALSE
Merged	YPR184W	GDB1	gdb1	1	n	30	200	168	1.19048	0.151024	0.69785	FALSE
Merged	YGR235C	MIC26	mic26	1	n	30	200	168	1.19048	0.151024	0.69785	FALSE
Merged	YKR006C	MRPL13	mrpl13	1	n	30	200	168	1.19048	0.151024	0.69785	FALSE
Merged	YDR228C	PCF11	pcf11-ts2	1	n	25	275	231	1.19048	0.151024	0.69785	FALSE
Merged	YGR229C	SMI1	ygr228w	1	n	30	200	168	1.19048	0.151024	0.69785	FALSE
Merged	YBR278W	DPB3	dpb3	3	n	30	216.667	183.333	1.19025	0.151421	0.698513	FALSE
Merged	YEL020C	PXP1	pxp1	1	n	30	194	163	1.19018	0.151547	0.698513	FALSE
Merged	YEL010W	YEL010W	yel010w	1	n	30	194	163	1.19018	0.151547	0.698513	FALSE
Merged	YFL039C	ACT1	act1-3	1	n	30	153	129	1.19	0.151878	0.699079	FALSE
Merged	YPL023C	MET12	met12	2	n	30	211	178.75	1.18997	0.151924	0.699079	FALSE
Merged	YLR332W	MID2	mid2	2	n	30	191.5	162	1.18977	0.152292	0.699969	FALSE
Merged	YLR342W	FKS1	fks1	1	n	30	207	174	1.18966	0.152499	0.699969	FALSE
Merged	YBR098W	MMS4	ybr099c	1	n	30	207	174	1.18966	0.152499	0.699969	FALSE
Merged	YGL007C-A	YGL007C-A	ygl007c-a	1	n	30	182	153	1.18954	0.152702	0.700319	FALSE
Merged	YGL209W	MIG2	mig2	1	n	30	201	169	1.18935	0.153051	0.701336	FALSE
Merged	YKR054C	DYN1	dyn1	2	n	30	197	165	1.18912	0.153459	0.702622	FALSE
Merged	YJR112W-A	YJR112W-A	yjr112w-a	1	n	30	183	154	1.18831	0.154933	0.70838	FALSE
Merged	YNL084C	END3	end3	2	n	30	208	174.5	1.18829	0.154974	0.70838	FALSE
Merged	YDL096C	OPI6	opi6	1	n	30	221	186	1.18817	0.155188	0.708768	FALSE
Merged	YER061C	CEM1	cem1	1	n	30	196	165	1.18788	0.155723	0.710624	FALSE
Merged	YOL004W	SIN3	sin3	2	n	30	206	173.75	1.18775	0.155951	0.710844	FALSE
Merged	YKL208W	CBT1	cbt1	1	n	30	209	176	1.1875	0.156417	0.710844	FALSE
Merged	YIL060W	YIL060W	yil060w	1	n	30	190	160	1.1875	0.156417	0.710844	FALSE
Merged	YKL198C	PTK1	ykl199c	1	n	30	209	176	1.1875	0.156417	0.710844	FALSE
Merged	YFL052W	ZNF1	znf1	1	n	30	190	160	1.1875	0.156417	0.710844	FALSE
Merged	YPL047W	SGF11	sgf11	3	n	30	201.333	170.167	1.18676	0.157771	0.716406	FALSE
Merged	YML084W	YML084W	yml084w	1	n	30	191	161	1.18634	0.158561	0.718837	FALSE
Merged	YOR346W	REV1	rev1	3	n	30	203	170.667	1.18633	0.158567	0.718837	FALSE
Merged	YBL042C	FUI1	fui1	1	n	30	198	167	1.18563	0.159872	0.723447	FALSE
Merged	YKR101W	SIR1	sir1	3	n	30	204	174.5	1.18558	0.159957	0.723447	FALSE
Merged	YER105C	NUP157	nup157	1	n	30	179	151	1.18543	0.160241	0.723447	FALSE
Merged	YLR406C-A	YLR406C-A	ylr406c-a	1	n	30	179	151	1.18543	0.160241	0.723447	FALSE
Merged	YOL013W-B	YOL013W-B	yol013w-b	1	n	30	179	151	1.18543	0.160241	0.723447	FALSE
Merged	YDR266C	HEL2	hel2	1	n	30	192	162	1.18519	0.160698	0.723732	FALSE
Merged	YDR329C	PEX3	pex3	1	n	30	192	162	1.18519	0.160698	0.723732	FALSE
Merged	YDR319C	YFT2	yft2	1	n	30	192	162	1.18519	0.160698	0.723732	FALSE
Merged	YPR021C	AGC1	agc1	1	n	30	186	157	1.18471	0.16158	0.725153	FALSE
Merged	YDR135C	YCF1	ycf1	1	n	30	186	157	1.18471	0.16158	0.725153	FALSE
Merged	YJL076W	NET1	apq13	1	n	30	199	168	1.18452	0.161935	0.725153	FALSE
Merged	YFR041C	ERJ5	erj5	1	n	30	199	168	1.18452	0.161935	0.725153	FALSE
Merged	YGR249W	MGA1	mga1	1	n	30	199	168	1.18452	0.161935	0.725153	FALSE
Merged	YMR097C	MTG1	mtg1	1	n	30	199	168	1.18452	0.161935	0.725153	FALSE
Merged	YGR225W	AMA1	ygr226c	1	n	30	199	168	1.18452	0.161935	0.725153	FALSE
Merged	YNL020C	ARK1	ark1	1	n	30	225	190	1.18421	0.162523	0.726605	FALSE
Merged	YDL105W	NSE4	nse4-ts4	1	n	25	225	190	1.18421	0.162523	0.726605	FALSE
Merged	YNL139C	THO2	ynl140c	1	n	30	206	174	1.18391	0.163092	0.728559	FALSE
Merged	YGL229C	SAP4	sap4	1	n	30	200	169	1.18343	0.163991	0.730204	FALSE
Merged	YGL228W	SHE10	she10	1	n	30	200	169	1.18343	0.163991	0.730204	FALSE
Merged	YGL232W	TAN1	tan1	1	n	30	200	169	1.18343	0.163991	0.730204	FALSE
Merged	YGR026W	YGR026W	ygr026w	1	n	30	200	169	1.18343	0.163991	0.730204	FALSE
Merged	YDR379C-A	SDH6	sdh6	1	n	30	181	153	1.18301	0.164796	0.732015	FALSE
Merged	YBL029C-A	YBL029C-A	ybl029c-a	1	n	30	181	153	1.18301	0.164796	0.732015	FALSE
Merged	YDL159W	STE7	ydl159w-a	1	n	30	181	153	1.18301	0.164796	0.732015	FALSE
Merged	YMR090W	YMR090W	ymr090w	1	n	30	194	164	1.18293	0.164948	0.732097	FALSE
Merged	YLR216C	CPR6	cpr6	1	n	30	233	197	1.18274	0.1653	0.733071	FALSE
Merged	YMR207C	HFA1	hfa1	1	n	30	201	170	1.18235	0.166039	0.735438	FALSE
Merged	YOR163W	DDP1	ddp1	1	n	30	214	181	1.18232	0.166101	0.735438	FALSE
Merged	YBR230W-A	COQ21	coq21	1	n	30	182	154	1.18182	0.16706	0.738498	FALSE
Merged	YPL277C	YPL277C	ypl277c	1	n	30	182	154	1.18182	0.16706	0.738498	FALSE
Merged	YDR110W	FOB1	fob1	3	n	30	198	168.167	1.18134	0.167986	0.740936	FALSE
Merged	YCR017C	CWH43	cwh43	1	n	30	215	182	1.18132	0.168018	0.740936	FALSE
Merged	YGR256W	GND2	gnd2	1	n	30	189	160	1.18125	0.16815	0.740936	FALSE
Merged	YIL067C	YIL067C	yil067c	1	n	30	189	160	1.18125	0.16815	0.740936	FALSE
Merged	YPL269W	KAR9	kar9	3	n	30	194.333	167.5	1.18096	0.168711	0.742813	FALSE
Merged	YKL077W	PSG1	psg1	1	n	30	209	177	1.18079	0.169033	0.74303	FALSE
Merged	YGL198W	YIP4	yip4	1	n	30	209	177	1.18079	0.169033	0.74303	FALSE
Merged	YLR405W	DUS4	dus4	1	n	30	196	166	1.18072	0.169165	0.74303	FALSE
Merged	YGR140W	CBF2	cbf2-42	1	n	25	242	205	1.18049	0.169619	0.744078	FALSE
Merged	YGR286C	BIO2	bio2	3	n	30	201.667	171.833	1.18046	0.169674	0.744078	FALSE
Merged	YNL021W	HDA1	hda1	2	n	30	221	186.5	1.18027	0.170039	0.745088	FALSE
Merged	YML057W	CMP2	cmp2	1	n	30	190	161	1.18012	0.170322	0.745603	FALSE
Merged	YLR127C	APC2	apc2-8	1	n	30	141	120	1.18	0.170563	0.745603	FALSE
Merged	YMR117C	SPC24	spc24-9	1	n	30	141	120	1.18	0.170563	0.745603	FALSE
Merged	YPL041C	MRX11	mrx11	1	n	30	197	167	1.17964	0.17126	0.747466	FALSE
Merged	YBL080C	PET112	pet112	1	n	30	197	167	1.17964	0.17126	0.747466	FALSE
Merged	YDR291W	HRQ1	hrq1	3	n	30	194.667	166.167	1.17929	0.171936	0.748034	FALSE
Merged	YOL051W	GAL11	gal11	2	n	30	204.5	175.75	1.17929	0.171938	0.748034	FALSE
Merged	YDR298C	ATP5	atp5	1	n	30	191	162	1.17901	0.172485	0.748034	FALSE
Merged	YIL073C	SPO22	spo22	1	n	30	191	162	1.17901	0.172485	0.748034	FALSE
Merged	YIL001W	YIL001W	yil001w	1	n	30	191	162	1.17901	0.172485	0.748034	FALSE
Merged	YFR028C	CDC14	cdc14-8	1	n	25	224	190	1.17895	0.172612	0.748034	FALSE
Merged	YNR006W	VPS27	ynr005c	1	n	30	224	190	1.17895	0.172612	0.748034	FALSE
Merged	YOL086W-A	MHF1	mhf1	1	n	30	178	151	1.17881	0.172884	0.748034	FALSE
Merged	YLR361C-A	YLR361C-A	ylr361c-a	1	n	30	178	151	1.17881	0.172884	0.748034	FALSE
Merged	YOL038C-A	YOL038C-A	yol038c-a	1	n	30	178	151	1.17881	0.172884	0.748034	FALSE
Merged	YOR316C-A	YOR316C-A	yor316c-a	1	n	30	178	151	1.17881	0.172884	0.748034	FALSE
Merged	YMR064W	AEP1	aep1	1	n	30	198	168	1.17857	0.173347	0.748274	FALSE
Merged	YPR167C	MET16	met16	1	n	30	198	168	1.17857	0.173347	0.748274	FALSE
Merged	YOR008C-A	YOR008C-A	yor008c-a	1	n	30	198	168	1.17857	0.173347	0.748274	FALSE
Merged	YJL212C	OPT1	opt1	1	n	30	205	174	1.17816	0.174153	0.751163	FALSE
Merged	YDR411C	DFM1	dfm1	1	n	30	192	163	1.17791	0.174638	0.752667	FALSE
Merged	YLR201C	COQ9	coq9	1	n	30	232	197	1.17766	0.175129	0.753603	FALSE
Merged	YKL003C	MRP17	mrp17	1	n	30	232	197	1.17766	0.175129	0.753603	FALSE
Merged	YFR027W	ECO1	eco1-1	1	n	25	272	231	1.17749	0.175476	0.753918	FALSE
Merged	YGR098C	ESP1	esp1-1	1	n	25	272	231	1.17749	0.175476	0.753918	FALSE
Merged	YBR160W	CDC28	cdc28-13	1	n	25	219	186	1.17742	0.175614	0.753922	FALSE
Merged	YKR076W	ECM4	ecm4	1	n	30	193	164	1.17683	0.176782	0.757102	FALSE
Merged	YIR020C	YIR020C	yir020c	1	n	30	193	164	1.17683	0.176782	0.757102	FALSE
Merged	YMR084W	YMR084W	ymr084w	1	n	30	193	164	1.17683	0.176782	0.757102	FALSE
Merged	YLR447C	VMA6	vma6	1	n	30	233	198	1.17677	0.176905	0.757102	FALSE
Merged	YDR169C-A	YDR169C-A	ydr169c-a	1	n	30	180	153	1.17647	0.177495	0.758449	FALSE
Merged	YER175W-A	YER175W-A	yer175w-a	1	n	30	180	153	1.17647	0.177495	0.758449	FALSE
Merged	YKR034W	DAL80	ykr033c	1	n	30	207	176	1.17614	0.17816	0.759829	FALSE
Merged	YHL038C	CBP2	cbp2	1	n	30	187	159	1.1761	0.178232	0.759829	FALSE
Merged	YGR170W	PSD2	psd2	1	n	30	187	159	1.1761	0.178232	0.759829	FALSE
Merged	YKL178C	STE3	ste3	1	n	30	208	177	1.17514	0.180151	0.766257	FALSE
Merged	YBL104C	SEA4	sea4	2	n	30	202	172	1.17512	0.180195	0.766257	FALSE
Merged	YNL322C	KRE1	kre1	3	n	30	195.667	166.667	1.17501	0.180412	0.766257	FALSE
Merged	YIL096C	BMT5	bmt5	1	n	30	188	160	1.175	0.180435	0.766257	FALSE
Merged	YIL047C	SYG1	syg1	1	n	30	188	160	1.175	0.180435	0.766257	FALSE
Merged	YGR044C	RME1	rme1	1	n	30	215	183	1.17486	0.18071	0.766832	FALSE
Merged	YMR073C	IRC21	irc21	2	n	30	182	155	1.17441	0.181629	0.770141	FALSE
Merged	YBR179C	FZO1	fzo1	1	n	30	216	184	1.17391	0.182627	0.773041	FALSE
Merged	YNL005C	MRP7	mrp7	1	n	30	223	190	1.17368	0.183091	0.773041	FALSE
Merged	YNR032W	PPG1	ppg1	1	n	30	223	190	1.17368	0.183091	0.773041	FALSE
Merged	YLR111W	YLR111W	ylr111w	1	n	30	223	190	1.17368	0.183091	0.773041	FALSE
Merged	YBL082C	ALG3	alg3	1	n	30	196	167	1.17365	0.183155	0.773041	FALSE
Merged	YBL009W	ALK2	alk2	1	n	30	196	167	1.17365	0.183155	0.773041	FALSE
Merged	YHR081W	LRP1	lrp1	1	n	30	203	173	1.17341	0.183647	0.774523	FALSE
Merged	YML059C	NTE1	nte1	2	n	30	196.5	168.25	1.17309	0.184292	0.776647	FALSE
Merged	YDR279W	RNH202	rnh202	3	n	30	202.667	173.167	1.17269	0.185108	0.777515	FALSE
Merged	YGR231C	PHB2	phb2	1	n	30	197	168	1.17262	0.185259	0.777515	FALSE
Merged	YGR237C	YGR237C	ygr237c	1	n	30	197	168	1.17262	0.185259	0.777515	FALSE
Merged	YJR039W	MLO127	yjr038c	1	n	30	197	168	1.17262	0.185259	0.777515	FALSE
Merged	YKL007W	CAP1	cap1	1	n	30	231	197	1.17259	0.185321	0.777515	FALSE
Merged	YPL241C	CIN2	cin2	1	n	30	204	174	1.17241	0.185679	0.777515	FALSE
Merged	YLR348C	DIC1	dic1	1	n	30	204	174	1.17241	0.185679	0.777515	FALSE
Merged	YJL166W	QCR8	qcr8	1	n	30	204	174	1.17241	0.185679	0.777515	FALSE
Merged	YAL044W-A	BOL1	bol1	1	n	30	177	151	1.17219	0.186146	0.777515	FALSE
Merged	YFL039C	ACT1	act1-155	1	n	25	218	186	1.17204	0.186438	0.777515	FALSE
Merged	YPL200W	CSM4	csm4	1	n	30	225	192	1.17188	0.186783	0.777515	FALSE
Merged	YPL107W	DPC25	dpc25	1	n	30	225	192	1.17188	0.186783	0.777515	FALSE
Merged	YPL219W	PCL8	pcl8	1	n	30	225	192	1.17188	0.186783	0.777515	FALSE
Merged	YEL052W	AFG1	afg1	1	n	30	191	163	1.17178	0.18698	0.777515	FALSE
Merged	YGR021W	DPC29	dpc29	1	n	30	198	169	1.1716	0.187353	0.777515	FALSE
Merged	YGL231C	EMC4	emc4	1	n	30	198	169	1.1716	0.187353	0.777515	FALSE
Merged	YGL226W	MTC3	mtc3	1	n	30	198	169	1.1716	0.187353	0.777515	FALSE
Merged	YPL070W	MUK1	muk1	1	n	30	198	169	1.1716	0.187353	0.777515	FALSE
Merged	YGL221C	NIF3	nif3	1	n	30	198	169	1.1716	0.187353	0.777515	FALSE
Merged	YGL205W	POX1	pox1	1	n	30	198	169	1.1716	0.187353	0.777515	FALSE
Merged	YLR113W	HOG1	hog1	3	n	30	201.667	172.667	1.17146	0.187634	0.777515	FALSE
Merged	YOR033C	EXO1	exo1	2	n	30	200	171	1.17133	0.187913	0.777515	FALSE
Merged	YOR211C	MGM1	mgm1	1	n	30	212	181	1.17127	0.188027	0.777515	FALSE
Merged	YOR193W	PEX27	pex27	1	n	30	212	181	1.17127	0.188027	0.777515	FALSE
Merged	YOR247W	SRL1	srl1	1	n	30	212	181	1.17127	0.188027	0.777515	FALSE
Merged	YDR052C	DBF4	dbf4-3	1	n	25	240	205	1.17073	0.18914	0.780362	FALSE
Merged	YGR287C	IMA1	ima1	1	n	30	192	164	1.17073	0.18914	0.780362	FALSE
Merged	YMR086W	SEG1	seg1	1	n	30	192	164	1.17073	0.18914	0.780362	FALSE
Merged	YNL173C	MDG1	mdg1	1	n	30	206	176	1.17045	0.189714	0.780975	FALSE
Merged	YNL156C	NSG2	nsg2	1	n	30	206	176	1.17045	0.189714	0.780975	FALSE
Merged	YNL176C	TDA7	tda7	1	n	30	206	176	1.17045	0.189714	0.780975	FALSE
Merged	YBL105C	PKC1	pkc1-3	1	n	30	151	129	1.17	0.190658	0.782496	FALSE
Merged	YER094C	PUP3	pup3-ph	1	n	30	197	168	1.17	0.190658	0.782496	FALSE
Merged	YDR145W	TAF12	taf12-ts23	1	n	30	142	121	1.17	0.190658	0.782496	FALSE
Merged	YER004W	FMP52	fmp52	3	n	30	200	172.167	1.16997	0.190717	0.782496	FALSE
Merged	YGR146C-A	YGR146C-A	ygr146c-a	1	n	30	179	153	1.16993	0.190794	0.782496	FALSE
Merged	YGR192C	TDH3	tdh3	1	n	30	186	159	1.16981	0.19105	0.782785	FALSE
Merged	YGR129W	SYF2	syf2	1	n	30	193	165	1.1697	0.191289	0.782785	FALSE
Merged	YKL110C	KTI12	kti12	1	n	30	207	177	1.16949	0.191717	0.782785	FALSE
Merged	YKL150W	MCR1	mcr1	1	n	30	207	177	1.16949	0.191717	0.782785	FALSE
Merged	YDR233C	RTN1	rtn1	1	n	30	207	177	1.16949	0.191717	0.782785	FALSE
Merged	YKL072W	STB6	stb6	1	n	30	207	177	1.16949	0.191717	0.782785	FALSE
Merged	YJR085C	TMH11	tmh11	1	n	30	180	154	1.16883	0.193098	0.785107	FALSE
Merged	YFL021W	GAT1	gat1	1	n	30	187	160	1.16875	0.193268	0.785107	FALSE
Merged	YIL070C	MAM33	mam33	1	n	30	187	160	1.16875	0.193268	0.785107	FALSE
Merged	YFL031W	HAC1	yfl032w	1	n	30	187	160	1.16875	0.193268	0.785107	FALSE
Merged	YFL034C-A	RPL22B	yfl035c-b	1	n	30	187	160	1.16875	0.193268	0.785107	FALSE
Merged	YLR231C	BNA5	bna5	1	n	30	194	166	1.16867	0.193426	0.785107	FALSE
Merged	YLR273C	PIG1	pig1	1	n	30	194	166	1.16867	0.193426	0.785107	FALSE
Merged	YNL265C	IST1	ynl266w	1	n	30	194	166	1.16867	0.193426	0.785107	FALSE
Merged	YFR036W	CDC26	cdc26-1	1	n	25	222	190	1.16842	0.193959	0.78611	FALSE
Merged	YER093C	TSC11	tsc11-1	1	n	25	222	190	1.16842	0.193959	0.78611	FALSE
Merged	YPR153W	MAY24	may24	1	n	30	195	167	1.16766	0.195552	0.79096	FALSE
Merged	YPR003C	YPR003C	ypr003c	1	n	30	195	167	1.16766	0.195552	0.79096	FALSE
Merged	YDL067C	COX9	cox9	1	n	30	216	185	1.16757	0.195757	0.79096	FALSE
Merged	YMR053C	STB2	stb2	1	n	30	216	185	1.16757	0.195757	0.79096	FALSE
Merged	YKL002W	DID4	did4	1	n	30	230	197	1.16751	0.195873	0.79096	FALSE
Merged	YDR389W	SAC7	sac7	3	n	30	198.333	171.5	1.16723	0.196471	0.792795	FALSE
Merged	YOL073C	DSC2	dsc2	1	n	30	175	150	1.16667	0.197667	0.795287	FALSE
Merged	YDL202W	MRPL11	mrpl11	1	n	30	196	168	1.16667	0.197667	0.795287	FALSE
Merged	YHL001W	RPL14B	rpl14b	1	n	30	175	150	1.16667	0.197667	0.795287	FALSE
Merged	YGR221C	TOS2	tos2	1	n	30	196	168	1.16667	0.197667	0.795287	FALSE
Merged	YOR196C	LIP5	lip5	1	n	30	211	181	1.16575	0.19963	0.799971	FALSE
Merged	YGL213C	SKI8	ski8	1	n	30	197	169	1.16568	0.19977	0.799971	FALSE
Merged	YGL260W	YGL260W	ygl260w	1	n	30	197	169	1.16568	0.19977	0.799971	FALSE
Merged	YEL056W	HAT2	hat2	1	n	30	190	163	1.16564	0.199847	0.799971	FALSE
Merged	YDR420W	HKR1	hkr1	1	n	30	190	163	1.16564	0.199847	0.799971	FALSE
Merged	YDR405W	MRP20	mrp20	1	n	30	190	163	1.16564	0.199847	0.799971	FALSE
Merged	YDR418W	RPL12B	rpl12b	1	n	30	190	163	1.16564	0.199847	0.799971	FALSE
Merged	YOR376W-A	YOR376W-A	yor376w-a	1	n	30	176	151	1.16556	0.200021	0.800085	FALSE
Merged	YCL032W	STE50	ste50	2	n	30	216.5	186.25	1.16504	0.201134	0.802781	FALSE
Merged	YJL128C	PBS2	pbs2	3	n	30	200	172.667	1.1649	0.201438	0.802781	FALSE
Merged	YNL159C	ASI2	asi2	1	n	30	205	176	1.16477	0.201717	0.802781	FALSE
Merged	YKR058W	GLG1	glg1	1	n	30	205	176	1.16477	0.201717	0.802781	FALSE
Merged	YKL205W	LOS1	los1	1	n	30	205	176	1.16477	0.201717	0.802781	FALSE
Merged	YDR251W	PAM1	pam1	1	n	30	205	176	1.16477	0.201717	0.802781	FALSE
Merged	YKR015C	YKR015C	ykr015c	1	n	30	205	176	1.16477	0.201717	0.802781	FALSE
Merged	YMR150C	IMP1	yim2	1	n	30	198	170	1.16471	0.201861	0.802781	FALSE
Merged	YNR073C	MAN2	man2	1	n	30	191	164	1.16463	0.202016	0.802816	FALSE
Merged	YCR092C	MSH3	msh3	3	n	30	198	170	1.16415	0.203059	0.806125	FALSE
Merged	YLL043W	FPS1	fps1	3	n	30	208.667	180.5	1.16406	0.20325	0.806125	FALSE
Merged	YKL132C	RMA1	rma1	1	n	30	206	177	1.16384	0.203727	0.806125	FALSE
Merged	YKL105C	SEG2	seg2	1	n	30	206	177	1.16384	0.203727	0.806125	FALSE
Merged	YKL079W	SMY1	smy1	1	n	30	206	177	1.16384	0.203727	0.806125	FALSE
Merged	YKL070W	YKL070W	ykl070w	1	n	30	206	177	1.16384	0.203727	0.806125	FALSE
Merged	YDR014W	RAD61	rad61	3	n	30	194	169	1.1635	0.204468	0.807605	FALSE
Merged	YER088C	DOT6	dot6	3	n	30	208.667	184.333	1.16346	0.204553	0.807605	FALSE
Merged	YCL057C-A	MIC10	mic10	1	n	30	178	153	1.1634	0.204687	0.807605	FALSE
Merged	YHR050W-A	YHR050W-A	yhr050w-a	1	n	30	178	153	1.1634	0.204687	0.807605	FALSE
Merged	YNL030W	HHF2	hhf2	1	n	30	221	190	1.16316	0.20521	0.807933	FALSE
Merged	YNR045W	PET494	pet494	1	n	30	221	190	1.16316	0.20521	0.807933	FALSE
Merged	YLR025W	SNF7	snf7	1	n	30	221	190	1.16316	0.20521	0.807933	FALSE
Merged	YNL179C	YNL179C	ynl179c	1	n	30	207	178	1.16292	0.205725	0.808813	FALSE
Merged	YLR356W	ATG33	atg33	1	n	30	193	166	1.16265	0.206315	0.808813	FALSE
Merged	YLR271W	CMG1	cmg1	1	n	30	193	166	1.16265	0.206315	0.808813	FALSE
Merged	YLR289W	GUF1	guf1	1	n	30	193	166	1.16265	0.206315	0.808813	FALSE
Merged	YLR250W	SSP120	ssp120	1	n	30	193	166	1.16265	0.206315	0.808813	FALSE
Merged	YOR029W	YOR029W	yor029w	1	n	30	193	166	1.16265	0.206315	0.808813	FALSE
Merged	YFR016C	AIP5	aip5	1	n	30	186	160	1.1625	0.206643	0.808949	FALSE
Merged	YFR008W	FAR7	far7	1	n	30	186	160	1.1625	0.206643	0.808949	FALSE
Merged	YJR060W	CBF1	cbf1	2	n	30	193.5	170	1.16209	0.207532	0.809201	FALSE
Merged	YHR051W	COX6	cox6	1	n	30	201	173	1.16185	0.208066	0.809201	FALSE
Merged	YHR133C	NSG1	nsg1	1	n	30	201	173	1.16185	0.208066	0.809201	FALSE
Merged	YHR179W	OYE2	oye2	1	n	30	201	173	1.16185	0.208066	0.809201	FALSE
Merged	YBL043W	ECM13	ecm13	1	n	30	194	167	1.16168	0.208445	0.809201	FALSE
Merged	YPR005C	HAL1	hal1	1	n	30	194	167	1.16168	0.208445	0.809201	FALSE
Merged	YLR121C	YPS3	yps3	1	n	30	187	161	1.16149	0.208854	0.809201	FALSE
Merged	YCR033W	SNT1	snt1	3	n	30	187.667	162.333	1.16133	0.209199	0.809201	FALSE
Merged	YHR036W	BRL1	brl1-c371s	1	n	25	216	186	1.16129	0.209294	0.809201	FALSE
Merged	YDR364C	CDC40	cdc40-ts	1	n	25	216	186	1.16129	0.209294	0.809201	FALSE
Merged	YDL173W	PAR32	par32	1	n	30	216	186	1.16129	0.209294	0.809201	FALSE
Merged	YPR161C	SGV1	sgv1-80	1	n	25	216	186	1.16129	0.209294	0.809201	FALSE
Merged	YPR101W	SNT309	snt309	1	n	30	238	205	1.16098	0.209987	0.809201	FALSE
Merged	YPL137C	GIP3	gip3	1	n	30	202	174	1.16092	0.210111	0.809201	FALSE
Merged	YOL049W	GSH2	gsh2	1	n	30	202	174	1.16092	0.210111	0.809201	FALSE
Merged	YJL144W	ROQ1	roq1	1	n	30	202	174	1.16092	0.210111	0.809201	FALSE
Merged	YLR345W	YLR345W	ylr345w	1	n	30	202	174	1.16092	0.210111	0.809201	FALSE
Merged	YOL057W	YOL057W	yol057w	1	n	30	202	174	1.16092	0.210111	0.809201	FALSE
Merged	YNL325C	FIG4	fig4	1	n	30	195	168	1.16071	0.210563	0.809201	FALSE
Merged	YPR193C	HPA2	hpa2	1	n	30	195	168	1.16071	0.210563	0.809201	FALSE
Merged	YCR091W	KIN82	kin82	1	n	30	195	168	1.16071	0.210563	0.809201	FALSE
Merged	YDR296W	MHR1	mhr1	1	n	30	195	168	1.16071	0.210563	0.809201	FALSE
Merged	YCR106W	RDS1	rds1	1	n	30	195	168	1.16071	0.210563	0.809201	FALSE
Merged	YPR172W	YPR172W	ypr172w	1	n	30	195	168	1.16071	0.210563	0.809201	FALSE
Merged	YOR136W	IDH2	idh2	3	n	30	204.667	178.167	1.16067	0.210664	0.809201	FALSE
Merged	YDR321W	ASP1	asp1	1	n	30	188	162	1.16049	0.21105	0.809201	FALSE
Merged	YDR282C	MRX10	mrx10	1	n	30	188	162	1.16049	0.21105	0.809201	FALSE
Merged	YOR255W	OSW1	osw1	1	n	30	210	181	1.16022	0.211654	0.809201	FALSE
Merged	YOR285W	RDL1	rdl1	1	n	30	210	181	1.16022	0.211654	0.809201	FALSE
Merged	YIL002C	INP51	inp51	3	n	30	197.333	171.167	1.1601	0.211929	0.809201	FALSE
Merged	YGL087C	MMS2	mms2	3	n	30	201	173.333	1.16004	0.212047	0.809201	FALSE
Merged	YOR074C	CDC21	cdc21-ts	1	n	30	150	129	1.16	0.212143	0.809201	FALSE
Merged	YFL009W	CDC4	cdc4-1	1	n	30	199	172	1.16	0.212143	0.809201	FALSE
Merged	YER148W	SPT15	spt15-i143n	1	n	30	149	129	1.16	0.212143	0.809201	FALSE
Merged	YML064C	TEM1	tem1-3	1	n	30	149	129	1.16	0.212143	0.809201	FALSE
Merged	YDR311W	TFB1	tfb1-1	1	n	30	139	120	1.16	0.212143	0.809201	FALSE
Merged	YGR161W-C	YGR161W-C	ygr161w-c	1	n	30	174	150	1.16	0.212143	0.809201	FALSE
Merged	YKL137W	CMC1	cmc1	2	n	30	189	163.5	1.15983	0.212519	0.809522	FALSE
Merged	YOR239W	ABP140	abp140	2	n	30	193	167.5	1.15977	0.212648	0.809522	FALSE
Merged	YGR008C	STF2	stf2	1	n	30	196	169	1.15976	0.212669	0.809522	FALSE
Merged	YDR408C	ADE8	ade8	1	n	30	189	163	1.15951	0.213233	0.810152	FALSE
Merged	YDR428C	BNA7	bna7	1	n	30	189	163	1.15951	0.213233	0.810152	FALSE
Merged	YFR040W	SAP155	sap155	3	n	30	200.333	173.167	1.15949	0.213275	0.810152	FALSE
Merged	YOR038C	HIR2	hir2	3	n	30	192.333	166	1.15904	0.214278	0.81089	FALSE
Merged	YOL077W-A	ATP19	atp19	1	n	30	175	151	1.15894	0.2145	0.81089	FALSE
Merged	YGL100W	SEH1	seh1	1	n	30	175	151	1.15894	0.2145	0.81089	FALSE
Merged	YER186W-A	YER186W-A	yer186w-a	1	n	30	175	151	1.15894	0.2145	0.81089	FALSE
Merged	YMR230W-A	YMR230W-A	ymr230w-a	1	n	30	175	151	1.15894	0.2145	0.81089	FALSE
Merged	YPL038W-A	YPL038W-A	ypl038w-a	1	n	30	175	151	1.15894	0.2145	0.81089	FALSE
Merged	YPL119C-A	YPL119C-A	ypl119c-a	1	n	30	175	151	1.15894	0.2145	0.81089	FALSE
Merged	YMR150C	IMP1	imp1	1	n	30	197	170	1.15882	0.214761	0.811319	FALSE
Merged	YKL162C-A	YKL162C-A	ykl162c-a	1	n	30	190	164	1.15854	0.215402	0.813184	FALSE
Merged	YOR107W	RGS2	rgs2	1	n	30	212	183	1.15847	0.215551	0.81319	FALSE
Merged	YOL151W	GRE2	gre2	2	n	30	197	170.5	1.1582	0.216154	0.813865	FALSE
Merged	YKL096W	CWP1	cwp1	1	n	30	205	177	1.15819	0.216174	0.813865	FALSE
Merged	YKL068W	NUP100	nup100	1	n	30	205	177	1.15819	0.216174	0.813865	FALSE
Merged	YLR058C	SHM2	shm2	1	n	30	220	190	1.15789	0.216841	0.815262	FALSE
Merged	YNL050C	YNL050C	ynl050c	1	n	30	220	190	1.15789	0.216841	0.815262	FALSE
Merged	YBR171W	SEC66	sec66	1	n	30	213	184	1.15761	0.217484	0.816842	FALSE
Merged	YER020W	GPA2	gpa2	1	n	30	191	165	1.15758	0.217558	0.816842	FALSE
Merged	YLR170C	APS1	ylr171w	1	n	30	228	197	1.15736	0.218042	0.818105	FALSE
Merged	YHL003C	LAG1	lag1	1	n	30	184	159	1.15723	0.21833	0.818627	FALSE
Merged	YLR148W	PEP3	pep3	2	n	30	201.5	174.5	1.15708	0.218674	0.819357	FALSE
Merged	YGL041W-A	DPC13	ygl041c-b	1	n	30	177	153	1.15686	0.219165	0.82064	FALSE
Merged	YLR266C	PDR8	pdr8	1	n	30	192	166	1.15663	0.219699	0.821523	FALSE
Merged	YLR398C	SKI2	ski2	1	n	30	192	166	1.15663	0.219699	0.821523	FALSE
Merged	YPL192C	PRM3	prm3	1	n	30	222	192	1.15625	0.220552	0.824152	FALSE
Merged	YHR097C	PAL2	pal2	1	n	30	200	173	1.15607	0.220962	0.824797	FALSE
Merged	YAL034W-A	MTW1	mtw1-ts	1	n	25	215	186	1.15591	0.221315	0.824797	FALSE
Merged	YDL104C	QRI7	qri7	1	n	30	215	186	1.15591	0.221315	0.824797	FALSE
Merged	YAL013W	DEP1	dep1	3	n	30	202	173.667	1.15586	0.221436	0.824797	FALSE
Merged	YGL033W	HOP2	hop2	1	n	30	178	154	1.15584	0.221473	0.824797	FALSE
Merged	YAL049C	AIM2	aim2	2	n	30	194	169.5	1.15577	0.221648	0.824891	FALSE
Merged	YBL081W	YBL081W	ybl081w	1	n	30	193	167	1.15569	0.221827	0.824999	FALSE
Merged	YGR135W	PRE9	pre9	3	n	30	184	159.333	1.15551	0.222231	0.825471	FALSE
Merged	YLR120C	YPS1	yps1	1	n	30	186	161	1.15528	0.222759	0.825471	FALSE
Merged	YJL180C	ATP12	atp12	1	n	30	201	174	1.15517	0.223003	0.825471	FALSE
Merged	YJL159W	HSP150	hsp150	1	n	30	201	174	1.15517	0.223003	0.825471	FALSE
Merged	YJL133W	MRS3	mrs3	1	n	30	201	174	1.15517	0.223003	0.825471	FALSE
Merged	YOR270C	VPH1	vph1	1	n	30	201	174	1.15517	0.223003	0.825471	FALSE
Merged	YLR326W	YLR326W	ylr326w	1	n	30	201	174	1.15517	0.223003	0.825471	FALSE
Merged	YJL056C	ZAP1	zap1	1	n	30	216	187	1.15508	0.223214	0.825613	FALSE
Merged	YPR171W	BSP1	bsp1	1	n	30	194	168	1.15476	0.223941	0.825613	FALSE
Merged	YML111W	BUL2	bul2	1	n	30	194	168	1.15476	0.223941	0.825613	FALSE
Merged	YML110C	COQ5	coq5	1	n	30	194	168	1.15476	0.223941	0.825613	FALSE
Merged	YPR191W	QCR2	qcr2	1	n	30	194	168	1.15476	0.223941	0.825613	FALSE
Merged	YPR170C	YPR170C	ypr170c	1	n	30	194	168	1.15476	0.223941	0.825613	FALSE
Merged	YOR142W	LSC1	lsc1	1	n	30	209	181	1.1547	0.224091	0.825616	FALSE
Merged	YDL066W	IDP1	idp1	3	n	30	198.667	173.5	1.15438	0.224805	0.82657	FALSE
Merged	YIL049W	DFG10	dfg10	1	n	30	187	162	1.15432	0.224951	0.82657	FALSE
Merged	YIL057C	RGI2	rgi2	1	n	30	187	162	1.15432	0.224951	0.82657	FALSE
Merged	YDR320C	SWA2	swa2	1	n	30	187	162	1.15432	0.224951	0.82657	FALSE
Merged	YGL220W	BOL2	bol2	1	n	30	195	169	1.15385	0.226041	0.828917	FALSE
Merged	YGR004W	PEX31	pex31	1	n	30	195	169	1.15385	0.226041	0.828917	FALSE
Merged	YHR202W	SMN1	smn1	1	n	30	210	182	1.15385	0.226041	0.828917	FALSE
Merged	YKL207W	EMC3	emc3	1	n	30	203	176	1.15341	0.227047	0.831242	FALSE
Merged	YNL172W	APC1	ynl171c	1	n	30	203	176	1.15341	0.227047	0.831242	FALSE
Merged	YEL023C	YEL023C	yel023c	1	n	30	188	163	1.15337	0.227128	0.831242	FALSE
Merged	YMR055C	BUB2	bub2	3	n	30	198	172.333	1.15306	0.227857	0.832288	FALSE
Merged	YGR063C	SPT4	ygr064w	1	n	30	211	183	1.15301	0.227979	0.832288	FALSE
Merged	YOR111W	YOR111W	yor111w	1	n	30	211	183	1.15301	0.227979	0.832288	FALSE
Merged	YLR329W	REC102	rec102	2	n	30	185.5	162	1.15299	0.228018	0.832288	FALSE
Merged	YDR096W	GIS1	gis1	1	n	30	181	157	1.15287	0.228301	0.832768	FALSE
Merged	YDL147W	RPN5	rpn5-1	1	n	25	219	190	1.15263	0.228844	0.832987	FALSE
Merged	YOR265W	RBL2	rbl2	3	n	30	185.333	162.333	1.15256	0.229007	0.832987	FALSE
Merged	YDR231C	COX20	ydr230w	1	n	30	204	177	1.15254	0.22905	0.832987	FALSE
Merged	YIL066C	RNR3	rnr3	2	n	30	205	178.75	1.15252	0.229092	0.832987	FALSE
Merged	YIR024C	INA22	ina22	1	n	30	189	164	1.15244	0.22929	0.832987	FALSE
Merged	YGL119W	COQ8	coq8	1	n	30	174	151	1.15232	0.229571	0.832987	FALSE
Merged	YGL191W	COX13	cox13	1	n	30	174	151	1.15232	0.229571	0.832987	FALSE
Merged	YLR363W-A	YLR363W-A	ylr363w-a	1	n	30	174	151	1.15232	0.229571	0.832987	FALSE
Merged	YGL082W	YGL082W	ygl082w	1	n	30	205	178	1.15169	0.23104	0.837002	FALSE
Merged	YKR083C	DAD2	dad2-9	1	n	25	266	231	1.15152	0.231437	0.837002	FALSE
Merged	YER039C	HVG1	hvg1	1	n	30	190	165	1.15152	0.231437	0.837002	FALSE
Merged	YGR141W	VPS62	vps62	1	n	30	190	165	1.15152	0.231437	0.837002	FALSE
Merged	YGR136W	LSB1	ygr137w	1	n	30	190	165	1.15152	0.231437	0.837002	FALSE
Merged	YGR285C	ZUO1	zuo1	3	n	30	179.333	159	1.15132	0.231882	0.838063	FALSE
Merged	YDL097C	RPN6	rpn6-1	1	n	25	236	205	1.15122	0.232126	0.838394	FALSE
Merged	YHL019C	APM2	apm2	1	n	30	183	159	1.15094	0.232771	0.839622	FALSE
Merged	YGR178C	PBP1	pbp1	1	n	30	183	159	1.15094	0.232771	0.839622	FALSE
Merged	YLR392C	ART10	art10	1	n	30	191	166	1.1506	0.233569	0.839827	FALSE
Merged	YLR247C	IRC20	irc20	1	n	30	191	166	1.1506	0.233569	0.839827	FALSE
Merged	YMR061W	RNA14	rna14-ph	1	n	25	214	186	1.15054	0.233721	0.839827	FALSE
Merged	YNL189W	SRP1	srp1-ph	1	n	25	214	186	1.15054	0.233721	0.839827	FALSE
Merged	YDR322C-A	TIM11	tim11	1	n	30	176	153	1.15033	0.234215	0.839827	FALSE
Merged	YBL100W-C	YBL100W-C	ybl101w-c	1	n	30	176	153	1.15033	0.234215	0.839827	FALSE
Merged	YDL085C-A	YDL085C-A	ydl085c-a	1	n	30	176	153	1.15033	0.234215	0.839827	FALSE
Merged	YHR022C-A	YHR022C-A	yhr022c-a	1	n	30	176	153	1.15033	0.234215	0.839827	FALSE
Merged	YHR079C	IRE1	ire1	1	n	30	199	173	1.15029	0.234303	0.839827	FALSE
Merged	YIL088C	AVT7	avt7	1	n	30	184	160	1.15	0.234982	0.839827	FALSE
Merged	YGR092W	DBF2	dbf2-3	1	n	30	197	172	1.15	0.234982	0.839827	FALSE
Merged	YFL007W	BLM10	yfl006w	1	n	30	184	160	1.15	0.234982	0.839827	FALSE
Merged	YGR260W	TNA1	ygr259c	1	n	30	184	160	1.15	0.234982	0.839827	FALSE
Merged	YIL060W	YIL060W	yil059c	1	n	30	184	160	1.15	0.234982	0.839827	FALSE
Merged	YPL005W	AEP3	aep3	1	n	30	192	167	1.1497	0.235686	0.839827	FALSE
Merged	YBL091C	MAP2	map2	1	n	30	192	167	1.1497	0.235686	0.839827	FALSE
Merged	YPL065W	VPS28	vps28	1	n	30	192	167	1.1497	0.235686	0.839827	FALSE
Merged	YJL146W	IDS2	ids2	1	n	30	200	174	1.14943	0.236335	0.839827	FALSE
Merged	YLR352W	LUG1	lug1	1	n	30	200	174	1.14943	0.236335	0.839827	FALSE
Merged	YLR351C	NIT3	nit3	1	n	30	200	174	1.14943	0.236335	0.839827	FALSE
Merged	YLR324W	PEX30	pex30	1	n	30	200	174	1.14943	0.236335	0.839827	FALSE
Merged	YLR333C	RPS25B	rps25b	1	n	30	200	174	1.14943	0.236335	0.839827	FALSE
Merged	YJL193W	YJL193W	yjl193w	1	n	30	200	174	1.14943	0.236335	0.839827	FALSE
Merged	YOR264W	DSE3	yor263c	1	n	30	208	181	1.14917	0.236934	0.840228	FALSE
Merged	YML048W	GSF2	gsf2	1	n	30	185	161	1.14907	0.237177	0.840228	FALSE
Merged	YMR030W	RSF1	rsf1	1	n	30	185	161	1.14907	0.237177	0.840228	FALSE
Merged	YKL041W	VPS24	vps24	3	n	30	207.333	182.833	1.14902	0.237294	0.840228	FALSE
Merged	YMR106C	YKU80	yku80	3	n	30	212.667	184.333	1.14885	0.237683	0.840228	FALSE
Merged	YMR256C	COX7	cox7	1	n	30	193	168	1.14881	0.237789	0.840228	FALSE
Merged	YMR299C	DYN3	dyn3	1	n	30	193	168	1.14881	0.237789	0.840228	FALSE
Merged	YER188W	YER188W	yer188w	1	n	30	193	168	1.14881	0.237789	0.840228	FALSE
Merged	YGL025C	PGD1	pgd1	3	n	30	196.667	172.833	1.1488	0.23782	0.840228	FALSE
Merged	YDR313C	PIB1	pib1	1	n	30	186	162	1.14815	0.239356	0.84511	FALSE
Merged	YGR007W	ECT1	ect1	1	n	30	194	169	1.14793	0.239876	0.845322	FALSE
Merged	YGR010W	NMA2	nma2	1	n	30	194	169	1.14793	0.239876	0.845322	FALSE
Merged	YGL210W	YPT32	ypt32	1	n	30	194	169	1.14793	0.239876	0.845322	FALSE
Merged	YLR027C	AAT2	aat2	2	n	30	214	186.5	1.14776	0.240286	0.84593	FALSE
Merged	YDR248C	YDR248C	ydr248c	1	n	30	202	176	1.14773	0.240356	0.84593	FALSE
Merged	YNL040W	YNL040W	ynl040w	1	n	30	218	190	1.14737	0.24121	0.848057	FALSE
Merged	YKL061W	BLI1	bli1	1	n	30	226	197	1.14721	0.241593	0.848057	FALSE
Merged	YKL046C	DCW1	dcw1	1	n	30	226	197	1.14721	0.241593	0.848057	FALSE
Merged	YER147C	SCC4	scc4-4	1	n	25	265	231	1.14719	0.241645	0.848057	FALSE
Merged	YOR092W	ECM3	ecm3	1	n	30	195	170	1.14706	0.241949	0.848057	FALSE
Merged	YOL018C	TLG2	tlg2	1	n	30	195	170	1.14706	0.241949	0.848057	FALSE
Merged	YDR241W	BUD26	bud26	1	n	30	203	177	1.14689	0.242346	0.848057	FALSE
Merged	YDR222W	YDR222W	ydr222w	1	n	30	203	177	1.14689	0.242346	0.848057	FALSE
Merged	YKL107W	YKL107W	ykl107w	1	n	30	203	177	1.14689	0.242346	0.848057	FALSE
Merged	YBR221C	PDB1	pdb1	1	n	30	211	184	1.14674	0.242713	0.848802	FALSE
Merged	YDR370C	DXO1	dxo1	1	n	30	180	157	1.1465	0.243293	0.849973	FALSE
Merged	YMR168C	CEP3	cep3-2	1	n	25	235	205	1.14634	0.243665	0.849973	FALSE
Merged	YNL261W	ORC5	orc5-70	1	n	25	235	205	1.14634	0.243665	0.849973	FALSE
Merged	YGR283C	UPA1	upa1	1	n	30	188	164	1.14634	0.243665	0.849973	FALSE
Merged	YAL024C	LTE1	lte1	2	n	30	210.5	183.75	1.14602	0.244436	0.851666	FALSE
Merged	YNR033W	ABZ1	abz1	1	n	30	212	185	1.14595	0.244614	0.851666	FALSE
Merged	YFL004W	VTC2	vtc2	1	n	30	212	185	1.14595	0.244614	0.851666	FALSE
Merged	YPL216W	YPL216W	ypl216w	1	n	30	220	192	1.14583	0.244885	0.852069	FALSE
Merged	YMR194C-B	CMC4	cmc4	1	n	30	173	151	1.1457	0.245216	0.852684	FALSE
Merged	YML095C	RAD10	rad10	3	n	30	208	184.333	1.14486	0.247224	0.858988	FALSE
Merged	YGR165W	MRPS35	mrps35	1	n	30	182	159	1.14465	0.247728	0.858988	FALSE
Merged	YOR079C	ATX2	atx2	1	n	30	190	166	1.14458	0.247911	0.858988	FALSE
Merged	YOR081C	TGL5	tgl5	1	n	30	190	166	1.14458	0.247911	0.858988	FALSE
Merged	YGL194C	HOS2	hos2	2	n	30	197.5	172	1.14458	0.247918	0.858988	FALSE
Merged	YHR182W	RGD3	rgd3	1	n	30	198	173	1.14451	0.248079	0.858988	FALSE
Merged	YDR191W	HST4	hst4	3	n	30	184.333	163.333	1.14449	0.248121	0.858988	FALSE
Merged	YFL050C	ALR2	alr2	1	n	30	183	160	1.14375	0.249919	0.861752	FALSE
Merged	YBL066C	SEF1	sef1	1	n	30	191	167	1.14371	0.25001	0.861752	FALSE
Merged	YPR157W	TDA6	tda6	1	n	30	191	167	1.14371	0.25001	0.861752	FALSE
Merged	YPR163C	TIF3	tif3	1	n	30	191	167	1.14371	0.25001	0.861752	FALSE
Merged	YJL149W	DAS1	das1	1	n	30	199	174	1.14368	0.250094	0.861752	FALSE
Merged	YJL201W	ECM25	ecm25	1	n	30	199	174	1.14368	0.250094	0.861752	FALSE
Merged	YLR341W	SPO77	spo77	1	n	30	199	174	1.14368	0.250094	0.861752	FALSE
Merged	YOR222W	ODC2	odc2	1	n	30	207	181	1.14365	0.250171	0.861752	FALSE
Merged	YLR144C	ACF2	acf2	1	n	30	208	182	1.14286	0.252093	0.864452	FALSE
Merged	YJR151C	DAN4	dan4	1	n	30	176	154	1.14286	0.252093	0.864452	FALSE
Merged	YMR018W	PEX9	pex9	1	n	30	184	161	1.14286	0.252093	0.864452	FALSE
Merged	YPR161C	SGV1	sgv1-35	1	n	25	264	231	1.14286	0.252093	0.864452	FALSE
Merged	YML005W	TRM12	trm12	1	n	30	184	161	1.14286	0.252093	0.864452	FALSE
Merged	YFR057W	YFR057W	yfr057w	1	n	30	192	168	1.14286	0.252093	0.864452	FALSE
Merged	YHR052W	CIC1	cic1-2	1	n	25	217	190	1.14211	0.253932	0.864452	FALSE
Merged	YDR052C	DBF4	dbf4-4	1	n	25	217	190	1.14211	0.253932	0.864452	FALSE
Merged	YJR017C	ESS1	ess1-h164r	1	n	25	217	190	1.14211	0.253932	0.864452	FALSE
Merged	YHR027C	RPN1	rpn1-821	1	n	25	217	190	1.14211	0.253932	0.864452	FALSE
Merged	YML127W	RSC9	rsc9-ph	1	n	25	217	190	1.14211	0.253932	0.864452	FALSE
Merged	YGR035C	YGR035C	ygr035c	1	n	30	209	183	1.14208	0.254002	0.864452	FALSE
Merged	YNL165W	YNL165W	ynl165w	1	n	30	201	176	1.14205	0.254079	0.864452	FALSE
Merged	YNL169C	PSD1	ynl170w	1	n	30	201	176	1.14205	0.254079	0.864452	FALSE
Merged	YGL254W	FZF1	fzf1	1	n	30	193	169	1.14201	0.254161	0.864452	FALSE
Merged	YGR012W	MCY1	mcy1	1	n	30	193	169	1.14201	0.254161	0.864452	FALSE
Merged	YGL208W	SIP2	sip2	1	n	30	193	169	1.14201	0.254161	0.864452	FALSE
Merged	YGL243W	TAD1	tad1	1	n	30	193	169	1.14201	0.254161	0.864452	FALSE
Merged	YGL249W	ZIP2	zip2	1	n	30	193	169	1.14201	0.254161	0.864452	FALSE
Merged	YIL036W	CST6	cst6	1	n	30	185	162	1.14198	0.25425	0.864452	FALSE
Merged	YIL065C	FIS1	fis1	1	n	30	185	162	1.14198	0.25425	0.864452	FALSE
Merged	YKL022C	CDC16	cdc16-1	1	n	25	234	205	1.14146	0.255507	0.868188	FALSE
Merged	YKL168C	KKQ8	kkq8	1	n	30	202	177	1.14124	0.256049	0.868959	FALSE
Merged	YKL178C	STE3	ykl177w	1	n	30	202	177	1.14124	0.256049	0.868959	FALSE
Merged	YPR083W	MDM36	mdm36	1	n	30	186	163	1.1411	0.256391	0.869378	FALSE
Merged	YEL041W	YEF1	yef1	2	n	30	177.5	156.5	1.14106	0.256491	0.869378	FALSE
Merged	YER142C	MAG1	mag1	3	n	30	201	177.333	1.14096	0.256756	0.869378	FALSE
Merged	YGL081W	YGL081W	ygl081w	2	n	30	187.5	164	1.14094	0.256804	0.869378	FALSE
Merged	YPL121C	MEI5	mei5	1	n	30	219	192	1.14062	0.257572	0.870403	FALSE
Merged	YPL154C	PEP4	pep4	1	n	30	219	192	1.14062	0.257572	0.870403	FALSE
Merged	YGL196W	DSD1	dsd1	2	n	30	186.5	163.5	1.14062	0.257581	0.870403	FALSE
Merged	YER176W	ECM32	ecm32	1	n	30	211	185	1.14054	0.257781	0.870544	FALSE
Merged	YIR029W	DAL2	dal2	1	n	30	187	164	1.14024	0.258514	0.870786	FALSE
Merged	YOL091W	SPO21	spo21	1	n	30	187	164	1.14024	0.258514	0.870786	FALSE
Merged	YNR071C	YNR071C	ynr071c	1	n	30	187	164	1.14024	0.258514	0.870786	FALSE
Merged	YMR089C	YTA12	yta12	1	n	30	187	164	1.14024	0.258514	0.870786	FALSE
Merged	YDL017W	CDC7	cdc7-4	1	n	30	196	172	1.14	0.259117	0.870786	FALSE
Merged	YEL022W	GEA2	gea2	1	n	30	171	150	1.14	0.259117	0.870786	FALSE
Merged	YBR087W	RFC5	rfc5-1	1	n	30	147	129	1.14	0.259117	0.870786	FALSE
Merged	YER093C	TSC11	tsc11-5	1	n	30	137	120	1.14	0.259117	0.870786	FALSE
Merged	YFL039C	ACT1	act1-111	1	n	25	212	186	1.13978	0.25965	0.872045	FALSE
Merged	YER017C	AFG3	afg3	1	n	30	188	165	1.13939	0.26062	0.874769	FALSE
Merged	YHL011C	PRS3	prs3	1	n	30	213	187	1.13904	0.261506	0.876442	FALSE
Merged	YNR028W	CPR8	cpr8	3	n	30	202	178	1.13874	0.262259	0.876442	FALSE
Merged	YHR176W	FMO1	fmo1	1	n	30	197	173	1.13873	0.262276	0.876442	FALSE
Merged	YHR100C	GEP4	gep4	1	n	30	197	173	1.13873	0.262276	0.876442	FALSE
Merged	YOR085W	OST3	ost3	1	n	30	189	166	1.13855	0.26271	0.876442	FALSE
Merged	YLR421C	RPN13	rpn13	1	n	30	189	166	1.13855	0.26271	0.876442	FALSE
Merged	YLR231C	BNA5	ylr232w	1	n	30	189	166	1.13855	0.26271	0.876442	FALSE
Merged	YLR365W	YLR365W	ylr365w	1	n	30	189	166	1.13855	0.26271	0.876442	FALSE
Merged	YLR415C	YLR415C	ylr415c	1	n	30	189	166	1.13855	0.26271	0.876442	FALSE
Merged	YLR415C	YLR415C	ylr416c	1	n	30	189	166	1.13855	0.26271	0.876442	FALSE
Merged	YDR253C	MET32	met32	2	n	30	203.5	178.5	1.13844	0.263006	0.876899	FALSE
Merged	YGL224C	SDT1	sdt1	2	n	30	182.5	159.5	1.13834	0.263236	0.877136	FALSE
Merged	YLR327C	TMA10	tma10	1	n	30	198	174	1.13793	0.264266	0.880035	FALSE
Merged	YPL014W	CIP1	cip1	1	n	30	190	167	1.13772	0.264783	0.880691	FALSE
Merged	YPL026C	SKS1	sks1	1	n	30	190	167	1.13772	0.264783	0.880691	FALSE
Merged	YIL095W	PRK1	prk1	1	n	30	182	160	1.1375	0.265345	0.881464	FALSE
Merged	YCL050C	APA1	apa1	1	n	30	207	182	1.13736	0.26569	0.881464	FALSE
Merged	YIL002W-A	CMI7	cmi7	1	n	30	174	153	1.13725	0.26596	0.881464	FALSE
Merged	YBR056W-A	MNC1	mnc1	1	n	30	174	153	1.13725	0.26596	0.881464	FALSE
Merged	YKL157W	APE2	ape2	2	n	30	188.5	165.5	1.13712	0.26631	0.881464	FALSE
Merged	YPR201W	ARR3	arr3	1	n	30	191	168	1.1369	0.266839	0.881464	FALSE
Merged	YNL323W	LEM3	lem3	1	n	30	191	168	1.1369	0.266839	0.881464	FALSE
Merged	YOR150W	MRPL23	mrpl23	1	n	30	191	168	1.1369	0.266839	0.881464	FALSE
Merged	YPR198W	SGE1	sge1	1	n	30	191	168	1.1369	0.266839	0.881464	FALSE
Merged	YBL052C	SAS3	sas3	3	n	30	187.667	165	1.1367	0.267366	0.881464	FALSE
Merged	YML087C	AIM33	aim33	1	n	30	183	161	1.13665	0.26749	0.881464	FALSE
Merged	YMR014W	BUD22	bud22	1	n	30	183	161	1.13665	0.26749	0.881464	FALSE
Merged	YMR029C	FAR8	far8	1	n	30	183	161	1.13665	0.26749	0.881464	FALSE
Merged	YMR011W	HXT2	hxt2	1	n	30	183	161	1.13665	0.26749	0.881464	FALSE
Merged	YKL187C	FAT3	fat3	1	n	30	208	183	1.13661	0.267576	0.881464	FALSE
Merged	YGR049W	SCM4	scm4	1	n	30	208	183	1.13661	0.267576	0.881464	FALSE
Merged	YHR030C	SLT2	slt2	3	n	30	191.667	169.667	1.13629	0.268397	0.883097	FALSE
Merged	YGL255W	ZRT1	zrt1	1	n	30	192	169	1.13609	0.26888	0.883097	FALSE
Merged	YBR208C	DUR12	dur12	1	n	30	209	184	1.13587	0.269448	0.883097	FALSE
Merged	YBR235W	VHC1	vhc1	1	n	30	209	184	1.13587	0.269448	0.883097	FALSE
Merged	YKL138C	MRPL31	mrpl31	1	n	30	201	177	1.13559	0.270146	0.883097	FALSE
Merged	YKL098W	MTC2	mtc2	1	n	30	201	177	1.13559	0.270146	0.883097	FALSE
Merged	YKL163W	PIR3	pir3	1	n	30	201	177	1.13559	0.270146	0.883097	FALSE
Merged	YKL086W	SRX1	srx1	1	n	30	201	177	1.13559	0.270146	0.883097	FALSE
Merged	YKL124W	SSH4	ssh4	1	n	30	201	177	1.13559	0.270146	0.883097	FALSE
Merged	YPR151C	SUE1	sue1	1	n	30	201	177	1.13559	0.270146	0.883097	FALSE
Merged	YKL081W	TEF4	tef4	1	n	30	201	177	1.13559	0.270146	0.883097	FALSE
Merged	YKL126W	YPK1	ypk1	1	n	30	201	177	1.13559	0.270146	0.883097	FALSE
Merged	YML035C	AMD1	amd1	2	n	30	199.5	177.5	1.13559	0.270156	0.883097	FALSE
Merged	YPL103C	FMP30	fmp30	1	n	30	218	192	1.13542	0.270593	0.883443	FALSE
Merged	YPL147W	PXA1	pxa1	1	n	30	218	192	1.13542	0.270593	0.883443	FALSE
Merged	YMR228W	MTF1	mtf1	1	n	30	193	170	1.13529	0.270903	0.883443	FALSE
Merged	YOR376W	YOR376W	yor376w	1	n	30	193	170	1.13529	0.270903	0.883443	FALSE
Merged	YHR120W	MSH1	msh1	2	n	30	197.5	174	1.13505	0.271533	0.884974	FALSE
Merged	YEL009C	GCN4	gcn4	1	n	30	185	163	1.13497	0.271726	0.885079	FALSE
Merged	YNL195C	YNL195C	ynl195c	1	n	30	202	178	1.13483	0.272076	0.885695	FALSE
Merged	YFL031W	HAC1	hac1	2	n	30	178	157	1.13466	0.272514	0.886596	FALSE
Merged	YPR046W	MCM16	mcm16	3	n	30	191.333	172.667	1.13426	0.273531	0.888215	FALSE
Merged	YPL189W	GUP2	gup2	2	n	30	207	183	1.13416	0.273784	0.888215	FALSE
Merged	YMR201C	RAD14	rad14	2	n	30	191	168.5	1.13415	0.27381	0.888215	FALSE
Merged	YIR027C	DAL1	dal1	1	n	30	186	164	1.13415	0.273818	0.888215	FALSE
Merged	YIR018W	YAP5	yap5	1	n	30	186	164	1.13415	0.273818	0.888215	FALSE
Merged	YDL133C-A	RPL41B	rpl41b	1	n	30	220	194	1.13402	0.274138	0.88873	FALSE
Merged	YDR109C	YDR109C	ydr109c	1	n	30	178	157	1.13376	0.274808	0.890377	FALSE
Merged	YKL198C	PTK1	ptk1	2	n	30	187.5	165	1.13271	0.277484	0.897911	FALSE
Merged	YOR067C	ALG8	alg8	1	n	30	188	166	1.13253	0.277948	0.897911	FALSE
Merged	YLR241W	CSC1	csc1	1	n	30	188	166	1.13253	0.277948	0.897911	FALSE
Merged	YLR375W	STP3	ylr374c	1	n	30	188	166	1.13253	0.277948	0.897911	FALSE
Merged	YOR019W	YOR019W	yor019w	1	n	30	188	166	1.13253	0.277948	0.897911	FALSE
Merged	YPL189C-A	COA2	coa2	1	n	30	171	151	1.13245	0.278153	0.897996	FALSE
Merged	YER027C	GAL83	gal83	1	n	30	197	174	1.13218	0.278837	0.897996	FALSE
Merged	YCR067C	SED4	sed4	1	n	30	197	174	1.13218	0.278837	0.897996	FALSE
Merged	YOL019W	TOS7	tos7	1	n	30	197	174	1.13218	0.278837	0.897996	FALSE
Merged	YKL065C	YET1	yet1	2	n	30	185	163.5	1.13215	0.278932	0.897996	FALSE
Merged	YHL030W	ECM29	ecm29	1	n	30	180	159	1.13208	0.279116	0.897996	FALSE
Merged	YGR181W	TIM13	ygr182c	1	n	30	180	159	1.13208	0.279116	0.897996	FALSE
Merged	YPL053C	KTR6	ktr6	1	n	30	189	167	1.13174	0.279987	0.898701	FALSE
Merged	YBL064C	PRX1	prx1	1	n	30	189	167	1.13174	0.279987	0.898701	FALSE
Merged	YPL019C	VTC3	vtc3	1	n	30	189	167	1.13174	0.279987	0.898701	FALSE
Merged	YBL036C	YBL036C	ybl036c	1	n	30	189	167	1.13174	0.279987	0.898701	FALSE
Merged	YDR379W	RGA2	rga2	3	n	30	190.333	169.5	1.13126	0.281204	0.898992	FALSE
Merged	YFL030W	AGX1	agx1	1	n	30	181	160	1.13125	0.281241	0.898992	FALSE
Merged	YIL087C	AIM19	aim19	1	n	30	181	160	1.13125	0.281241	0.898992	FALSE
Merged	YGR051C	YGR051C	ygr051c	1	n	30	207	183	1.13115	0.281505	0.898992	FALSE
Merged	YGR069W	YGR069W	ygr069w	1	n	30	207	183	1.13115	0.281505	0.898992	FALSE
Merged	YPR192W	AQY1	aqy1	1	n	30	190	168	1.13095	0.282009	0.898992	FALSE
Merged	YNL289W	PCL1	pcl1	1	n	30	190	168	1.13095	0.282009	0.898992	FALSE
Merged	YCR101C	YCR101C	ycr101c	1	n	30	190	168	1.13095	0.282009	0.898992	FALSE
Merged	YGR234W	YHB1	yhb1	1	n	30	190	168	1.13095	0.282009	0.898992	FALSE
Merged	YCR075W-A	EGO2	ego2	1	n	30	173	153	1.13072	0.282613	0.898992	FALSE
Merged	YDR003W-A	YDR003W-A	ydr003w-a	1	n	30	173	153	1.13072	0.282613	0.898992	FALSE
Merged	YGL006W-A	YGL006W-A	ygl006w-a	1	n	30	173	153	1.13072	0.282613	0.898992	FALSE
Merged	YHR007C-A	YHR007C-A	yhr007c-a	1	n	30	173	153	1.13072	0.282613	0.898992	FALSE
Merged	YIL046W-A	YIL046W-A	yil046w-a	1	n	30	173	153	1.13072	0.282613	0.898992	FALSE
Merged	YKL206C	ADD66	add66	1	n	30	199	176	1.13068	0.282709	0.898992	FALSE
Merged	YML004C	GLO1	glo1	1	n	30	182	161	1.13043	0.283348	0.898992	FALSE
Merged	YLR371W	ROM2	rom2	2	n	30	180.5	160	1.1303	0.283696	0.898992	FALSE
Merged	YGL257C	MNT2	mnt2	1	n	30	191	169	1.13018	0.284014	0.898992	FALSE
Merged	YPL087W	YDC1	ydc1	1	n	30	191	169	1.13018	0.284014	0.898992	FALSE
Merged	YGL242C	YGL242C	ygl242c	1	n	30	191	169	1.13018	0.284014	0.898992	FALSE
Merged	YMR043W	MCM1	mcm1-ph	1	n	30	136	120	1.13	0.284474	0.898992	FALSE
Merged	YEL055C	POL5	pol5-3	1	n	30	137	121	1.13	0.284474	0.898992	FALSE
Merged	YER125W	RSP5	rsp5-3	1	n	30	189	168	1.13	0.284474	0.898992	FALSE
Merged	YKL092C	BUD2	bud2	1	n	30	200	177	1.12994	0.284621	0.898992	FALSE
Merged	YKL151C	NNR2	nnr2	1	n	30	200	177	1.12994	0.284621	0.898992	FALSE
Merged	YDR198C	RKM2	rkm2	1	n	30	200	177	1.12994	0.284621	0.898992	FALSE
Merged	YOR073W	SGO1	sgo1	3	n	30	204	180	1.12994	0.284633	0.898992	FALSE
Merged	YOR140W	SFL1	sfl1	2	n	30	209.5	185.75	1.12991	0.284716	0.898992	FALSE
Merged	YDR325W	YCG1	ycg1-2	1	n	25	261	231	1.12987	0.284811	0.898992	FALSE
Merged	YIL102C	YIL102C	yil102c	1	n	30	209	185	1.12973	0.285176	0.899417	FALSE
Merged	YIL005W	EPS1	eps1	1	n	30	183	162	1.12963	0.285436	0.899417	FALSE
Merged	YIL023C	YKE4	yke4	1	n	30	183	162	1.12963	0.285436	0.899417	FALSE
Merged	YOR301W	RAX1	rax1	1	n	30	192	170	1.12941	0.286002	0.900171	FALSE
Merged	YOR327C	SNC2	snc2	1	n	30	192	170	1.12941	0.286002	0.900171	FALSE
Merged	YGL094C	PAN2	pan2	1	n	30	201	178	1.12921	0.286518	0.900252	FALSE
Merged	YGL050W	TYW3	tyw3	1	n	30	201	178	1.12921	0.286518	0.900252	FALSE
Merged	YGL043W	DST1	ygl042c	1	n	30	201	178	1.12921	0.286518	0.900252	FALSE
Merged	YEL025C	YEL025C	yel025c	1	n	30	184	163	1.12883	0.287506	0.90284	FALSE
Merged	YLR125W	YLR125W	ylr125w	2	n	30	175.5	155.5	1.1281	0.289435	0.908382	FALSE
Merged	YDR357C	CNL1	cnl1	1	n	30	177	157	1.12739	0.291286	0.910078	FALSE
Merged	YDR348C	PAL1	pal1	1	n	30	177	157	1.12739	0.291286	0.910078	FALSE
Merged	YER052C	HOM3	hom3	1	n	30	186	165	1.12727	0.29159	0.910078	FALSE
Merged	YHR086W	NAM8	nam8	1	n	30	195	173	1.12717	0.291866	0.910078	FALSE
Merged	YHR150W	PEX28	pex28	1	n	30	195	173	1.12717	0.291866	0.910078	FALSE
Merged	YHR184W	SSP1	ssp1	1	n	30	195	173	1.12717	0.291866	0.910078	FALSE
Merged	YHR049C-A	YHR049C-A	yhr049c-a	1	n	30	195	173	1.12717	0.291866	0.910078	FALSE
Merged	YOR005C	DNL4	dnl4	3	n	30	191.333	169.333	1.12717	0.291867	0.910078	FALSE
Merged	YAL020C	ATS1	ats1	1	n	30	213	189	1.12698	0.292348	0.910078	FALSE
Merged	YAL039C	CYC3	cyc3	1	n	30	213	189	1.12698	0.292348	0.910078	FALSE
Merged	YLR203C	MSS51	mss51	1	n	30	222	197	1.1269	0.29256	0.910078	FALSE
Merged	YFR045W	MRX20	mrx20	2	n	30	181.5	161	1.12689	0.292585	0.910078	FALSE
Merged	YPL233W	NSL1	nsl1-6	1	n	25	231	205	1.12683	0.292755	0.910078	FALSE
Merged	YMR236W	TAF9	taf9-ts2	1	n	25	231	205	1.12683	0.292755	0.910078	FALSE
Merged	YOR002W	ALG6	alg6	1	n	30	187	166	1.12651	0.293605	0.910078	FALSE
Merged	YLR281C	RSO55	rso55	1	n	30	187	166	1.12651	0.293605	0.910078	FALSE
Merged	YLR354C	TAL1	tal1	1	n	30	187	166	1.12651	0.293605	0.910078	FALSE
Merged	YLR251W	SYM1	ylr252w	1	n	30	187	166	1.12651	0.293605	0.910078	FALSE
Merged	YJL214W	HXT8	hxt8	1	n	30	196	174	1.12644	0.293788	0.910078	FALSE
Merged	YBR089C-A	NHP6B	nhp6b	1	n	30	196	174	1.12644	0.293788	0.910078	FALSE
Merged	YJL190C	RPS22A	rps22a	1	n	30	196	174	1.12644	0.293788	0.910078	FALSE
Merged	YLL058W	HSU1	hsu1	1	n	30	214	190	1.12632	0.294106	0.910078	FALSE
Merged	YKL018W	SWD2	swd2-ts1	1	n	25	214	190	1.12632	0.294106	0.910078	FALSE
Merged	YBR012C	YBR012C	ybr012c	1	n	30	214	190	1.12632	0.294106	0.910078	FALSE
Merged	YNR029C	ZNG1	zng1	1	n	30	214	190	1.12632	0.294106	0.910078	FALSE
Merged	YBR073W	RDH54	rdh54	3	n	30	197.667	176.667	1.1262	0.294403	0.910151	FALSE
Merged	YLR373C	VID22	vid22	2	n	30	187.5	166.5	1.12618	0.294461	0.910151	FALSE
Merged	YGR217W	CCH1	cch1	1	n	30	179	159	1.12579	0.295503	0.910639	FALSE
Merged	YHL032C	GUT1	gut1	1	n	30	179	159	1.12579	0.295503	0.910639	FALSE
Merged	YHL023C	NPR3	npr3	1	n	30	179	159	1.12579	0.295503	0.910639	FALSE
Merged	YGR202C	PCT1	pct1	1	n	30	179	159	1.12579	0.295503	0.910639	FALSE
Merged	YPR156C	TPO3	tpo3	1	n	30	188	167	1.12575	0.295603	0.910639	FALSE
Merged	YGR070W	ROM1	rom1	1	n	30	206	183	1.12568	0.295776	0.910639	FALSE
Merged	YGR045C	YGR045C	ygr045c	1	n	30	206	183	1.12568	0.295776	0.910639	FALSE
Merged	YJL013C	MAD3	mad3	3	n	30	192.667	171.833	1.12557	0.296071	0.911039	FALSE
Merged	YPL145C	KES1	kes1	1	n	30	216	192	1.125	0.297583	0.9121	FALSE
Merged	YPL155C	KIP2	kip2	1	n	30	216	192	1.125	0.297583	0.9121	FALSE
Merged	YFR024C-A	LSB3	lsb3	1	n	30	180	160	1.125	0.297583	0.9121	FALSE
Merged	YGR243W	MPC3	mpc3	1	n	30	189	168	1.125	0.297583	0.9121	FALSE
Merged	YGR269W	YGR269W	ygr269w	1	n	30	180	160	1.125	0.297583	0.9121	FALSE
Merged	YJR037W	YJR037W	yjr037w	1	n	30	189	168	1.125	0.297583	0.9121	FALSE
Merged	YOL001W	PHO80	pho80	2	n	30	201.5	177.5	1.12496	0.297688	0.9121	FALSE
Merged	YDR078C	SHU2	shu2	3	n	30	188	166.333	1.12494	0.297741	0.9121	FALSE
Merged	YFR055W	IRC7	irc7	3	n	30	186.667	168.167	1.12483	0.298035	0.912493	FALSE
Merged	YFL007W	BLM10	blm10	1	n	30	208	185	1.12432	0.299375	0.912849	FALSE
Merged	YIL085C	KTR7	ktr7	1	n	30	208	185	1.12432	0.299375	0.912849	FALSE
Merged	YKL127W	PGM1	pgm1	1	n	30	199	177	1.12429	0.299456	0.912849	FALSE
Merged	YKL140W	TGL1	tgl1	1	n	30	199	177	1.12429	0.299456	0.912849	FALSE
Merged	YDR220C	YDR220C	ydr220c	1	n	30	199	177	1.12429	0.299456	0.912849	FALSE
Merged	YGL248W	PDE1	pde1	1	n	30	190	169	1.12426	0.299545	0.912849	FALSE
Merged	YGL250W	RMR1	rmr1	1	n	30	190	169	1.12426	0.299545	0.912849	FALSE
Merged	YML019W	OST6	ost6	1	n	30	181	161	1.12422	0.299643	0.912849	FALSE
Merged	YML083C	YML083C	yml083c	1	n	30	181	161	1.12422	0.299643	0.912849	FALSE
Merged	YJL095W	BCK1	bck1	3	n	30	198.333	179	1.12397	0.300326	0.914424	FALSE
Merged	YOR069W	VPS5	vps5	2	n	30	179	160	1.12385	0.300647	0.914896	FALSE
Merged	YGL064C	MRH4	mrh4	1	n	30	200	178	1.1236	0.301314	0.915522	FALSE
Merged	YMR199W	CLN1	cln1	1	n	30	191	170	1.12353	0.30149	0.915522	FALSE
Merged	YOR291W	YPK9	ypk9	1	n	30	191	170	1.12353	0.30149	0.915522	FALSE
Merged	YDR284C	DPP1	dpp1	1	n	30	182	162	1.12346	0.301683	0.915522	FALSE
Merged	YIL013C	PDR11	pdr11	1	n	30	182	162	1.12346	0.301683	0.915522	FALSE
Merged	YNL218W	MGS1	mgs1	3	n	30	199.333	178	1.12302	0.302855	0.918573	FALSE
Merged	YPL003W	ULA1	ula1	3	n	30	184.667	166	1.1229	0.303177	0.919041	FALSE
Merged	YEL040W	UTR2	utr2	1	n	30	183	163	1.1227	0.303705	0.919327	FALSE
Merged	YDR147W	EKI1	eki1	2	n	30	183	163.5	1.12237	0.304579	0.919327	FALSE
Merged	YJL012C	VTC4	vtc4	2	n	30	180.5	161	1.12229	0.304789	0.919327	FALSE
Merged	YDR305C	HNT2	hnt2	2	n	30	196	176.25	1.12214	0.30519	0.919327	FALSE
Merged	YOR087W	YVC1	yvc1	2	n	30	179	160	1.12197	0.305662	0.919327	FALSE
Merged	YKR066C	CCP1	ccp1	1	n	30	184	164	1.12195	0.305708	0.919327	FALSE
Merged	YMR085W	YMR085W	ymr085w	1	n	30	184	164	1.12195	0.305708	0.919327	FALSE
Merged	YLR177W	YLR177W	ylr177w	1	n	30	221	197	1.12183	0.30604	0.919327	FALSE
Merged	YDR264C	AKR1	akr1	3	n	30	190.333	171.167	1.12172	0.306321	0.919327	FALSE
Merged	YAL060W	BDH1	bdh1	1	n	30	212	189	1.12169	0.306401	0.919327	FALSE
Merged	YLL001W	DNM1	dnm1	1	n	30	212	189	1.12169	0.306401	0.919327	FALSE
Merged	YAL007C	ERP2	erp2	1	n	30	212	189	1.12169	0.306401	0.919327	FALSE
Merged	YAL053W	FLC2	flc2	1	n	30	212	189	1.12169	0.306401	0.919327	FALSE
Merged	YAL051W	OAF1	oaf1	1	n	30	212	189	1.12169	0.306401	0.919327	FALSE
Merged	YAR047C	YAR047C	yar047c	1	n	30	212	189	1.12169	0.306401	0.919327	FALSE
Merged	YOR164C	GET4	get4	1	n	30	203	181	1.12155	0.306793	0.919327	FALSE
Merged	YOR162C	YRR1	yrr1	1	n	30	203	181	1.12155	0.306793	0.919327	FALSE
Merged	YHR160C	PEX18	pex18	1	n	30	194	173	1.12139	0.307222	0.919327	FALSE
Merged	YGL032C	AGA2	aga2	2	n	30	182.5	164	1.12124	0.307629	0.919327	FALSE
Merged	YHR036W	BRL1	brl1-2221	1	n	25	259	231	1.12121	0.307693	0.919327	FALSE
Merged	YER032W	FIR1	fir1	1	n	30	185	165	1.12121	0.307693	0.919327	FALSE
Merged	YGR125W	VSB1	vsb1	1	n	30	185	165	1.12121	0.307693	0.919327	FALSE
Merged	YGL011C	SCL1	scl1-ph	1	n	25	213	190	1.12105	0.308122	0.919327	FALSE
Merged	YDR456W	NHX1	ydr455c	1	n	30	213	190	1.12105	0.308122	0.919327	FALSE
Merged	YDR144C	MKC7	mkc7	1	n	30	176	157	1.12102	0.308212	0.919327	FALSE
Merged	YDR080W	VPS41	vps41	1	n	30	176	157	1.12102	0.308212	0.919327	FALSE
Merged	YCL056C	PEX34	pex34	1	n	30	204	182	1.12088	0.308589	0.919327	FALSE
Merged	YOL064C	MET22	met22	1	n	30	195	174	1.12069	0.309099	0.919327	FALSE
Merged	YMR037C	MSN2	msn2	1	n	30	195	174	1.12069	0.309099	0.919327	FALSE
Merged	YOL070C	NBA1	nba1	1	n	30	195	174	1.12069	0.309099	0.919327	FALSE
Merged	YLR328W	NMA1	nma1	1	n	30	195	174	1.12069	0.309099	0.919327	FALSE
Merged	YOL044W	PEX15	pex15	1	n	30	195	174	1.12069	0.309099	0.919327	FALSE
Merged	YNL197C	WHI3	whi3	2	n	30	203.5	180.5	1.12054	0.3095	0.919327	FALSE
Merged	YLR408C	BLS1	bls1	1	n	30	186	166	1.12048	0.309659	0.919327	FALSE
Merged	YGR031W	IMO32	imo32	1	n	30	205	183	1.12022	0.31037	0.919327	FALSE
Merged	YCR014C	POL4	pol4	3	n	30	195	174.667	1.11999	0.310992	0.919327	FALSE
Merged	YPL191C	MIY2	miy2	1	n	30	215	192	1.11979	0.311523	0.919327	FALSE
Merged	YPL268W	PLC1	plc1	2	n	30	195	174.5	1.11967	0.311845	0.919327	FALSE
Merged	YBR163W	EXO5	exo5	1	n	30	206	184	1.11957	0.312135	0.919327	FALSE
Merged	YBR183W	YPC1	ypc1	1	n	30	206	184	1.11957	0.312135	0.919327	FALSE
Merged	YGR206W	MVB12	mvb12	1	n	30	178	159	1.1195	0.31232	0.919327	FALSE
Merged	YGR169C	PUS6	pus6	1	n	30	178	159	1.1195	0.31232	0.919327	FALSE
Merged	YGR153W	YGR153W	ygr153w	1	n	30	178	159	1.1195	0.31232	0.919327	FALSE
Merged	YNL148C	ALF1	alf1	1	n	30	197	176	1.11932	0.312804	0.919327	FALSE
Merged	YNL169C	PSD1	psd1	1	n	30	197	176	1.11932	0.312804	0.919327	FALSE
Merged	YDR255C	RMD5	rmd5	1	n	30	197	176	1.11932	0.312804	0.919327	FALSE
Merged	YNL162W	RPL42A	rpl42a	1	n	30	197	176	1.11932	0.312804	0.919327	FALSE
Merged	YBR215W	HPC2	hpc2	3	n	30	191.333	172	1.11924	0.31301	0.919327	FALSE
Merged	YPL253C	VIK1	vik1	3	n	30	187.667	167.5	1.11907	0.313482	0.919327	FALSE
Merged	YPR200C	ARR2	arr2	1	n	30	188	168	1.11905	0.313537	0.919327	FALSE
Merged	YIL098C	FMC1	fmc1	1	n	30	188	168	1.11905	0.313537	0.919327	FALSE
Merged	YMR255W	GFD1	gfd1	1	n	30	188	168	1.11905	0.313537	0.919327	FALSE
Merged	YKR085C	MRPL20	mrpl20	1	n	30	188	168	1.11905	0.313537	0.919327	FALSE
Merged	YDL130W-A	STF1	stf1	1	n	30	188	168	1.11905	0.313537	0.919327	FALSE
Merged	YLR390W-A	CCW14	ylr391w	1	n	30	188	168	1.11905	0.313537	0.919327	FALSE
Merged	YFR015C	GSY1	gsy1	1	n	30	179	160	1.11875	0.314345	0.919327	FALSE
Merged	YIL077C	RCI37	rci37	1	n	30	179	160	1.11875	0.314345	0.919327	FALSE
Merged	YIL074C	SER33	ser33	1	n	30	179	160	1.11875	0.314345	0.919327	FALSE
Merged	YFL015C	YFL015C	yfl015c	1	n	30	179	160	1.11875	0.314345	0.919327	FALSE
Merged	YFL051C	YFL051C	yfl051c	1	n	30	179	160	1.11875	0.314345	0.919327	FALSE
Merged	YLR299W	ECM38	ecm38	1	n	30	198	177	1.11864	0.314632	0.919327	FALSE
Merged	YKL093W	MBR1	mbr1	1	n	30	198	177	1.11864	0.314632	0.919327	FALSE
Merged	YKL064W	MNR2	mnr2	1	n	30	198	177	1.11864	0.314632	0.919327	FALSE
Merged	YKL117W	SBA1	sba1	1	n	30	198	177	1.11864	0.314632	0.919327	FALSE
Merged	YDR169C	STB3	stb3	1	n	30	198	177	1.11864	0.314632	0.919327	FALSE
Merged	YLR311C	YLR311C	ylr311c	1	n	30	198	177	1.11864	0.314632	0.919327	FALSE
Merged	YKL100C	YPF1	ypf1	1	n	30	198	177	1.11864	0.314632	0.919327	FALSE
Merged	YGL202W	ARO8	aro8	2	n	30	178.5	159.5	1.11842	0.315235	0.919327	FALSE
Merged	YGL256W	ADH4	adh4	1	n	30	189	169	1.11834	0.315449	0.919327	FALSE
Merged	YPL068C	YPL068C	ypl068c	1	n	30	189	169	1.11834	0.315449	0.919327	FALSE
Merged	YPL077C	YPL077C	ypl077c	1	n	30	189	169	1.11834	0.315449	0.919327	FALSE
Merged	YPR085C	ASA1	asa1-ph	1	n	25	208	186	1.11828	0.315622	0.919327	FALSE
Merged	YGR113W	DAM1	dam1-1	1	n	25	208	186	1.11828	0.315622	0.919327	FALSE
Merged	YER148W	SPT15	spt15-i143n	1	n	25	208	186	1.11828	0.315622	0.919327	FALSE
Merged	YOL008W	COQ10	coq10	1	n	30	190	170	1.11765	0.317344	0.923853	FALSE
Merged	YIL028W	YIL028W	yil028w	1	n	30	181	162	1.11728	0.318334	0.926246	FALSE
Merged	YPR047W	MSF1	msf1	1	n	30	229	205	1.11707	0.318909	0.927049	FALSE
Merged	YBR114W	RAD16	rad16	3	n	30	192	172	1.11706	0.318947	0.927049	FALSE
Merged	YDR399W	HPT1	hpt1	1	n	30	182	163	1.11656	0.3203	0.930492	FALSE
Merged	YAL061W	BDH2	bdh2	1	n	30	211	189	1.1164	0.320744	0.931291	FALSE
Merged	YOR264W	DSE3	dse3	1	n	30	202	181	1.11602	0.321785	0.932723	FALSE
Merged	YOR205C	GEP3	gep3	1	n	30	202	181	1.11602	0.321785	0.932723	FALSE
Merged	YBR223C	TDP1	tdp1	3	n	30	201	180	1.11592	0.322055	0.932723	FALSE
Merged	YIR019C	FLO11	flo11	1	n	30	183	164	1.11585	0.322247	0.932723	FALSE
Merged	YOR249C	APC5	apc5-ca	1	n	25	212	190	1.11579	0.322423	0.932723	FALSE
Merged	YAR019C	CDC15	cdc15-2	1	n	25	212	190	1.11579	0.322423	0.932723	FALSE
Merged	YLR069C	MEF1	mef1	1	n	30	212	190	1.11579	0.322423	0.932723	FALSE
Merged	YHR043C	DOG2	dog2	1	n	30	193	173	1.11561	0.322924	0.933682	FALSE
Merged	YER065C	ICL1	icl1	1	n	30	184	165	1.11515	0.324175	0.934968	FALSE
Merged	YER058W	PET117	pet117	1	n	30	184	165	1.11515	0.324175	0.934968	FALSE
Merged	YER053C	PIC2	pic2	1	n	30	184	165	1.11515	0.324175	0.934968	FALSE
Merged	YGR127W	YGR127W	ygr127w	1	n	30	184	165	1.11515	0.324175	0.934968	FALSE
Merged	YHL006C	SHU1	shu1	3	n	30	187	167	1.11505	0.324447	0.934968	FALSE
Merged	YML066C	SMA2	sma2	1	n	30	194	174	1.11494	0.32475	0.934968	FALSE
Merged	YJL218W	YJL218W	yjl218w	1	n	30	194	174	1.11494	0.32475	0.934968	FALSE
Merged	YLR349W	YLR349W	ylr349w	1	n	30	194	174	1.11494	0.32475	0.934968	FALSE
Merged	YDR371W	CTS2	cts2	1	n	30	175	157	1.11465	0.325556	0.934968	FALSE
Merged	YDR128W	MTC5	mtc5	1	n	30	175	157	1.11465	0.325556	0.934968	FALSE
Merged	YDR338C	YDR338C	ydr338c	1	n	30	175	157	1.11465	0.325556	0.934968	FALSE
Merged	YDR352W	YPQ2	ypq2	1	n	30	175	157	1.11465	0.325556	0.934968	FALSE
Merged	YPL203W	TPK2	tpk2	1	n	30	214	192	1.11458	0.325739	0.934968	FALSE
Merged	YLR375W	STP3	stp3	1	n	30	185	166	1.11446	0.326084	0.934968	FALSE
Merged	YLR281C	RSO55	ylr279w	1	n	30	185	166	1.11446	0.326084	0.934968	FALSE
Merged	YLR407W	YLR407W	ylr407w	1	n	30	185	166	1.11446	0.326084	0.934968	FALSE
Merged	YBR157C	ICS2	ics2	2	n	30	187.5	169	1.11431	0.326501	0.935674	FALSE
Merged	YMR223W	UBP8	ubp8	3	n	30	191.333	172	1.11421	0.326778	0.935981	FALSE
Merged	YKL075C	AAN1	aan1	2	n	30	179	161.5	1.11387	0.32772	0.937462	FALSE
Merged	YIL132C	CSM2	csm2	3	n	30	200	180	1.11383	0.327818	0.937462	FALSE
Merged	YPR115W	RGC1	rgc1	1	n	30	186	167	1.11377	0.327976	0.937462	FALSE
Merged	YBL054W	TOD6	tod6	1	n	30	186	167	1.11377	0.327976	0.937462	FALSE
Merged	YER187W	YER187W	yer187w	1	n	30	206	185	1.11351	0.328691	0.938754	FALSE
Merged	YBL001C	ECM15	ecm15	1	n	30	187	168	1.1131	0.329848	0.938754	FALSE
Merged	YNL304W	YPT11	ypt11	1	n	30	187	168	1.1131	0.329848	0.938754	FALSE
Merged	YDR214W	AHA1	aha1	1	n	30	197	177	1.11299	0.330128	0.938754	FALSE
Merged	YDR179C	CSN9	csn9	1	n	30	197	177	1.11299	0.330128	0.938754	FALSE
Merged	YDR148C	KGD2	kgd2	1	n	30	197	177	1.11299	0.330128	0.938754	FALSE
Merged	YDR218C	SPR28	spr28	1	n	30	197	177	1.11299	0.330128	0.938754	FALSE
Merged	YKL124W	SSH4	ykl123w	1	n	30	197	177	1.11299	0.330128	0.938754	FALSE
Merged	YDL154W	MSH5	msh5	3	n	30	195	176	1.11291	0.330369	0.938754	FALSE
Merged	YCR052W	RSC6	rsc6-ph	1	n	25	207	186	1.1129	0.33038	0.938754	FALSE
Merged	YDL173W	PAR32	ydl172c	1	n	30	207	186	1.1129	0.33038	0.938754	FALSE
Merged	YGL005C	COG7	cog7	3	n	30	185	166.333	1.11257	0.331291	0.938754	FALSE
Merged	YHR036W	BRL1	brl1-k405i	1	n	25	257	231	1.11255	0.331348	0.938754	FALSE
Merged	YFL028C	CAF16	caf16	1	n	30	178	160	1.1125	0.331498	0.938754	FALSE
Merged	YIL042C	PKP1	pkp1	1	n	30	178	160	1.1125	0.331498	0.938754	FALSE
Merged	YGL258W	VEL1	vel1	1	n	30	188	169	1.11243	0.331703	0.938754	FALSE
Merged	YGL259W	YPS5	yps5	1	n	30	188	169	1.11243	0.331703	0.938754	FALSE
Merged	YNL229C	URE2	ure2	1	n	30	198	178	1.11236	0.331888	0.938754	FALSE
Merged	YJL051W	IRC8	irc8	1	n	30	208	187	1.1123	0.332055	0.938754	FALSE
Merged	YER031C	YPT31	ypt31	1	n	30	208	187	1.1123	0.332055	0.938754	FALSE
Merged	YPR032W	SRO7	sro7	1	n	30	228	205	1.1122	0.332344	0.938754	FALSE
Merged	YMR025W	CSI1	csi1	1	n	30	179	161	1.1118	0.333439	0.938754	FALSE
Merged	YML051W	GAL80	gal80	1	n	30	179	161	1.1118	0.333439	0.938754	FALSE
Merged	YML081W	TDA9	tda9	1	n	30	179	161	1.1118	0.333439	0.938754	FALSE
Merged	YMR007W	YMR007W	ymr007w	1	n	30	179	161	1.1118	0.333439	0.938754	FALSE
Merged	YMR161W	HLJ1	hlj1	1	n	30	189	170	1.11176	0.333541	0.938754	FALSE
Merged	YMR163C	INP2	inp2	1	n	30	189	170	1.11176	0.333541	0.938754	FALSE
Merged	YMR177W	MMT1	mmt1	1	n	30	189	170	1.11176	0.333541	0.938754	FALSE
Merged	YOR090C	PTC5	ptc5	1	n	30	189	170	1.11176	0.333541	0.938754	FALSE
Merged	YOR318C	YOR318C	yor318c	1	n	30	189	170	1.11176	0.333541	0.938754	FALSE
Merged	YLR220W	CCC1	ccc1	1	n	30	219	197	1.11168	0.33379	0.938976	FALSE
Merged	YDR270W	CCC2	ydr271c	1	n	30	180	162	1.11111	0.33536	0.94099	FALSE
Merged	YIL032C	YIL032C	yil032c	1	n	30	180	162	1.11111	0.33536	0.94099	FALSE
Merged	YIL134C-A	YIL134C-A	yil134c-a	1	n	30	170	153	1.11111	0.33536	0.94099	FALSE
Merged	YJL047C-A	YJL047C-A	yjl047c-a	1	n	30	170	153	1.11111	0.33536	0.94099	FALSE
Merged	YKL096C-B	YKL096C-B	ykl096c-b	1	n	30	170	153	1.11111	0.33536	0.94099	FALSE
Merged	YJL059W	YHC3	yhc3	2	n	30	194	177.5	1.11089	0.335965	0.941964	FALSE
Merged	YAL015C	NTG1	ntg1	2	n	30	190.5	171	1.11061	0.336765	0.941964	FALSE
Merged	YNR004W	SWM2	swm2	1	n	30	211	190	1.11053	0.336992	0.941964	FALSE
Merged	YER093C	TSC11	tsc11-7	1	n	25	211	190	1.11053	0.336992	0.941964	FALSE
Merged	YDR484W	VPS52	vps52	1	n	30	211	190	1.11053	0.336992	0.941964	FALSE
Merged	YEL043W	GTA1	gta1	1	n	30	181	163	1.11043	0.337262	0.941964	FALSE
Merged	YDR402C	DIT2	ydr401w	1	n	30	181	163	1.11043	0.337262	0.941964	FALSE
Merged	YGR113W	DAM1	dam1-1	1	n	30	143	129	1.11	0.338463	0.941964	FALSE
Merged	YJR112W	NNF1	nnf1-77	1	n	30	187	168	1.11	0.338463	0.941964	FALSE
Merged	YNL102W	POL1	pol1-17	1	n	30	133	120	1.11	0.338463	0.941964	FALSE
Merged	YNL189W	SRP1	srp1-ph	1	n	30	143	129	1.11	0.338463	0.941964	FALSE
Merged	YNR041C	COQ2	coq2	2	n	30	205.5	185.5	1.10997	0.338536	0.941964	FALSE
Merged	YHR075C	PPE1	ppe1	1	n	30	192	173	1.10983	0.338948	0.941964	FALSE
Merged	YMR086W	SEG1	ymr086c-a	1	n	30	182	164	1.10976	0.339145	0.941964	FALSE
Merged	YOR027W	STI1	sti1	3	n	30	189.667	172.5	1.1096	0.339582	0.941964	FALSE
Merged	YGL219C	MDM34	ygl218w	2	n	30	187	168.5	1.10941	0.340101	0.941964	FALSE
Merged	YPL179W	PPQ1	ppq1	1	n	30	213	192	1.10938	0.340212	0.941964	FALSE
Merged	YPL176C	TRE1	tre1	1	n	30	213	192	1.10938	0.340212	0.941964	FALSE
Merged	YGR096W	TPC1	tpc1	1	n	30	203	183	1.10929	0.340452	0.941964	FALSE
Merged	YIR030C	DCG1	dcg1	1	n	30	193	174	1.1092	0.340716	0.941964	FALSE
Merged	YBR092C	PHO3	pho3	1	n	30	193	174	1.1092	0.340716	0.941964	FALSE
Merged	YJL187C	SWE1	swe1	1	n	30	193	174	1.1092	0.340716	0.941964	FALSE
Merged	YJL138C	TIF2	tif2	1	n	30	193	174	1.1092	0.340716	0.941964	FALSE
Merged	YMR104C	YPK2	ypk2	1	n	30	193	174	1.1092	0.340716	0.941964	FALSE
Merged	YER060W-A	FCY22	fcy22	1	n	30	183	165	1.10909	0.341009	0.941964	FALSE
Merged	YER051W	JHD1	jhd1	1	n	30	183	165	1.10909	0.341009	0.941964	FALSE
Merged	YGR123C	PPT1	ppt1	1	n	30	183	165	1.10909	0.341009	0.941964	FALSE
Merged	YER007C-A	TMA20	tma20	1	n	30	183	165	1.10909	0.341009	0.941964	FALSE
Merged	YER024W	YAT2	yat2	1	n	30	183	165	1.10909	0.341009	0.941964	FALSE
Merged	YGR126W	YGR126W	ygr126w	1	n	30	183	165	1.10909	0.341009	0.941964	FALSE
Merged	YGR152C	RSR1	ygr151c	1	n	30	183	165	1.10909	0.341009	0.941964	FALSE
Merged	YDL033C	SLM3	ydl032w	1	n	30	204	184	1.1087	0.342118	0.944555	FALSE
Merged	YNL253W	TEX1	tex1	1	n	30	184	166	1.10843	0.342854	0.945639	FALSE
Merged	YLR281C	RSO55	ylr280c	1	n	30	184	166	1.10843	0.342854	0.945639	FALSE
Merged	YDR351W	SBE2	sbe2	1	n	30	174	157	1.10828	0.343286	0.946309	FALSE
Merged	YDL097C	RPN6	rpn6-ph	1	n	25	256	231	1.10823	0.343441	0.946309	FALSE
[truncated: 3,509 more rows]

## Sheet: Identified Genes
Category	ORF	Gene
energetics	YPL061W	ALD6
energetics	YFL018C	LPD1
energetics	YGL115W	SNF4
energetics	YHR183W	GND1
energetics	YPR160W	GPH1
energetics	YBL045C	COR1
energetics	YNL052W	COX5A
energetics	YPR133C	SPN1
energetics	YAL044C	GCV3
amino acid homeostasis	YFL018C	LPD1
amino acid homeostasis	YAL044C	GCV3
amino acid homeostasis	YER091C	MET6
amino acid homeostasis	YOR241W	MET7
amino acid homeostasis	YPL061W	ALD6
amino acid homeostasis	YDR127W	ARO1
nucleotide homeostasis	YOR360C	PDE2
nucleotide homeostasis	YOR128C	ADE2
nucleotide homeostasis	YAR015W	ADE1
nucleotide homeostasis	YNL220W	ADE12
nucleotide homeostasis	YDR226W	ADK1
nucleotide homeostasis	YER070W	RNR1
nucleotide homeostasis	YGR180C	RNR4
nucleotide homeostasis	YDR454C	GUK1
nucleotide homeostasis	YJR057W	CDC8
nucleotide homeostasis	YBL039C	URA7
nucleotide homeostasis	YOR074C	CDC21
nucleotide homeostasis	YLR176C	RFX1
fatty acid and lipid homeostasis	YBR026C	ETR1
fatty acid and lipid homeostasis	YLR372W	ELO3
fatty acid and lipid homeostasis	YPL061W	ALD6
fatty acid and lipid homeostasis	YKL212W	SAC1
fatty acid and lipid homeostasis	YNL280C	ERG24
fatty acid and lipid homeostasis	YPR139C	LOA1
fatty acid and lipid homeostasis	YNL006W	LST8
fatty acid and lipid homeostasis	YOR120W	GCY1
fatty acid and lipid homeostasis	YCR094W	CDC50
cofactor homeostasis	YPL069C	BTS1
cofactor homeostasis	YOR025W	HST3
cofactor homeostasis	YOR074C	CDC21
cofactor homeostasis	YAL044C	GCV3
cofactor homeostasis	YFL018C	LPD1
cofactor homeostasis	YOR241W	MET7
cofactor homeostasis	YDR127W	ARO1
cofactor homeostasis	YBR035C	PDX3
cofactor homeostasis	YHR122W	CIA2
redox homeostasis	YML028W	TSA1
other small molecule homeostasis	YPL061W	ALD6
other small molecule homeostasis	YPL069C	BTS1
other small molecule homeostasis	YER091C	MET6
other small molecule homeostasis	YHR183W	GND1
other small molecule homeostasis	YPR124W	CTR1
cell wall homeostasis	YBL061C	SKT5
cell wall homeostasis	YBR078W	ECM33
cell wall homeostasis	YPR159W	KRE6
cell wall homeostasis	YLR110C	CCW12
cell wall homeostasis	YMR307W	GAS1
cell wall homeostasis	YPL184C	MRN1
cell wall homeostasis	YGL028C	SCW11
cell wall homeostasis	YJL183W	MNN11
cell wall homeostasis	YDR245W	MNN10
cell wall homeostasis	YNL271C	BNI1
cell wall homeostasis	YER111C	SWI4
cell wall homeostasis	YLR182W	SWI6
cytoskeleton homeostasis	YFL039C	ACT1
cytoskeleton homeostasis	YOR035C	SHE4
cytoskeleton homeostasis	YLR337C	VRP1
cytoskeleton homeostasis	YNL079C	TPM1
cytoskeleton homeostasis	YLR370C	ARC18
cytoskeleton homeostasis	YBL007C	SLA1
cytoskeleton homeostasis	YNL271C	BNI1
cytoskeleton homeostasis	YIL034C	CAP2
cytoskeleton homeostasis	YLR212C	TUB4
cytoskeleton homeostasis	YPR141C	KAR3
cytoskeleton homeostasis	YHR172W	SPC97
cytoskeleton homeostasis	YEL003W	GIM4
cytoskeleton homeostasis	YJL179W	PFD1
cytoskeleton homeostasis	YGR078C	PAC10
cytoskeleton homeostasis	YML094W	GIM5
cytoskeleton homeostasis	YER016W	BIM1
peroxisome homeostasis	YKR001C	VPS1
vacuole homeostasis	YER125W	RSP5
vacuole homeostasis	YNL297C	MON2
vacuole homeostasis	YKL119C	VPH2
vacuole homeostasis	YDL185W	VMA1
vacuole homeostasis	YEL027W	VMA3
vacuole homeostasis	YKL080W	VMA5
vacuole homeostasis	YEL051W	VMA8
vacuole homeostasis	YGR020C	VMA7
vacuole homeostasis	YHR039C-A	VMA10
golgi homeostasis	YDR372C	VPS74
golgi homeostasis	YEL042W	GDA1
golgi homeostasis	YGL167C	PMR1
golgi homeostasis	YDL185W	VMA1
golgi homeostasis	YEL027W	VMA3
golgi homeostasis	YKL080W	VMA5
golgi homeostasis	YEL051W	VMA8
golgi homeostasis	YGR020C	VMA7
golgi homeostasis	YHR039C-A	VMA10
endosome homeostasis	YOR089C	VPS21
endosome homeostasis	YDL185W	VMA1
endosome homeostasis	YEL027W	VMA3
endosome homeostasis	YKL080W	VMA5
endosome homeostasis	YEL051W	VMA8
endosome homeostasis	YGR020C	VMA7
endosome homeostasis	YHR039C-A	VMA10
nuclear homeostasis	YHR036W	BRL1
nuclear homeostasis	YGL247W	BRR6
nuclear homeostasis	YKL057C	NUP120
nuclear homeostasis	YKR082W	NUP133
nuclear homeostasis	YAR002W	NUP60
nuclear homeostasis	YIL115C	NUP159
nuclear homeostasis	YJR042W	NUP85
nuclear homeostasis	YGL092W	NUP145
nuclear homeostasis	YDL116W	NUP84
nuclear homeostasis	YDL207W	GLE1
mitochondrial homeostasis	YBL022C	PIM1
mitochondrial homeostasis	YLR139C	SLS1
mitochondrial homeostasis	YBL038W	MRPL16
mitochondrial homeostasis	YDR494W	RSM28
mitochondrial homeostasis	YPL252C	YAH1
mitochondrial homeostasis	YNL006W	LST8
nuclear gene mRNA availability	YDR145W	TAF12
nuclear gene mRNA availability	YDR311W	TFB1
nuclear gene mRNA availability	YDR460W	TFB3
nuclear gene mRNA availability	YLR005W	SSL1
nuclear gene mRNA availability	YMR039C	SUB1
nuclear gene mRNA availability	YML112W	CTK3
nuclear gene mRNA availability	YKL139W	CTK1
nuclear gene mRNA availability	YGR063C	SPT4
nuclear gene mRNA availability	YPR161C	SGV1
nuclear gene mRNA availability	YLR226W	BUR2
nuclear gene mRNA availability	YOR123C	LEO1
nuclear gene mRNA availability	YGL244W	RTF1
nuclear gene mRNA availability	YLR418C	CDC73
nuclear gene mRNA availability	YLR176C	RFX1
nuclear gene mRNA availability	YER040W	GLN3
nuclear gene mRNA availability	YIR033W	MGA2
nuclear gene mRNA availability	YMR070W	MOT3
nuclear gene mRNA availability	YMR179W	SPT21
nuclear gene mRNA availability	YOL051W	GAL11
nuclear gene mRNA availability	YNL236W	SIN4
nuclear gene mRNA availability	YGR104C	SRB5
nuclear gene mRNA availability	YHR041C	SRB2
nuclear gene mRNA availability	YDR176W	NGG1
nuclear gene mRNA availability	YDR448W	ADA2
nuclear gene mRNA availability	YGR252W	GCN5
nuclear gene mRNA availability	YDR392W	SPT3
nuclear gene mRNA availability	YGL066W	SGF73
nuclear gene mRNA availability	YMR043W	MCM1
nuclear gene mRNA availability	YNL199C	GCR2
nuclear gene mRNA availability	YJL047C	RTT101
nuclear gene mRNA availability	YPR164W	MMS1
nuclear gene mRNA availability	YDR363W	ESC2
nuclear gene mRNA availability	YDL084W	SUB2
nuclear gene mRNA availability	YDR364C	CDC40
nuclear gene mRNA availability	YGR006W	PRP18
nuclear gene mRNA availability	YDR378C	LSM6
nuclear gene mRNA availability	YNL147W	LSM7
nuclear gene mRNA availability	YLR293C	GSP1
nuclear gene mRNA availability	YLR347C	KAP95
nuclear gene mRNA availability	YKR082W	NUP133
nuclear gene mRNA availability	YDL116W	NUP84
nuclear gene mRNA availability	YJR042W	NUP85
nuclear gene mRNA availability	YDR510W	SMT3
nuclear gene mRNA availability	YMR080C	NAM7
nuclear gene mRNA availability	YHR077C	NMD2
nuclear gene mRNA availability	YGR072W	UPF3
nuclear gene mRNA availability	YDR002W	YRB1
nuclear gene mRNA availability	YOR046C	DBP5
nuclear gene mRNA availability	YER009W	NTF2
nuclear gene mRNA availability	YKL057C	NUP120
nuclear gene mRNA availability	YAR002W	NUP60
nuclear gene mRNA availability	YIL115C	NUP159
nuclear gene mRNA availability	YGL092W	NUP145
nuclear gene mRNA availability	YDL207W	GLE1
nuclear gene mRNA availability	YDR159W	SAC3
nuclear gene mRNA availability	YHR167W	THP2
nuclear gene mRNA availability	YOR250C	CLP1
nuclear gene mRNA availability	YDR228C	PCF11
nuclear gene mRNA availability	YGL044C	RNA15
nuclear gene mRNA availability	YOR014W	RTS1
nuclear gene mRNA availability	YNR052C	POP2
nuclear gene mRNA availability	YGL173C	XRN1
nuclear gene mRNA availability	YAL021C	CCR4
nuclear gene mRNA availability	YGR116W	SPT6
nuclear gene mRNA availability	YGL133W	ITC1
nuclear gene mRNA availability	YDR121W	DPB4
nuclear gene mRNA availability	YOR304W	ISW2
nuclear gene mRNA availability	YEL044W	IES6
nuclear gene mRNA availability	YFL039C	ACT1
nuclear gene mRNA availability	YJL081C	ARP4
nuclear gene mRNA availability	YOR290C	SNF2
nuclear gene mRNA availability	YJL176C	SWI3
nuclear gene mRNA availability	YIL126W	STH1
nuclear gene mRNA availability	YMR091C	NPL6
nuclear gene mRNA availability	YLR321C	SFH1
nuclear gene mRNA availability	YGR056W	RSC1
nuclear gene mRNA availability	YGR002C	SWC4
nuclear gene mRNA availability	YGR099W	TEL2
nuclear gene mRNA availability	YBR175W	SWD3
nuclear gene mRNA availability	YAR003W	SWD1
nuclear gene mRNA availability	YLR015W	BRE2
nuclear gene mRNA availability	YLL002W	RTT109
nuclear gene mRNA availability	YNL330C	RPD3
nuclear gene mRNA availability	YDR310C	SUM1
nuclear gene mRNA availability	YIL084C	SDS3
nuclear gene mRNA availability	YPR179C	HDA3
nuclear gene mRNA availability	YGL058W	RAD6
nuclear gene mRNA availability	YDL074C	BRE1
nuclear gene mRNA availability	YHR090C	YNG2
nuclear gene mRNA availability	YOR244W	ESA1
cytoplasmic tRNA availability	YML080W	DUS1
cytoplasmic tRNA availability	YGR200C	ELP2
cytoplasmic tRNA availability	YPL101W	ELP4
cytoplasmic tRNA availability	YPL086C	ELP3
cytoplasmic tRNA availability	YMR312W	ELP6
cytoplasmic tRNA availability	YLR384C	IKI3
cytoplasmic tRNA availability	YNL147W	LSM7
cytoplasmic tRNA availability	YDR378C	LSM6
cytoplasmic tRNA availability	YOR262W	GPN2
cytoplasmic ribosome availability	YGL173C	XRN1
cytoplasmic ribosome availability	YLR293C	GSP1
cytoplasmic ribosome availability	YOR039W	CKB2
cytoplasmic ribosome availability	YPL204W	HRR25
cytoplasmic ribosome availability	YDR432W	NPL3
cytoplasmic ribosome availability	YNL147W	LSM7
cytoplasmic ribosome availability	YDR378C	LSM6
cytoplasmic ribosome availability	YLR320W	MMS22
cytoplasmic ribosome availability	YGR063C	SPT4
cytoplasmic ribosome availability	YOR123C	LEO1
cytoplasmic ribosome availability	YGL244W	RTF1
cytoplasmic ribosome availability	YLR418C	CDC73
cytoplasmic ribosome availability	YML069W	POB3
cytoplasmic ribosome availability	YOR262W	GPN2
cytoplasmic translation	YOR182C	RPS30B
cytoplasmic translation	YKL204W	EAP1
cytoplasmic translation	YMR116C	ASC1
cytoplasmic translation	YPR132W	RPS23B
cytoplasmic translation	YHR021C	RPS27B
cytoplasmic translation	YHR141C	RPL42B
cytoplasmic translation	YHR064C	SSZ1
cytoplasmic translation	YPL048W	CAM1
protein modification	YDR510W	SMT3
protein modification	YPL020C	ULP1
protein modification	YEL019C	MMS21
protein modification	YER038C	KRE29
protein modification	YDL105W	NSE4
protein modification	YML023C	NSE5
protein modification	YDR288W	NSE3
protein modification	YLR007W	NSE1
protein modification	YHR134W	WSS1
protein modification	YDL013W	SLX5
protein modification	YER116C	SLX8
protein modification	YPR131C	NAT3
protein modification	YHR013C	ARD1
protein modification	YDL040C	NAT1
protein modification	YLR244C	MAP1
protein modification	YHR064C	SSZ1
protein modification	YPL175W	SPT14
protein modification	YGL084C	GUP1
protein modification	YFL025C	BST1
protein modification	YJL062W	LAS21
protein modification	YGR036C	CAX4
protein modification	YGL027C	CWH41
protein modification	YNL080C	EOS1
protein modification	YDR245W	MNN10
protein modification	YJL183W	MNN11
protein trafficking	YKL073W	LHS1
protein trafficking	YPR088C	SRP54
protein trafficking	YLR242C	ARV1
protein trafficking	YDR414C	ERD1
protein trafficking	YBL058W	SHP1
protein trafficking	YML013W	UBX2
protein trafficking	YPL084W	BRO1
protein trafficking	YDL192W	ARF1
protein trafficking	YGL095C	VPS45
protein trafficking	YLR262C	YPT6
protein trafficking	YNL238W	KEX2
protein trafficking	YHR098C	SFB3
protein trafficking	YGL200C	EMP24
protein trafficking	YIL076W	SEC28
protein trafficking	YGR284C	ERV29
protein trafficking	YDR002W	YRB1
protein trafficking	YER009W	NTF2
protein trafficking	YMR308C	PSE1
protein trafficking	YLR347C	KAP95
protein degradation	YKL210W	UBA1
protein degradation	YDL020C	RPN4
protein degradation	YBR082C	UBC4
protein degradation	YDL132W	CDC53
protein degradation	YKL213C	DOA1
protein degradation	YDR069C	DOA4
protein degradation	YNL155W	CUZ1
protein degradation	YDR363W-A	SEM1
protein degradation	YPR103W	PRE2
protein degradation	YFR050C	PRE4
protein degradation	YDR394W	RPT3
protein degradation	YJL001W	PRE3
protein degradation	YOL038W	PRE6
protein degradation	YFR004W	RPN11
protein degradation	YOR259C	RPT4
protein degradation	YGL048C	RPT6
protein degradation	YPR108W	RPN7
protein degradation	YDL097C	RPN6
protein degradation	YDR054C	CDC34
protein degradation	YDL074C	BRE1
protein degradation	YGL058W	RAD6
protein degradation	YER125W	RSP5
protein degradation	YML013W	UBX2
protein degradation	YOR080W	DIA2
protein degradation	YBR173C	UMP1
cell cycle control	YFR028C	CDC14
cell cycle control	YLR079W	SIC1
cell cycle control	YFL029C	CAK1
cell cycle control	YER111C	SWI4
cell cycle control	YLR182W	SWI6
cell cycle control	YLL003W	SFI1
cell cycle control	YBR160W	CDC28
cell cycle control	YBR135W	CKS1
cell cycle control	YFR036W	CDC26
cell cycle control	YGL240W	DOC1
cell cycle control	YOR249C	APC5
cell cycle control	YDL008W	APC11
cell cycle control	YDR260C	SWM1
cell cycle control	YGL116W	CDC20
cell cycle control	YGL003C	CDH1
cell cycle control	YGR098C	ESP1
cell cycle control	YGR092W	DBF2
cell cycle control	YIL106W	MOB1
cell cycle control	YAL040C	CLN3
cell cycle control	YPR119W	CLB2
cell cycle control	YPR120C	CLB5
cell cycle control	YFL009W	CDC4
cell cycle control	YDR054C	CDC34
cell cycle control	YDL132W	CDC53
cell cycle control	YDR168W	CDC37
cell cycle control	YAR019C	CDC15
polarized growth and bud formation	YBL061C	SKT5
polarized growth and bud formation	YCL014W	BUD3
polarized growth and bud formation	YLR131C	ACE2
polarized growth and bud formation	YLR319C	BUD6
polarized growth and bud formation	YNL271C	BNI1
polarized growth and bud formation	YBR200W	BEM1
polarized growth and bud formation	YNL298W	CLA4
nuclear DNA replication	YNL102W	POL1
nuclear DNA replication	YBL035C	POL12
nuclear DNA replication	YIR008C	PRI1
nuclear DNA replication	YKL045W	PRI2
nuclear DNA replication	YDL102W	POL3
nuclear DNA replication	YJR006W	POL31
nuclear DNA replication	YJR043C	POL32
nuclear DNA replication	YNL262W	POL2
nuclear DNA replication	YDR121W	DPB4
nuclear DNA replication	YBL023C	MCM2
nuclear DNA replication	YEL032W	MCM3
nuclear DNA replication	YPR019W	MCM4
nuclear DNA replication	YLR274W	MCM5
nuclear DNA replication	YNL312W	RFA2
nuclear DNA replication	YOL094C	RFC4
nuclear DNA replication	YHR164C	DNA2
nuclear DNA replication	YKL113C	RAD27
nuclear DNA replication	YDL164C	CDC9
nuclear DNA replication	YPR135W	CTF4
nuclear DNA replication	YNL273W	TOF1
nuclear DNA replication	YCL061C	MRC1
nuclear DNA replication	YDR013W	PSF1
nuclear DNA replication	YJL072C	PSF2
nuclear DNA replication	YDR489W	SLD5
nuclear DNA replication	YGL113W	SLD3
nuclear DNA replication	YER104W	RTT105
nuclear DNA replication	YML065W	ORC1
nuclear DNA replication	YBR060C	ORC2
nuclear DNA replication	YPR162C	ORC4
nuclear DNA replication	YHR118C	ORC6
nuclear DNA replication	YJL194W	CDC6
nuclear DNA replication	YJR046W	TAH11
nuclear DNA replication	YIL150C	MCM10
nuclear DNA replication	YDR052C	DBF4
nuclear DNA replication	YLR103C	CDC45
nuclear DNA replication	YJL173C	RFA3
nuclear DNA replication	YDL017W	CDC7
nuclear DNA replication	YJL047C	RTT101
nuclear DNA replication	YPR164W	MMS1
nuclear DNA replication	YDR082W	STN1
nuclear DNA replication	YLR233C	EST1
nuclear DNA replication	YIL009C-A	EST3
nuclear DNA replication	YLR318W	EST2
nuclear DNA replication	YNL206C	RTT106
nuclear DNA replication	YBR195C	MSI1
nuclear DNA replication	YML102W	CAC2
nuclear DNA replication	YPR018W	RLF2
nuclear DNA replication	YML069W	POB3
chromosome cohesion	YFR027W	ECO1
chromosome cohesion	YMR076C	PDS5
chromosome cohesion	YPL008W	CHL1
chromosome cohesion	YOL094C	RFC4
chromosome cohesion	YOR144C	ELG1
chromosome cohesion	YCL016C	DCC1
chromosome cohesion	YHR191C	CTF8
chromosome cohesion	YMR078C	CTF18
chromosome cohesion	YFL008W	SMC1
chromosome cohesion	YJL074C	SMC3
chromosome cohesion	YDL003W	MCD1
chromosome cohesion	YER147C	SCC4
chromosome cohesion	YDR180W	SCC2
chromosome condensation	YBL097W	BRN1
chromosome condensation	YLR086W	SMC4
chromosome segregation	YBL031W	SHE1
chromosome segregation	YNL225C	CNM67
chromosome segregation	YLR457C	NBP1
chromosome segregation	YMR198W	CIK1
chromosome segregation	YOL069W	NUF2
chromosome segregation	YER018C	SPC25
chromosome segregation	YMR117C	SPC24
chromosome segregation	YKL052C	ASK1
chromosome segregation	YKR037C	SPC34
chromosome segregation	YKR083C	DAD2
chromosome segregation	YGL061C	DUO1
chromosome segregation	YGR113W	DAM1
chromosome segregation	YDR201W	SPC19
chromosome segregation	YDR016C	DAD1
chromosome segregation	YGR179C	OKP1
chromosome segregation	YHR172W	SPC97
chromosome segregation	YLR212C	TUB4
chromosome segregation	YBR156C	SLI15
chromosome segregation	YPL209C	IPL1
chromosome segregation	YDR356W	SPC110
chromosome segregation	YKL042W	SPC42
nuclear migration	YDR150W	NUM1
cytokinesis	YLR337C	VRP1
cytokinesis	YKL048C	ELM1
cytokinesis	YKL101W	HSL1
cytokinesis	YPL158C	AIM44
cytokinesis	YMR032W	HOF1
mother-daughter asymmetry	YHR143W	DSE2
meiotic cell division	YFL008W	SMC1
meiotic cell division	YJL074C	SMC3
meiotic cell division	YGL175C	SAE2
meiotic cell division	YNL250W	RAD50
meiotic cell division	YMR224C	MRE11
meiotic cell division	YDR369C	XRS2
meiotic cell division	YPL204W	HRR25
meiotic cell division	YDR310C	SUM1
meiotic cell division	YFR036W	CDC26
meiotic cell division	YGL240W	DOC1
meiotic cell division	YOR249C	APC5
meiotic cell division	YDL008W	APC11
meiotic cell division	YDR260C	SWM1
meiotic cell division	YAR019C	CDC15
endocytosis	YER125W	RSP5
endocytosis	YDR069C	DOA4
endocytosis	YER122C	GLO3
endocytosis	YBL047C	EDE1
endocytosis	YNL297C	MON2
endocytosis	YBL007C	SLA1
heat response	YER125W	RSP5
DNA damage response	YKL113C	RAD27
DNA damage response	YOL090W	MSH2
DNA damage response	YMR167W	MLH1
DNA damage response	YNL312W	RFA2
DNA damage response	YJL173C	RFA3
DNA damage response	YML032C	RAD52
DNA damage response	YER095W	RAD51
DNA damage response	YDL059C	RAD59
DNA damage response	YGL163C	RAD54
DNA damage response	YHR164C	DNA2
DNA damage response	YLR234W	TOP3
DNA damage response	YMR190C	SGS1
DNA damage response	YPL024W	RMI1
DNA damage response	YPL022W	RAD1
DNA damage response	YEL019C	MMS21
DNA damage response	YER038C	KRE29
DNA damage response	YDL105W	NSE4
DNA damage response	YML023C	NSE5
DNA damage response	YDR288W	NSE3
DNA damage response	YLR007W	NSE1
DNA damage response	YDR386W	MUS81
DNA damage response	YNL250W	RAD50
DNA damage response	YMR224C	MRE11
DNA damage response	YDR369C	XRS2
DNA damage response	YDR004W	RAD57
DNA damage response	YDR076W	RAD55
DNA damage response	YJR006W	POL31
DNA damage response	YJR043C	POL32
DNA damage response	YLR032W	RAD5
DNA damage response	YGL058W	RAD6
DNA damage response	YCR066W	RAD18
DNA damage response	YHR154W	RTT107
DNA damage response	YJL047C	RTT101
DNA damage response	YLR320W	MMS22
DNA damage response	YPR164W	MMS1
DNA damage response	YPR135W	CTF4
DNA damage response	YNL273W	TOF1
DNA damage response	YKL112W	ABF1
DNA damage response	YCL061C	MRC1
DNA damage response	YPL153C	RAD53
DNA damage response	YOL094C	RFC4
DNA damage response	YDR075W	PPH3
DNA damage response	YNL201C	PSY2
DNA damage response	YHR031C	RRM3
DNA damage response	YHR134W	WSS1
DNA damage response	YDR363W	ESC2
DNA damage response	YPL008W	CHL1
DNA damage response	YDL013W	SLX5
DNA damage response	YER116C	SLX8
DNA damage response	YGR099W	TEL2
DNA damage response	YDL074C	BRE1
starvation response	YKL048C	ELM1
starvation response	YGL115W	SNF4
starvation response	YOL081W	IRA2
starvation response	YMR016C	SOK2
nitrogen starvation response	YEL007W	MIT1
nitrogen starvation response	YGL115W	SNF4
nitrogen starvation response	YMR016C	SOK2
nitrogen starvation response	YHR186C	KOG1
nitrogen starvation response	YNL006W	LST8
nitrogen starvation response	YMR028W	TAP42
nitrogen starvation response	YOR014W	RTS1
nitrogen starvation response	YLR423C	ATG17
mating	YMR043W	MCM1
mating	YDR200C	VPS64
mating	YBL016W	FUS3
mating	YOR057W	SGT1
mating	YMR198W	CIK1
other	YHR142W	CHS7
other	YLR087C	CSF1
other	YFR012W	DCV1
other	YMR221C	FMP42
other	YOR183W	FYV12
other	YPL056C	LCL1
other	YPL055C	LGE1
other	YEL033W	MTC7
other	YDR276C	PMP3
other	YEL057C	SDD1
other	YHR009C	TDA3
other	YNL300W	TOS6
other	YDR524C-B	YDR524C-B
other	YLR225C	YLR225C
other	YML020W	YML020W
other	YMR001C-A	YMR001C-A
other	YNL095C	YNL095C
other	YPL062W	YPL062W
