# Supplementary material for: Identification of different classes of genome instability suppressor genes through analysis of DNA damage response markers
Source: G3 (Bethesda). 2024 Mar 25;14(6):jkae064. doi: 10.1093/g3journal/jkae064 (PMC11152081; doi:10.1093/g3journal/jkae064)
Supplement: jkae064_Supplementary_Data [file jkae064_supplementary_data.zip › Supplementary_Table_3_G3-2024-404884.xlsx]

## Sheet: Summary
Supplemental Table 3. High and low confidence DNA damage suppressing genes
Sheets
High_Confidence_Alleles	Alleles identified in more than one DDR marker screen (after removing the lower left quadrant mutations from the Hug1/Rnr3 data)
Low_Confidence_Alleles	Alleles identified in only one DDR marker screen
High_Confidence_Genes	Genes implicated by the high confidence allele list (genes can appear more than once)
Low_Confidence_Genes	Genes implicated by the low confidence allele list (genes can appear more than once)
Columns High_Confidence_Alleles and Low_Confidence_Alleles
Allele	Allele name
ORF	Systematic name for the gene affected by the mutation
Gene	Locus name for the gene affected by the mutation
Rnr3_Z	Z-score for the Rnr3 induction
Rnr3_Sig	Allele is signficiant in the Rnr3 screen; TRUE, FALSE, or missing
Fold_Hug1GFP	Fold increase in the Hug1-EGFP signal (merged data)
Hug1_FDR	Adjusted p-value for the increase in the Hug1-EGFP signal
Hug1_Sig	Allele is significant in the Hug1 screen; TRUE, FALSE, or missing
Fraction_with_Ddc2_Foci	Fraction of cells with Ddc2 foci for mutant strain (merged data)
Ddc2_Sig	Allele is significant in the Ddc2 screen; TRUE, FALSE, or missing
Percent_with_Rad52_Foci	Percent of cells with Rad52 foci in the diploid screen
Rad52D_sig	Allele is significant in the Rad52 diploid screen; TRUE, FALSE, or missing
Rad52H_sig	Allele is significant in the Rad52 haploid screen; TRUE, FALSE, or missing
DDR_Count	Number of screens where allele is significant
Columns High_Confidence_Genes and Low_Confidence_Genes
Category	Broad category for gene
ORF	Systematic name for the gene
Gene	Locus name for the gene

## Sheet: High_Confidence_Alleles
ORF	Gene	Allele	Fold_Hug1GFP	Hug1_FDR	Hug1_Sig	Rnr3_Z	Rnr3_Sig	Fraction_with_Ddc2_Foci	Ddc2_Sig	Percent_with_Rad52_Foci	Rad52D_Sig	Rad52H_Sig	DDR_Count
YPR164W	MMS1	mms1	3.87199	0	TRUE	2.51155	TRUE	0.189759	TRUE	37.6535	TRUE	TRUE	5
YMR224C	MRE11	mre11	3.08567	0	TRUE	3.43258	TRUE	0.194639	TRUE	16.129	TRUE	TRUE	5
YJR043C	POL32	pol32	2.66316	0	TRUE	5.96177	TRUE	0.0624442	TRUE	18.9696	TRUE	TRUE	5
YER095W	RAD51	rad51	3.15862	0	TRUE	5.46361	TRUE	0.136986	TRUE	27.1552	TRUE	TRUE	5
YGL163C	RAD54	rad54	3.54532	0	TRUE	4.96956	TRUE	0.162113	TRUE	22.7692	TRUE	TRUE	5
YDR076W	RAD55	rad55	2.98379	0	TRUE	4.63594	TRUE	0.120242	TRUE	15.4955	TRUE	TRUE	5
YPL024W	RMI1	rmi1	2.29076	0	TRUE	3.57064	TRUE	0.125	TRUE	26.4753	TRUE	TRUE	5
YHR031C	RRM3	rrm3	2.44866	0	TRUE	4.7537	TRUE	0.113128	TRUE	26.4543	TRUE	TRUE	5
YJL047C	RTT101	rtt101	3.52174	0	TRUE	2.71309	TRUE	0.116315	TRUE	28.9773	TRUE	TRUE	5
YHR154W	RTT107	rtt107	2.40061	0	TRUE	2.19687	TRUE	0.0693359	TRUE	26.5879	TRUE	TRUE	5
YLL002W	RTT109	rtt109	3.98378	0	TRUE	3.62964	TRUE	0.177856	TRUE	35.8824	TRUE	TRUE	5
YER116C	SLX8	slx8	7.21705	0	TRUE	5.76413	TRUE	0.208084	TRUE	26.6142	TRUE	TRUE	5
YHR134W	WSS1	wss1	2.01167	3.35063e-12	TRUE	2.43607	TRUE	0.0724346	TRUE	26.045	TRUE	TRUE	5
YJL115W	ASF1	asf1	missing	missing	missing	4.93703	TRUE	0.182143	TRUE	19.8198	TRUE	TRUE	4
YMR078C	CTF18	ctf18	2.46458	0	TRUE	1.97917	FALSE	0.092925	TRUE	18.4019	TRUE	TRUE	4
YPR135W	CTF4	ctf4	3.96874	0	TRUE	1.82632	FALSE	0.194245	TRUE	32.5617	TRUE	TRUE	4
YOR144C	ELG1	elg1	1.47127	0.00878231	TRUE	0.296978	FALSE	0.106653	TRUE	26.9051	TRUE	TRUE	4
YDR363W	ESC2	esc2	1.83802	2.24118e-08	TRUE	2.01919	TRUE	0.090784	TRUE	29.8851	TRUE	missing	4
YOR025W	HST3	hst3	1.40402	0.0401596	TRUE	1.72544	FALSE	0.102138	TRUE	36.2176	TRUE	TRUE	4
YLR320W	MMS22	mms22	6.50401	0	TRUE	4.00533	TRUE	0.283863	TRUE	13.5338	FALSE	TRUE	4
YCL061C	MRC1	mrc1	2.77461	0	TRUE	5.61421	TRUE	0.157143	TRUE	11.0465	FALSE	TRUE	4
YAR002W	NUP60	nup60	2.10416	1.55998e-14	TRUE	1.72543	FALSE	0.0960076	TRUE	24.186	TRUE	TRUE	4
YKL113C	RAD27	rad27	12.7098	0	TRUE	9.38331	TRUE	0.15973	TRUE	17.8571	TRUE	missing	4
YLR032W	RAD5	rad5	1.76491	5.4958e-07	TRUE	3.38485	TRUE	0.133144	TRUE	4.86486	FALSE	TRUE	4
YDR004W	RAD57	rad57	2.68928	0	TRUE	missing	missing	0.128151	TRUE	23.1183	TRUE	TRUE	4
YDL059C	RAD59	rad59	1.70789	5.3168e-06	TRUE	1.1672	FALSE	0.0782779	TRUE	26.8293	TRUE	TRUE	4
YMR190C	SGS1	sgs1	1.78802	2.07684e-07	TRUE	2.69687	TRUE	0.0930626	TRUE	20.7547	TRUE	missing	4
YLR079W	SIC1	sic1	2.06842	1.27029e-13	TRUE	3.19883	TRUE	0.13826	TRUE	2.01613	FALSE	TRUE	4
YMR179W	SPT21	spt21	3.90562	0	TRUE	2.04161	TRUE	0.149452	TRUE	14.9123	FALSE	TRUE	4
YML102W	CAC2	cac2	1.6365	6.83287e-05	TRUE	-0.130619	FALSE	0.0763975	TRUE	6.4	FALSE	TRUE	3
YPL008W	CHL1	chl1	1.52596	0.00212252	TRUE	-0.256992	FALSE	0.059789	TRUE	6.12245	FALSE	TRUE	3
YPR120C	CLB5	clb5	1.70207	6.58163e-06	TRUE	0.286447	FALSE	0.0926773	TRUE	13.7255	FALSE	TRUE	3
YNL155W	CUZ1	cuz1	1.47727	0.00760415	TRUE	0.020234	FALSE	0.106309	TRUE	10.6509	FALSE	TRUE	3
YCL016C	DCC1	dcc1	1.99342	9.32975e-12	TRUE	1.83198	FALSE	0.0539359	TRUE	5.43478	FALSE	TRUE	3
YPL194W	DDC1	ddc1	1.03444	0.993381	FALSE	-0.167812	FALSE	0.0541985	TRUE	15.5061	TRUE	TRUE	3
YOR080W	DIA2	dia2	4.32432	0	TRUE	4.8866	TRUE	0.21519	TRUE	6.81818	FALSE	missing	3
YDR121W	DPB4	dpb4	1.68306	1.34046e-05	TRUE	0.342938	FALSE	0.0933442	TRUE	10.2362	FALSE	TRUE	3
YKL048C	ELM1	elm1	11.7802	0	TRUE	2.22507	TRUE	0.0488798	TRUE	8.43373	FALSE	missing	3
YOL081W	IRA2	ira2	2.39752	0	TRUE	3.32074	TRUE	0.080292	TRUE	6.73077	FALSE	missing	3
YOR123C	LEO1	leo1	1.40124	0.0426481	TRUE	2.99506	TRUE	0.0293501	FALSE	4.69799	FALSE	TRUE	3
YBR098W	MMS4	mms4	1.35224	0.107137	FALSE	1.21123	FALSE	0.10315	TRUE	18.9264	TRUE	TRUE	3
YOL090W	MSH2	msh2	1.71286	4.41929e-06	TRUE	1.07189	FALSE	0.0540335	TRUE	15.2778	TRUE	missing	3
YDR386W	MUS81	mus81	1.50817	0.00345	TRUE	0.7204	FALSE	0.0503202	TRUE	23.7288	TRUE	missing	3
YKR082W	NUP133	nup133	2.90351	0	TRUE	1.79694	FALSE	missing	missing	27.6693	TRUE	TRUE	3
YGR078C	PAC10	pac10	1.77993	2.91024e-07	TRUE	0.814979	FALSE	0.0729053	TRUE	23.7822	TRUE	missing	3
YOR368W	RAD17	rad17	0.982976	0.993381	FALSE	-0.366692	FALSE	0.0586354	TRUE	19.7917	TRUE	TRUE	3
YML032C	RAD52	rad52	4.64956	0	TRUE	5.03345	TRUE	0.159827	TRUE	4.42478	FALSE	missing	3
YPR018W	RLF2	rlf2	1.60226	0.000213784	TRUE	1.31477	FALSE	0.0644628	TRUE	9.09091	FALSE	TRUE	3
YOR014W	RTS1	rts1	1.46508	0.0101976	TRUE	0.948955	FALSE	0.0570093	TRUE	6.09756	FALSE	TRUE	3
YGL066W	SGF73	sgf73	1.59727	0.000250642	TRUE	0.41818	FALSE	0.0638528	TRUE	3.48259	FALSE	TRUE	3
YDL013W	SLX5	slx5	5.53039	0	TRUE	5.6349	TRUE	0.117521	TRUE	11.7021	FALSE	missing	3
YAR003W	SWD1	swd1	1.4208	0.028337	TRUE	1.21314	FALSE	0.0568928	TRUE	1.1236	FALSE	TRUE	3
YLR234W	TOP3	top3	2.50768	0	TRUE	1.2403	FALSE	0.108642	TRUE	1.9305	FALSE	TRUE	3
YML028W	TSA1	tsa1	1.94643	1.14696e-10	TRUE	0.529671	FALSE	0.113715	TRUE	12.8814	FALSE	TRUE	3
YPR088C	SRP54	vps69	2.20488	0	TRUE	missing	missing	0.0497041	TRUE	15.4762	TRUE	missing	3
YDR369C	XRS2	xrs2	3.61591	0	TRUE	1.30273	FALSE	0.110609	TRUE	9.17874	FALSE	TRUE	3
YLR234W	TOP3	ylr235c	2.27711	0	TRUE	3.03275	TRUE	0.0974478	TRUE	2.27273	FALSE	missing	3
YDR448W	ADA2	ada2	1.6395	6.19182e-05	TRUE	missing	missing	0.0497367	TRUE	10.5	FALSE	missing	2
YMR120C	ADE17	ade17	0.895735	0.994751	FALSE	2.1224	TRUE	missing	missing	4.27807	FALSE	TRUE	2
YPL158C	AIM44	aim44	2.46707	0	TRUE	0.877826	FALSE	0.0498982	TRUE	1.65746	FALSE	missing	2
YKL114C	APN1	apn1	1.09085	0.977594	FALSE	-0.278247	FALSE	0.0679612	TRUE	0.630915	FALSE	TRUE	2
YHR013C	ARD1	ard1	1.48881	0.00574411	TRUE	missing	missing	0.0538721	TRUE	7.6087	FALSE	missing	2
YDL192W	ARF1	arf1	1.73196	2.0903e-06	TRUE	-0.137517	FALSE	0.0490566	TRUE	3.2967	FALSE	missing	2
YLR242C	ARV1	arv1	2.35542	0	TRUE	2.78528	TRUE	0.0418552	FALSE	5.02513	FALSE	missing	2
YBR200W	BEM1	bem1	2.41304	0	TRUE	missing	missing	0.0558195	TRUE	1.10294	FALSE	missing	2
YER155C	BEM2	bem2	0.942105	0.993381	FALSE	2.24022	TRUE	0.0494938	TRUE	7.14286	FALSE	missing	2
YPL084W	BRO1	bro1	1.74556	1.20731e-06	TRUE	missing	missing	0.0592044	TRUE	8.99183	FALSE	missing	2
YPL069C	BTS1	bts1	2.14201	0	TRUE	0.693386	FALSE	0.0256176	FALSE	17.5676	TRUE	missing	2
YCL014W	BUD3	bud3	1.57992	0.000433066	TRUE	0.691159	FALSE	0.0651974	TRUE	2.92683	FALSE	missing	2
YDL102W	POL3	cdc2-1	1.95161	8.77411e-11	TRUE	4.94629	TRUE	missing	missing	missing	missing	missing	2
YDL102W	POL3	cdc2-2	1.48	0.00714681	TRUE	4.16208	TRUE	missing	missing	missing	missing	missing	2
YDL102W	POL3	cdc2-7	4.51613	0	TRUE	4.65654	TRUE	missing	missing	missing	missing	missing	2
YLR418C	CDC73	cdc73	4.39755	0	TRUE	missing	missing	0.0466321	FALSE	16.6667	TRUE	missing	2
YJR057W	CDC8	cdc8-1	4.4	0	TRUE	8.8112	TRUE	missing	missing	missing	missing	missing	2
YJR057W	CDC8	cdc8-2	6.51075	0	TRUE	8.43871	TRUE	missing	missing	missing	missing	missing	2
YER164W	CHD1	chd1	1.34356	0.124489	FALSE	2.22032	TRUE	0.046466	FALSE	1.03627	FALSE	TRUE	2
YMR198W	CIK1	cik1	2.06898	1.21708e-13	TRUE	missing	missing	0.0228659	FALSE	4.42105	FALSE	TRUE	2
YAL040C	CLN3	cln3	1.64863	4.54816e-05	TRUE	1.06363	FALSE	0.0300207	FALSE	7.5188	FALSE	TRUE	2
YNL225C	CNM67	cnm67	1.93452	2.11415e-10	TRUE	missing	missing	0.0612245	TRUE	0.694444	FALSE	missing	2
YNL052W	COX5A	cox5a	2.27273	0	TRUE	-1.56894	FALSE	0.0497788	TRUE	0.8	FALSE	missing	2
YMR048W	CSM3	csm3	1.37693	0.0680167	FALSE	1.83871	FALSE	0.0825771	TRUE	0.485437	FALSE	TRUE	2
YHR191C	CTF8	ctf8	1.97032	3.25138e-11	TRUE	1.45881	FALSE	0.0414013	FALSE	6.22222	FALSE	TRUE	2
YGR092W	DBF2	dbf2	1.56669	0.000654793	TRUE	0.707825	FALSE	0.0888689	TRUE	6.97674	FALSE	missing	2
YDR052C	DBF4	dbf4-1	2.53	0	TRUE	2.4537	TRUE	missing	missing	missing	missing	missing	2
YFR012W	DCV1	dcv1	1.6125	0.000152285	TRUE	-0.1988	FALSE	0.04947	TRUE	13.6364	FALSE	missing	2
YHR164C	DNA2	dna2-1	2.26	0	TRUE	2.58308	TRUE	missing	missing	missing	missing	missing	2
YKL213C	DOA1	doa1	1.39444	0.0483481	TRUE	1.98171	FALSE	missing	missing	4.27046	FALSE	TRUE	2
YGL043W	DST1	dst1	1.03187	0.993381	FALSE	0.525057	FALSE	0.0520749	TRUE	6.19469	FALSE	TRUE	2
YKL204W	EAP1	eap1	1.66495	2.58059e-05	TRUE	-0.15788	FALSE	0.0480296	TRUE	4.71698	FALSE	missing	2
YBR078W	ECM33	ecm33	1.45331	0.0136306	TRUE	0.759474	FALSE	0.0574163	TRUE	0.45045	FALSE	missing	2
YMR312W	ELP6	elp6	1.47679	0.00766824	TRUE	-1.2359	FALSE	0.0248815	FALSE	16.0622	TRUE	missing	2
YNL080C	EOS1	eos1	1.62121	0.000114969	TRUE	0.851086	FALSE	0.0508069	TRUE	1.5748	FALSE	missing	2
YMR219W	ESC1	esc1	1.20001	0.65786	FALSE	1.04226	FALSE	0.0520685	TRUE	6.08696	FALSE	TRUE	2
YLR233C	EST1	est1	2.45911	0	TRUE	0.504932	FALSE	0.0677291	TRUE	1.1194	FALSE	missing	2
YLR318W	EST2	est2	8.1407	0	TRUE	missing	missing	0.206933	TRUE	4.31655	FALSE	missing	2
YIL009C-A	EST3	est3	3.69483	0	TRUE	0.402537	FALSE	0.160775	TRUE	1.72414	FALSE	missing	2
YBR026C	ETR1	etr1	1.40085	0.042826	TRUE	2.41964	TRUE	0.0321101	FALSE	1.31579	FALSE	missing	2
YBL016W	FUS3	fus3	1.70659	5.56174e-06	TRUE	0.599663	FALSE	missing	missing	5.05051	FALSE	TRUE	2
YOR183W	FYV12	fyv12	1.43094	0.0227305	TRUE	-0.739517	FALSE	0.0502183	TRUE	3.19635	FALSE	missing	2
YMR307W	GAS1	gas1	1.6369	6.754e-05	TRUE	2.02791	TRUE	0.0462671	FALSE	9.28571	FALSE	missing	2
YMR189W	GCV2	gcv2	1.05882	0.993381	FALSE	2.19131	TRUE	missing	missing	16.4474	TRUE	missing	2
YEL042W	GDA1	gda1	1.66258	2.80952e-05	TRUE	1.18086	FALSE	0.036036	FALSE	15.873	TRUE	missing	2
YGL084C	GUP1	gup1	2.46629	0	TRUE	0.826939	FALSE	0.0510678	TRUE	5.88235	FALSE	missing	2
YPR179C	HDA3	hda3	1.48214	0.00679139	TRUE	3.30381	TRUE	0.0366528	FALSE	0.96463	FALSE	missing	2
YPL204W	HRR25	hrr25-ph	1.41053	0.0353998	TRUE	2.24604	TRUE	missing	missing	missing	missing	missing	2
YLR384C	IKI3	iki3	1.94545	1.20245e-10	TRUE	0.097592	FALSE	0.0511416	TRUE	1.06383	FALSE	missing	2
YDR332W	IRC3	irc3	0.959459	0.993381	FALSE	0.271517	FALSE	0.0480226	TRUE	24.4286	TRUE	missing	2
YFR038W	IRC5	irc5	1.03107	0.993381	FALSE	0.153778	FALSE	0.0702275	TRUE	20.7775	TRUE	missing	2
YOR304W	ISW2	isw2	2.37059	0	TRUE	8.44162	TRUE	0.0352361	FALSE	5.66038	FALSE	missing	2
YGL133W	ITC1	itc1	1.78421	2.42985e-07	TRUE	7.82869	TRUE	0.0318417	FALSE	3.79147	FALSE	missing	2
YPL055C	LGE1	lge1	1.70724	5.43781e-06	TRUE	-0.011351	FALSE	0.0577465	TRUE	4.56274	FALSE	missing	2
YDR439W	LRS4	lrs4	1.09884	0.96498	FALSE	-1.47943	FALSE	0.143844	TRUE	40.8867	TRUE	missing	2
YDR378C	LSM6	lsm6	1.45223	0.0139209	TRUE	2.74613	TRUE	0.0327724	FALSE	9.95851	FALSE	missing	2
YIL150C	MCM10	mcm10-1	10.55	0	TRUE	2.23636	TRUE	missing	missing	missing	missing	missing	2
YOL076W	MDM20	mdm20	missing	missing	missing	missing	missing	0.0733229	TRUE	20.9003	TRUE	missing	2
YER091C	MET6	met6	1.39331	0.0493843	TRUE	2.59202	TRUE	missing	missing	2.7027	FALSE	missing	2
YIR033W	MGA2	mga2	1.47628	0.00775699	TRUE	-0.629804	FALSE	0.0507197	TRUE	4.34783	FALSE	missing	2
YMR167W	MLH1	mlh1	1.51401	0.00294014	TRUE	0.0578511	FALSE	0.0415879	FALSE	19.3959	TRUE	missing	2
YGL087C	MMS2	mms2	1.16004	0.809201	FALSE	0.476654	FALSE	0.0689189	TRUE	7.2165	FALSE	TRUE	2
YJL183W	MNN11	mnn11	2.61494	0	TRUE	-0.0478099	FALSE	0.062302	TRUE	9.27152	FALSE	missing	2
YPR131C	NAT3	nat3	1.86632	6.11773e-09	TRUE	missing	missing	0.0516899	TRUE	4.81283	FALSE	missing	2
YDR176W	NGG1	ngg1	1.73405	1.92464e-06	TRUE	missing	missing	0.0532151	TRUE	11.3636	FALSE	missing	2
YLR007W	NSE1	nse1-16	2.46842	0	TRUE	2.00481	TRUE	missing	missing	missing	missing	missing	2
YDR150W	NUM1	num1	1.71141	4.66792e-06	TRUE	0.762713	FALSE	0.0496032	TRUE	5	FALSE	missing	2
YLR337C	VRP1	opi9	1.84524	1.63074e-08	TRUE	1.43967	FALSE	0.0867052	TRUE	4.71698	FALSE	missing	2
YML065W	ORC1	orc1-ph	4.31579	0	TRUE	2.32775	TRUE	missing	missing	missing	missing	missing	2
YBR060C	ORC2	orc2-1	2.02597	1.49734e-12	TRUE	3.6013	TRUE	missing	missing	missing	missing	missing	2
YJL179W	PFD1	pfd1	1.92644	3.18435e-10	TRUE	missing	missing	0.0432432	FALSE	18.2609	TRUE	missing	2
YML069W	POB3	pob3-l78r	1.95238	8.45798e-11	TRUE	2.09459	TRUE	missing	missing	missing	missing	missing	2
YNL102W	POL1	pol1-1	32.63	0	TRUE	3.96974	TRUE	missing	missing	missing	missing	missing	2
YNL102W	POL1	pol1-13	8.92	0	TRUE	2.67904	TRUE	missing	missing	missing	missing	missing	2
YNL102W	POL1	pol1-2	2.17204	0	TRUE	3.90097	TRUE	missing	missing	missing	missing	missing	2
YBL035C	POL12	pol12-ts	4.4	0	TRUE	4.42094	TRUE	missing	missing	missing	missing	missing	2
YNL262W	POL2	pol2-12	2.05263	3.17293e-13	TRUE	2.15917	TRUE	missing	missing	missing	missing	missing	2
YJR006W	POL31	pol31-ph	8.8	0	TRUE	2.26466	TRUE	missing	missing	missing	missing	missing	2
YNR052C	POP2	pop2	1.56198	0.000755688	TRUE	missing	missing	0.0728155	TRUE	1.17647	FALSE	missing	2
YFR050C	PRE4	pre4-ph	2.02	2.08933e-12	TRUE	3.64565	TRUE	missing	missing	missing	missing	missing	2
YIR008C	PRI1	pri1-m4	35.79	0	TRUE	3.58358	TRUE	missing	missing	missing	missing	missing	2
YKL045W	PRI2	pri2-1	2.68	0	TRUE	3.85199	TRUE	missing	missing	missing	missing	missing	2
YGR006W	PRP18	prp18	3.50888	0	TRUE	missing	missing	0.0685279	TRUE	2.48963	FALSE	missing	2
YPL022W	RAD1	rad1	1.41262	0.0338538	TRUE	0.294112	FALSE	0.057372	TRUE	2.5641	FALSE	missing	2
YCR066W	RAD18	rad18	2.31534	0	TRUE	missing	missing	0.081225	TRUE	0.938967	FALSE	missing	2
YER173W	RAD24	rad24	0.938456	0.993381	FALSE	-0.229709	FALSE	0.0667421	TRUE	7.97414	FALSE	TRUE	2
YNL250W	RAD50	rad50	3.24551	0	TRUE	missing	missing	0.145383	TRUE	13.2013	FALSE	missing	2
YGL058W	RAD6	rad6	1.61748	0.000128689	TRUE	-0.152139	FALSE	0.0755814	TRUE	7.53425	FALSE	missing	2
YDR014W	RAD61	rad61	1.1635	0.807605	FALSE	0.641284	FALSE	0.0381613	FALSE	17.8182	TRUE	TRUE	2
YDR217C	RAD9	rad9	0.956364	0.993381	FALSE	-0.556777	FALSE	0.053542	TRUE	5.42169	FALSE	TRUE	2
YNL312W	RFA2	rfa2-ph	12.14	0	TRUE	2.59388	TRUE	missing	missing	missing	missing	missing	2
YLR176C	RFX1	rfx1	22.7107	0	TRUE	16.1948	TRUE	0.0357942	FALSE	3.06122	FALSE	missing	2
YDR279W	RNH202	rnh202	1.17269	0.777515	FALSE	-1.40716	FALSE	0.102304	TRUE	1.17647	FALSE	TRUE	2
YLR154C	RNH203	rnh203	1.22258	0.560273	FALSE	-0.276342	FALSE	0.0501074	TRUE	3.38164	FALSE	TRUE	2
YNL330C	RPD3	rpd3	1.81818	5.56446e-08	TRUE	-0.420669	FALSE	0.0920455	TRUE	0.998336	FALSE	missing	2
YHR141C	RPL42B	rpl42b	1.52667	0.00208363	TRUE	missing	missing	0.0638086	TRUE	missing	missing	missing	2
YFR004W	RPN11	rpn11-14	2.34	0	TRUE	2.36242	TRUE	missing	missing	missing	missing	missing	2
YDL020C	RPN4	rpn4	1.54398	0.00129427	TRUE	0.633383	FALSE	0.0886752	TRUE	4.08163	FALSE	missing	2
YOR182C	RPS30B	rps30b	1.42541	0.0255979	TRUE	-0.0791127	FALSE	0.049579	TRUE	10.929	FALSE	missing	2
YOR259C	RPT4	rpt4-145	2.3172	0	TRUE	2.30046	TRUE	missing	missing	missing	missing	missing	2
YGL048C	RPT6	rpt6-1	2.52105	0	TRUE	9.20502	TRUE	missing	missing	missing	missing	missing	2
YGL244W	RTF1	rtf1	1.50318	0.00392556	TRUE	2.33219	TRUE	0.018018	FALSE	8.97436	FALSE	missing	2
YER104W	RTT105	rtt105	1.7728	3.92579e-07	TRUE	missing	missing	0.107486	TRUE	missing	missing	missing	2
YDR159W	SAC3	sac3	2.77328	0	TRUE	2.10463	TRUE	0.0300429	FALSE	10.7843	FALSE	missing	2
YGL175C	SAE2	sae2	2.1829	0	TRUE	-0.312842	FALSE	0.0234172	FALSE	22.8571	TRUE	missing	2
YDR363W-A	SEM1	sem1	1.47049	0.00894689	TRUE	1.12316	FALSE	0.094768	TRUE	10.8108	FALSE	missing	2
YHR098C	SFB3	sfb3	1.64	6.11668e-05	TRUE	missing	missing	0.0538462	TRUE	missing	missing	missing	2
YOR057W	SGT1	sgt1-5	1.59474	0.000271296	TRUE	2.43554	TRUE	missing	missing	missing	missing	missing	2
YPR161C	SGV1	sgv1-23	1.7561	7.86026e-07	TRUE	2.61052	TRUE	missing	missing	missing	missing	missing	2
YNL236W	SIN4	sin4	1.65379	3.85881e-05	TRUE	0.175862	FALSE	missing	missing	1.23457	FALSE	TRUE	2
YBL061C	SKT5	skt5	1.92814	2.9267e-10	TRUE	0.568851	FALSE	0.0556079	TRUE	0.515464	FALSE	missing	2
YBL007C	SLA1	sla1	2.20958	0	TRUE	1.73275	FALSE	0.0687831	TRUE	0.456621	FALSE	missing	2
YLR139C	SLS1	sls1	1.4011	0.0426628	TRUE	missing	missing	0.0484522	TRUE	5.11364	FALSE	missing	2
YDR510W	SMT3	smt3-331	18.28	0	TRUE	2.8998	TRUE	missing	missing	missing	missing	missing	2
YGL115W	SNF4	snf4	1.52486	0.00218658	TRUE	1.34196	FALSE	0.056266	TRUE	1.16959	FALSE	missing	2
YGR063C	SPT4	spt4	2.35062	0	TRUE	missing	missing	0.148551	TRUE	5.71429	FALSE	missing	2
YGR104C	SRB5	srb5	1.60109	0.000221758	TRUE	missing	missing	0.0484027	TRUE	2.85714	FALSE	missing	2
YHR064C	SSZ1	ssz1	2.88359	0	TRUE	missing	missing	0.129649	TRUE	3.06122	FALSE	missing	2
YDR082W	STN1	stn1-13	9.32	0	TRUE	4.34021	TRUE	missing	missing	missing	missing	missing	2
YMR039C	SUB1	sub1	1.42855	0.0239841	TRUE	1.63164	FALSE	0.0150188	FALSE	12.2449	FALSE	TRUE	2
YDR310C	SUM1	sum1	1.53704	0.00156489	TRUE	0.467825	FALSE	0.0334243	FALSE	2.8169	FALSE	TRUE	2
YGR002C	SWC4	swc4-4	1.67	2.14383e-05	TRUE	2.95206	TRUE	missing	missing	missing	missing	missing	2
YLR182W	SWI6	swi6	4.34458	0	TRUE	missing	missing	0.0323176	FALSE	15.6522	TRUE	missing	2
YHR167W	THP2	thp2	1.5896	0.00032073	TRUE	0.561839	FALSE	missing	missing	0.8	FALSE	TRUE	2
YNL273W	TOF1	tof1	1.53026	0.00189202	TRUE	1.37174	FALSE	0.0697013	TRUE	0.598802	FALSE	missing	2
YDR092W	UBC13	ubc13	1.21765	0.574983	FALSE	0.0245872	FALSE	0.0565863	TRUE	13.1579	FALSE	TRUE	2
YBR082C	UBC4	ubc4	1.90244	1.07855e-09	TRUE	2.01196	TRUE	0.0417476	FALSE	missing	missing	missing	2
YPL020C	ULP1	ulp1-333	17.3	0	TRUE	5.32149	TRUE	missing	missing	missing	missing	missing	2
YBR173C	UMP1	ump1	1.40639	0.0384064	TRUE	missing	missing	0.0918079	TRUE	0.77821	FALSE	missing	2
YGR020C	VMA7	vma7	1.81657	5.96923e-08	TRUE	missing	missing	0.065389	TRUE	0.632911	FALSE	missing	2
YEL051W	VMA8	vma8	1.48563	0.00620649	TRUE	missing	missing	0.10172	TRUE	8.86076	FALSE	missing	2
YKL119C	VPH2	vph2	1.4398	0.0185313	TRUE	missing	missing	0.0559006	TRUE	5.26316	FALSE	missing	2
YKR001C	VPS1	vps1	1.47159	0.00872775	TRUE	-0.629346	FALSE	0.0618026	TRUE	4.25532	FALSE	missing	2
YGL095C	VPS45	vps45	3.19337	0	TRUE	missing	missing	0.0571429	TRUE	6.42202	FALSE	missing	2
YDR485C	VPS72	vps72	1.01579	0.993381	FALSE	0.134545	FALSE	0.0453515	FALSE	25.3472	TRUE	TRUE	2
YML007W	YAP1	yap1	1.23834	0.489037	FALSE	1.69406	FALSE	0.054007	TRUE	4.8	FALSE	TRUE	2
YCL061C	MRC1	ycl060c	2.67033	0	TRUE	4.83019	TRUE	missing	missing	missing	missing	missing	2
YDL164C	CDC9	ydl162c	1.2465	0.450133	FALSE	4.43682	TRUE	0.0970043	TRUE	0.632911	FALSE	missing	2
YDR524C-B	YDR524C-B	ydr524c-b	1.64052	6.05482e-05	TRUE	missing	missing	0.0503226	TRUE	missing	missing	missing	2
YML020W	YML020W	yml020w	1.3992	0.044028	TRUE	-0.291638	FALSE	0.0502513	TRUE	5.30303	FALSE	missing	2
YMR001C-A	YMR001C-A	ymr001c-a	1.78808	2.07684e-07	TRUE	missing	missing	0.050505	TRUE	missing	missing	missing	2
YNL095C	YNL095C	ynl095c	2.07071	1.1037e-13	TRUE	-1.18538	FALSE	0.0666213	TRUE	0.487805	FALSE	missing	2
YNL199C	GCR2	ynl198c	1.59551	0.000265152	TRUE	0.444931	FALSE	0.0767808	TRUE	10.9756	FALSE	missing	2
YLR262C	YPT6	ypt6	1.65347	3.88023e-05	TRUE	-0.807576	FALSE	0.112546	TRUE	2.72109	FALSE	missing	2

## Sheet: Low_Confidence_Alleles
ORF	Gene	Allele	Fold_Hug1GFP	Hug1_FDR	Hug1_Sig	Rnr3_Z	Rnr3_Sig	Fraction_with_Ddc2_Foci	Ddc2_Sig	Percent_with_Rad52_Foci	Rad52D_Sig	Rad52H_Sig	DDR_Count
YKL112W	ABF1	abf1-101	1.67	2.14383e-05	TRUE	-0.0635405	FALSE	missing	missing	missing	missing	missing	1
YLR131C	ACE2	ace2	6.04945	0	TRUE	missing	missing	0.0473023	FALSE	2.94118	FALSE	missing	1
YFL039C	ACT1	act1-105	2.5	0	TRUE	-0.634202	FALSE	missing	missing	missing	missing	missing	1
YFL039C	ACT1	act1-108	2.44737	0	TRUE	-0.523612	FALSE	missing	missing	missing	missing	missing	1
YFL039C	ACT1	act1-111	1.68	1.50148e-05	TRUE	-0.392271	FALSE	missing	missing	missing	missing	missing	1
YFL039C	ACT1	act1-112	2.99474	0	TRUE	0.278088	FALSE	missing	missing	missing	missing	missing	1
YFL039C	ACT1	act1-121	2.66842	0	TRUE	0.222628	FALSE	missing	missing	missing	missing	missing	1
YFL039C	ACT1	act1-122	2.09	3.63274e-14	TRUE	1.56563	FALSE	missing	missing	missing	missing	missing	1
YFL039C	ACT1	act1-124	2.17368	0	TRUE	-0.179458	FALSE	missing	missing	missing	missing	missing	1
YFL039C	ACT1	act1-125	3.04	0	TRUE	1.47767	FALSE	missing	missing	missing	missing	missing	1
YFL039C	ACT1	act1-132	1.87634	3.82271e-09	TRUE	0.107471	FALSE	missing	missing	missing	missing	missing	1
YFL039C	ACT1	act1-133	3.26344	0	TRUE	-0.300423	FALSE	missing	missing	missing	missing	missing	1
YFL039C	ACT1	act1-136	1.47895	0.00731909	TRUE	0.474527	FALSE	missing	missing	missing	missing	missing	1
YFL039C	ACT1	act1-159	2.50526	0	TRUE	-0.161046	FALSE	missing	missing	missing	missing	missing	1
YAR015W	ADE1	ade1	1.84127	1.94494e-08	TRUE	missing	missing	0.0345528	FALSE	2.08333	FALSE	missing	1
YNL220W	ADE12	ade12	8.72619	0	TRUE	missing	missing	0.0220126	FALSE	3.05677	FALSE	missing	1
YOR128C	ADE2	ade2	1.77976	2.92155e-07	TRUE	missing	missing	0.0474806	FALSE	0.304569	FALSE	missing	1
YCR105W	ADH7	adh7	1.10714	0.948071	FALSE	-1.33583	FALSE	missing	missing	16.2338	TRUE	missing	1
YDR226W	ADK1	adk1	2.79096	0	TRUE	missing	missing	0.0448578	FALSE	5.81395	FALSE	missing	1
YOR023C	AHC1	ahc1	1.0241	0.993381	FALSE	0.0552642	FALSE	missing	missing	18.0645	TRUE	missing	1
YJL046W	AIM22	aim22	1.24599	0.452989	FALSE	2.38776	TRUE	missing	missing	9.70149	FALSE	missing	1
YJL131C	AIM23	aim23	1.07471	0.99211	FALSE	-1.38644	FALSE	missing	missing	17.1577	TRUE	missing	1
YER080W	AIM9	aim9	0.981818	0.993381	FALSE	2.4676	TRUE	missing	missing	5.70175	FALSE	missing	1
YPL061W	ALD6	ald6	1.46108	0.0112895	TRUE	0.795768	FALSE	0.0216963	FALSE	14.4578	FALSE	missing	1
YML035C	AMD1	amd1	1.13559	0.883097	FALSE	-0.155475	FALSE	missing	missing	17.9487	TRUE	missing	1
YDR530C	APA2	apa2	0.957895	0.993381	FALSE	3.06261	TRUE	missing	missing	8.24742	FALSE	missing	1
YDL008W	APC11	apc11-13	3.4	0	TRUE	0.0736062	FALSE	missing	missing	missing	missing	missing	1
YDL008W	APC11	apc11-22	missing	missing	missing	2.10822	TRUE	missing	missing	missing	missing	missing	1
YOR249C	APC5	apc5-ca	1.71	4.90502e-06	TRUE	-0.00147248	FALSE	missing	missing	missing	missing	missing	1
YOR249C	APC5	apc5-ca-paps	1.44	0.0184769	TRUE	0.380028	FALSE	missing	missing	missing	missing	missing	1
YLR370C	ARC18	arc18	1.54598	0.00122416	TRUE	-0.017738	FALSE	0.0192	FALSE	9.52381	FALSE	missing	1
YDR127W	ARO1	aro1	1.55414	0.000959858	TRUE	-0.0652061	FALSE	0.0168196	FALSE	5.61798	FALSE	missing	1
YJR065C	ARP3	arp3-g15c	missing	missing	missing	2.96145	TRUE	missing	missing	missing	missing	missing	1
YJL081C	ARP4	arp4-g161d	1.50538	0.0037077	TRUE	-1.39232	FALSE	missing	missing	missing	missing	missing	1
YMR116C	ASC1	asc1	2.21229	0	TRUE	1.36577	FALSE	0.0255738	FALSE	0.649351	FALSE	missing	1
YOR058C	ASE1	ase1	1.01807	0.993381	FALSE	0.170661	FALSE	missing	missing	18.75	TRUE	missing	1
YKL052C	ASK1	ask1-3	1.48	0.00714681	TRUE	0.547415	FALSE	missing	missing	missing	missing	missing	1
YOR377W	ATF1	atf1	1.02353	0.993381	FALSE	-0.24792	FALSE	missing	missing	16.1491	TRUE	missing	1
YLL042C	ATG10	atg10	1.03684	0.993381	FALSE	-0.395675	FALSE	missing	missing	1.15607	FALSE	TRUE	1
YLR423C	ATG17	atg17	1.74747	1.1221e-06	TRUE	-0.824577	FALSE	0.037037	FALSE	11.2903	FALSE	missing	1
YFR021W	ATG18	atg18	1.06875	0.993381	FALSE	-1.05919	FALSE	missing	missing	15.0538	TRUE	missing	1
YML116W	ATR1	atr1	0.753555	0.998119	FALSE	-0.105628	FALSE	missing	missing	21.4502	TRUE	missing	1
YMR068W	AVO2	avo2	0.902439	0.994751	FALSE	0.398757	FALSE	missing	missing	18.254	TRUE	missing	1
YOR113W	AZF1	azf1	1.19672	0.674581	FALSE	0.244882	FALSE	missing	missing	11.7117	FALSE	TRUE	1
YJL095W	BCK1	bck1	1.12397	0.914424	FALSE	0.172035	FALSE	missing	missing	21.1587	TRUE	missing	1
YLR399C	BDF1	bdf1	missing	missing	missing	missing	missing	missing	missing	17.5274	TRUE	missing	1
YDL070W	BDF2	bdf2	1.01973	0.993381	FALSE	-0.149703	FALSE	missing	missing	20.7895	TRUE	missing	1
YPL161C	BEM4	bem4	1.21875	0.568327	FALSE	missing	missing	missing	missing	3.66972	FALSE	TRUE	1
YLR412W	BER1	ber1	1.3253	0.166985	FALSE	2.27734	TRUE	missing	missing	1.16959	FALSE	missing	1
YPR176C	BET2	bet2-1	missing	missing	missing	6.44706	TRUE	missing	missing	missing	missing	missing	1
YOR198C	BFR1	bfr1	missing	missing	missing	missing	missing	missing	missing	16.8103	TRUE	missing	1
YER016W	BIM1	bim1	1.78914	1.99035e-07	TRUE	0.361069	FALSE	0.0362832	FALSE	8.33333	FALSE	missing	1
YKL061W	BLI1	bli1	1.14721	0.848057	FALSE	-0.0782436	FALSE	missing	missing	15.1111	TRUE	missing	1
YNL271C	BNI1	bni1	1.81928	5.31139e-08	TRUE	missing	missing	0.0377358	FALSE	3.10078	FALSE	missing	1
YAL046C	BOL3	bol3	1.22751	0.534403	FALSE	2.01136	TRUE	missing	missing	4.52489	FALSE	missing	1
YDL074C	BRE1	bre1	1.70016	7.07144e-06	TRUE	0.838352	FALSE	0.0181818	FALSE	6.42202	FALSE	missing	1
YLR015W	BRE2	bre2	1.50346	0.0039042	TRUE	0.800884	FALSE	0.0403749	FALSE	4.83871	FALSE	missing	1
YNR051C	BRE5	bre5	1.29798	0.243737	FALSE	0.249716	FALSE	missing	missing	1.35135	FALSE	TRUE	1
YHR036W	BRL1	brl1-2221	1.48	0.00714681	TRUE	0.254419	FALSE	missing	missing	missing	missing	missing	1
YBL097W	BRN1	brn1-16	1.64	6.11668e-05	TRUE	-0.137129	FALSE	missing	missing	missing	missing	missing	1
YBL097W	BRN1	brn1-9	0.97	0.993381	FALSE	2.45193	TRUE	missing	missing	missing	missing	missing	1
YPR057W	BRR1	brr1	1.0439	0.993381	FALSE	-0.579459	FALSE	missing	missing	17.3228	TRUE	missing	1
YGL247W	BRR6	brr6-ph	1.76	6.70639e-07	TRUE	0.407239	FALSE	missing	missing	missing	missing	missing	1
YFL025C	BST1	bst1	1.80625	9.40291e-08	TRUE	0.501292	FALSE	0.0336818	FALSE	11.0236	FALSE	missing	1
YGR188C	BUB1	bub1	1.0061	0.993381	FALSE	missing	missing	missing	missing	18.2857	TRUE	missing	1
YMR055C	BUB2	bub2	1.15306	0.832288	FALSE	1.32364	FALSE	missing	missing	23.124	TRUE	missing	1
YGL174W	BUD13	bud13	0.910526	0.993381	FALSE	-0.225819	FALSE	missing	missing	19.084	TRUE	missing	1
YFL023W	BUD27	bud27	1.09375	0.974954	FALSE	missing	missing	missing	missing	29.6687	TRUE	missing	1
YLR319C	BUD6	bud6	1.48861	0.00576205	TRUE	-0.131899	FALSE	0.0360169	FALSE	0.3861	FALSE	missing	1
YLR226W	BUR2	bur2	3.90608	0	TRUE	missing	missing	0.0244161	FALSE	10.2639	FALSE	missing	1
YFL029C	CAK1	cak1-23	5.33171	0	TRUE	0.58309	FALSE	missing	missing	missing	missing	missing	1
YPL048W	CAM1	cam1	1.40719	0.0378599	TRUE	-0.0690604	FALSE	0.0225499	FALSE	8.21918	FALSE	missing	1
YIL034C	CAP2	cap2	1.42593	0.0253372	TRUE	-0.668845	FALSE	0.0391221	FALSE	12.8	FALSE	missing	1
YGR036C	CAX4	cax4	2.85792	0	TRUE	missing	missing	0.0385027	FALSE	2.3569	FALSE	missing	1
YJL209W	CBP1	cbp1	1.21839	0.570473	FALSE	missing	missing	missing	missing	17.7215	TRUE	missing	1
YKL208W	CBT1	cbt1	1.1875	0.710844	FALSE	-0.354013	FALSE	missing	missing	18.3099	TRUE	missing	1
YAL021C	CCR4	ccr4	1.50897	0.00338811	TRUE	missing	missing	missing	missing	3.78788	FALSE	missing	1
YMR038C	CCS1	ccs1	missing	missing	missing	missing	missing	0.0723684	TRUE	5.85586	FALSE	missing	1
YLR110C	CCW12	ccw12	1.41954	0.0290233	TRUE	0.865747	FALSE	0.0384331	FALSE	7.40741	FALSE	missing	1
YFR028C	CDC14	cdc14-1	8.29	0	TRUE	0.0509889	FALSE	missing	missing	missing	missing	missing	1
YFR028C	CDC14	cdc14-2	1.92	4.42842e-10	TRUE	-0.0202585	FALSE	missing	missing	missing	missing	missing	1
YFR028C	CDC14	cdc14-8	13.67	0	TRUE	0.242233	FALSE	missing	missing	missing	missing	missing	1
YAR019C	CDC15	cdc15-1	1.4	0.0433253	TRUE	0.323493	FALSE	missing	missing	missing	missing	missing	1
YGL116W	CDC20	cdc20-1	2.12987	3.20163e-15	TRUE	1.95414	FALSE	missing	missing	missing	missing	missing	1
YGL116W	CDC20	cdc20-3	8.31	0	TRUE	0.346482	FALSE	missing	missing	missing	missing	missing	1
YOR074C	CDC21	cdc21-1	4.71505	0	TRUE	missing	missing	missing	missing	missing	missing	missing	1
YFR036W	CDC26	cdc26	1.68336	1.32896e-05	TRUE	missing	missing	0.0368917	FALSE	9.04255	FALSE	missing	1
YBR160W	CDC28	cdc28-1	4.93	0	TRUE	1.42819	FALSE	missing	missing	missing	missing	missing	1
YBR160W	CDC28	cdc28-13	8.71	0	TRUE	-0.414002	FALSE	missing	missing	missing	missing	missing	1
YBR160W	CDC28	cdc28-4	2.89	0	TRUE	-0.33219	FALSE	missing	missing	missing	missing	missing	1
YDR054C	CDC34	cdc34-1	1.98	1.92984e-11	TRUE	-0.705741	FALSE	missing	missing	missing	missing	missing	1
YDR168W	CDC37	cdc37-1	2.27	0	TRUE	0.669375	FALSE	missing	missing	missing	missing	missing	1
YDR168W	CDC37	cdc37-ts	5.17	0	TRUE	0.544701	FALSE	missing	missing	missing	missing	missing	1
YFL009W	CDC4	cdc4-1	1.72105	3.20308e-06	TRUE	0.037294	FALSE	missing	missing	missing	missing	missing	1
YFL009W	CDC4	cdc4-3	2.52105	0	TRUE	0.145314	FALSE	missing	missing	missing	missing	missing	1
YDR364C	CDC40	cdc40	2.10828	1.25438e-14	TRUE	missing	missing	missing	missing	1.88679	FALSE	missing	1
YDR364C	CDC40	cdc40-ts	1.81	7.96373e-08	TRUE	-1.36051	FALSE	missing	missing	missing	missing	missing	1
YLR103C	CDC45	cdc45-27	2.1	1.85306e-14	TRUE	0.197677	FALSE	missing	missing	missing	missing	missing	1
YLR274W	MCM5	cdc46-1	5.71	0	TRUE	1.9652	FALSE	missing	missing	missing	missing	missing	1
YCR094W	CDC50	cdc50	1.5318	0.00181239	TRUE	missing	missing	0.0366581	FALSE	2.63158	FALSE	missing	1
YDL132W	CDC53	cdc53-1	2.68783	0	TRUE	-1.44922	FALSE	missing	missing	missing	missing	missing	1
YJL194W	CDC6	cdc6-1	1.93659	1.90521e-10	TRUE	1.45045	FALSE	missing	missing	missing	missing	missing	1
YDL017W	CDC7	cdc7-1	1.57	0.00059092	TRUE	0.696279	FALSE	missing	missing	missing	missing	missing	1
YDL164C	CDC9	cdc9-1	15.86	0	TRUE	0.562053	FALSE	missing	missing	missing	missing	missing	1
YGL003C	CDH1	cdh1	1.65269	3.96653e-05	TRUE	missing	missing	0.0383632	FALSE	9.6	FALSE	missing	1
YGL130W	CEG1	ceg1-34	missing	missing	missing	3.06163	TRUE	missing	missing	missing	missing	missing	1
YER061C	CEM1	cem1	1.18788	0.710624	FALSE	2.64909	TRUE	missing	missing	10.8374	FALSE	missing	1
YLR115W	CFT2	cft2-1	missing	missing	missing	2.88439	TRUE	missing	missing	missing	missing	missing	1
YDR254W	CHL4	chl4	1.30846	0.211846	FALSE	0.847377	FALSE	0.0489834	TRUE	12.7193	FALSE	missing	1
YHR142W	CHS7	chs7	1.53179	0.00181239	TRUE	0.0569757	FALSE	0.0305677	FALSE	1.5544	FALSE	missing	1
YER030W	CHZ1	chz1	1.23185	0.514552	FALSE	2.56314	TRUE	missing	missing	1.91083	FALSE	missing	1
YHR122W	CIA2	cia2-ph	1.48421	0.00643654	TRUE	1.7377	FALSE	missing	missing	missing	missing	missing	1
YOR039W	CKB2	ckb2	1.4171	0.0306164	TRUE	-0.717788	FALSE	0.0306346	FALSE	13.4615	FALSE	missing	1
YBR135W	CKS1	cks1-35	7.37895	0	TRUE	-0.456179	FALSE	missing	missing	missing	missing	missing	1
YBR135W	CKS1	cks1-38	3.73	0	TRUE	missing	missing	missing	missing	missing	missing	missing	1
YNL298W	CLA4	cla4	2.77426	0	TRUE	0.519249	FALSE	0.0447186	FALSE	2.68199	FALSE	missing	1
YPR119W	CLB2	clb2	1.70477	5.93766e-06	TRUE	1.46639	FALSE	0.0364146	FALSE	5	FALSE	missing	1
YOR250C	CLP1	clp1-ph	2.20488	0	TRUE	-0.162715	FALSE	missing	missing	missing	missing	missing	1
YBR155W	CNS1	cns1-1	missing	missing	missing	2.08071	TRUE	missing	missing	missing	missing	missing	1
YML071C	COG8	cog8	1.09633	0.967488	FALSE	0.102411	FALSE	missing	missing	15.4639	TRUE	missing	1
YBL045C	COR1	cor1	1.40719	0.0378599	TRUE	missing	missing	0.039778	FALSE	2.53807	FALSE	missing	1
YJL003W	COX16	cox16	1.20833	0.616822	FALSE	missing	missing	missing	missing	23.0631	TRUE	missing	1
YDL142C	CRD1	crd1	0.897849	0.994751	FALSE	3.36513	TRUE	missing	missing	2.87671	FALSE	missing	1
YLR213C	CRR1	crr1	1.01523	0.993381	FALSE	-0.593146	FALSE	missing	missing	15.2381	TRUE	missing	1
YNR010W	CSE2	cse2	0.773684	0.998119	FALSE	2.20202	TRUE	missing	missing	4.54545	FALSE	missing	1
YLR087C	CSF1	csf1	1.42632	0.025152	TRUE	0.86646	FALSE	0.0455272	FALSE	1.1976	FALSE	missing	1
YBR036C	CSG2	csg2	0.978723	0.993381	FALSE	0.217094	FALSE	missing	missing	1.2931	FALSE	TRUE	1
YIL132C	CSM2	csm2	1.11383	0.937462	FALSE	0.676529	FALSE	0.0473322	FALSE	3.10559	FALSE	TRUE	1
YPR030W	CSR2	csr2	0.785366	0.998119	FALSE	-0.0994602	FALSE	missing	missing	15.2381	TRUE	missing	1
YPL018W	CTF19	ctf19	1.35928	0.0942211	FALSE	0.218939	FALSE	missing	missing	27.6562	TRUE	missing	1
YHR191C	CTF8	ctf8-162	1.78	2.91024e-07	TRUE	0.673494	FALSE	missing	missing	missing	missing	missing	1
YHR191C	CTF8	ctf8-9	2.1	1.85306e-14	TRUE	1.37424	FALSE	missing	missing	missing	missing	missing	1
YDR151C	CTH1	cth1	0.99435	0.993381	FALSE	-0.183885	FALSE	missing	missing	16.5517	TRUE	missing	1
YKL139W	CTK1	ctk1	1.58378	0.000385971	TRUE	-0.55783	FALSE	0.0412294	FALSE	10.6977	FALSE	missing	1
YML112W	CTK3	ctk3	5.24242	0	TRUE	0.450751	FALSE	missing	missing	5.22648	FALSE	missing	1
YPR124W	CTR1	ctr1	1.7224	3.05325e-06	TRUE	missing	missing	0.0423077	FALSE	9.52381	FALSE	missing	1
YGL027C	CWH41	cwh41	1.53892	0.00148234	TRUE	-0.334783	FALSE	0.0350515	FALSE	2.43902	FALSE	missing	1
YDR016C	DAD1	dad1-ph	1.45	0.0146667	TRUE	1.38396	FALSE	missing	missing	missing	missing	missing	1
YKR083C	DAD2	dad2-9	1.58	0.000433066	TRUE	0.137245	FALSE	missing	missing	missing	missing	missing	1
YFL053W	DAK2	dak2	1.075	0.99211	FALSE	0.602692	FALSE	missing	missing	20.4478	TRUE	missing	1
YIR023W	DAL81	dal81	0.988506	0.993381	FALSE	-0.22655	FALSE	missing	missing	0.485437	FALSE	TRUE	1
YGR113W	DAM1	dam1-5	1.43158	0.0224718	TRUE	-0.643036	FALSE	missing	missing	missing	missing	missing	1
YGR092W	DBF2	dbf2-1	1.81	7.96373e-08	TRUE	0.0641233	FALSE	missing	missing	missing	missing	missing	1
YDR052C	DBF4	dbf4-2	1.34	0.132107	FALSE	2.01259	TRUE	missing	missing	missing	missing	missing	1
YDR052C	DBF4	dbf4-4	4.58	0	TRUE	0.0874184	FALSE	missing	missing	missing	missing	missing	1
YOR046C	DBP5	dbp5-1	1.93158	2.45645e-10	TRUE	0.97175	FALSE	missing	missing	missing	missing	missing	1
YOR046C	DBP5	dbp5-2	1.8878	2.19439e-09	TRUE	0.0714383	FALSE	missing	missing	missing	missing	missing	1
YNL118C	DCP2	dcp2-7	missing	missing	missing	3.36086	TRUE	missing	missing	missing	missing	missing	1
YNL118C	DCP2	dcp2-7d	missing	missing	missing	2.27566	TRUE	missing	missing	missing	missing	missing	1
YLR361C	DCR2	dcr2	0.971264	0.993381	FALSE	2.17681	TRUE	missing	missing	1.84049	FALSE	missing	1
YKL046C	DCW1	dcw1	1.14721	0.848057	FALSE	-0.300668	FALSE	missing	missing	0.4	FALSE	TRUE	1
YOL052C-A	DDR2	ddr2	1.3245	0.168431	FALSE	missing	missing	missing	missing	22.6502	TRUE	missing	1
YOR204W	DED1	ded1-199	missing	missing	missing	2.99177	TRUE	missing	missing	missing	missing	missing	1
YOR204W	DED1	ded1-95	missing	missing	missing	3.90454	TRUE	missing	missing	missing	missing	missing	1
YOR311C	DGK1	dgk1	1.08235	0.988002	FALSE	0.749641	FALSE	missing	missing	15.2866	TRUE	missing	1
YMR126C	DLT1	dlt1	0.819905	0.998119	FALSE	2.03953	TRUE	missing	missing	1.65746	FALSE	missing	1
YDR069C	DOA4	doa4	1.47771	0.00753293	TRUE	missing	missing	missing	missing	2.39234	FALSE	missing	1
YGL240W	DOC1	doc1	2.91071	0	TRUE	missing	missing	0.0328125	FALSE	8.44156	FALSE	missing	1
YDR440W	DOT1	dot1	0.980493	0.993381	FALSE	-0.590962	FALSE	0.0354809	FALSE	2.85714	FALSE	TRUE	1
YBR278W	DPB3	dpb3	1.19025	0.698513	FALSE	0.0188741	FALSE	0.0619247	TRUE	6.48649	FALSE	missing	1
YHR143W	DSE2	dse2	1.6763	1.71702e-05	TRUE	0.39032	FALSE	0.031591	FALSE	6.13497	FALSE	missing	1
YGL061C	DUO1	duo1-2	1.98	1.92984e-11	TRUE	0.440428	FALSE	missing	missing	missing	missing	missing	1
YML080W	DUS1	dus1	1.69565	8.40504e-06	TRUE	missing	missing	0	FALSE	6.87023	FALSE	missing	1
YNL136W	EAF7	eaf7	0.918166	0.993381	FALSE	-2.02217	FALSE	missing	missing	6.29371	FALSE	TRUE	1
YLR284C	ECI1	eci1	1	0.993381	FALSE	-0.354292	FALSE	missing	missing	16.4474	TRUE	missing	1
YDR446W	ECM11	ecm11	1.03158	0.993381	FALSE	0.32352	FALSE	missing	missing	22.3358	TRUE	missing	1
YDR125C	ECM18	ecm18	0.949045	0.993381	FALSE	0.281165	FALSE	missing	missing	19.4118	TRUE	missing	1
YFR027W	ECO1	eco1-1	2.03	1.19144e-12	TRUE	-0.0193817	FALSE	missing	missing	missing	missing	missing	1
YBL047C	EDE1	ede1	1.69461	8.72501e-06	TRUE	0.698248	FALSE	0.0461032	FALSE	2.63158	FALSE	missing	1
YLR372W	ELO3	elo3	1.42771	0.0244221	TRUE	-0.0228369	FALSE	0.0326594	FALSE	0.641026	FALSE	missing	1
YGR200C	ELP2	elp2	1.42343	0.0267847	TRUE	-0.624174	FALSE	0.0317578	FALSE	0.520833	FALSE	missing	1
YPL086C	ELP3	elp3	2.02578	1.5046e-12	TRUE	-0.103883	FALSE	0.0262113	FALSE	missing	missing	missing	1
YPL101W	ELP4	elp4	1.40814	0.0372537	TRUE	-0.403816	FALSE	missing	missing	1.30719	FALSE	missing	1
YGL200C	EMP24	emp24	1.68639	1.19455e-05	TRUE	missing	missing	0.0250321	FALSE	3.5503	FALSE	missing	1
YDR414C	ERD1	erd1	2.17791	0	TRUE	0.220108	FALSE	0.0346154	FALSE	8	FALSE	missing	1
YNL280C	ERG24	erg24	1.48593	0.00617057	TRUE	0.793396	FALSE	0.022158	FALSE	0.5	FALSE	missing	1
YGR284C	ERV29	erv29	1.4878	0.0058767	TRUE	0.144337	FALSE	0.0212014	FALSE	8.92857	FALSE	missing	1
YOR244W	ESA1	esa1-1851	6.29	0	TRUE	1.17951	FALSE	missing	missing	missing	missing	missing	1
YOR244W	ESA1	esa1-l254p	2.16667	0	TRUE	-0.843022	FALSE	missing	missing	missing	missing	missing	1
YGR098C	ESP1	esp1-1	1.54	0.0014385	TRUE	0.304525	FALSE	missing	missing	missing	missing	missing	1
YDR130C	FIN1	fin1	1.0828	0.988002	FALSE	-0.95532	FALSE	missing	missing	15.5963	TRUE	missing	1
YJR093C	FIP1	fip1-ph	missing	missing	missing	3.18015	TRUE	missing	missing	missing	missing	missing	1
YER182W	FMP10	fmp10	0.924324	0.993381	FALSE	0.0469305	FALSE	missing	missing	16.9811	TRUE	missing	1
YMR221C	FMP42	fmp42	1.40588	0.0387084	TRUE	0.230669	FALSE	0.0268075	FALSE	6.36364	FALSE	missing	1
YLL051C	FRE6	fre6	0.910526	0.993381	FALSE	-0.168844	FALSE	missing	missing	15.859	TRUE	missing	1
YOR280C	FSH3	fsh3	1.03867	0.993381	FALSE	-0.239547	FALSE	missing	missing	17.2996	TRUE	missing	1
YPL262W	FUM1	fum1	1.21238	0.600688	FALSE	2.1426	TRUE	missing	missing	2.46305	FALSE	missing	1
YAL022C	FUN26	fun26	1.07937	0.988002	FALSE	0.0268089	FALSE	missing	missing	15.1239	TRUE	missing	1
YOR178C	GAC1	gac1	1.0884	0.978703	FALSE	-0.401729	FALSE	missing	missing	18.9781	TRUE	missing	1
YOL051W	GAL11	gal11	1.17929	0.748034	FALSE	missing	missing	missing	missing	18.9189	TRUE	missing	1
YML051W	GAL80	gal80	1.1118	0.938754	FALSE	-0.579812	FALSE	missing	missing	19.0083	TRUE	missing	1
YMR215W	GAS3	gas3	0.947059	0.993381	FALSE	1.26454	FALSE	missing	missing	17.6	TRUE	missing	1
YGR252W	GCN5	gcn5	1.56304	0.000732695	TRUE	missing	missing	0.0331024	FALSE	0	FALSE	missing	1
YNL199C	GCR2	gcr2	1.52113	0.00243241	TRUE	-0.00247054	FALSE	0.0346284	FALSE	1.48148	FALSE	missing	1
YAL044C	GCV3	gcv3	1.53439	0.00168556	TRUE	missing	missing	0.0342324	FALSE	3.77358	FALSE	missing	1
YOR120W	GCY1	gcy1	1.50273	0.00395789	TRUE	1.17084	FALSE	0.0390244	FALSE	3.7594	FALSE	missing	1
YOR375C	GDH1	gdh1	1.01176	0.993381	FALSE	-0.399352	FALSE	missing	missing	22.1583	TRUE	missing	1
YDL100C	GET3	get3	0.930108	0.993381	FALSE	4.26169	TRUE	missing	missing	4.28571	FALSE	missing	1
YMR255W	GFD1	gfd1	1.11905	0.919327	FALSE	-0.921802	FALSE	missing	missing	16.4103	TRUE	missing	1
YNL153C	GIM3	gim3	1.22938	0.527462	FALSE	0.710712	FALSE	0.050592	TRUE	missing	missing	missing	1
YEL003W	GIM4	gim4	1.60966	0.000166881	TRUE	1.97984	FALSE	0.0314208	FALSE	7.57576	FALSE	missing	1
YML094W	GIM5	gim5	1.44251	0.0175079	TRUE	-0.411556	FALSE	0.0328515	FALSE	2.25989	FALSE	missing	1
YDL207W	GLE1	gle1-4	1.4	0.0433253	TRUE	0.193541	FALSE	missing	missing	missing	missing	missing	1
YJL137C	GLG2	glg2	0.958763	0.993381	FALSE	-0.337483	FALSE	missing	missing	15.9091	TRUE	missing	1
YER040W	GLN3	gln3	2.46667	0	TRUE	missing	missing	0.0307377	FALSE	9.35961	FALSE	missing	1
YER122C	GLO3	glo3	1.45833	0.0120649	TRUE	missing	missing	0.0308285	FALSE	13.7168	FALSE	missing	1
YHR183W	GND1	gnd1	1.6474	4.7416e-05	TRUE	missing	missing	0.0172414	FALSE	11.5789	FALSE	missing	1
YPR160W	GPH1	gph1	1.39521	0.0480525	TRUE	0.128821	FALSE	missing	missing	3.48837	FALSE	missing	1
YOR262W	GPN2	gpn2-ph	1.51707	0.00269795	TRUE	-1.04938	FALSE	missing	missing	missing	missing	missing	1
YIL053W	GPP1	gpp1	1.03086	0.993381	FALSE	0.537448	FALSE	missing	missing	17.1875	TRUE	missing	1
YJL101C	GSH1	gsh1	1.00575	0.993381	FALSE	2.0674	TRUE	missing	missing	2.55102	FALSE	missing	1
YOL049W	GSH2	gsh2	1.16092	0.809201	FALSE	-1.84774	FALSE	missing	missing	17.2308	TRUE	missing	1
YJL103C	GSM1	gsm1	0.967568	0.993381	FALSE	2.23882	TRUE	missing	missing	4.96894	FALSE	missing	1
YLR293C	GSP1	gsp1-p162l	2.5	0	TRUE	0.574178	FALSE	missing	missing	missing	missing	missing	1
YEL017W	GTT3	gtt3	0.932515	0.993381	FALSE	0.234579	FALSE	missing	missing	12.8571	FALSE	TRUE	1
YDR454C	GUK1	guk1-ph	1.42	0.0287666	TRUE	-0.0577546	FALSE	missing	missing	missing	missing	missing	1
YJL165C	HAL5	hal5	1.04013	0.993381	FALSE	-0.420653	FALSE	missing	missing	5.74163	FALSE	TRUE	1
YOL089C	HAL9	hal9	1.23984	0.483959	FALSE	0.141829	FALSE	missing	missing	1.51515	FALSE	TRUE	1
YNL021W	HDA1	hda1	1.18027	0.745088	FALSE	3.35395	TRUE	0.0320466	FALSE	0.666667	FALSE	missing	1
YMR207C	HFA1	hfa1	1.18235	0.735438	FALSE	2.00835	TRUE	missing	missing	2.35849	FALSE	missing	1
YNL030W	HHF2	hhf2	1.16316	0.807933	FALSE	-0.240065	FALSE	missing	missing	4.1958	FALSE	TRUE	1
YJR140C	HIR3	hir3	1.04419	0.993381	FALSE	0.958039	FALSE	0.0547112	TRUE	4.13793	FALSE	missing	1
YMR032W	HOF1	hof1	2.05333	3.07205e-13	TRUE	missing	missing	missing	missing	0.651466	FALSE	missing	1
YDR138W	HPR1	hpr1	missing	missing	missing	missing	missing	missing	missing	21.5297	TRUE	missing	1
YOL133W	HRT1	hrt1	missing	missing	missing	missing	missing	missing	missing	22.8381	TRUE	missing	1
YKL101W	HSL1	hsl1	2.06102	1.96977e-13	TRUE	1.06405	FALSE	0.0307329	FALSE	1.1236	FALSE	missing	1
YEL034W	HYP2	hyp2-3	missing	missing	missing	5.10856	TRUE	missing	missing	missing	missing	missing	1
YIR037W	HYR1	hyr1	1.19512	0.678901	FALSE	1.03764	FALSE	missing	missing	4.90798	FALSE	TRUE	1
YJR006W	POL31	hys2-ts	missing	missing	missing	5.17737	TRUE	missing	missing	missing	missing	missing	1
YIL090W	ICE2	ice2	1.22231	0.560639	FALSE	6.26626	TRUE	missing	missing	3.04569	FALSE	missing	1
YMR195W	ICY1	icy1	0.976471	0.993381	FALSE	0.425068	FALSE	missing	missing	17.6	TRUE	missing	1
YEL044W	IES6	ies6	2.41071	0	TRUE	missing	missing	missing	missing	11.3821	FALSE	missing	1
YJL057C	IKS1	iks1	0.819512	0.998119	FALSE	-0.165826	FALSE	missing	missing	18.1818	TRUE	missing	1
YLR095C	IOC2	ioc2	1	0.993381	FALSE	-0.615872	FALSE	missing	missing	3.62319	FALSE	TRUE	1
YDR315C	IPK1	ipk1	1.04617	0.993381	FALSE	2.60035	TRUE	0.0323034	FALSE	2.80899	FALSE	missing	1
YPL209C	IPL1	ipl1-2	1.96	5.64132e-11	TRUE	0.367404	FALSE	missing	missing	missing	missing	missing	1
YOL015W	IRC10	irc10	1	0.993381	FALSE	0.149595	FALSE	missing	missing	19.6237	TRUE	missing	1
YOR012W	YOR012W	irc11	1.06627	0.993381	FALSE	-0.365125	FALSE	missing	missing	18.759	TRUE	missing	1
YOR235W	IRC13	irc13	1.07735	0.989689	FALSE	-1.20682	FALSE	missing	missing	25.9542	TRUE	missing	1
YOR136W	IDH2	irc14	1.10383	0.959984	FALSE	0.082236	FALSE	missing	missing	23.9057	TRUE	missing	1
YPL017C	IRC15	irc15	1.25328	0.419736	FALSE	-0.373738	FALSE	0.0245614	FALSE	22.3979	TRUE	missing	1
YPR037C	ERV2	irc16	0.956098	0.993381	FALSE	-0.57929	FALSE	missing	missing	15.9869	TRUE	missing	1
YJL037W	IRC18	irc18	1.00535	0.993381	FALSE	0.790851	FALSE	missing	missing	19.8413	TRUE	missing	1
YLL033W	IRC19	irc19	1.19459	0.679786	FALSE	missing	missing	0.0308311	FALSE	17.7632	TRUE	missing	1
YDR111C	ALT2	irc2	1.06369	0.993381	FALSE	0.0386804	FALSE	missing	missing	20.8264	TRUE	missing	1
YLR247C	IRC20	irc20	1.1506	0.839827	FALSE	-0.848248	FALSE	missing	missing	17.8947	TRUE	missing	1
YMR073C	IRC21	irc21	1.17441	0.770141	FALSE	0.530414	FALSE	missing	missing	17.6056	TRUE	missing	1
YEL001C	IRC22	irc22	0.95092	0.993381	FALSE	-0.297549	FALSE	missing	missing	15.748	TRUE	missing	1
YOR044W	IRC23	irc23	0.987952	0.993381	FALSE	1.39945	FALSE	missing	missing	17.8082	TRUE	missing	1
YIR036C	IRC24	irc24	0.932927	0.993381	FALSE	0.166912	FALSE	missing	missing	18.9845	TRUE	missing	1
YLR021W	IRC25	irc25	0.963158	0.993381	FALSE	-0.224274	FALSE	missing	missing	16.1157	TRUE	missing	1
YDR540C	IRC4	irc4	1.02813	0.993381	FALSE	-1.23319	FALSE	missing	missing	17.6976	TRUE	missing	1
YFR043C	IRC6	irc6	1.07143	0.993381	FALSE	-0.239011	FALSE	missing	missing	27.3548	TRUE	missing	1
YFR055W	IRC7	irc7	1.12483	0.912493	FALSE	0.209804	FALSE	missing	missing	20.4644	TRUE	missing	1
YJL051W	IRC8	irc8	1.1123	0.938754	FALSE	0.379393	FALSE	missing	missing	17.0629	TRUE	missing	1
YJL141C	YAK1	irc9	1.06322	0.993381	FALSE	-0.53441	FALSE	missing	missing	19.8561	TRUE	missing	1
YKR019C	IRS4	irs4	1.07276	0.993118	FALSE	-0.285017	FALSE	0.0630312	TRUE	3.19149	FALSE	missing	1
YPR106W	ISR1	isr1	1.06587	0.993381	FALSE	2.04065	TRUE	missing	missing	10	FALSE	missing	1
YDR497C	ITR1	itr1	0.963158	0.993381	FALSE	-0.346034	FALSE	missing	missing	6.90073	FALSE	TRUE	1
YOL002C	IZH2	izh2	1.05294	0.993381	FALSE	-1.26588	FALSE	missing	missing	22.4215	TRUE	missing	1
YLR347C	KAP95	kap95-l63a	2.16	0	TRUE	-0.0807953	FALSE	missing	missing	missing	missing	missing	1
YPR141C	KAR3	kar3	1.50622	0.00363681	TRUE	1.4828	FALSE	0.0308219	FALSE	9.52381	FALSE	missing	1
YNL238W	KEX2	kex2	1.57303	0.000537766	TRUE	1.27575	FALSE	0.0257732	FALSE	missing	missing	missing	1
YHR186C	KOG1	kog1-1	2.18	0	TRUE	-0.138273	FALSE	missing	missing	missing	missing	missing	1
YER038C	KRE29	kre29-ts2	3.05	0	TRUE	0.381681	FALSE	missing	missing	missing	missing	missing	1
YPR159W	KRE6	kre6	4.58084	0	TRUE	missing	missing	missing	missing	4.44444	FALSE	missing	1
YHR082C	KSP1	ksp1	0.930636	0.993381	FALSE	-1.51328	FALSE	missing	missing	2.73973	FALSE	TRUE	1
YPL053C	KTR6	ktr6	1.13174	0.898701	FALSE	-0.90101	FALSE	missing	missing	18.6667	TRUE	missing	1
YJL207C	LAA1	laa1	1.08046	0.988002	FALSE	-0.331309	FALSE	missing	missing	15.126	TRUE	missing	1
YOL025W	LAG2	lag2	1.01724	0.993381	FALSE	0.175009	FALSE	missing	missing	20.8197	TRUE	missing	1
YJL062W	LAS21	las21	1.44577	0.0161761	TRUE	1.18702	FALSE	0.0443038	FALSE	12.6126	FALSE	missing	1
YPL056C	LCL1	lcl1	1.79641	1.45203e-07	TRUE	-0.42729	FALSE	0.0275157	FALSE	3.36134	FALSE	missing	1
YGL085W	LCL3	lcl3	0.94382	0.993381	FALSE	-0.343383	FALSE	missing	missing	15.6091	TRUE	missing	1
YKL073W	LHS1	lhs1	1.50847	0.00342778	TRUE	-0.294102	FALSE	0.0325064	FALSE	6.36364	FALSE	missing	1
YLR239C	LIP2	lip2	missing	missing	missing	2.99876	TRUE	missing	missing	0.787402	FALSE	missing	1
YPR139C	LOA1	loa1	1.83832	2.21757e-08	TRUE	missing	missing	missing	missing	1.94805	FALSE	missing	1
YFL018C	LPD1	lpd1	1.45238	0.0138966	TRUE	1.80182	FALSE	0.0224719	FALSE	10	FALSE	missing	1
YJL124C	LSM1	lsm1	missing	missing	missing	3.65194	TRUE	0.0328138	FALSE	6.85714	FALSE	missing	1
YNL147W	LSM7	lsm7	1.63095	8.29322e-05	TRUE	1.28597	FALSE	0.0264201	FALSE	0	FALSE	missing	1
YNL006W	LST8	lst8-15	1.48947	0.00565284	TRUE	-0.913266	FALSE	missing	missing	missing	missing	missing	1
YNL006W	LST8	lst8-6	2.09091	3.34658e-14	TRUE	-0.167721	FALSE	missing	missing	missing	missing	missing	1
YGL086W	MAD1	mad1	1.00741	0.993381	FALSE	-0.204076	FALSE	missing	missing	24.3662	TRUE	missing	1
YJL030W	MAD2	mad2	1.09108	0.977288	FALSE	-0.743054	FALSE	missing	missing	28.2636	TRUE	missing	1
YJL013C	MAD3	mad3	1.12557	0.911039	FALSE	0.122072	FALSE	missing	missing	32.5681	TRUE	missing	1
YLR244C	MAP1	map1	2.6369	0	TRUE	missing	missing	missing	missing	1.06952	FALSE	missing	1
YDL003W	MCD1	mcd1-73	1.52	0.00249027	TRUE	0.318936	FALSE	missing	missing	missing	missing	missing	1
YDL003W	MCD1	mcd1-ph	2.44	0	TRUE	0.292634	FALSE	missing	missing	missing	missing	missing	1
YMR043W	MCM1	mcm1-ph	1.77922	2.98101e-07	TRUE	-0.294321	FALSE	missing	missing	missing	missing	missing	1
YIL150C	MCM10	mcm10-43	1.85789	9.04952e-09	TRUE	1.81045	FALSE	missing	missing	missing	missing	missing	1
YPR046W	MCM16	mcm16	1.13426	0.888215	FALSE	-0.807851	FALSE	missing	missing	15.3543	TRUE	missing	1
YBL023C	MCM2	mcm2-1	2.36	0	TRUE	1.53989	FALSE	missing	missing	missing	missing	missing	1
YJR135C	MCM22	mcm22	1.20935	0.612869	FALSE	0.593329	FALSE	missing	missing	15.5093	TRUE	missing	1
YEL032W	MCM3	mcm3-1	2.95122	0	TRUE	-3.66409	FALSE	missing	missing	missing	missing	missing	1
YPR019W	MCM4	mcm4-ph	3.01	0	TRUE	-0.363489	FALSE	missing	missing	missing	missing	missing	1
YOR221C	MCT1	mct1	1.23757	0.490896	FALSE	2.55125	TRUE	missing	missing	4.94506	FALSE	missing	1
YOL009C	MDM12	mdm12	1.01176	0.993381	FALSE	0.325549	FALSE	missing	missing	20	TRUE	missing	1
YGL219C	MDM34	mdm34	0.896907	0.994751	FALSE	-0.162469	FALSE	missing	missing	0.888889	FALSE	TRUE	1
YKL053C-A	MDM35	mdm35	0.908046	0.993381	FALSE	2.02922	TRUE	missing	missing	12.7273	FALSE	missing	1
YPR070W	MED1	med1	1.24317	0.46656	FALSE	1.57853	FALSE	missing	missing	19.1972	TRUE	missing	1
YFR030W	MET10	met10	1.05172	0.993381	FALSE	-0.458061	FALSE	missing	missing	15.2866	TRUE	missing	1
YDR253C	MET32	met32	1.13844	0.876899	FALSE	-0.474758	FALSE	missing	missing	16.7702	TRUE	missing	1
YJR137C	MET5	met5	1.06417	0.993381	FALSE	2.76221	TRUE	missing	missing	6.74157	FALSE	missing	1
YOR241W	MET7	met7	2.12155	6.3699e-15	TRUE	missing	missing	0.0324675	FALSE	12.2549	FALSE	missing	1
YML062C	MFT1	mft1	missing	missing	missing	0.218738	FALSE	missing	missing	3.68098	FALSE	TRUE	1
YEL007W	MIT1	mit1	1.70552	5.78237e-06	TRUE	1.03535	FALSE	0.0233516	FALSE	5	FALSE	missing	1
YLL006W	MMM1	mmm1	0.978836	0.993381	FALSE	2.59946	TRUE	missing	missing	1.10497	FALSE	missing	1
YEL019C	MMS21	mms21-1	2.65	0	TRUE	1.32973	FALSE	missing	missing	missing	missing	missing	1
YDR245W	MNN10	mnn10	1.96429	4.4942e-11	TRUE	1.43898	FALSE	0.0444265	FALSE	1.99005	FALSE	missing	1
YIL106W	MOB1	mob1-ph	3.77	0	TRUE	0.587432	FALSE	missing	missing	missing	missing	missing	1
YMR070W	MOT3	mot3	2.68902	0	TRUE	1.36767	FALSE	missing	missing	13.913	FALSE	missing	1
YGL080W	MPC1	mpc1	1.06742	0.993381	FALSE	3.23095	TRUE	missing	missing	9.25926	FALSE	missing	1
YIR002C	MPH1	mph1	1.08683	0.981775	FALSE	-0.166908	FALSE	0.0543478	TRUE	1.93548	FALSE	missing	1
YPL184C	MRN1	mrn1	1.40625	0.0384578	TRUE	-0.3042	FALSE	0.034298	FALSE	3.14465	FALSE	missing	1
YKL003C	MRP17	mrp17	1.17766	0.753603	FALSE	missing	missing	missing	missing	16.9355	TRUE	missing	1
YDR116C	MRPL1	mrpl1	0.961783	0.993381	FALSE	-2.56328	FALSE	missing	missing	28.363	TRUE	missing	1
YBL038W	MRPL16	mrpl16	1.40719	0.0378599	TRUE	missing	missing	0.04053	FALSE	2.54237	FALSE	missing	1
YPL013C	MRPS16	mrps16	1.22754	0.534403	FALSE	missing	missing	missing	missing	18.3833	TRUE	missing	1
YKR052C	MRS4	mrs4	1.01705	0.993381	FALSE	0.157218	FALSE	missing	missing	12.8205	FALSE	TRUE	1
YML128C	MSC1	msc1	0.933649	0.993381	FALSE	1.30112	FALSE	missing	missing	9.23077	FALSE	TRUE	1
YBR195C	MSI1	msi1	1.41646	0.0310179	TRUE	0.389747	FALSE	0.0385488	FALSE	3.31492	FALSE	missing	1
YJL123C	MTC1	mtc1	0.839024	0.998119	FALSE	0.291369	FALSE	missing	missing	1.50754	FALSE	TRUE	1
YEL033W	MTC7	mtc7	1.61963	0.000120447	TRUE	1.17004	FALSE	0.0259366	FALSE	7.89474	FALSE	missing	1
YGR257C	MTM1	mtm1	1.2619	0.37994	FALSE	missing	missing	0.0575342	TRUE	2.73973	FALSE	missing	1
YMR080C	NAM7	nam7	2.10773	1.25438e-14	TRUE	0.303987	FALSE	0.0297463	FALSE	4.73684	FALSE	missing	1
YDL040C	NAT1	nat1	1.39336	0.0493843	TRUE	-0.355175	FALSE	missing	missing	13.6752	FALSE	missing	1
YLR457C	NBP1	nbp1-1	1.47	0.00900406	TRUE	-0.587681	FALSE	missing	missing	missing	missing	missing	1
YDR162C	NBP2	nbp2	1.07345	0.99211	FALSE	missing	missing	missing	missing	3.77358	FALSE	TRUE	1
YHR004C	NEM1	nem1	0.925134	0.993381	FALSE	0.204023	FALSE	missing	missing	2.94118	FALSE	TRUE	1
YOR156C	NFI1	nfi1	1.08005	0.988002	FALSE	-0.100911	FALSE	0.0372137	FALSE	7.23404	FALSE	TRUE	1
YJL126W	NIT2	nit2	0.843902	0.998119	FALSE	2.39042	TRUE	missing	missing	8.52713	FALSE	missing	1
YHR077C	NMD2	nmd2	1.87283	4.50526e-09	TRUE	0.0215402	FALSE	0.0249169	FALSE	4.40252	FALSE	missing	1
YDL213C	NOP6	nop6	0.860825	0.998119	FALSE	1.46498	FALSE	missing	missing	20.0924	TRUE	missing	1
YDR432W	NPL3	npl3	1.61905	0.000122572	TRUE	missing	missing	0.0112474	FALSE	7.98319	FALSE	missing	1
YMR091C	NPL6	npl6	3.51934	0	TRUE	missing	missing	0.0209424	FALSE	0.813008	FALSE	missing	1
YDR288W	NSE3	nse3-ph	1.94	1.59826e-10	TRUE	0.305157	FALSE	missing	missing	missing	missing	missing	1
YDR288W	NSE3	nse3-ts3	1.47895	0.00731909	TRUE	-0.444067	FALSE	missing	missing	missing	missing	missing	1
YDR288W	NSE3	nse3-ts4	3.2	0	TRUE	0.0263968	FALSE	missing	missing	missing	missing	missing	1
YDL105W	NSE4	nse4-ph	4.1	0	TRUE	1.28008	FALSE	missing	missing	missing	missing	missing	1
YDL105W	NSE4	nse4-ts1	5.15	0	TRUE	1.27483	FALSE	missing	missing	missing	missing	missing	1
YDL105W	NSE4	nse4-ts3	1.62	0.000119574	TRUE	1.03549	FALSE	missing	missing	missing	missing	missing	1
YDL105W	NSE4	nse4-ts4	2.34	0	TRUE	0.528467	FALSE	missing	missing	missing	missing	missing	1
YML023C	NSE5	nse5-ts2	1.63	8.4805e-05	TRUE	0.037006	FALSE	missing	missing	missing	missing	missing	1
YER009W	NTF2	ntf2-ph	2.18	0	TRUE	0.180475	FALSE	missing	missing	missing	missing	missing	1
YOL069W	NUF2	nuf2-61	7.2	0	TRUE	0.396975	FALSE	missing	missing	missing	missing	missing	1
YKL057C	NUP120	nup120	1.97168	3.03287e-11	TRUE	missing	missing	missing	missing	8	FALSE	missing	1
YGL092W	NUP145	nup145-r4	1.99	1.11906e-11	TRUE	0.137654	FALSE	missing	missing	missing	missing	missing	1
YIL115C	NUP159	nup159-1	1.86	8.20868e-09	TRUE	-0.181012	FALSE	missing	missing	missing	missing	missing	1
YDL116W	NUP84	nup84	2.2957	0	TRUE	missing	missing	missing	missing	4.90196	FALSE	missing	1
YJR042W	NUP85	nup85-ph	1.49	0.00558459	TRUE	0.4534	FALSE	missing	missing	missing	missing	missing	1
YOR222W	ODC2	odc2	1.14365	0.861751	FALSE	-0.472277	FALSE	missing	missing	17.4757	TRUE	missing	1
YGR179C	OKP1	okp1-5	2.8	0	TRUE	0.801199	FALSE	missing	missing	missing	missing	missing	1
YBR060C	ORC2	orc2-3	4.16	0	TRUE	0.466962	FALSE	missing	missing	missing	missing	missing	1
YBR060C	ORC2	orc2-4	3.12	0	TRUE	0.291568	FALSE	missing	missing	missing	missing	missing	1
YPR162C	ORC4	orc4-ph	4.70244	0	TRUE	-0.613596	FALSE	missing	missing	missing	missing	missing	1
YHR118C	ORC6	orc6-ph	1.42105	0.0282264	TRUE	1.69412	FALSE	missing	missing	missing	missing	missing	1
YGR038W	ORM1	orm1	0.891753	0.994773	FALSE	-0.032506	FALSE	missing	missing	1.5625	FALSE	TRUE	1
YKL025C	PAN3	pan3	1.09645	0.967488	FALSE	-0.534252	FALSE	missing	missing	0.862069	FALSE	TRUE	1
YOL115W	PAP2	pap2	0.913876	0.993381	FALSE	missing	missing	missing	missing	17.7258	TRUE	missing	1
YCR077C	PAT1	pat1	1.04696	0.993381	FALSE	2.90283	TRUE	missing	missing	0.552486	FALSE	missing	1
YLR461W	PAU4	pau4	0.727273	0.998119	FALSE	0.534912	FALSE	missing	missing	2.80899	FALSE	TRUE	1
YFL020C	PAU5	pau5	1.2	0.65786	FALSE	0.221938	FALSE	missing	missing	16.092	TRUE	missing	1
YDR228C	PCF11	pcf11-2	1.47	0.00900406	TRUE	0.0238842	FALSE	missing	missing	missing	missing	missing	1
YDR228C	PCF11	pcf11-ts10	1.39474	0.0482023	TRUE	-0.217056	FALSE	missing	missing	missing	missing	missing	1
YDR228C	PCF11	pcf11-ts2	2.21	0	TRUE	-1.12261	FALSE	missing	missing	missing	missing	missing	1
YOR360C	PDE2	pde2	1.45242	0.0138966	TRUE	-0.0351948	FALSE	0.0300813	FALSE	2.89855	FALSE	missing	1
YOR328W	PDR10	pdr10	1.01765	0.993381	FALSE	0.0733739	FALSE	missing	missing	20.5638	TRUE	missing	1
YPL058C	PDR12	pdr12	1.1976	0.669727	FALSE	-0.441463	FALSE	missing	missing	18.1818	TRUE	missing	1
YMR076C	PDS5	pds5-1	1.63978	6.14647e-05	TRUE	-0.219969	FALSE	missing	missing	missing	missing	missing	1
YGR193C	PDX1	pdx1	1	0.993381	FALSE	0.812534	FALSE	missing	missing	15.2695	TRUE	missing	1
YBR035C	PDX3	pdx3	1.44048	0.0182983	TRUE	missing	missing	0.0427928	FALSE	0.588235	FALSE	missing	1
YOL001W	PHO80	pho80	1.12496	0.9121	FALSE	-0.132519	FALSE	0.0603981	TRUE	6.81818	FALSE	missing	1
YBL022C	PIM1	pim1	1.65269	3.96653e-05	TRUE	missing	missing	0.0253651	FALSE	4.25532	FALSE	missing	1
YBL051C	PIN4	pin4	1.20567	0.631506	FALSE	-2.70233	FALSE	0.03375	FALSE	1.42857	FALSE	TRUE	1
YDR276C	PMP3	pmp3	1.46914	0.00919129	TRUE	-0.0795806	FALSE	0.028838	FALSE	2.94118	FALSE	missing	1
YGL167C	PMR1	pmr1	3.36616	0	TRUE	missing	missing	0.0367428	FALSE	9.23077	FALSE	missing	1
YLR209C	PNP1	pnp1	0.827411	0.998119	FALSE	0.266331	FALSE	missing	missing	17.1171	TRUE	missing	1
YML069W	POB3	pob3-q308k	2.3	0	TRUE	-0.423305	FALSE	missing	missing	missing	missing	missing	1
YNL102W	POL1	pol1-ts	1.27895	0.308648	FALSE	4.61749	TRUE	missing	missing	missing	missing	missing	1
YMR129W	POM152	pom152	0.829384	0.998119	FALSE	0.374443	FALSE	missing	missing	19.2308	TRUE	missing	1
YDL188C	PPH22	pph22	0.967742	0.993381	FALSE	0.32139	FALSE	missing	missing	4.08163	FALSE	TRUE	1
YDR075W	PPH3	pph3	1.44052	0.0182983	TRUE	0.253654	FALSE	0.0368906	FALSE	8.69565	FALSE	missing	1
YPR103W	PRE2	pre2-1	1.58	0.000433066	TRUE	0.94533	FALSE	missing	missing	missing	missing	missing	1
YPR103W	PRE2	pre2-2	1.87	5.13333e-09	TRUE	0.61968	FALSE	missing	missing	missing	missing	missing	1
YPR103W	PRE2	pre2-75	2.76	0	TRUE	1.00053	FALSE	missing	missing	missing	missing	missing	1
YJL001W	PRE3	pre3-2	1.52	0.00249027	TRUE	0.153427	FALSE	missing	missing	missing	missing	missing	1
YOL038W	PRE6	pre6-ph	1.47	0.00900406	TRUE	0.304801	FALSE	missing	missing	missing	missing	missing	1
YPL192C	PRM3	prm3	1.15625	0.824152	FALSE	-0.196785	FALSE	missing	missing	18.4615	TRUE	missing	1
YML047C	PRM6	prm6	0.994253	0.993381	FALSE	0.215301	FALSE	missing	missing	16.2162	TRUE	missing	1
YDL039C	PRM7	prm7	1.04891	0.993381	FALSE	-0.57961	FALSE	missing	missing	15.6566	TRUE	missing	1
YMR308C	PSE1	pse1-34	1.79	1.92314e-07	TRUE	0.352959	FALSE	missing	missing	missing	missing	missing	1
YDR013W	PSF1	psf1-1	5.80526	0	TRUE	1.52159	FALSE	missing	missing	missing	missing	missing	1
YJL072C	PSF2	psf2-ph	5.79	0	TRUE	-0.865882	FALSE	missing	missing	missing	missing	missing	1
YNL201C	PSY2	psy2	1.44838	0.0152438	TRUE	-0.499214	FALSE	0.037123	FALSE	2.05761	FALSE	missing	1
YBL046W	PSY4	psy4	1.2054	0.632757	FALSE	0.620173	FALSE	0.0967169	TRUE	2.66667	FALSE	missing	1
YDL006W	PTC1	ptc1	0.961971	0.993381	FALSE	0.557668	FALSE	missing	missing	2.91262	FALSE	TRUE	1
YLR283W	PUT7	put7	0.981928	0.993381	FALSE	2.02033	TRUE	missing	missing	3.26087	FALSE	missing	1
YEL020C	PXP1	pxp1	1.19018	0.698513	FALSE	0.0761471	FALSE	missing	missing	15.0235	TRUE	missing	1
YML095C	RAD10	rad10	1.14486	0.858988	FALSE	1.15659	FALSE	missing	missing	8.16327	FALSE	TRUE	1
YDR030C	RAD28	rad28	1.06459	0.993381	FALSE	-0.485842	FALSE	0.0497822	TRUE	6.71141	FALSE	missing	1
YPL153C	RAD53	rad53-21	1.84247	1.84517e-08	TRUE	missing	missing	missing	missing	missing	missing	missing	1
YMR075W	RCO1	rco1	1.0272	0.993381	FALSE	0.556935	FALSE	missing	missing	22.521	TRUE	missing	1
YJL204C	RCY1	rcy1	1.32184	0.175571	FALSE	3.5207	TRUE	missing	missing	0.78125	FALSE	missing	1
YJL217W	REE1	ree1	1.03477	0.993381	FALSE	-0.0565386	FALSE	missing	missing	2.68817	FALSE	TRUE	1
YJL173C	RFA3	rfa3-313	2.6	0	TRUE	0.369428	FALSE	missing	missing	missing	missing	missing	1
YOL094C	RFC4	rfc4-20	3.72	0	TRUE	1.40524	FALSE	missing	missing	missing	missing	missing	1
YGR250C	RIE1	rie1	0.819588	0.998119	FALSE	2.66362	TRUE	missing	missing	0.540541	FALSE	missing	1
YNL294C	RIM21	rim21	0.853026	0.998119	FALSE	3.0501	TRUE	missing	missing	1.06762	FALSE	missing	1
YMR063W	RIM9	rim9	0.792683	0.998119	FALSE	-1.19587	FALSE	missing	missing	15.8035	TRUE	missing	1
YMR283C	RIT1	rit1	1.04762	0.993381	FALSE	-0.692958	FALSE	missing	missing	16.9811	TRUE	missing	1
YGL044C	RNA15	rna15-58	1.68421	1.2906e-05	TRUE	-0.0647975	FALSE	missing	missing	missing	missing	missing	1
YNL072W	RNH201	rnh201	1.34459	0.122208	FALSE	0.0302893	FALSE	0.0354153	FALSE	2.27273	FALSE	TRUE	1
YER070W	RNR1	rnr1	28.756	0	TRUE	missing	missing	0.0234326	FALSE	missing	missing	missing	1
YGR180C	RNR4	rnr4	35.5283	0	TRUE	missing	missing	0.0275081	FALSE	2.07756	FALSE	missing	1
YPR065W	ROX1	rox1	0.907317	0.993951	FALSE	4.69974	TRUE	missing	missing	3.7037	FALSE	missing	1
YJL140W	RPB4	rpb4	0.994253	0.993381	FALSE	missing	missing	missing	missing	18.9358	TRUE	missing	1
YJL121C	RPE1	rpe1	1.01782	0.993381	FALSE	1.21169	FALSE	missing	missing	1.7316	FALSE	TRUE	1
YIL119C	RPI1	rpi1	0.949495	0.993381	FALSE	2.77874	TRUE	missing	missing	6.49351	FALSE	missing	1
YNL069C	RPL16B	rpl16b	0.913817	0.993381	FALSE	-2.67127	FALSE	missing	missing	0.388098	FALSE	TRUE	1
YJL177W	RPL17B	rpl17b	0.829897	0.998119	FALSE	-1.79209	FALSE	missing	missing	15.1324	TRUE	missing	1
YOR312C	RPL20B	rpl20b	0.852941	0.998119	FALSE	missing	missing	missing	missing	17.9245	TRUE	missing	1
YHR010W	RPL27A	rpl27a	1.35714	0.0979039	FALSE	missing	missing	0.0570866	TRUE	missing	missing	missing	1
YFR032C-A	RPL29	rpl29	0.708333	0.998399	FALSE	-1.66887	FALSE	missing	missing	15.9722	TRUE	missing	1
YLR448W	RPL6B	rpl6b	0.742424	0.998119	FALSE	-2.15995	FALSE	missing	missing	1.62602	FALSE	TRUE	1
YDL097C	RPN6	rpn6-1	1.21	0.611616	FALSE	2.03609	TRUE	missing	missing	missing	missing	missing	1
YDL097C	RPN6	rpn6-ph	1.52	0.00249027	TRUE	1.49592	FALSE	missing	missing	missing	missing	missing	1
YPR108W	RPN7	rpn7-3	1.47368	0.00829342	TRUE	1.9274	FALSE	missing	missing	missing	missing	missing	1
YJL136C	RPS21B	rps21b	1.32474	0.168204	FALSE	-1.26287	FALSE	missing	missing	5.29801	FALSE	TRUE	1
YPR132W	RPS23B	rps23b	1.4012	0.0426481	TRUE	1.25136	FALSE	0.017294	FALSE	2.27273	FALSE	missing	1
YHR021C	RPS27B	rps27b	1.83929	2.12743e-08	TRUE	-1.07883	FALSE	0.0178427	FALSE	6.06061	FALSE	missing	1
YBL072C	RPS8A	rps8a	1.01198	0.993381	FALSE	-2.42156	FALSE	missing	missing	1.75439	FALSE	TRUE	1
YDR394W	RPT3	rpt3-1	1.74	1.51115e-06	TRUE	0.356729	FALSE	missing	missing	missing	missing	missing	1
YOR259C	RPT4	rpt4-150	1.63	8.4805e-05	TRUE	1.98026	FALSE	missing	missing	missing	missing	missing	1
YGL048C	RPT6	rpt6-20	1.67	2.14383e-05	TRUE	1.50342	FALSE	missing	missing	missing	missing	missing	1
YGL048C	RPT6	rpt6-25	1.86	8.20868e-09	TRUE	1.00607	FALSE	missing	missing	missing	missing	missing	1
YIL153W	RRD1	rrd1	1.37683	0.0680403	FALSE	0.871452	FALSE	0.0909091	TRUE	2.5	FALSE	missing	1
YPL152W	RRD2	rrd2	1.02083	0.993381	FALSE	0.70053	FALSE	missing	missing	15.0754	TRUE	missing	1
YOR001W	RRP6	rrp6	1.06627	0.993381	FALSE	0.599822	FALSE	missing	missing	1.82927	FALSE	TRUE	1
YGR056W	RSC1	rsc1	1.63934	6.20892e-05	TRUE	missing	missing	0.0424242	FALSE	2.65957	FALSE	missing	1
YLR357W	RSC2	rsc2	1.37952	0.0646959	FALSE	missing	missing	0.0536353	TRUE	0.704225	FALSE	missing	1
YHR056C	RSC30	rsc30	0.945946	0.993381	FALSE	missing	missing	0.0493033	TRUE	missing	missing	missing	1
YKL155C	RSM22	rsm22	1.32738	0.161138	FALSE	missing	missing	0.0511509	TRUE	2.88462	FALSE	missing	1
YDR494W	RSM28	rsm28	2.08421	4.79616e-14	TRUE	-1.42067	FALSE	0.0381069	FALSE	2.17391	FALSE	missing	1
YER125W	RSP5	rsp5-1	1.65263	3.96653e-05	TRUE	0.834559	FALSE	missing	missing	missing	missing	missing	1
YER125W	RSP5	rsp5-sm1	1.87097	4.91584e-09	TRUE	0.560127	FALSE	missing	missing	missing	missing	missing	1
YDR289C	RTT103	rtt103	1.23115	0.517426	FALSE	-0.210718	FALSE	missing	missing	24.024	TRUE	missing	1
YNL206C	RTT106	rtt106	1.61152	0.000157025	TRUE	1.61207	FALSE	0.0273834	FALSE	9.48905	FALSE	missing	1
YOR216C	RUD3	rud3	1.09392	0.974572	FALSE	2.5774	TRUE	missing	missing	0.529101	FALSE	missing	1
YKL212W	SAC1	sac1	2.05705	2.47516e-13	TRUE	missing	missing	0.0371991	FALSE	2.29008	FALSE	missing	1
YDR502C	SAM2	sam2	1.01622	0.993381	FALSE	2.11613	TRUE	missing	missing	1.32743	FALSE	missing	1
YMR060C	SAM37	sam37	1.29472	0.255234	FALSE	-0.779033	FALSE	missing	missing	16.5563	TRUE	missing	1
YFR040W	SAP155	sap155	1.15949	0.810152	FALSE	-2.70662	FALSE	missing	missing	4.7619	FALSE	TRUE	1
YKR028W	SAP190	sap190	0.860825	0.998119	FALSE	-0.0810581	FALSE	missing	missing	2.48447	FALSE	TRUE	1
YDR180W	SCC2	scc2-4	2.83	0	TRUE	0.210932	FALSE	missing	missing	missing	missing	missing	1
YER147C	SCC4	scc4-ph	1.88	3.2185e-09	TRUE	0.116415	FALSE	missing	missing	missing	missing	missing	1
YGL028C	SCW11	scw11	2.39521	0	TRUE	-0.16782	FALSE	0.0328767	FALSE	1.78571	FALSE	missing	1
YEL057C	SDD1	sdd1	1.61963	0.000120447	TRUE	1.16833	FALSE	0.0448296	FALSE	2.99401	FALSE	missing	1
YIL084C	SDS3	sds3	1.54527	0.00124787	TRUE	-0.483742	FALSE	0.0198676	FALSE	3.77358	FALSE	missing	1
YIL076W	SEC28	sec28	1.55	0.00108506	TRUE	-0.377554	FALSE	0.0455408	FALSE	10.2362	FALSE	missing	1
YBR171W	SEC66	sec66	1.15761	0.816842	FALSE	1.31738	FALSE	0.048414	TRUE	1.60772	FALSE	missing	1
YOR184W	SER1	ser1	0.961326	0.993381	FALSE	-1.33805	FALSE	missing	missing	15.4545	TRUE	missing	1
YJL168C	SET2	set2	0.976891	0.993381	FALSE	-0.413319	FALSE	missing	missing	23.0089	TRUE	missing	1
YDL168W	SFA1	sfa1	0.935484	0.993381	FALSE	1.23525	FALSE	missing	missing	15.3627	TRUE	missing	1
YLR321C	SFH1	sfh1-1	1.72581	2.66858e-06	TRUE	-0.158525	FALSE	missing	missing	missing	missing	missing	1
YJL145W	SFH5	sfh5	1.06897	0.993381	FALSE	-0.056217	FALSE	missing	missing	16.9231	TRUE	missing	1
YLL003W	SFI1	sfi1-3	1.43	0.0232055	TRUE	-0.160401	FALSE	missing	missing	missing	missing	missing	1
YOR073W	SGO1	sgo1	1.12994	0.898992	FALSE	missing	missing	missing	missing	20.7831	TRUE	missing	1
YOR057W	SGT1	sgt1-3	2.64	0	TRUE	-0.139007	FALSE	missing	missing	missing	missing	missing	1
YPR161C	SGV1	sgv1-35	1.54	0.0014385	TRUE	-0.235236	FALSE	missing	missing	missing	missing	missing	1
YPR161C	SGV1	sgv1-80	1.6	0.000229425	TRUE	0.436208	FALSE	missing	missing	missing	missing	missing	1
YER096W	SHC1	shc1	0.971292	0.993381	FALSE	0.0952439	FALSE	missing	missing	15.9624	TRUE	missing	1
YBL031W	SHE1	she1	1.40564	0.0388485	TRUE	0.926906	FALSE	missing	missing	3.66492	FALSE	missing	1
YOR035C	SHE4	she4	3.45783	0	TRUE	0.810213	FALSE	0.0414201	FALSE	2.35294	FALSE	missing	1
YDR393W	SHE9	she9	1.04908	0.993381	FALSE	-0.193438	FALSE	missing	missing	5.10204	FALSE	TRUE	1
YBL058W	SHP1	shp1	3.40661	0	TRUE	missing	missing	0.034142	FALSE	2.6178	FALSE	missing	1
YDR078C	SHU2	shu2	1.12494	0.9121	FALSE	missing	missing	0.105051	TRUE	6.06061	FALSE	missing	1
YDR422C	SIP1	sip1	0.993865	0.993381	FALSE	-1.27768	FALSE	missing	missing	15.4135	TRUE	missing	1
YDR409W	SIZ1	siz1	1.02087	0.993381	FALSE	-0.448686	FALSE	0.0555864	TRUE	4.27807	FALSE	missing	1
YHR206W	SKN7	skn7	1.24654	0.450133	FALSE	1.98347	FALSE	0.0454545	FALSE	4.28571	FALSE	TRUE	1
YGL113W	SLD3	sld3-ph	2.91	0	TRUE	1.85724	FALSE	missing	missing	missing	missing	missing	1
YDR489W	SLD5	sld5-ph	2.64	0	TRUE	0.567713	FALSE	missing	missing	missing	missing	missing	1
YBR156C	SLI15	sli15-3	1.91	7.37119e-10	TRUE	0.430238	FALSE	missing	missing	missing	missing	missing	1
YLR135W	SLX4	slx4	1.24652	0.450133	FALSE	0.416988	FALSE	0.0464396	FALSE	5.26316	FALSE	TRUE	1
YFL008W	SMC1	smc1-2	2.78	0	TRUE	-0.337539	FALSE	missing	missing	missing	missing	missing	1
YFL008W	SMC1	smc1-259	6.53	0	TRUE	1.35626	FALSE	missing	missing	missing	missing	missing	1
YJL074C	SMC3	smc3-42	2.71	0	TRUE	0.338706	FALSE	missing	missing	missing	missing	missing	1
YLR086W	SMC4	smc4-1	4.69	0	TRUE	1.70348	FALSE	missing	missing	missing	missing	missing	1
YJL151C	SNA3	sna3	1.00415	0.993381	FALSE	-0.0719996	FALSE	missing	missing	5.29412	FALSE	TRUE	1
YOR327C	SNC2	snc2	1.12941	0.900171	FALSE	-1.10951	FALSE	missing	missing	15.9509	TRUE	missing	1
YDR073W	SNF11	snf11	1.24841	0.442043	FALSE	0.723719	FALSE	missing	missing	15.9763	TRUE	missing	1
YOR290C	SNF2	snf2	2.83707	0	TRUE	missing	missing	missing	missing	6.31579	FALSE	missing	1
YHL025W	SNF6	snf6	1.20574	0.631506	FALSE	-0.230934	FALSE	missing	missing	1.75029	FALSE	TRUE	1
YCR033W	SNT1	snt1	1.16133	0.809201	FALSE	0.832888	FALSE	0.0275928	FALSE	15.5556	TRUE	missing	1
YGL127C	SOH1	soh1	1.29524	0.254346	FALSE	0.190102	FALSE	0.0419948	FALSE	14.6667	FALSE	TRUE	1
YMR016C	SOK2	sok2	1.40548	0.0389156	TRUE	-0.163675	FALSE	0.039072	FALSE	2.77778	FALSE	missing	1
YDR356W	SPC110	spc110-220	1.66129	2.93772e-05	TRUE	-0.0572139	FALSE	missing	missing	missing	missing	missing	1
YDR201W	SPC19	spc19-ph	1.74737	1.12334e-06	TRUE	0.0472153	FALSE	missing	missing	missing	missing	missing	1
YMR117C	SPC24	spc24-10	1.64	6.11668e-05	TRUE	0.327709	FALSE	missing	missing	missing	missing	missing	1
YER018C	SPC25	spc25-1	1.54	0.0014385	TRUE	-1.48254	FALSE	missing	missing	missing	missing	missing	1
YKR037C	SPC34	spc34-7	1.47849	0.00739209	TRUE	-1.26497	FALSE	missing	missing	missing	missing	missing	1
YKL042W	SPC42	spc42-10	1.50244	0.00397241	TRUE	-1.00935	FALSE	missing	missing	missing	missing	missing	1
YHR172W	SPC97	spc97-ph	1.52683	0.00207868	TRUE	-0.0123465	FALSE	missing	missing	missing	missing	missing	1
YPR133C	SPN1	spn1-k192n	6.23	0	TRUE	1.49476	FALSE	missing	missing	missing	missing	missing	1
YOL091W	SPO21	spo21	1.14024	0.870786	FALSE	2.23279	TRUE	missing	missing	7.74194	FALSE	missing	1
YPL175W	SPT14	spt14-1-10c	3.07368	0	TRUE	-0.0331964	FALSE	missing	missing	missing	missing	missing	1
YER161C	SPT2	spt2	1.10526	0.956448	FALSE	0.797666	FALSE	missing	missing	4.79042	FALSE	TRUE	1
YKL020C	SPT23	spt23	0.847716	0.998119	FALSE	0.0360563	FALSE	missing	missing	15.493	TRUE	missing	1
YDR392W	SPT3	spt3	1.80477	1.00144e-07	TRUE	-1.18074	FALSE	0.0474684	FALSE	3.66492	FALSE	missing	1
YGR116W	SPT6	spt6-14	2.16316	0	TRUE	0.146469	FALSE	missing	missing	missing	missing	missing	1
YLR055C	SPT8	spt8	1.03965	0.993381	FALSE	-1.85284	FALSE	0.040625	FALSE	8.14196	FALSE	TRUE	1
YHR041C	SRB2	srb2	2.36986	0	TRUE	1.99706	FALSE	0.0185634	FALSE	0.862069	FALSE	missing	1
YKL218C	SRY1	sry1	1.05114	0.993381	FALSE	-0.756864	FALSE	missing	missing	17.5	TRUE	missing	1
YPL106C	SSE1	sse1	1.03646	0.993381	FALSE	2.35298	TRUE	missing	missing	1.04712	FALSE	missing	1
YLR005W	SSL1	ssl1-t242i	1.42	0.0287666	TRUE	-0.399818	FALSE	missing	missing	missing	missing	missing	1
YIL126W	STH1	sth1-3	7.03	0	TRUE	0.211039	FALSE	missing	missing	missing	missing	missing	1
YDL084W	SUB2	sub2-1	4.54	0	TRUE	1.3287	FALSE	missing	missing	missing	missing	missing	1
YBR175W	SWD3	swd3	1.52718	0.00206208	TRUE	0.489364	FALSE	0.0462375	FALSE	3.02013	FALSE	missing	1
YJL176C	SWI3	swi3	9.58046	0	TRUE	0.473015	FALSE	0.0159858	FALSE	8.52273	FALSE	missing	1
YER111C	SWI4	swi4	2.77567	0	TRUE	-0.0433729	FALSE	0.039548	FALSE	8.24742	FALSE	missing	1
YDR260C	SWM1	swm1	1.4481	0.0153209	TRUE	0.488683	FALSE	0.0413268	FALSE	2.7972	FALSE	missing	1
YBR261C	TAE1	tae1	0.978261	0.993381	FALSE	2.82466	TRUE	missing	missing	0.840336	FALSE	missing	1
YDR145W	TAF12	taf12-ts23	1.39512	0.048057	TRUE	-0.526894	FALSE	missing	missing	missing	missing	missing	1
YJR046W	TAH11	tah11-ts	1.65054	4.26831e-05	TRUE	1.49809	FALSE	missing	missing	missing	missing	missing	1
YMR028W	TAP42	tap42-11	2.38947	0	TRUE	1.006	FALSE	missing	missing	missing	missing	missing	1
YHR009C	TDA3	tda3	1.67914	1.54637e-05	TRUE	1.2798	FALSE	0.0460177	FALSE	3.125	FALSE	missing	1
YBL088C	TEL1	tel1	1.1053	0.956448	FALSE	0.0829197	FALSE	0.0368969	FALSE	1.7301	FALSE	TRUE	1
YGR099W	TEL2	tel2-7	1.55	0.00108506	TRUE	0.457241	FALSE	missing	missing	missing	missing	missing	1
YNL253W	TEX1	tex1	1.10843	0.945639	FALSE	-0.216686	FALSE	missing	missing	0.921659	FALSE	TRUE	1
YDR311W	TFB1	tfb1-1	1.16	0.809201	FALSE	2.76267	TRUE	missing	missing	missing	missing	missing	1
YDR311W	TFB1	tfb1-6	1.67	2.14383e-05	TRUE	1.66094	FALSE	missing	missing	missing	missing	missing	1
YDR460W	TFB3	tfb3-ts	2.29	0	TRUE	-0.230102	FALSE	missing	missing	missing	missing	missing	1
YLR178C	TFS1	tfs1	1.0203	0.993381	FALSE	0.823747	FALSE	missing	missing	0.990099	FALSE	TRUE	1
YOL072W	THP1	thp1	missing	missing	missing	missing	missing	0.0465753	FALSE	18.7384	TRUE	missing	1
YOL018C	TLG2	tlg2	1.14706	0.848057	FALSE	1.26796	FALSE	missing	missing	4.62963	FALSE	TRUE	1
YOR252W	TMA16	tma16	0.983425	0.993381	FALSE	-1.03022	FALSE	missing	missing	10.2564	FALSE	TRUE	1
YKR010C	TOF2	tof2	1.08662	0.981775	FALSE	-0.64971	FALSE	0.0404778	FALSE	27.154	TRUE	missing	1
YER184C	TOG1	tog1	0.989189	0.993381	FALSE	0.0620223	FALSE	missing	missing	15.4822	TRUE	missing	1
YOR045W	TOM6	tom6	0.987952	0.993381	FALSE	0.53295	FALSE	missing	missing	18.408	TRUE	missing	1
YNL300W	TOS6	tos6	1.54028	0.0014385	TRUE	-0.101782	FALSE	0.0310421	FALSE	3.78875	FALSE	missing	1
YNL079C	TPM1	tpm1	1.43148	0.0224828	TRUE	0.204451	FALSE	0.0406732	FALSE	0.388098	FALSE	missing	1
YLR212C	TUB4	tub4-ddsy	2.50526	0	TRUE	-1.77663	FALSE	missing	missing	missing	missing	missing	1
YLR212C	TUB4	tub4-y445d	4.13158	0	TRUE	-2.1818	FALSE	missing	missing	missing	missing	missing	1
YKL210W	UBA1	uba1-1	1.39474	0.0482023	TRUE	missing	missing	missing	missing	missing	missing	missing	1
YPR066W	UBA3	uba3	1.23354	0.508078	FALSE	2.47029	TRUE	missing	missing	5.22388	FALSE	missing	1
YMR223W	UBP8	ubp8	1.11421	0.935981	FALSE	-0.580868	FALSE	0.0520095	TRUE	6.29921	FALSE	missing	1
YGR072W	UPF3	upf3	1.74317	1.32937e-06	TRUE	-0.451846	FALSE	0.0149516	FALSE	1.51515	FALSE	missing	1
YKL216W	URA1	ura1	missing	missing	missing	missing	missing	missing	missing	15.528	TRUE	missing	1
YBL039C	URA7	ura7	6.43114	0	TRUE	1.21375	FALSE	0.0381356	FALSE	0.52356	FALSE	missing	1
YCL063W	VAC17	vac17	0.93956	0.993381	FALSE	2.39716	TRUE	missing	missing	4.57516	FALSE	missing	1
YOR068C	VAM10	vam10	0.987952	0.993381	FALSE	0.219598	FALSE	missing	missing	19.0217	TRUE	missing	1
YDL185W	VMA1	vma1	1.45833	0.0120649	TRUE	0.150838	FALSE	0.0444444	FALSE	6.45161	FALSE	missing	1
YEL027W	VMA3	vma3	1.57669	0.000479486	TRUE	missing	missing	0.0248034	FALSE	9.95851	FALSE	missing	1
YKL080W	VMA5	vma5	1.82486	4.12252e-08	TRUE	missing	missing	0.0431034	FALSE	3.13901	FALSE	missing	1
YOR089C	VPS21	vps21	1.44118	0.0180583	TRUE	-0.354632	FALSE	0.0234146	FALSE	9.40171	FALSE	missing	1
YJL029C	VPS53	vps53	0.826923	0.998119	FALSE	0.119605	FALSE	0.0485252	TRUE	8.05687	FALSE	missing	1
YDR200C	VPS64	vps64	2.85714	0	TRUE	missing	missing	0.0142857	FALSE	1.24224	FALSE	missing	1
YLR321C	SFH1	vps65	2.0904	3.34658e-14	TRUE	missing	missing	0.0250597	FALSE	0.341297	FALSE	missing	1
YML041C	VPS71	vps71	1.06897	0.993381	FALSE	-0.226941	FALSE	missing	missing	20.9302	TRUE	missing	1
YDR372C	VPS74	vps74	1.3949	0.0482008	TRUE	-0.11583	FALSE	missing	missing	1.32743	FALSE	missing	1
YLR337C	VRP1	vrp1	3.97024	0	TRUE	missing	missing	0.0456731	FALSE	2.54237	FALSE	missing	1
YOL105C	WSC3	wsc3	0.91866	0.993381	FALSE	2.17269	TRUE	missing	missing	9.90991	FALSE	missing	1
YOR230W	WTM1	wtm1	1.02762	0.993381	FALSE	1.58046	FALSE	missing	missing	18.8776	TRUE	missing	1
YLR090W	XDJ1	xdj1	0.973684	0.993381	FALSE	2.20807	TRUE	missing	missing	6.92308	FALSE	missing	1
YGL173C	XRN1	xrn1	1.89827	1.32596e-09	TRUE	missing	missing	0.0178988	FALSE	0.956938	FALSE	missing	1
YPL252C	YAH1	yah1-ts	1.65	4.33994e-05	TRUE	-1.61523	FALSE	missing	missing	missing	missing	missing	1
YDL035C	GPR1	ydl034w	0.86413	0.998119	FALSE	2.2696	TRUE	missing	missing	2.06897	FALSE	missing	1
YDL070W	BDF2	ydl071c	1.02717	0.993381	FALSE	-0.249936	FALSE	missing	missing	18.6732	TRUE	missing	1
YDL119C	HEM25	ydl118w	1.01075	0.993381	FALSE	1.42943	FALSE	0.0592662	TRUE	6.17284	FALSE	missing	1
YDR010C	YDR010C	ydr010c	0.979381	0.993381	FALSE	0.0791924	FALSE	missing	missing	15.6164	TRUE	missing	1
YDR014W-A	HED1	ydr015c	0.835052	0.998119	FALSE	-1.20688	FALSE	missing	missing	15	TRUE	missing	1
YDR289C	RTT103	ydr290w	1.30864	0.211488	FALSE	0.346531	FALSE	missing	missing	20.339	TRUE	missing	1
YDR432W	NPL3	ydr433w	1.89254	1.75944e-09	TRUE	missing	missing	0.019305	FALSE	3.02115	FALSE	missing	1
YER084W	YER084W	yer084w	0.969697	0.993381	FALSE	2.11046	TRUE	missing	missing	1.75439	FALSE	missing	1
YFR007W	YFH7	yfh7	0.95625	0.993381	FALSE	-0.226135	FALSE	missing	missing	15.122	TRUE	missing	1
YHL006C	SHU1	yhl005c	1.10692	0.948863	FALSE	3.17212	TRUE	missing	missing	14.2857	FALSE	missing	1
YHR039C-A	VMA10	yhr039c-b	1.81098	7.67449e-08	TRUE	missing	missing	missing	missing	missing	missing	missing	1
YJL016W	TPH3	yjl017w	0.927885	0.993381	FALSE	2.05958	TRUE	missing	missing	missing	missing	missing	1
YJL168C	SET2	yjl169w	0.936782	0.993381	FALSE	-1.25206	FALSE	missing	missing	23.5489	TRUE	missing	1
YJL181W	RBH1	yjl182c	1.2069	0.625845	FALSE	-0.391337	FALSE	missing	missing	16.9841	TRUE	missing	1
YJL193W	YJL193W	yjl193w	1.14943	0.839827	FALSE	0.0925878	FALSE	missing	missing	16.1677	TRUE	missing	1
YJR124C	YJR124C	yjr124c	0.989691	0.993381	FALSE	0.605115	FALSE	missing	missing	0.555556	FALSE	TRUE	1
YLR200W	YKE2	yke2	1.32202	0.175262	FALSE	2.89828	TRUE	missing	missing	8.10811	FALSE	missing	1
YKL069W	YKL069W	ykl069w	1.10169	0.963543	FALSE	0.870806	FALSE	missing	missing	3.26087	FALSE	TRUE	1
YKL070W	YKL070W	ykl070w	1.16384	0.806125	FALSE	-0.558283	FALSE	missing	missing	21	TRUE	missing	1
YKL119C	VPH2	ykl118w	1.78531	2.32334e-07	TRUE	missing	missing	0.0346386	FALSE	4.30108	FALSE	missing	1
YMR106C	YKU80	yku80	1.14885	0.840228	FALSE	2.13854	TRUE	0.0317949	FALSE	3.37838	FALSE	missing	1
YLR225C	YLR225C	ylr225c	1.50254	0.00397044	TRUE	0.406036	FALSE	0.0428241	FALSE	7.20721	FALSE	missing	1
YML009C-A	YML009C-A	yml009c-a	0.949495	0.993381	FALSE	2.64568	TRUE	missing	missing	12	FALSE	missing	1
YML013W	UBX2	yml012c-a	1.50311	0.00392556	TRUE	1.33642	FALSE	missing	missing	2.7027	FALSE	missing	1
YML095C	RAD10	yml096w	1.04739	0.993381	FALSE	1.32036	FALSE	missing	missing	8.05369	FALSE	TRUE	1
YML122C	YML122C	yml122c	0.834123	0.998119	FALSE	-0.281554	FALSE	missing	missing	15.8065	TRUE	missing	1
YMR027W	YMR027W	ymr027w	1.04348	0.993381	FALSE	0.250017	FALSE	missing	missing	23.7838	TRUE	missing	1
YMR253C	YMR253C	ymr253c	1.01786	0.993381	FALSE	-0.674131	FALSE	missing	missing	16.1905	TRUE	missing	1
YHR090C	YNG2	yng2	1.39459	0.048266	TRUE	missing	missing	missing	missing	missing	missing	missing	1
YNL208W	YNL208W	ynl208w	1.01685	0.993381	FALSE	-0.137461	FALSE	missing	missing	missing	missing	TRUE	1
YNL297C	MON2	ynl296w	2.52381	0	TRUE	0.905836	FALSE	0.0363436	FALSE	9.14634	FALSE	missing	1
YOL051W	GAL11	yol050c	1.47701	0.00764062	TRUE	-1.11071	FALSE	0.0300633	FALSE	5.51724	FALSE	missing	1
YOL075C	YOL075C	yol075c	1.00575	0.993381	FALSE	1.1098	FALSE	missing	missing	15.917	TRUE	missing	1
YOL107W	YOL107W	yol107w	0.827751	0.998119	FALSE	0.0582864	FALSE	missing	missing	15.625	TRUE	missing	1
YOR025W	HST3	yor024w	1.01205	0.993381	FALSE	0.299112	FALSE	missing	missing	19.3893	TRUE	missing	1
YDR057W	YOS9	yos9	0.956522	0.993381	FALSE	-0.159904	FALSE	missing	missing	15.2318	TRUE	missing	1
YML027W	YOX1	yox1	0.91954	0.993381	FALSE	0.0340724	FALSE	missing	missing	17.5824	TRUE	missing	1
YPL062W	YPL062W	ypl062w	1.45509	0.0130813	TRUE	0.458188	FALSE	0.0362473	FALSE	7.34463	FALSE	missing	1
YDR002W	YRB1	yrb1-51	2.22	0	TRUE	1.94516	FALSE	missing	missing	missing	missing	missing	1
YGR270W	YTA7	yta7	1.30781	0.213985	FALSE	0.111848	FALSE	0.0779315	TRUE	2.85714	FALSE	missing	1
YOL109W	ZEO1	zeo1	0.92823	0.993381	FALSE	0.0371384	FALSE	missing	missing	17.094	TRUE	missing	1
YGL249W	ZIP2	zip2	1.14201	0.864452	FALSE	2.4889	TRUE	missing	missing	1.85185	FALSE	missing	1
YNL241C	ZWF1	zwf1	1.0618	0.993381	FALSE	2.31383	TRUE	missing	missing	3.42466	FALSE	missing	1

## Sheet: High_Confidence_Genes
Category	ORF	Gene
energetics	YGL115W	SNF4
energetics	YNL052W	COX5A
amino acid homeostasis	YMR189W	GCV2
amino acid homeostasis	YER091C	MET6
nucleotide homeostasis	YMR120C	ADE17
nucleotide homeostasis	YJR057W	CDC8
nucleotide homeostasis	YLR176C	RFX1
fatty acid and lipid homeostasis	YBR026C	ETR1
cofactor homeostasis	YPL069C	BTS1
cofactor homeostasis	YOR025W	HST3
cofactor homeostasis	YMR189W	GCV2
cofactor homeostasis	YMR120C	ADE17
redox homeostasis	YML007W	YAP1
redox homeostasis	YML028W	TSA1
other small molecule homeostasis	YPL069C	BTS1
other small molecule homeostasis	YER091C	MET6
cell wall homeostasis	YBL061C	SKT5
cell wall homeostasis	YBR078W	ECM33
cell wall homeostasis	YMR307W	GAS1
cell wall homeostasis	YJL183W	MNN11
cell wall homeostasis	YER155C	BEM2
cell wall homeostasis	YLR182W	SWI6
cytoskeleton homeostasis	YLR337C	VRP1
cytoskeleton homeostasis	YBL007C	SLA1
cytoskeleton homeostasis	YJL179W	PFD1
cytoskeleton homeostasis	YGR078C	PAC10
peroxisome homeostasis	YKR001C	VPS1
vacuole homeostasis	YKL119C	VPH2
vacuole homeostasis	YEL051W	VMA8
vacuole homeostasis	YGR020C	VMA7
golgi homeostasis	YEL042W	GDA1
golgi homeostasis	YEL051W	VMA8
golgi homeostasis	YGR020C	VMA7
endosome homeostasis	YEL051W	VMA8
endosome homeostasis	YGR020C	VMA7
nuclear homeostasis	YKR082W	NUP133
nuclear homeostasis	YAR002W	NUP60
mitochondrial homeostasis	YDR332W	IRC3
mitochondrial homeostasis	YLR139C	SLS1
nuclear gene mRNA availability	YDR311W	TFB1
nuclear gene mRNA availability	YMR039C	SUB1
nuclear gene mRNA availability	YGL043W	DST1
nuclear gene mRNA availability	YGR063C	SPT4
nuclear gene mRNA availability	YPR161C	SGV1
nuclear gene mRNA availability	YOR123C	LEO1
nuclear gene mRNA availability	YGL244W	RTF1
nuclear gene mRNA availability	YLR418C	CDC73
nuclear gene mRNA availability	YMR219W	ESC1
nuclear gene mRNA availability	YLR176C	RFX1
nuclear gene mRNA availability	YIR033W	MGA2
nuclear gene mRNA availability	YMR179W	SPT21
nuclear gene mRNA availability	YOL051W	GAL11
nuclear gene mRNA availability	YNL236W	SIN4
nuclear gene mRNA availability	YGR104C	SRB5
nuclear gene mRNA availability	YDR176W	NGG1
nuclear gene mRNA availability	YDR448W	ADA2
nuclear gene mRNA availability	YER164W	CHD1
nuclear gene mRNA availability	YGL066W	SGF73
nuclear gene mRNA availability	YNL199C	GCR2
nuclear gene mRNA availability	YJL047C	RTT101
nuclear gene mRNA availability	YPR164W	MMS1
nuclear gene mRNA availability	YDR363W	ESC2
nuclear gene mRNA availability	YGR006W	PRP18
nuclear gene mRNA availability	YDR378C	LSM6
nuclear gene mRNA availability	YKR082W	NUP133
nuclear gene mRNA availability	YDR510W	SMT3
nuclear gene mRNA availability	YAR002W	NUP60
nuclear gene mRNA availability	YDR159W	SAC3
nuclear gene mRNA availability	YHR167W	THP2
nuclear gene mRNA availability	YOR014W	RTS1
nuclear gene mRNA availability	YNR052C	POP2
nuclear gene mRNA availability	YGL133W	ITC1
nuclear gene mRNA availability	YDR121W	DPB4
nuclear gene mRNA availability	YOR304W	ISW2
nuclear gene mRNA availability	YGR002C	SWC4
nuclear gene mRNA availability	YDR485C	VPS72
nuclear gene mRNA availability	YAR003W	SWD1
nuclear gene mRNA availability	YLL002W	RTT109
nuclear gene mRNA availability	YNL330C	RPD3
nuclear gene mRNA availability	YDR310C	SUM1
nuclear gene mRNA availability	YPR179C	HDA3
nuclear gene mRNA availability	YGL058W	RAD6
cytoplasmic tRNA availability	YMR312W	ELP6
cytoplasmic tRNA availability	YLR384C	IKI3
cytoplasmic tRNA availability	YDR378C	LSM6
cytoplasmic ribosome availability	YPL204W	HRR25
cytoplasmic ribosome availability	YDR378C	LSM6
cytoplasmic ribosome availability	YLR320W	MMS22
cytoplasmic ribosome availability	YGR063C	SPT4
cytoplasmic ribosome availability	YOR123C	LEO1
cytoplasmic ribosome availability	YGL244W	RTF1
cytoplasmic ribosome availability	YLR418C	CDC73
cytoplasmic ribosome availability	YML069W	POB3
cytoplasmic translation	YOR182C	RPS30B
cytoplasmic translation	YKL204W	EAP1
cytoplasmic translation	YHR141C	RPL42B
cytoplasmic translation	YHR064C	SSZ1
protein modification	YDR510W	SMT3
protein modification	YPL020C	ULP1
protein modification	YLR007W	NSE1
protein modification	YHR134W	WSS1
protein modification	YDL013W	SLX5
protein modification	YER116C	SLX8
protein modification	YPR131C	NAT3
protein modification	YOL076W	MDM20
protein modification	YHR013C	ARD1
protein modification	YHR064C	SSZ1
protein modification	YGL084C	GUP1
protein modification	YNL080C	EOS1
protein modification	YJL183W	MNN11
protein trafficking	YPR088C	SRP54
protein trafficking	YLR242C	ARV1
protein trafficking	YPL084W	BRO1
protein trafficking	YDL192W	ARF1
protein trafficking	YGL095C	VPS45
protein trafficking	YLR262C	YPT6
protein trafficking	YHR098C	SFB3
protein degradation	YDL020C	RPN4
protein degradation	YBR082C	UBC4
protein degradation	YKL213C	DOA1
protein degradation	YNL155W	CUZ1
protein degradation	YDR363W-A	SEM1
protein degradation	YFR050C	PRE4
protein degradation	YFR004W	RPN11
protein degradation	YOR259C	RPT4
protein degradation	YGL048C	RPT6
protein degradation	YDL097C	RPN6
protein degradation	YGL058W	RAD6
protein degradation	YOR080W	DIA2
protein degradation	YBR173C	UMP1
cell cycle control	YLR079W	SIC1
cell cycle control	YLR182W	SWI6
cell cycle control	YDL008W	APC11
cell cycle control	YGR092W	DBF2
cell cycle control	YAL040C	CLN3
cell cycle control	YPR120C	CLB5
polarized growth and bud formation	YBL061C	SKT5
polarized growth and bud formation	YCL014W	BUD3
polarized growth and bud formation	YBR200W	BEM1
nuclear DNA replication	YNL102W	POL1
nuclear DNA replication	YBL035C	POL12
nuclear DNA replication	YIR008C	PRI1
nuclear DNA replication	YKL045W	PRI2
nuclear DNA replication	YDL102W	POL3
nuclear DNA replication	YJR006W	POL31
nuclear DNA replication	YJR043C	POL32
nuclear DNA replication	YNL262W	POL2
nuclear DNA replication	YDR121W	DPB4
nuclear DNA replication	YNL312W	RFA2
nuclear DNA replication	YHR164C	DNA2
nuclear DNA replication	YKL113C	RAD27
nuclear DNA replication	YDL164C	CDC9
nuclear DNA replication	YPR135W	CTF4
nuclear DNA replication	YNL273W	TOF1
nuclear DNA replication	YMR048W	CSM3
nuclear DNA replication	YCL061C	MRC1
nuclear DNA replication	YER104W	RTT105
nuclear DNA replication	YML065W	ORC1
nuclear DNA replication	YBR060C	ORC2
nuclear DNA replication	YIL150C	MCM10
nuclear DNA replication	YDR052C	DBF4
nuclear DNA replication	YJL047C	RTT101
nuclear DNA replication	YPR164W	MMS1
nuclear DNA replication	YDR082W	STN1
nuclear DNA replication	YLR233C	EST1
nuclear DNA replication	YIL009C-A	EST3
nuclear DNA replication	YLR318W	EST2
nuclear DNA replication	YML102W	CAC2
nuclear DNA replication	YPR018W	RLF2
nuclear DNA replication	YML069W	POB3
chromosome cohesion	YPL008W	CHL1
chromosome cohesion	YOR144C	ELG1
chromosome cohesion	YCL016C	DCC1
chromosome cohesion	YHR191C	CTF8
chromosome cohesion	YMR078C	CTF18
chromosome cohesion	YDR014W	RAD61
chromosome condensation	YBL097W	BRN1
chromosome condensation	YDR014W	RAD61
chromosome segregation	YNL225C	CNM67
chromosome segregation	YMR198W	CIK1
nuclear migration	YDR150W	NUM1
cytokinesis	YLR337C	VRP1
cytokinesis	YKL048C	ELM1
cytokinesis	YPL158C	AIM44
mother-daughter asymmetry	YGL175C	SAE2
mother-daughter asymmetry	YNL250W	RAD50
mother-daughter asymmetry	YMR224C	MRE11
mother-daughter asymmetry	YDR369C	XRS2
mother-daughter asymmetry	YPL204W	HRR25
mother-daughter asymmetry	YDR439W	LRS4
mother-daughter asymmetry	YDR310C	SUM1
mother-daughter asymmetry	YDL008W	APC11
endocytosis	YBL007C	SLA1
DNA damage response	YKL114C	APN1
DNA damage response	YKL113C	RAD27
DNA damage response	YOL090W	MSH2
DNA damage response	YMR167W	MLH1
DNA damage response	YNL312W	RFA2
DNA damage response	YML032C	RAD52
DNA damage response	YER095W	RAD51
DNA damage response	YDL059C	RAD59
DNA damage response	YGL163C	RAD54
DNA damage response	YHR164C	DNA2
DNA damage response	YLR234W	TOP3
DNA damage response	YMR190C	SGS1
DNA damage response	YPL024W	RMI1
DNA damage response	YPL022W	RAD1
DNA damage response	YLR007W	NSE1
DNA damage response	YBR098W	MMS4
DNA damage response	YDR386W	MUS81
DNA damage response	YNL250W	RAD50
DNA damage response	YMR224C	MRE11
DNA damage response	YDR369C	XRS2
DNA damage response	YDR004W	RAD57
DNA damage response	YDR076W	RAD55
DNA damage response	YJR006W	POL31
DNA damage response	YJR043C	POL32
DNA damage response	YLR032W	RAD5
DNA damage response	YGL058W	RAD6
DNA damage response	YCR066W	RAD18
DNA damage response	YDR092W	UBC13
DNA damage response	YGL087C	MMS2
DNA damage response	YHR154W	RTT107
DNA damage response	YJL047C	RTT101
DNA damage response	YLR320W	MMS22
DNA damage response	YPR164W	MMS1
DNA damage response	YPR135W	CTF4
DNA damage response	YNL273W	TOF1
DNA damage response	YMR048W	CSM3
DNA damage response	YER173W	RAD24
DNA damage response	YOR368W	RAD17
DNA damage response	YPL194W	DDC1
DNA damage response	YDR217C	RAD9
DNA damage response	YCL061C	MRC1
DNA damage response	YJL115W	ASF1
DNA damage response	YHR031C	RRM3
DNA damage response	YHR134W	WSS1
DNA damage response	YDR363W	ESC2
DNA damage response	YPL008W	CHL1
DNA damage response	YDR279W	RNH202
DNA damage response	YLR154C	RNH203
DNA damage response	YDL013W	SLX5
DNA damage response	YER116C	SLX8
starvation response	YKL048C	ELM1
starvation response	YGL115W	SNF4
starvation response	YOL081W	IRA2
nitrogen starvation response	YGL115W	SNF4
nitrogen starvation response	YOR014W	RTS1
mating	YBL016W	FUS3
mating	YOR057W	SGT1
mating	YMR198W	CIK1
other	YFR012W	DCV1
other	YOR183W	FYV12
other	YFR038W	IRC5
other	YPL055C	LGE1
other	YDR524C-B	YDR524C-B
other	YML020W	YML020W
other	YMR001C-A	YMR001C-A
other	YNL095C	YNL095C

## Sheet: Low_Confidence_Genes
Category	ORF	Gene
energetics	YJL217W	REE1
energetics	YPL061W	ALD6
energetics	YOR377W	ATF1
energetics	YPL017C	IRC15
energetics	YFL018C	LPD1
energetics	YGR193C	PDX1
energetics	YPL262W	FUM1
energetics	YOR136W	IDH2
energetics	YDR422C	SIP1
energetics	YHR183W	GND1
energetics	YJL121C	RPE1
energetics	YNL241C	ZWF1
energetics	YJL137C	GLG2
energetics	YOR178C	GAC1
energetics	YPR160W	GPH1
energetics	YBL045C	COR1
energetics	YJL209W	CBP1
energetics	YJL003W	COX16
energetics	YPR133C	SPN1
energetics	YIL053W	GPP1
energetics	YAL044C	GCV3
amino acid homeostasis	YOR375C	GDH1
amino acid homeostasis	YFL018C	LPD1
amino acid homeostasis	YPL262W	FUM1
amino acid homeostasis	YPL017C	IRC15
amino acid homeostasis	YKL218C	SRY1
amino acid homeostasis	YOR184W	SER1
amino acid homeostasis	YAL044C	GCV3
amino acid homeostasis	YFR055W	IRC7
amino acid homeostasis	YKL069W	YKL069W
amino acid homeostasis	YOR241W	MET7
amino acid homeostasis	YDR502C	SAM2
amino acid homeostasis	YPL061W	ALD6
amino acid homeostasis	YDL168W	SFA1
amino acid homeostasis	YDR440W	DOT1
amino acid homeostasis	YJL168C	SET2
amino acid homeostasis	YDR127W	ARO1
nucleotide homeostasis	YDR530C	APA2
nucleotide homeostasis	YOR360C	PDE2
nucleotide homeostasis	YLR209C	PNP1
nucleotide homeostasis	YOR128C	ADE2
nucleotide homeostasis	YAR015W	ADE1
nucleotide homeostasis	YNL220W	ADE12
nucleotide homeostasis	YDR226W	ADK1
nucleotide homeostasis	YER070W	RNR1
nucleotide homeostasis	YGR180C	RNR4
nucleotide homeostasis	YDR454C	GUK1
nucleotide homeostasis	YML035C	AMD1
nucleotide homeostasis	YKL216W	URA1
nucleotide homeostasis	YBL039C	URA7
nucleotide homeostasis	YOR074C	CDC21
nucleotide homeostasis	YOR230W	WTM1
fatty acid and lipid homeostasis	YER061C	CEM1
fatty acid and lipid homeostasis	YMR207C	HFA1
fatty acid and lipid homeostasis	YOR221C	MCT1
fatty acid and lipid homeostasis	YLR372W	ELO3
fatty acid and lipid homeostasis	YIR037W	HYR1
fatty acid and lipid homeostasis	YLR239C	LIP2
fatty acid and lipid homeostasis	YJL046W	AIM22
fatty acid and lipid homeostasis	YPL061W	ALD6
fatty acid and lipid homeostasis	YLR284C	ECI1
fatty acid and lipid homeostasis	YDL168W	SFA1
fatty acid and lipid homeostasis	YJL145W	SFH5
fatty acid and lipid homeostasis	YKL212W	SAC1
fatty acid and lipid homeostasis	YFR021W	ATG18
fatty acid and lipid homeostasis	YDR315C	IPK1
fatty acid and lipid homeostasis	YNL280C	ERG24
fatty acid and lipid homeostasis	YOR311C	DGK1
fatty acid and lipid homeostasis	YPR139C	LOA1
fatty acid and lipid homeostasis	YDL142C	CRD1
fatty acid and lipid homeostasis	YBR036C	CSG2
fatty acid and lipid homeostasis	YNL006W	LST8
fatty acid and lipid homeostasis	YMR068W	AVO2
fatty acid and lipid homeostasis	YGR038W	ORM1
fatty acid and lipid homeostasis	YCR105W	ADH7
fatty acid and lipid homeostasis	YFL053W	DAK2
fatty acid and lipid homeostasis	YOR120W	GCY1
fatty acid and lipid homeostasis	YIL053W	GPP1
fatty acid and lipid homeostasis	YCR094W	CDC50
cofactor homeostasis	YLR209C	PNP1
cofactor homeostasis	YOR074C	CDC21
cofactor homeostasis	YAL044C	GCV3
cofactor homeostasis	YFL018C	LPD1
cofactor homeostasis	YOR241W	MET7
cofactor homeostasis	YDR127W	ARO1
cofactor homeostasis	YFL053W	DAK2
cofactor homeostasis	YOR184W	SER1
cofactor homeostasis	YDL168W	SFA1
cofactor homeostasis	YBR035C	PDX3
cofactor homeostasis	YAL046C	BOL3
cofactor homeostasis	YHR122W	CIA2
redox homeostasis	YIR037W	HYR1
redox homeostasis	YJL101C	GSH1
redox homeostasis	YOL049W	GSH2
redox homeostasis	YHR206W	SKN7
redox homeostasis	YMR038C	CCS1
other small molecule homeostasis	YPL061W	ALD6
other small molecule homeostasis	YFR055W	IRC7
other small molecule homeostasis	YHR183W	GND1
other small molecule homeostasis	YFL053W	DAK2
other small molecule homeostasis	YJR137C	MET5
other small molecule homeostasis	YFR030W	MET10
other small molecule homeostasis	YJL165C	HAL5
other small molecule homeostasis	YLL051C	FRE6
other small molecule homeostasis	YDR151C	CTH1
other small molecule homeostasis	YPR124W	CTR1
other small molecule homeostasis	YOL002C	IZH2
other small molecule homeostasis	YML047C	PRM6
other small molecule homeostasis	YDR497C	ITR1
other small molecule homeostasis	YML116W	ATR1
other small molecule homeostasis	YOR328W	PDR10
other small molecule homeostasis	YPL058C	PDR12
other small molecule homeostasis	YEL020C	PXP1
cell wall homeostasis	YPR106W	ISR1
cell wall homeostasis	YPR159W	KRE6
cell wall homeostasis	YKL046C	DCW1
cell wall homeostasis	YLR110C	CCW12
cell wall homeostasis	YMR215W	GAS3
cell wall homeostasis	YPL184C	MRN1
cell wall homeostasis	YGL028C	SCW11
cell wall homeostasis	YDR245W	MNN10
cell wall homeostasis	YOL105C	WSC3
cell wall homeostasis	YNL271C	BNI1
cell wall homeostasis	YER111C	SWI4
cell wall homeostasis	YHR206W	SKN7
cytoskeleton homeostasis	YFL039C	ACT1
cytoskeleton homeostasis	YOR035C	SHE4
cytoskeleton homeostasis	YNL079C	TPM1
cytoskeleton homeostasis	YLR370C	ARC18
cytoskeleton homeostasis	YNL271C	BNI1
cytoskeleton homeostasis	YJR065C	ARP3
cytoskeleton homeostasis	YCL063W	VAC17
cytoskeleton homeostasis	YIL034C	CAP2
cytoskeleton homeostasis	YLR212C	TUB4
cytoskeleton homeostasis	YLR412W	BER1
cytoskeleton homeostasis	YPR141C	KAR3
cytoskeleton homeostasis	YOR058C	ASE1
cytoskeleton homeostasis	YHR172W	SPC97
cytoskeleton homeostasis	YEL003W	GIM4
cytoskeleton homeostasis	YLR200W	YKE2
cytoskeleton homeostasis	YNL153C	GIM3
cytoskeleton homeostasis	YML094W	GIM5
cytoskeleton homeostasis	YER016W	BIM1
vacuole homeostasis	YAL022C	FUN26
vacuole homeostasis	YJL151C	SNA3
vacuole homeostasis	YER125W	RSP5
vacuole homeostasis	YNL297C	MON2
vacuole homeostasis	YOR068C	VAM10
vacuole homeostasis	YDL185W	VMA1
vacuole homeostasis	YEL027W	VMA3
vacuole homeostasis	YKL080W	VMA5
vacuole homeostasis	YHR039C-A	VMA10
golgi homeostasis	YDR372C	VPS74
golgi homeostasis	YGL167C	PMR1
golgi homeostasis	YOR216C	RUD3
golgi homeostasis	YDL185W	VMA1
golgi homeostasis	YEL027W	VMA3
golgi homeostasis	YKL080W	VMA5
golgi homeostasis	YHR039C-A	VMA10
endosome homeostasis	YOR089C	VPS21
endosome homeostasis	YDL185W	VMA1
endosome homeostasis	YEL027W	VMA3
endosome homeostasis	YKL080W	VMA5
endosome homeostasis	YHR039C-A	VMA10
endoplasmic reticulum homeostasis	YIL090W	ICE2
nuclear homeostasis	YHR036W	BRL1
nuclear homeostasis	YGL247W	BRR6
nuclear homeostasis	YKL057C	NUP120
nuclear homeostasis	YMR129W	POM152
nuclear homeostasis	YIL115C	NUP159
nuclear homeostasis	YJR042W	NUP85
nuclear homeostasis	YGL092W	NUP145
nuclear homeostasis	YDL116W	NUP84
nuclear homeostasis	YDL207W	GLE1
mitochondrial homeostasis	YBL022C	PIM1
mitochondrial homeostasis	YJL131C	AIM23
mitochondrial homeostasis	YKL155C	RSM22
mitochondrial homeostasis	YBL038W	MRPL16
mitochondrial homeostasis	YDR116C	MRPL1
mitochondrial homeostasis	YKL003C	MRP17
mitochondrial homeostasis	YPL013C	MRPS16
mitochondrial homeostasis	YDR494W	RSM28
mitochondrial homeostasis	YKL208W	CBT1
mitochondrial homeostasis	YLR090W	XDJ1
mitochondrial homeostasis	YMR060C	SAM37
mitochondrial homeostasis	YOR045W	TOM6
mitochondrial homeostasis	YGR257C	MTM1
mitochondrial homeostasis	YKR052C	MRS4
mitochondrial homeostasis	YOR222W	ODC2
mitochondrial homeostasis	YDL119C	HEM25
mitochondrial homeostasis	YGL080W	MPC1
mitochondrial homeostasis	YKL053C-A	MDM35
mitochondrial homeostasis	YDR393W	SHE9
mitochondrial homeostasis	YPL252C	YAH1
mitochondrial homeostasis	YLL006W	MMM1
mitochondrial homeostasis	YGL219C	MDM34
mitochondrial homeostasis	YOL009C	MDM12
mitochondrial homeostasis	YNL006W	LST8
nuclear gene mRNA availability	YLR399C	BDF1
nuclear gene mRNA availability	YDL070W	BDF2
nuclear gene mRNA availability	YDR145W	TAF12
nuclear gene mRNA availability	YDR460W	TFB3
nuclear gene mRNA availability	YLR005W	SSL1
nuclear gene mRNA availability	YJL140W	RPB4
nuclear gene mRNA availability	YML112W	CTK3
nuclear gene mRNA availability	YKL139W	CTK1
nuclear gene mRNA availability	YLR226W	BUR2
nuclear gene mRNA availability	YDR289C	RTT103
nuclear gene mRNA availability	YER161C	SPT2
nuclear gene mRNA availability	YER040W	GLN3
nuclear gene mRNA availability	YIL119C	RPI1
nuclear gene mRNA availability	YIR023W	DAL81
nuclear gene mRNA availability	YKL020C	SPT23
nuclear gene mRNA availability	YMR070W	MOT3
nuclear gene mRNA availability	YOL089C	HAL9
nuclear gene mRNA availability	YOR113W	AZF1
nuclear gene mRNA availability	YPR065W	ROX1
nuclear gene mRNA availability	YNR010W	CSE2
nuclear gene mRNA availability	YHR041C	SRB2
nuclear gene mRNA availability	YGL127C	SOH1
nuclear gene mRNA availability	YPR070W	MED1
nuclear gene mRNA availability	YGR252W	GCN5
nuclear gene mRNA availability	YOR023C	AHC1
nuclear gene mRNA availability	YDR392W	SPT3
nuclear gene mRNA availability	YLR055C	SPT8
nuclear gene mRNA availability	YMR223W	UBP8
nuclear gene mRNA availability	YDR253C	MET32
nuclear gene mRNA availability	YML051W	GAL80
nuclear gene mRNA availability	YMR043W	MCM1
nuclear gene mRNA availability	YOL133W	HRT1
nuclear gene mRNA availability	YJR093C	FIP1
nuclear gene mRNA availability	YLR115W	CFT2
nuclear gene mRNA availability	YGL130W	CEG1
nuclear gene mRNA availability	YPR057W	BRR1
nuclear gene mRNA availability	YDL084W	SUB2
nuclear gene mRNA availability	YDR364C	CDC40
nuclear gene mRNA availability	YNL147W	LSM7
nuclear gene mRNA availability	YNL253W	TEX1
nuclear gene mRNA availability	YGL174W	BUD13
nuclear gene mRNA availability	YLR293C	GSP1
nuclear gene mRNA availability	YLR347C	KAP95
nuclear gene mRNA availability	YDL116W	NUP84
nuclear gene mRNA availability	YJR042W	NUP85
nuclear gene mRNA availability	YMR080C	NAM7
nuclear gene mRNA availability	YHR077C	NMD2
nuclear gene mRNA availability	YGR072W	UPF3
nuclear gene mRNA availability	YDR002W	YRB1
nuclear gene mRNA availability	YOR046C	DBP5
nuclear gene mRNA availability	YER009W	NTF2
nuclear gene mRNA availability	YKL057C	NUP120
nuclear gene mRNA availability	YMR129W	POM152
nuclear gene mRNA availability	YIL115C	NUP159
nuclear gene mRNA availability	YGL092W	NUP145
nuclear gene mRNA availability	YDL207W	GLE1
nuclear gene mRNA availability	YOL072W	THP1
nuclear gene mRNA availability	YDR138W	HPR1
nuclear gene mRNA availability	YML062C	MFT1
nuclear gene mRNA availability	YOR250C	CLP1
nuclear gene mRNA availability	YDR228C	PCF11
nuclear gene mRNA availability	YGL044C	RNA15
nuclear gene mRNA availability	YDL188C	PPH22
nuclear gene mRNA availability	YOR001W	RRP6
nuclear gene mRNA availability	YOL115W	PAP2
nuclear gene mRNA availability	YCR077C	PAT1
nuclear gene mRNA availability	YGL173C	XRN1
nuclear gene mRNA availability	YJL124C	LSM1
nuclear gene mRNA availability	YNL118C	DCP2
nuclear gene mRNA availability	YAL021C	CCR4
nuclear gene mRNA availability	YKL025C	PAN3
nuclear gene mRNA availability	YER030W	CHZ1
nuclear gene mRNA availability	YGR116W	SPT6
nuclear gene mRNA availability	YGR270W	YTA7
nuclear gene mRNA availability	YJR140C	HIR3
nuclear gene mRNA availability	YLR095C	IOC2
nuclear gene mRNA availability	YEL044W	IES6
nuclear gene mRNA availability	YFL039C	ACT1
nuclear gene mRNA availability	YJL081C	ARP4
nuclear gene mRNA availability	YHL025W	SNF6
nuclear gene mRNA availability	YOR290C	SNF2
nuclear gene mRNA availability	YJL176C	SWI3
nuclear gene mRNA availability	YDR073W	SNF11
nuclear gene mRNA availability	YIL126W	STH1
nuclear gene mRNA availability	YMR091C	NPL6
nuclear gene mRNA availability	YHR056C	RSC30
nuclear gene mRNA availability	YLR321C	SFH1
nuclear gene mRNA availability	YLR357W	RSC2
nuclear gene mRNA availability	YGR056W	RSC1
nuclear gene mRNA availability	YML041C	VPS71
nuclear gene mRNA availability	YGR099W	TEL2
nuclear gene mRNA availability	YBR175W	SWD3
nuclear gene mRNA availability	YLR015W	BRE2
nuclear gene mRNA availability	YCR033W	SNT1
nuclear gene mRNA availability	YMR075W	RCO1
nuclear gene mRNA availability	YIL084C	SDS3
nuclear gene mRNA availability	YNL021W	HDA1
nuclear gene mRNA availability	YDL074C	BRE1
nuclear gene mRNA availability	YHR090C	YNG2
nuclear gene mRNA availability	YNL136W	EAF7
nuclear gene mRNA availability	YOR244W	ESA1
cytoplasmic tRNA availability	YML080W	DUS1
cytoplasmic tRNA availability	YMR283C	RIT1
cytoplasmic tRNA availability	YGR200C	ELP2
cytoplasmic tRNA availability	YPL101W	ELP4
cytoplasmic tRNA availability	YPL086C	ELP3
cytoplasmic tRNA availability	YNL147W	LSM7
cytoplasmic tRNA availability	YOR262W	GPN2
cytoplasmic ribosome availability	YGL173C	XRN1
cytoplasmic ribosome availability	YLR293C	GSP1
cytoplasmic ribosome availability	YBR261C	TAE1
cytoplasmic ribosome availability	YOR039W	CKB2
cytoplasmic ribosome availability	YDL213C	NOP6
cytoplasmic ribosome availability	YDR432W	NPL3
cytoplasmic ribosome availability	YOR252W	TMA16
cytoplasmic ribosome availability	YOL115W	PAP2
cytoplasmic ribosome availability	YNL147W	LSM7
cytoplasmic ribosome availability	YOR001W	RRP6
cytoplasmic ribosome availability	YDL070W	BDF2
cytoplasmic ribosome availability	YLR399C	BDF1
cytoplasmic ribosome availability	YKR010C	TOF2
cytoplasmic ribosome availability	YOR262W	GPN2
cytoplasmic translation	YEL034W	HYP2
cytoplasmic translation	YOR198C	BFR1
cytoplasmic translation	YMR116C	ASC1
cytoplasmic translation	YBL072C	RPS8A
cytoplasmic translation	YJL136C	RPS21B
cytoplasmic translation	YPR132W	RPS23B
cytoplasmic translation	YHR021C	RPS27B
cytoplasmic translation	YLR448W	RPL6B
cytoplasmic translation	YNL069C	RPL16B
cytoplasmic translation	YJL177W	RPL17B
cytoplasmic translation	YOR312C	RPL20B
cytoplasmic translation	YHR010W	RPL27A
cytoplasmic translation	YFR032C-A	RPL29
cytoplasmic translation	YFL023W	BUD27
cytoplasmic translation	YOR204W	DED1
cytoplasmic translation	YPL048W	CAM1
protein modification	YDR409W	SIZ1
protein modification	YOR156C	NFI1
protein modification	YEL019C	MMS21
protein modification	YER038C	KRE29
protein modification	YDL105W	NSE4
protein modification	YML023C	NSE5
protein modification	YDR288W	NSE3
protein modification	YPR066W	UBA3
protein modification	YDL040C	NAT1
protein modification	YPR176C	BET2
protein modification	YLR244C	MAP1
protein modification	YBR155W	CNS1
protein modification	YPL175W	SPT14
protein modification	YFL025C	BST1
protein modification	YJL062W	LAS21
protein modification	YGR036C	CAX4
protein modification	YGL027C	CWH41
protein modification	YPL053C	KTR6
protein modification	YDR245W	MNN10
protein trafficking	YKL073W	LHS1
protein trafficking	YBR171W	SEC66
protein trafficking	YDL100C	GET3
protein trafficking	YPR037C	ERV2
protein trafficking	YDR414C	ERD1
protein trafficking	YBL058W	SHP1
protein trafficking	YDR057W	YOS9
protein trafficking	YML013W	UBX2
protein trafficking	YJL207C	LAA1
protein trafficking	YNL238W	KEX2
protein trafficking	YNR051C	BRE5
protein trafficking	YGL200C	EMP24
protein trafficking	YIL076W	SEC28
protein trafficking	YML071C	COG8
protein trafficking	YJL029C	VPS53
protein trafficking	YOR327C	SNC2
protein trafficking	YOL018C	TLG2
protein trafficking	YGR284C	ERV29
protein trafficking	YPR176C	BET2
protein trafficking	YDR002W	YRB1
protein trafficking	YER009W	NTF2
protein trafficking	YMR308C	PSE1
protein trafficking	YLR347C	KAP95
protein degradation	YKL210W	UBA1
protein degradation	YOL133W	HRT1
protein degradation	YDL132W	CDC53
protein degradation	YDR069C	DOA4
protein degradation	YOL025W	LAG2
protein degradation	YPR103W	PRE2
protein degradation	YDR394W	RPT3
protein degradation	YJL001W	PRE3
protein degradation	YOL038W	PRE6
protein degradation	YPR108W	RPN7
protein degradation	YDR054C	CDC34
protein degradation	YDL074C	BRE1
protein degradation	YER125W	RSP5
protein degradation	YML013W	UBX2
protein degradation	YDR057W	YOS9
protein degradation	YLR021W	IRC25
cell cycle control	YFR028C	CDC14
cell cycle control	YBL051C	PIN4
cell cycle control	YFL029C	CAK1
cell cycle control	YGR250C	RIE1
cell cycle control	YER111C	SWI4
cell cycle control	YML027W	YOX1
cell cycle control	YLL003W	SFI1
cell cycle control	YGR188C	BUB1
cell cycle control	YBR160W	CDC28
cell cycle control	YBR135W	CKS1
cell cycle control	YFR036W	CDC26
cell cycle control	YGL240W	DOC1
cell cycle control	YOR249C	APC5
cell cycle control	YDR260C	SWM1
cell cycle control	YGL116W	CDC20
cell cycle control	YGL003C	CDH1
cell cycle control	YGL086W	MAD1
cell cycle control	YJL030W	MAD2
cell cycle control	YJL013C	MAD3
cell cycle control	YGR098C	ESP1
cell cycle control	YIL106W	MOB1
cell cycle control	YPR119W	CLB2
cell cycle control	YFL009W	CDC4
cell cycle control	YDR054C	CDC34
cell cycle control	YOL133W	HRT1
cell cycle control	YDL132W	CDC53
cell cycle control	YDR168W	CDC37
cell cycle control	YAR019C	CDC15
cell cycle control	YMR055C	BUB2
cell cycle control	YOR073W	SGO1
polarized growth and bud formation	YLR131C	ACE2
polarized growth and bud formation	YPL161C	BEM4
polarized growth and bud formation	YLR319C	BUD6
polarized growth and bud formation	YNL271C	BNI1
polarized growth and bud formation	YNL298W	CLA4
nuclear DNA replication	YBR278W	DPB3
nuclear DNA replication	YBL023C	MCM2
nuclear DNA replication	YEL032W	MCM3
nuclear DNA replication	YPR019W	MCM4
nuclear DNA replication	YLR274W	MCM5
nuclear DNA replication	YOL094C	RFC4
nuclear DNA replication	YNL072W	RNH201
nuclear DNA replication	YDR013W	PSF1
nuclear DNA replication	YJL072C	PSF2
nuclear DNA replication	YDR489W	SLD5
nuclear DNA replication	YGL113W	SLD3
nuclear DNA replication	YPR162C	ORC4
nuclear DNA replication	YHR118C	ORC6
nuclear DNA replication	YJL194W	CDC6
nuclear DNA replication	YJR046W	TAH11
nuclear DNA replication	YLR103C	CDC45
nuclear DNA replication	YJL173C	RFA3
nuclear DNA replication	YDL017W	CDC7
nuclear DNA replication	YOL133W	HRT1
nuclear DNA replication	YMR106C	YKU80
nuclear DNA replication	YNL206C	RTT106
nuclear DNA replication	YNL030W	HHF2
nuclear DNA replication	YBR195C	MSI1
chromosome cohesion	YFR027W	ECO1
chromosome cohesion	YMR076C	PDS5
chromosome cohesion	YOL094C	RFC4
chromosome cohesion	YFL008W	SMC1
chromosome cohesion	YJL074C	SMC3
chromosome cohesion	YDL003W	MCD1
chromosome cohesion	YER147C	SCC4
chromosome cohesion	YDR180W	SCC2
chromosome condensation	YLR086W	SMC4
chromosome condensation	YKR010C	TOF2
chromosome segregation	YBL031W	SHE1
chromosome segregation	YLR457C	NBP1
chromosome segregation	YDR130C	FIN1
chromosome segregation	YOL069W	NUF2
chromosome segregation	YER018C	SPC25
chromosome segregation	YMR117C	SPC24
chromosome segregation	YKL052C	ASK1
chromosome segregation	YKR037C	SPC34
chromosome segregation	YKR083C	DAD2
chromosome segregation	YGL061C	DUO1
chromosome segregation	YGR113W	DAM1
chromosome segregation	YDR201W	SPC19
chromosome segregation	YDR016C	DAD1
chromosome segregation	YDR254W	CHL4
chromosome segregation	YJR135C	MCM22
chromosome segregation	YPR046W	MCM16
chromosome segregation	YGR179C	OKP1
chromosome segregation	YPL018W	CTF19
chromosome segregation	YHR172W	SPC97
chromosome segregation	YLR212C	TUB4
chromosome segregation	YBR156C	SLI15
chromosome segregation	YPL209C	IPL1
chromosome segregation	YDR356W	SPC110
chromosome segregation	YKL042W	SPC42
cytokinesis	YKL101W	HSL1
cytokinesis	YMR032W	HOF1
mother-daughter asymmetry	YHR143W	DSE2
mother-daughter asymmetry	YFL008W	SMC1
mother-daughter asymmetry	YJL074C	SMC3
mother-daughter asymmetry	YGL249W	ZIP2
mother-daughter asymmetry	YDR446W	ECM11
mother-daughter asymmetry	YDR014W-A	HED1
mother-daughter asymmetry	YFR036W	CDC26
mother-daughter asymmetry	YGL240W	DOC1
mother-daughter asymmetry	YOR249C	APC5
mother-daughter asymmetry	YDR260C	SWM1
mother-daughter asymmetry	YAR019C	CDC15
mother-daughter asymmetry	YOR327C	SNC2
mother-daughter asymmetry	YHR004C	NEM1
mother-daughter asymmetry	YOL091W	SPO21
mother-daughter asymmetry	YOL015W	IRC10
mother-daughter asymmetry	YJL037W	IRC18
mother-daughter asymmetry	YLR213C	CRR1
mother-daughter asymmetry	YER096W	SHC1
endocytosis	YER125W	RSP5
endocytosis	YDR069C	DOA4
endocytosis	YER122C	GLO3
endocytosis	YBL047C	EDE1
endocytosis	YJL204C	RCY1
endocytosis	YNL297C	MON2
endocytosis	YKL061W	BLI1
heat response	YER125W	RSP5
heat response	YPL106C	SSE1
DNA damage response	YOL115W	PAP2
DNA damage response	YJL173C	RFA3
DNA damage response	YHL006C	SHU1
DNA damage response	YDR078C	SHU2
DNA damage response	YIL132C	CSM2
DNA damage response	YML095C	RAD10
DNA damage response	YLR135W	SLX4
DNA damage response	YEL019C	MMS21
DNA damage response	YER038C	KRE29
DNA damage response	YDL105W	NSE4
DNA damage response	YML023C	NSE5
DNA damage response	YDR288W	NSE3
DNA damage response	YMR106C	YKU80
DNA damage response	YIR002C	MPH1
DNA damage response	YOL133W	HRT1
DNA damage response	YDR030C	RAD28
DNA damage response	YKL112W	ABF1
DNA damage response	YBL088C	TEL1
DNA damage response	YPL153C	RAD53
DNA damage response	YOL094C	RFC4
DNA damage response	YDR075W	PPH3
DNA damage response	YBL046W	PSY4
DNA damage response	YNL201C	PSY2
DNA damage response	YLR247C	IRC20
DNA damage response	YNL072W	RNH201
DNA damage response	YGR099W	TEL2
DNA damage response	YDL074C	BRE1
general stress response	YJL095W	BCK1
general stress response	YOL109W	ZEO1
general stress response	YLR361C	DCR2
starvation response	YJL141C	YAK1
starvation response	YDR422C	SIP1
starvation response	YOL001W	PHO80
starvation response	YDL035C	GPR1
starvation response	YLR178C	TFS1
starvation response	YMR016C	SOK2
flocculation	YNL294C	RIM21
osmotic stress response	YDL006W	PTC1
osmotic stress response	YDR162C	NBP2
osmotic stress response	YHR206W	SKN7
nitrogen starvation response	YEL007W	MIT1
nitrogen starvation response	YDR422C	SIP1
nitrogen starvation response	YDL035C	GPR1
nitrogen starvation response	YJL141C	YAK1
nitrogen starvation response	YMR016C	SOK2
nitrogen starvation response	YHR082C	KSP1
nitrogen starvation response	YHR186C	KOG1
nitrogen starvation response	YNL006W	LST8
nitrogen starvation response	YIL153W	RRD1
nitrogen starvation response	YMR028W	TAP42
nitrogen starvation response	YPL152W	RRD2
nitrogen starvation response	YDL188C	PPH22
nitrogen starvation response	YFR040W	SAP155
nitrogen starvation response	YKR028W	SAP190
nitrogen starvation response	YLR423C	ATG17
nitrogen starvation response	YFR021W	ATG18
nitrogen starvation response	YKR019C	IRS4
nitrogen starvation response	YLL042C	ATG10
nitrogen starvation response	YMR068W	AVO2
apoptosis	YOL002C	IZH2
mating	YMR043W	MCM1
mating	YDR200C	VPS64
mating	YDL006W	PTC1
mating	YPL192C	PRM3
other	YER080W	AIM9
other	YDR111C	ALT2
other	YHR142W	CHS7
other	YLR087C	CSF1
other	YPR030W	CSR2
other	YOL052C-A	DDR2
other	YMR126C	DLT1
other	YDR125C	ECM18
other	YER182W	FMP10
other	YMR221C	FMP42
other	YOR280C	FSH3
other	YMR255W	GFD1
other	YJL103C	GSM1
other	YEL017W	GTT3
other	YMR195W	ICY1
other	YJL057C	IKS1
other	YOR012W	YOR012W
other	YOR235W	IRC13
other	YLL033W	IRC19
other	YMR073C	IRC21
other	YEL001C	IRC22
other	YOR044W	IRC23
other	YIR036C	IRC24
other	YDR540C	IRC4
other	YFR043C	IRC6
other	YJL051W	IRC8
other	YPL056C	LCL1
other	YGL085W	LCL3
other	YML128C	MSC1
other	YJL123C	MTC1
other	YEL033W	MTC7
other	YJL126W	NIT2
other	YLR461W	PAU4
other	YFL020C	PAU5
other	YDR276C	PMP3
other	YDL039C	PRM7
other	YLR283W	PUT7
other	YJL181W	RBH1
other	YMR063W	RIM9
other	YEL057C	SDD1
other	YHR009C	TDA3
other	YER184C	TOG1
other	YNL300W	TOS6
other	YJL016W	TPH3
other	YDR010C	YDR010C
other	YER084W	YER084W
other	YFR007W	YFH7
other	YJL193W	YJL193W
other	YJR124C	YJR124C
other	YKL070W	YKL070W
other	YLR225C	YLR225C
other	YML009C-A	YML009C-A
other	YML122C	YML122C
other	YMR027W	YMR027W
other	YMR253C	YMR253C
other	YNL208W	YNL208W
other	YOL075C	YOL075C
other	YOL107W	YOL107W
other	YPL062W	YPL062W
