# Supplementary material for: Identification of different classes of genome instability suppressor genes through analysis of DNA damage response markers
Source: G3 (Bethesda). 2024 Mar 25;14(6):jkae064. doi: 10.1093/g3journal/jkae064 (PMC11152081; doi:10.1093/g3journal/jkae064)
Supplement: jkae064_Supplementary_Data [file jkae064_supplementary_data.zip › Supplementary_Table_4_G3-2024-404884.xlsx]

## Sheet: Summary
Supplemental Table 4. Cell cycle distribution observations for mutant strains
Sheets
Haploid-Unmerged	Unmerged observations from the haploid dataset
Haploid-Merged	Merged observerations from the haploid dataset
Diploid-Unmerged	Unmerged observations from the diploid dataset
Diploid-Merged	Merged observations from the diploid dataset
Increased-G1	Genes that cause an increased fraction of G1 cells when mutated
Increased-S	Genes that cause an increased fraction of S cells when mutated
Increased-G2	Genes that cause an increased fraction of G2 cells when mutated
Unmerged Data Columns
Publication	Original publication for the dataset
Flow.Repository	FlowRepository accession for the FACS data (Koren 2010 and Soifer 2014 data only)
Experiment	Unique identifier for the experiment
Plate.Position	Position of the sample on the plate
Sample	Name of the sample
ORF	Systematic name for the gene affected by the mutation
Gene	Locus name for the gene affected by the mutation
Allele	Allele name
Include	Y=yes, N=no; only observations with Include==Y are used in the analysis
RMSD	Root mean squared deviation from the Dean-Jett-Fox cell cycle model as reported by FlowJo
G1.Peak.Mean	Position of the G1 peak from the Dean-Jett-Fox cell cycle model as reported by FlowJo
G2.Peak.Mean	Position of the G2 peak from the Dean-Jett-Fox cell cycle model as reported by FlowJo
G1.Peak.CV	Coefficient of variation (width) of the G1 peak from the Dean-Jett-Fox cell cycle model as reported by FlowJo
G2.Peak.CV	Coefficient of variation (width) of the G2 peak from the Dean-Jett-Fox cell cycle model as reported by FlowJo
Raw.Percent.G1	Percent of G1 cells from the Dean-Jett-Fox cell cycle model as reported by FlowJo
Raw.Percent.S	Percent of S cells from the Dean-Jett-Fox cell cycle model as reported by FlowJo
Raw.Percent.G2	Percent of G2 cells from the Dean-Jett-Fox cell cycle model as reported by FlowJo
Raw.Percent.Less.Than.G1	Percent of cells with less than a G1 DNA content from the Dean-Jett-Fox cell cycle model as reported by FlowJo
Raw.Percent.More.Than.G2	Percent of cells with more than a G2 DNA content from the Dean-Jett-Fox cell cycle model as reported by FlowJo
Scaled.Percent.G1	Scaled percent of cells with G1 DNA content = Raw.Percent.G1 / ( Raw.Percent.G1 + Raw.Percent.S + Raw.Percent.G2 )
Scaled.Percent.S	Scaled percent of cells with S DNA content = Raw.Percent.S / ( Raw.Percent.G1 + Raw.Percent.S + Raw.Percent.G2 )
Scaled.Percent.G2	Scaled percent of cells with G2 DNA content = Raw.Percent.G2 / ( Raw.Percent.G1 + Raw.Percent.S + Raw.Percent.G2 )
Scaled.Ternary.X	Ternary plot X position derived from (Scaled.Percent.G1, Scaled.Percent.S, Scaled.Percent.G2)
Scaled.Ternary.Y	Ternary plot Y position derived from (Scaled.Percent.G1, Scaled.Percent.S, Scaled.Percent.G2)
Modeled.Raw.Percent.G1	Modeled percent of G1 cells based off of fitting aggregation
Modeled.Raw.Percent.S	Modeled percent of cells with a greater than G2 DNA content based off of fitting aggregation
Modeled.Raw.Percent.G2	Modeled percent of G2 cells based off of fitting aggregation
Modeled.Raw.Percent.More.Than.G2	Modeled percent of G1 cells based off of fitting aggregation
Modeled.Raw.Difference	Difference between the modeled percentages from fitting the aggregation and the raw percentages reported by FlowJo
Fitted.Percent.G1	Fitted percent of G1 cells after accounting for aggregation
Fitted.Percent.S	Fitted percent of G1 cells after accounting for aggregation
Fitted.Percent.G2	Fitted percent of G1 cells after accounting for aggregation
Fitted.Percent.Aggregate	Fitted percent aggregation
Fitted.Scaled.Difference	Difference between the fitted percentages and the percentages obtained by just scaling the Raw.Percent.G1, Raw.Percent.S, and Raw.Percent.G2 values
Fitted.Ternary.X	Ternary plot X position derived from (Fitted.Percent.G1, Fitted.Percent.S, Fitted.Percent.G2)
Fitted.Ternary.Y	Ternary plot Y position derived from (Fitted.Percent.G1, Fitted.Percent.S, Fitted.Percent.G2)
Ternary.X	Ternary plot X position to use
Ternary.Y	Ternary plot Y position to use
Control.Ternary.X	Ternary plot X position of the control strain
Control.Ternary.Y	Ternary plot Y position of the control strain
Control.Ternary.Sigma	Ternary plot sigma for the control strain observations
Ternary.dX	Ternary.X - Control.Ternary.X
Ternary.dY	Ternary.Y - Control.Ternary.Y
Notes	Annotations (if any) for the observation
Merged Data Columns
ORF	Systematic name for the gene affected by the mutation
Gene	Locus name for the gene affected by the mutation
Allele	Allele name
Ternary.X	Merged ternary plot X position
Ternary.Y	Merged ternary plot Y position
Percent.G1	Merged percent of G1 cells
Percent.S	Merged percent of S cells
Percent.G2	Merged percent of G2 cells
Number.Observations	Number of observations merged for this allele
Sum.Distance	Distance of the summed vector of all Ternary.dX and Ternary.dY observations for this allele
P.Value	Calculated p-value based on randomly simulated Sum.Distance using Number.Observations random Ternary.dX and Ternary.dY values
FDR	Benjamini and Hochberg False Discovery Rate for the P.Value
Control.Ternary.X	Ternary plot X position of the control strain
Control.Ternary.Y	Ternary plot Y position of the control strain
Control.Ternary.Sigma	Ternary plot sigma for the control strain observations
Ternary.dX	Ternary.X - Control.Ternary.X
Ternary.dY	Ternary.Y - Control.Ternary.Y
Ternary.Distance	Distance between the control and the merged position in the ternary plot
Columns Increased G1,S,G2
Category	Broad category for gene
Complex/Subcategory	Protein complex or subcategory for gene (if any)
ORF	Systematic name for the identified gene
Gene	Locus name for the identified gene
Increased in	Haploid, Diploid, or Both datasets

## Sheet: Haploid-Unmerged
Publication	Flow.Repository	Experiment	Plate.Position	Sample	ORF	Gene	Allele	Include	RMSD	G1.Peak.Mean	G2.Peak.Mean	G1.Peak.CV	G2.Peak.CV	Raw.Percent.G1	Raw.Percent.S	Raw.Percent.G2	Raw.Percent.Less.Than.G1	Raw.Percent.More.Than.G2	Scaled.Percent.G1	Scaled.Percent.S	Scaled.Percent.G2	Scaled.Ternary.X	Scaled.Ternary.Y	Modeled.Raw.Percent.G1	Modeled.Raw.Percent.S	Modeled.Raw.Percent.G2	Modeled.Raw.Percent.More.Than.G2	Modeled.Raw.Difference	Fitted.Percent.G1	Fitted.Percent.S	Fitted.Percent.G2	Fitted.Percent.Aggregate	Fitted.Scaled.Difference	Fitted.Ternary.X	Fitted.Ternary.Y	Ternary.X	Ternary.Y	Control.Ternary.Y	Control.Ternary.Sigma	Ternary.dX	Ternary.dY	Notes	Control.Ternary.X
Koren 2010	FR-FCM-ZZDV	plate0-1	B12	plate0-1-B12	?Control	?Control	?control	N	0	0	0	0	0	0	0	0	0	0	0	0	0	0	0	0	0	0	0	0	0	0	0	0	0	0	0	0	0	0.186168	0.0259963	-0.64158	-0.186168	diploid?	0.64158
Koren 2010	FR-FCM-ZZDV	plate0-1	F12	plate0-1-F12	?Control	?Control	?control	N	0	0	0	0	0	0	0	0	0	0	0	0	0	0	0	0	0	0	0	0	0	0	0	0	0	0	0	0	0	0.186168	0.0259963	-0.64158	-0.186168	diploid?	0.64158
Koren 2010	FR-FCM-ZZDV	plate0-10	B12	plate0-10-B12	?Control	?Control	?control	N	0	0	0	0	0	0	0	0	0	0	0	0	0	0	0	0	0	0	0	0	0	0	0	0	0	0	0	0	0	0.186168	0.0259963	-0.64158	-0.186168	diploid?	0.64158
Koren 2010	FR-FCM-ZZDV	plate0-10	F12	plate0-10-F12	?Control	?Control	?control	N	0	0	0	0	0	0	0	0	0	0	0	0	0	0	0	0	0	0	0	0	0	0	0	0	0	0	0	0	0	0.186168	0.0259963	-0.64158	-0.186168	diploid?	0.64158
Koren 2010	FR-FCM-ZZDV	plate0-11	B12	plate0-11-B12	?Control	?Control	?control	N	0	0	0	0	0	0	0	0	0	0	0	0	0	0	0	0	0	0	0	0	0	0	0	0	0	0	0	0	0	0.186168	0.0259963	-0.64158	-0.186168	diploid?	0.64158
Koren 2010	FR-FCM-ZZDV	plate0-11	F12	plate0-11-F12	?Control	?Control	?control	N	0	0	0	0	0	0	0	0	0	0	0	0	0	0	0	0	0	0	0	0	0	0	0	0	0	0	0	0	0	0.186168	0.0259963	-0.64158	-0.186168	diploid?	0.64158
Koren 2010	FR-FCM-ZZDV	plate0-12	B12	plate0-12-B12	?Control	?Control	?control	N	0	0	0	0	0	0	0	0	0	0	0	0	0	0	0	0	0	0	0	0	0	0	0	0	0	0	0	0	0	0.186168	0.0259963	-0.64158	-0.186168	not diploid?	0.64158
Koren 2010	FR-FCM-ZZDV	plate0-12	F12	plate0-12-F12	?Control	?Control	?control	N	0	0	0	0	0	0	0	0	0	0	0	0	0	0	0	0	0	0	0	0	0	0	0	0	0	0	0	0	0	0.186168	0.0259963	-0.64158	-0.186168	not diploid?	0.64158
Koren 2010	FR-FCM-ZZDV	plate0-13	B12	plate0-13-B12	?Control	?Control	?control	N	0	0	0	0	0	0	0	0	0	0	0	0	0	0	0	0	0	0	0	0	0	0	0	0	0	0	0	0	0	0.186168	0.0259963	-0.64158	-0.186168	diploid?	0.64158
Koren 2010	FR-FCM-ZZDV	plate0-13	F12	plate0-13-F12	?Control	?Control	?control	N	0	0	0	0	0	0	0	0	0	0	0	0	0	0	0	0	0	0	0	0	0	0	0	0	0	0	0	0	0	0.186168	0.0259963	-0.64158	-0.186168	diploid?	0.64158
Koren 2010	FR-FCM-ZZDV	plate0-14	B12	plate0-14-B12	?Control	?Control	?control	N	0	0	0	0	0	0	0	0	0	0	0	0	0	0	0	0	0	0	0	0	0	0	0	0	0	0	0	0	0	0.186168	0.0259963	-0.64158	-0.186168	diploid?	0.64158
Koren 2010	FR-FCM-ZZDV	plate0-14	F12	plate0-14-F12	?Control	?Control	?control	N	0	0	0	0	0	0	0	0	0	0	0	0	0	0	0	0	0	0	0	0	0	0	0	0	0	0	0	0	0	0.186168	0.0259963	-0.64158	-0.186168	diploid?	0.64158
Koren 2010	FR-FCM-ZZDV	plate0-15	B12	plate0-15-B12	?Control	?Control	?control	N	0	0	0	0	0	0	0	0	0	0	0	0	0	0	0	0	0	0	0	0	0	0	0	0	0	0	0	0	0	0.186168	0.0259963	-0.64158	-0.186168	diploid?	0.64158
Koren 2010	FR-FCM-ZZDV	plate0-15	F12	plate0-15-F12	?Control	?Control	?control	N	0	0	0	0	0	0	0	0	0	0	0	0	0	0	0	0	0	0	0	0	0	0	0	0	0	0	0	0	0	0.186168	0.0259963	-0.64158	-0.186168	diploid?	0.64158
Koren 2010	FR-FCM-ZZDV	plate0-16	B12	plate0-16-B12	?Control	?Control	?control	N	86.1	70816	140202	5.23	4.95	6.78	21.3	42.4	1.03	24.4	0	0	0	0	0	0	0	0	0	0	0	0	0	0	0	0	0	0	0	0.186168	0.0259963	-0.64158	-0.186168	not diploid?	0.64158
Koren 2010	FR-FCM-ZZDV	plate0-16	F12	plate0-16-F12	?Control	?Control	?control	N	54.4	69434	138096	5.35	5.29	7.95	24.2	45.2	0.26	18.7	0	0	0	0	0	0	0	0	0	0	0	0	0	0	0	0	0	0	0	0.186168	0.0259963	-0.64158	-0.186168		0.64158
Koren 2010	FR-FCM-ZZDV	plate0-17	B12	plate0-17-B12	?Control	?Control	?control	N	0	0	0	0	0	0	0	0	0	0	0	0	0	0	0	0	0	0	0	0	0	0	0	0	0	0	0	0	0	0.186168	0.0259963	-0.64158	-0.186168	diploid?	0.64158
Koren 2010	FR-FCM-ZZDV	plate0-17	F12	plate0-17-F12	?Control	?Control	?control	N	0	0	0	0	0	0	0	0	0	0	0	0	0	0	0	0	0	0	0	0	0	0	0	0	0	0	0	0	0	0.186168	0.0259963	-0.64158	-0.186168	diploid?	0.64158
Koren 2010	FR-FCM-ZZE2	plate11-1	B12	plate11-1-B12	?Control	?Control	?control	N	0	0	0	0	0	0	0	0	0	0	0	0	0	0	0	0	0	0	0	0	0	0	0	0	0	0	0	0	0	0.186168	0.0259963	-0.64158	-0.186168	diploid?	0.64158
Koren 2010	FR-FCM-ZZE2	plate11-1	F12	plate11-1-F12	?Control	?Control	?control	N	0	0	0	0	0	0	0	0	0	0	0	0	0	0	0	0	0	0	0	0	0	0	0	0	0	0	0	0	0	0.186168	0.0259963	-0.64158	-0.186168	diploid?	0.64158
Koren 2010	FR-FCM-ZZE2	plate11-2	B12	plate11-2-B12	?Control	?Control	?control	N	0	0	0	0	0	0	0	0	0	0	0	0	0	0	0	0	0	0	0	0	0	0	0	0	0	0	0	0	0	0.186168	0.0259963	-0.64158	-0.186168	diploid?	0.64158
Koren 2010	FR-FCM-ZZE2	plate11-2	F12	plate11-2-F12	?Control	?Control	?control	N	0	0	0	0	0	0	0	0	0	0	0	0	0	0	0	0	0	0	0	0	0	0	0	0	0	0	0	0	0	0.186168	0.0259963	-0.64158	-0.186168	diploid?	0.64158
Koren 2010	FR-FCM-ZZE2	plate11-3	B12	plate11-3-B12	?Control	?Control	?control	N	0	0	0	0	0	0	0	0	0	0	0	0	0	0	0	0	0	0	0	0	0	0	0	0	0	0	0	0	0	0.186168	0.0259963	-0.64158	-0.186168	diploid?	0.64158
Koren 2010	FR-FCM-ZZE2	plate11-3	F12	plate11-3-F12	?Control	?Control	?control	N	0	0	0	0	0	0	0	0	0	0	0	0	0	0	0	0	0	0	0	0	0	0	0	0	0	0	0	0	0	0.186168	0.0259963	-0.64158	-0.186168	diploid?	0.64158
Koren 2010	FR-FCM-ZZE2	plate12-1	B12	plate12-1-B12	?Control	?Control	?control	N	0	0	0	0	0	0	0	0	0	0	0	0	0	0	0	0	0	0	0	0	0	0	0	0	0	0	0	0	0	0.186168	0.0259963	-0.64158	-0.186168	diploid?	0.64158
Koren 2010	FR-FCM-ZZE2	plate12-1	F12	plate12-1-F12	?Control	?Control	?control	N	0	0	0	0	0	0	0	0	0	0	0	0	0	0	0	0	0	0	0	0	0	0	0	0	0	0	0	0	0	0.186168	0.0259963	-0.64158	-0.186168	diploid?	0.64158
Koren 2010	FR-FCM-ZZE2	plate12-2	B12	plate12-2-B12	?Control	?Control	?control	N	0	0	0	0	0	0	0	0	0	0	0	0	0	0	0	0	0	0	0	0	0	0	0	0	0	0	0	0	0	0.186168	0.0259963	-0.64158	-0.186168	diploid?	0.64158
Koren 2010	FR-FCM-ZZE2	plate12-2	F12	plate12-2-F12	?Control	?Control	?control	N	0	0	0	0	0	0	0	0	0	0	0	0	0	0	0	0	0	0	0	0	0	0	0	0	0	0	0	0	0	0.186168	0.0259963	-0.64158	-0.186168	diploid?	0.64158
Koren 2010	FR-FCM-ZZE2	plate12-3	B12	plate12-3-B12	?Control	?Control	?control	N	0	0	0	0	0	0	0	0	0	0	0	0	0	0	0	0	0	0	0	0	0	0	0	0	0	0	0	0	0	0.186168	0.0259963	-0.64158	-0.186168	diploid?	0.64158
Koren 2010	FR-FCM-ZZE2	plate12-3	F12	plate12-3-F12	?Control	?Control	?control	N	0	0	0	0	0	0	0	0	0	0	0	0	0	0	0	0	0	0	0	0	0	0	0	0	0	0	0	0	0	0.186168	0.0259963	-0.64158	-0.186168	diploid?	0.64158
Koren 2010	FR-FCM-ZZE2	plate12-4	B12	plate12-4-B12	?Control	?Control	?control	N	0	0	0	0	0	0	0	0	0	0	0	0	0	0	0	0	0	0	0	0	0	0	0	0	0	0	0	0	0	0.186168	0.0259963	-0.64158	-0.186168	diploid?	0.64158
Koren 2010	FR-FCM-ZZE2	plate12-4	F12	plate12-4-F12	?Control	?Control	?control	N	0	0	0	0	0	0	0	0	0	0	0	0	0	0	0	0	0	0	0	0	0	0	0	0	0	0	0	0	0	0.186168	0.0259963	-0.64158	-0.186168	diploid?	0.64158
Koren 2010	FR-FCM-ZZE2	plate12-5	B12	plate12-5-B12	?Control	?Control	?control	N	0	0	0	0	0	0	0	0	0	0	0	0	0	0	0	0	0	0	0	0	0	0	0	0	0	0	0	0	0	0.186168	0.0259963	-0.64158	-0.186168	diploid?	0.64158
Koren 2010	FR-FCM-ZZE2	plate12-5	F12	plate12-5-F12	?Control	?Control	?control	N	0	0	0	0	0	0	0	0	0	0	0	0	0	0	0	0	0	0	0	0	0	0	0	0	0	0	0	0	0	0.186168	0.0259963	-0.64158	-0.186168	diploid?	0.64158
Koren 2010	FR-FCM-ZZE3	plate13-1	B12	plate13-1-B12	?Control	?Control	?control	N	0	0	0	0	0	0	0	0	0	0	0	0	0	0	0	0	0	0	0	0	0	0	0	0	0	0	0	0	0	0.186168	0.0259963	-0.64158	-0.186168	diploid?	0.64158
Koren 2010	FR-FCM-ZZE3	plate13-1	F12	plate13-1-F12	?Control	?Control	?control	N	0	0	0	0	0	0	0	0	0	0	0	0	0	0	0	0	0	0	0	0	0	0	0	0	0	0	0	0	0	0.186168	0.0259963	-0.64158	-0.186168	diploid?	0.64158
Koren 2010	FR-FCM-ZZE3	plate13-2	B12	plate13-2-B12	?Control	?Control	?control	N	0	0	0	0	0	0	0	0	0	0	0	0	0	0	0	0	0	0	0	0	0	0	0	0	0	0	0	0	0	0.186168	0.0259963	-0.64158	-0.186168	diploid?	0.64158
Koren 2010	FR-FCM-ZZE3	plate13-2	F12	plate13-2-F12	?Control	?Control	?control	N	0	0	0	0	0	0	0	0	0	0	0	0	0	0	0	0	0	0	0	0	0	0	0	0	0	0	0	0	0	0.186168	0.0259963	-0.64158	-0.186168	diploid?	0.64158
Koren 2010	FR-FCM-ZZE3	plate13-4	B12	plate13-4-B12	?Control	?Control	?control	N	0	0	0	0	0	0	0	0	0	0	0	0	0	0	0	0	0	0	0	0	0	0	0	0	0	0	0	0	0	0.186168	0.0259963	-0.64158	-0.186168	diploid?	0.64158
Koren 2010	FR-FCM-ZZE3	plate13-4	F12	plate13-4-F12	?Control	?Control	?control	N	0	0	0	0	0	0	0	0	0	0	0	0	0	0	0	0	0	0	0	0	0	0	0	0	0	0	0	0	0	0.186168	0.0259963	-0.64158	-0.186168	diploid?	0.64158
Koren 2010	FR-FCM-ZZE3	plate13-5	B12	plate13-5-B12	?Control	?Control	?control	N	0	0	0	0	0	0	0	0	0	0	0	0	0	0	0	0	0	0	0	0	0	0	0	0	0	0	0	0	0	0.186168	0.0259963	-0.64158	-0.186168	diploid?	0.64158
Koren 2010	FR-FCM-ZZE3	plate13-5	F12	plate13-5-F12	?Control	?Control	?control	N	0	0	0	0	0	0	0	0	0	0	0	0	0	0	0	0	0	0	0	0	0	0	0	0	0	0	0	0	0	0.186168	0.0259963	-0.64158	-0.186168	diploid?	0.64158
Koren 2010	FR-FCM-ZZE3	plate14-1	B12	plate14-1-B12	?Control	?Control	?control	N	0	0	0	0	0	0	0	0	0	0	0	0	0	0	0	0	0	0	0	0	0	0	0	0	0	0	0	0	0	0.186168	0.0259963	-0.64158	-0.186168	diploid?	0.64158
Koren 2010	FR-FCM-ZZE3	plate14-1	F12	plate14-1-F12	?Control	?Control	?control	N	0	0	0	0	0	0	0	0	0	0	0	0	0	0	0	0	0	0	0	0	0	0	0	0	0	0	0	0	0	0.186168	0.0259963	-0.64158	-0.186168	diploid?	0.64158
Koren 2010	FR-FCM-ZZE3	plate14-2	B12	plate14-2-B12	?Control	?Control	?control	N	0	0	0	0	0	0	0	0	0	0	0	0	0	0	0	0	0	0	0	0	0	0	0	0	0	0	0	0	0	0.186168	0.0259963	-0.64158	-0.186168	diploid?	0.64158
Koren 2010	FR-FCM-ZZE3	plate14-2	F12	plate14-2-F12	?Control	?Control	?control	N	0	0	0	0	0	0	0	0	0	0	0	0	0	0	0	0	0	0	0	0	0	0	0	0	0	0	0	0	0	0.186168	0.0259963	-0.64158	-0.186168	diploid?	0.64158
Koren 2010	FR-FCM-ZZE3	plate14-3	B12	plate14-3-B12	?Control	?Control	?control	N	0	0	0	0	0	0	0	0	0	0	0	0	0	0	0	0	0	0	0	0	0	0	0	0	0	0	0	0	0	0.186168	0.0259963	-0.64158	-0.186168	diploid?	0.64158
Koren 2010	FR-FCM-ZZE3	plate14-3	F12	plate14-3-F12	?Control	?Control	?control	N	0	0	0	0	0	0	0	0	0	0	0	0	0	0	0	0	0	0	0	0	0	0	0	0	0	0	0	0	0	0.186168	0.0259963	-0.64158	-0.186168	diploid?	0.64158
Koren 2010	FR-FCM-ZZE3	plate14-4	B12	plate14-4-B12	?Control	?Control	?control	N	0	0	0	0	0	0	0	0	0	0	0	0	0	0	0	0	0	0	0	0	0	0	0	0	0	0	0	0	0	0.186168	0.0259963	-0.64158	-0.186168	diploid?	0.64158
Koren 2010	FR-FCM-ZZE3	plate14-4	F12	plate14-4-F12	?Control	?Control	?control	N	0	0	0	0	0	0	0	0	0	0	0	0	0	0	0	0	0	0	0	0	0	0	0	0	0	0	0	0	0	0.186168	0.0259963	-0.64158	-0.186168	diploid?	0.64158
Koren 2010	FR-FCM-ZZE3	plate15-1	B12	plate15-1-B12	?Control	?Control	?control	N	0	0	0	0	0	0	0	0	0	0	0	0	0	0	0	0	0	0	0	0	0	0	0	0	0	0	0	0	0	0.186168	0.0259963	-0.64158	-0.186168	diploid?	0.64158
Koren 2010	FR-FCM-ZZE3	plate15-1	F12	plate15-1-F12	?Control	?Control	?control	N	0	0	0	0	0	0	0	0	0	0	0	0	0	0	0	0	0	0	0	0	0	0	0	0	0	0	0	0	0	0.186168	0.0259963	-0.64158	-0.186168	diploid?	0.64158
Koren 2010	FR-FCM-ZZE4	plate15-2	B12	plate15-2-B12	?Control	?Control	?control	N	0	0	0	0	0	0	0	0	0	0	0	0	0	0	0	0	0	0	0	0	0	0	0	0	0	0	0	0	0	0.186168	0.0259963	-0.64158	-0.186168	diploid?	0.64158
Koren 2010	FR-FCM-ZZE4	plate15-2	F12	plate15-2-F12	?Control	?Control	?control	N	0	0	0	0	0	0	0	0	0	0	0	0	0	0	0	0	0	0	0	0	0	0	0	0	0	0	0	0	0	0.186168	0.0259963	-0.64158	-0.186168	diploid?	0.64158
Koren 2010	FR-FCM-ZZE4	plate15-3	B12	plate15-3-B12	?Control	?Control	?control	N	0	0	0	0	0	0	0	0	0	0	0	0	0	0	0	0	0	0	0	0	0	0	0	0	0	0	0	0	0	0.186168	0.0259963	-0.64158	-0.186168	diploid?	0.64158
Koren 2010	FR-FCM-ZZE4	plate15-3	F12	plate15-3-F12	?Control	?Control	?control	N	0	0	0	0	0	0	0	0	0	0	0	0	0	0	0	0	0	0	0	0	0	0	0	0	0	0	0	0	0	0.186168	0.0259963	-0.64158	-0.186168	diploid?	0.64158
Koren 2010	FR-FCM-ZZE4	plate15-4	B12	plate15-4-B12	?Control	?Control	?control	N	0	0	0	0	0	0	0	0	0	0	0	0	0	0	0	0	0	0	0	0	0	0	0	0	0	0	0	0	0	0.186168	0.0259963	-0.64158	-0.186168	diploid?	0.64158
Koren 2010	FR-FCM-ZZE4	plate15-4	F12	plate15-4-F12	?Control	?Control	?control	N	0	0	0	0	0	0	0	0	0	0	0	0	0	0	0	0	0	0	0	0	0	0	0	0	0	0	0	0	0	0.186168	0.0259963	-0.64158	-0.186168	diploid?	0.64158
Koren 2010	FR-FCM-ZZE4	plate15-5	B12	plate15-5-B12	?Control	?Control	?control	N	0	0	0	0	0	0	0	0	0	0	0	0	0	0	0	0	0	0	0	0	0	0	0	0	0	0	0	0	0	0.186168	0.0259963	-0.64158	-0.186168	not diploid?	0.64158
Koren 2010	FR-FCM-ZZE4	plate15-5	F12	plate15-5-F12	?Control	?Control	?control	N	0	0	0	0	0	0	0	0	0	0	0	0	0	0	0	0	0	0	0	0	0	0	0	0	0	0	0	0	0	0.186168	0.0259963	-0.64158	-0.186168	not diploid?	0.64158
Koren 2010	FR-FCM-ZZE4	plate16-1	B12	plate16-1-B12	?Control	?Control	?control	N	0	0	0	0	0	0	0	0	0	0	0	0	0	0	0	0	0	0	0	0	0	0	0	0	0	0	0	0	0	0.186168	0.0259963	-0.64158	-0.186168	diploid?	0.64158
Koren 2010	FR-FCM-ZZE4	plate16-1	F12	plate16-1-F12	?Control	?Control	?control	N	0	0	0	0	0	0	0	0	0	0	0	0	0	0	0	0	0	0	0	0	0	0	0	0	0	0	0	0	0	0.186168	0.0259963	-0.64158	-0.186168	diploid?	0.64158
Koren 2010	FR-FCM-ZZE4	plate16-2	B12	plate16-2-B12	?Control	?Control	?control	N	0	0	0	0	0	0	0	0	0	0	0	0	0	0	0	0	0	0	0	0	0	0	0	0	0	0	0	0	0	0.186168	0.0259963	-0.64158	-0.186168	diploid?	0.64158
Koren 2010	FR-FCM-ZZE4	plate16-2	F12	plate16-2-F12	?Control	?Control	?control	N	0	0	0	0	0	0	0	0	0	0	0	0	0	0	0	0	0	0	0	0	0	0	0	0	0	0	0	0	0	0.186168	0.0259963	-0.64158	-0.186168	diploid?	0.64158
Koren 2010	FR-FCM-ZZE4	plate16-3	B12	plate16-3-B12	?Control	?Control	?control	N	0	0	0	0	0	0	0	0	0	0	0	0	0	0	0	0	0	0	0	0	0	0	0	0	0	0	0	0	0	0.186168	0.0259963	-0.64158	-0.186168	diploid?	0.64158
Koren 2010	FR-FCM-ZZE4	plate16-3	F12	plate16-3-F12	?Control	?Control	?control	N	0	0	0	0	0	0	0	0	0	0	0	0	0	0	0	0	0	0	0	0	0	0	0	0	0	0	0	0	0	0.186168	0.0259963	-0.64158	-0.186168	diploid?	0.64158
Koren 2010	FR-FCM-ZZE4	plate16-4	B12	plate16-4-B12	?Control	?Control	?control	N	0	0	0	0	0	0	0	0	0	0	0	0	0	0	0	0	0	0	0	0	0	0	0	0	0	0	0	0	0	0.186168	0.0259963	-0.64158	-0.186168	diploid?	0.64158
Koren 2010	FR-FCM-ZZE4	plate16-4	F12	plate16-4-F12	?Control	?Control	?control	N	0	0	0	0	0	0	0	0	0	0	0	0	0	0	0	0	0	0	0	0	0	0	0	0	0	0	0	0	0	0.186168	0.0259963	-0.64158	-0.186168	diploid?	0.64158
Koren 2010	FR-FCM-ZZE5	plate16-5	B12	plate16-5-B12	?Control	?Control	?control	N	0	0	0	0	0	0	0	0	0	0	0	0	0	0	0	0	0	0	0	0	0	0	0	0	0	0	0	0	0	0.186168	0.0259963	-0.64158	-0.186168	diploid?	0.64158
Koren 2010	FR-FCM-ZZE5	plate16-5	F12	plate16-5-F12	?Control	?Control	?control	N	0	0	0	0	0	0	0	0	0	0	0	0	0	0	0	0	0	0	0	0	0	0	0	0	0	0	0	0	0	0.186168	0.0259963	-0.64158	-0.186168	diploid?	0.64158
Koren 2010	FR-FCM-ZZE5	plate2-1	B12	plate2-1-B12	?Control	?Control	?control	N	0	0	0	0	0	0	0	0	0	0	0	0	0	0	0	0	0	0	0	0	0	0	0	0	0	0	0	0	0	0.186168	0.0259963	-0.64158	-0.186168	diploid?	0.64158
Koren 2010	FR-FCM-ZZE5	plate2-1	F12	plate2-1-F12	?Control	?Control	?control	N	0	0	0	0	0	0	0	0	0	0	0	0	0	0	0	0	0	0	0	0	0	0	0	0	0	0	0	0	0	0.186168	0.0259963	-0.64158	-0.186168	diploid?	0.64158
Koren 2010	FR-FCM-ZZE5	plate2-2	B12	plate2-2-B12	?Control	?Control	?control	N	0	0	0	0	0	0	0	0	0	0	0	0	0	0	0	0	0	0	0	0	0	0	0	0	0	0	0	0	0	0.186168	0.0259963	-0.64158	-0.186168	diploid?	0.64158
Koren 2010	FR-FCM-ZZE5	plate2-2	F12	plate2-2-F12	?Control	?Control	?control	N	0	0	0	0	0	0	0	0	0	0	0	0	0	0	0	0	0	0	0	0	0	0	0	0	0	0	0	0	0	0.186168	0.0259963	-0.64158	-0.186168	diploid?	0.64158
Koren 2010	FR-FCM-ZZE5	plate2-3	B12	plate2-3-B12	?Control	?Control	?control	N	0	0	0	0	0	0	0	0	0	0	0	0	0	0	0	0	0	0	0	0	0	0	0	0	0	0	0	0	0	0.186168	0.0259963	-0.64158	-0.186168	diploid?	0.64158
Koren 2010	FR-FCM-ZZE5	plate2-3	F12	plate2-3-F12	?Control	?Control	?control	N	0	0	0	0	0	0	0	0	0	0	0	0	0	0	0	0	0	0	0	0	0	0	0	0	0	0	0	0	0	0.186168	0.0259963	-0.64158	-0.186168	diploid?	0.64158
Koren 2010	FR-FCM-ZZE5	plate2-4	B12	plate2-4-B12	?Control	?Control	?control	N	0	0	0	0	0	0	0	0	0	0	0	0	0	0	0	0	0	0	0	0	0	0	0	0	0	0	0	0	0	0.186168	0.0259963	-0.64158	-0.186168	diploid?	0.64158
Koren 2010	FR-FCM-ZZE5	plate2-4	F12	plate2-4-F12	?Control	?Control	?control	N	0	0	0	0	0	0	0	0	0	0	0	0	0	0	0	0	0	0	0	0	0	0	0	0	0	0	0	0	0	0.186168	0.0259963	-0.64158	-0.186168	diploid?	0.64158
Koren 2010	FR-FCM-ZZE5	plate3-1	B12	plate3-1-B12	?Control	?Control	?control	N	0	0	0	0	0	0	0	0	0	0	0	0	0	0	0	0	0	0	0	0	0	0	0	0	0	0	0	0	0	0.186168	0.0259963	-0.64158	-0.186168	diploid?	0.64158
Koren 2010	FR-FCM-ZZE5	plate3-1	F12	plate3-1-F12	?Control	?Control	?control	N	0	0	0	0	0	0	0	0	0	0	0	0	0	0	0	0	0	0	0	0	0	0	0	0	0	0	0	0	0	0.186168	0.0259963	-0.64158	-0.186168	diploid?	0.64158
Koren 2010	FR-FCM-ZZE5	plate4-1	B12	plate4-1-B12	?Control	?Control	?control	N	0	0	0	0	0	0	0	0	0	0	0	0	0	0	0	0	0	0	0	0	0	0	0	0	0	0	0	0	0	0.186168	0.0259963	-0.64158	-0.186168	diploid?	0.64158
Koren 2010	FR-FCM-ZZE5	plate4-1	F12	plate4-1-F12	?Control	?Control	?control	N	0	0	0	0	0	0	0	0	0	0	0	0	0	0	0	0	0	0	0	0	0	0	0	0	0	0	0	0	0	0.186168	0.0259963	-0.64158	-0.186168	diploid?	0.64158
Koren 2010	FR-FCM-ZZE5	plate4-2	B12	plate4-2-B12	?Control	?Control	?control	N	0	0	0	0	0	0	0	0	0	0	0	0	0	0	0	0	0	0	0	0	0	0	0	0	0	0	0	0	0	0.186168	0.0259963	-0.64158	-0.186168	diploid?	0.64158
Koren 2010	FR-FCM-ZZE5	plate4-2	F12	plate4-2-F12	?Control	?Control	?control	N	0	0	0	0	0	0	0	0	0	0	0	0	0	0	0	0	0	0	0	0	0	0	0	0	0	0	0	0	0	0.186168	0.0259963	-0.64158	-0.186168	diploid?	0.64158
Koren 2010	FR-FCM-ZZE6	plate4-3	B12	plate4-3-B12	?Control	?Control	?control	N	0	0	0	0	0	0	0	0	0	0	0	0	0	0	0	0	0	0	0	0	0	0	0	0	0	0	0	0	0	0.186168	0.0259963	-0.64158	-0.186168	diploid?	0.64158
Koren 2010	FR-FCM-ZZE6	plate4-3	F12	plate4-3-F12	?Control	?Control	?control	N	0	0	0	0	0	0	0	0	0	0	0	0	0	0	0	0	0	0	0	0	0	0	0	0	0	0	0	0	0	0.186168	0.0259963	-0.64158	-0.186168	diploid?	0.64158
Koren 2010	FR-FCM-ZZE6	plate4-4	B12	plate4-4-B12	?Control	?Control	?control	N	0	0	0	0	0	0	0	0	0	0	0	0	0	0	0	0	0	0	0	0	0	0	0	0	0	0	0	0	0	0.186168	0.0259963	-0.64158	-0.186168	diploid?	0.64158
Koren 2010	FR-FCM-ZZE6	plate4-4	F12	plate4-4-F12	?Control	?Control	?control	N	0	0	0	0	0	0	0	0	0	0	0	0	0	0	0	0	0	0	0	0	0	0	0	0	0	0	0	0	0	0.186168	0.0259963	-0.64158	-0.186168	diploid?	0.64158
Koren 2010	FR-FCM-ZZE6	plate4-5	B12	plate4-5-B12	?Control	?Control	?control	N	0	0	0	0	0	0	0	0	0	0	0	0	0	0	0	0	0	0	0	0	0	0	0	0	0	0	0	0	0	0.186168	0.0259963	-0.64158	-0.186168	diploid?	0.64158
Koren 2010	FR-FCM-ZZE6	plate4-5	F12	plate4-5-F12	?Control	?Control	?control	N	0	0	0	0	0	0	0	0	0	0	0	0	0	0	0	0	0	0	0	0	0	0	0	0	0	0	0	0	0	0.186168	0.0259963	-0.64158	-0.186168	diploid?	0.64158
Koren 2010	FR-FCM-ZZE6	plate4-6	B12	plate4-6-B12	?Control	?Control	?control	N	0	0	0	0	0	0	0	0	0	0	0	0	0	0	0	0	0	0	0	0	0	0	0	0	0	0	0	0	0	0.186168	0.0259963	-0.64158	-0.186168	diploid?	0.64158
Koren 2010	FR-FCM-ZZE6	plate4-6	F12	plate4-6-F12	?Control	?Control	?control	N	0	0	0	0	0	0	0	0	0	0	0	0	0	0	0	0	0	0	0	0	0	0	0	0	0	0	0	0	0	0.186168	0.0259963	-0.64158	-0.186168	diploid?	0.64158
Koren 2010	FR-FCM-ZZE6	plate4-7	B12	plate4-7-B12	?Control	?Control	?control	N	0	0	0	0	0	0	0	0	0	0	0	0	0	0	0	0	0	0	0	0	0	0	0	0	0	0	0	0	0	0.186168	0.0259963	-0.64158	-0.186168	diploid?	0.64158
Koren 2010	FR-FCM-ZZE6	plate4-7	F12	plate4-7-F12	?Control	?Control	?control	N	0	0	0	0	0	0	0	0	0	0	0	0	0	0	0	0	0	0	0	0	0	0	0	0	0	0	0	0	0	0.186168	0.0259963	-0.64158	-0.186168	diploid?	0.64158
Koren 2010	FR-FCM-ZZE6	plate4-8	B12	plate4-8-B12	?Control	?Control	?control	N	0	0	0	0	0	0	0	0	0	0	0	0	0	0	0	0	0	0	0	0	0	0	0	0	0	0	0	0	0	0.186168	0.0259963	-0.64158	-0.186168	diploit?	0.64158
Koren 2010	FR-FCM-ZZE6	plate4-8	F12	plate4-8-F12	?Control	?Control	?control	N	0	0	0	0	0	0	0	0	0	0	0	0	0	0	0	0	0	0	0	0	0	0	0	0	0	0	0	0	0	0.186168	0.0259963	-0.64158	-0.186168	diploit?	0.64158
Koren 2010	FR-FCM-ZZE6	plate5-2	B12	plate5-2-B12	?Control	?Control	?control	N	0	0	0	NA	0	0	0	0	0	0	0	0	0	0	0	0	0	0	0	0	0	0	0	0	0	0	0	0	0	0.186168	0.0259963	-0.64158	-0.186168	diploid?	0.64158
Koren 2010	FR-FCM-ZZE6	plate5-2	F12	plate5-2-F12	?Control	?Control	?control	N	0	0	0	NA	0	0	0	0	0	0	0	0	0	0	0	0	0	0	0	0	0	0	0	0	0	0	0	0	0	0.186168	0.0259963	-0.64158	-0.186168	diploid?	0.64158
Koren 2010	FR-FCM-ZZE6	plate5-3	B12	plate5-3-B12	?Control	?Control	?control	N	0	0	0	0	NA	0	0	0	0	0	0	0	0	0	0	0	0	0	0	0	0	0	0	0	0	0	0	0	0	0.186168	0.0259963	-0.64158	-0.186168	diploid?	0.64158
Koren 2010	FR-FCM-ZZE6	plate5-3	F12	plate5-3-F12	?Control	?Control	?control	N	0	0	0	0	NA	0	0	0	0	0	0	0	0	0	0	0	0	0	0	0	0	0	0	0	0	0	0	0	0	0.186168	0.0259963	-0.64158	-0.186168	diploid?	0.64158
Koren 2010	FR-FCM-ZZE7	plate6-1	B12	plate6-1-B12	?Control	?Control	?control	N	0	0	0	0	0	0	0	0	0	0	0	0	0	0	0	0	0	0	0	0	0	0	0	0	0	0	0	0	0	0.186168	0.0259963	-0.64158	-0.186168	diploid?	0.64158
Koren 2010	FR-FCM-ZZE7	plate6-1	F12	plate6-1-F12	?Control	?Control	?control	N	0	0	0	0	0	0	0	0	0	0	0	0	0	0	0	0	0	0	0	0	0	0	0	0	0	0	0	0	0	0.186168	0.0259963	-0.64158	-0.186168	diploid?	0.64158
Koren 2010	FR-FCM-ZZE7	plate7-1	B12	plate7-1-B12	?Control	?Control	?control	N	0	0	0	0	0	0	0	0	0	0	0	0	0	0	0	0	0	0	0	0	0	0	0	0	0	0	0	0	0	0.186168	0.0259963	-0.64158	-0.186168	diploid?	0.64158
Koren 2010	FR-FCM-ZZE7	plate7-1	F12	plate7-1-F12	?Control	?Control	?control	N	0	0	0	0	0	0	0	0	0	0	0	0	0	0	0	0	0	0	0	0	0	0	0	0	0	0	0	0	0	0.186168	0.0259963	-0.64158	-0.186168		0.64158
Koren 2010	FR-FCM-ZZE7	plate7-2	B12	plate7-2-B12	?Control	?Control	?control	N	0	0	0	0	0	0	0	0	0	0	0	0	0	0	0	0	0	0	0	0	0	0	0	0	0	0	0	0	0	0.186168	0.0259963	-0.64158	-0.186168	diploid?	0.64158
Koren 2010	FR-FCM-ZZE7	plate7-2	F12	plate7-2-F12	?Control	?Control	?control	N	0	0	0	0	0	0	0	0	0	0	0	0	0	0	0	0	0	0	0	0	0	0	0	0	0	0	0	0	0	0.186168	0.0259963	-0.64158	-0.186168	diploid?	0.64158
Koren 2010	FR-FCM-ZZE7	plate7-3	B12	plate7-3-B12	?Control	?Control	?control	N	0	0	0	0	0	0	0	0	0	0	0	0	0	0	0	0	0	0	0	0	0	0	0	0	0	0	0	0	0	0.186168	0.0259963	-0.64158	-0.186168	diploid?	0.64158
Koren 2010	FR-FCM-ZZE7	plate7-3	F12	plate7-3-F12	?Control	?Control	?control	N	0	0	0	0	0	0	0	0	0	0	0	0	0	0	0	0	0	0	0	0	0	0	0	0	0	0	0	0	0	0.186168	0.0259963	-0.64158	-0.186168	diploid?	0.64158
Koren 2010	FR-FCM-ZZE7	plate7-4	B12	plate7-4-B12	?Control	?Control	?control	N	0	0	0	0	0	0	0	0	0	0	0	0	0	0	0	0	0	0	0	0	0	0	0	0	0	0	0	0	0	0.186168	0.0259963	-0.64158	-0.186168	diploid?	0.64158
Koren 2010	FR-FCM-ZZE7	plate7-4	F12	plate7-4-F12	?Control	?Control	?control	N	0	0	0	0	0	0	0	0	0	0	0	0	0	0	0	0	0	0	0	0	0	0	0	0	0	0	0	0	0	0.186168	0.0259963	-0.64158	-0.186168	diploid?	0.64158
Koren 2010	FR-FCM-ZZE7	plate7-5	B12	plate7-5-B12	?Control	?Control	?control	N	0	0	0	0	0	0	0	0	0	0	0	0	0	0	0	0	0	0	0	0	0	0	0	0	0	0	0	0	0	0.186168	0.0259963	-0.64158	-0.186168	diploid?	0.64158
Koren 2010	FR-FCM-ZZE7	plate7-5	F12	plate7-5-F12	?Control	?Control	?control	N	0	0	0	0	0	0	0	0	0	0	0	0	0	0	0	0	0	0	0	0	0	0	0	0	0	0	0	0	0	0.186168	0.0259963	-0.64158	-0.186168	diploid?	0.64158
Koren 2010	FR-FCM-ZZE7	plate8-1	B12	plate8-1-B12	?Control	?Control	?control	N	0	0	0	0	0	0	0	0	0	0	0	0	0	0	0	0	0	0	0	0	0	0	0	0	0	0	0	0	0	0.186168	0.0259963	-0.64158	-0.186168	diploid?	0.64158
Koren 2010	FR-FCM-ZZE7	plate8-1	F12	plate8-1-F12	?Control	?Control	?control	N	0	0	0	0	0	0	0	0	0	0	0	0	0	0	0	0	0	0	0	0	0	0	0	0	0	0	0	0	0	0.186168	0.0259963	-0.64158	-0.186168	diploid?	0.64158
Koren 2010	FR-FCM-ZZE7	plate79	B12	plate79-B12	?Control	?Control	?control	N	0	0	0	0	0	0	0	0	0	0	0	0	0	0	0	0	0	0	0	0	0	0	0	0	0	0	0	0	0	0.186168	0.0259963	-0.64158	-0.186168	diploid?	0.64158
Koren 2010	FR-FCM-ZZE7	plate79	F12	plate79-F12	?Control	?Control	?control	N	0	0	0	0	0	0	0	0	0	0	0	0	0	0	0	0	0	0	0	0	0	0	0	0	0	0	0	0	0	0.186168	0.0259963	-0.64158	-0.186168	diploid?	0.64158
Koren 2010	FR-FCM-ZZE8	plate8-2	B12	plate8-2-B12	?Control	?Control	?control	N	0	0	0	0	0	0	0	0	0	0	0	0	0	0	0	0	0	0	0	0	0	0	0	0	0	0	0	0	0	0.186168	0.0259963	-0.64158	-0.186168	diploid?	0.64158
Koren 2010	FR-FCM-ZZE8	plate8-2	F12	plate8-2-F12	?Control	?Control	?control	N	0	0	0	0	0	0	0	0	0	0	0	0	0	0	0	0	0	0	0	0	0	0	0	0	0	0	0	0	0	0.186168	0.0259963	-0.64158	-0.186168	diploid?	0.64158
Koren 2010	FR-FCM-ZZE8	plate8-3	B12	plate8-3-B12	?Control	?Control	?control	N	0	0	0	0	0	0	0	0	0	0	0	0	0	0	0	0	0	0	0	0	0	0	0	0	0	0	0	0	0	0.186168	0.0259963	-0.64158	-0.186168	diploid?	0.64158
Koren 2010	FR-FCM-ZZE8	plate8-3	F12	plate8-3-F12	?Control	?Control	?control	N	0	0	0	0	0	0	0	0	0	0	0	0	0	0	0	0	0	0	0	0	0	0	0	0	0	0	0	0	0	0.186168	0.0259963	-0.64158	-0.186168	diploid?	0.64158
Koren 2010	FR-FCM-ZZE8	plate9-1	B12	plate9-1-B12	?Control	?Control	?control	N	0	0	0	0	0	0	0	0	0	0	0	0	0	0	0	0	0	0	0	0	0	0	0	0	0	0	0	0	0	0.186168	0.0259963	-0.64158	-0.186168	diploid?	0.64158
Koren 2010	FR-FCM-ZZE8	plate9-1	F12	plate9-1-F12	?Control	?Control	?control	N	0	0	0	0	0	0	0	0	0	0	0	0	0	0	0	0	0	0	0	0	0	0	0	0	0	0	0	0	0	0.186168	0.0259963	-0.64158	-0.186168	small number of events	0.64158
Koren 2010	FR-FCM-ZZE8	plate80	B12	plate80-B12	?Control	?Control	?control	N	0	0	0	0	0	0	0	0	0	0	0	0	0	0	0	0	0	0	0	0	0	0	0	0	0	0	0	0	0	0.186168	0.0259963	-0.64158	-0.186168	diploid?	0.64158
Koren 2010	FR-FCM-ZZE8	plate80	F12	plate80-F12	?Control	?Control	?control	N	0	0	0	0	0	0	0	0	0	0	0	0	0	0	0	0	0	0	0	0	0	0	0	0	0	0	0	0	0	0.186168	0.0259963	-0.64158	-0.186168	diploid?	0.64158
Koren 2010	FR-FCM-ZZE8	plate81	B12	plate81-B12	?Control	?Control	?control	N	0	0	0	0	0	0	0	0	0	0	0	0	0	0	0	0	0	0	0	0	0	0	0	0	0	0	0	0	0	0.186168	0.0259963	-0.64158	-0.186168	small number of events	0.64158
Koren 2010	FR-FCM-ZZE8	plate81	F12	plate81-F12	?Control	?Control	?control	N	0	0	0	0	0	0	0	0	0	0	0	0	0	0	0	0	0	0	0	0	0	0	0	0	0	0	0	0	0	0.186168	0.0259963	-0.64158	-0.186168	diploid?	0.64158
Koren 2010	FR-FCM-ZZE8	plate82	B12	plate82-B12	?Control	?Control	?control	N	0	0	0	0	0	0	0	0	0	0	0	0	0	0	0	0	0	0	0	0	0	0	0	0	0	0	0	0	0	0.186168	0.0259963	-0.64158	-0.186168	diploid?	0.64158
Koren 2010	FR-FCM-ZZE8	plate82	F12	plate82-F12	?Control	?Control	?control	N	0	0	0	0	0	0	0	0	0	0	0	0	0	0	0	0	0	0	0	0	0	0	0	0	0	0	0	0	0	0.186168	0.0259963	-0.64158	-0.186168	diploid?	0.64158
Koren 2010	FR-FCM-ZZE8	plate83	B12	plate83-B12	?Control	?Control	?control	N	0	0	0	0	0	0	0	0	0	0	0	0	0	0	0	0	0	0	0	0	0	0	0	0	0	0	0	0	0	0.186168	0.0259963	-0.64158	-0.186168	diploid?	0.64158
Koren 2010	FR-FCM-ZZE8	plate83	F12	plate83-F12	?Control	?Control	?control	N	0	0	0	0	0	0	0	0	0	0	0	0	0	0	0	0	0	0	0	0	0	0	0	0	0	0	0	0	0	0.186168	0.0259963	-0.64158	-0.186168	diploid?	0.64158
Koren 2010	FR-FCM-ZZE8	plate84	B12	plate84-B12	?Control	?Control	?control	N	0	0	0	0	0	0	0	0	0	0	0	0	0	0	0	0	0	0	0	0	0	0	0	0	0	0	0	0	0	0.186168	0.0259963	-0.64158	-0.186168	diploid?	0.64158
Koren 2010	FR-FCM-ZZE8	plate84	F12	plate84-F12	?Control	?Control	?control	N	0	0	0	0	0	0	0	0	0	0	0	0	0	0	0	0	0	0	0	0	0	0	0	0	0	0	0	0	0	0.186168	0.0259963	-0.64158	-0.186168	diploid?	0.64158
Koren 2010	FR-FCM-ZZE8	plate85	B12	plate85-B12	?Control	?Control	?control	N	0	0	0	0	0	0	0	0	0	0	0	0	0	0	0	0	0	0	0	0	0	0	0	0	0	0	0	0	0	0.186168	0.0259963	-0.64158	-0.186168	diploid?	0.64158
Koren 2010	FR-FCM-ZZE8	plate85	F12	plate85-F12	?Control	?Control	?control	N	0	0	0	0	0	0	0	0	0	0	0	0	0	0	0	0	0	0	0	0	0	0	0	0	0	0	0	0	0	0.186168	0.0259963	-0.64158	-0.186168	diploid?	0.64158
Koren 2010	FR-FCM-ZZE8	plate86	B12	plate86-B12	?Control	?Control	?control	N	0	0	0	0	0	0	0	0	0	0	0	0	0	0	0	0	0	0	0	0	0	0	0	0	0	0	0	0	0	0.186168	0.0259963	-0.64158	-0.186168	diploid?	0.64158
Koren 2010	FR-FCM-ZZE8	plate86	F12	plate86-F12	?Control	?Control	?control	N	0	0	0	0	0	0	0	0	0	0	0	0	0	0	0	0	0	0	0	0	0	0	0	0	0	0	0	0	0	0.186168	0.0259963	-0.64158	-0.186168	diploid?	0.64158
Koren 2010	FR-FCM-ZZE8	plate87	B12	plate87-B12	?Control	?Control	?control	N	0	0	0	0	0	0	0	0	0	0	0	0	0	0	0	0	0	0	0	0	0	0	0	0	0	0	0	0	0	0.186168	0.0259963	-0.64158	-0.186168	diploid?	0.64158
Koren 2010	FR-FCM-ZZE8	plate87	F12	plate87-F12	?Control	?Control	?control	N	0	0	0	0	0	0	0	0	0	0	0	0	0	0	0	0	0	0	0	0	0	0	0	0	0	0	0	0	0	0.186168	0.0259963	-0.64158	-0.186168	diploid?	0.64158
Koren 2010	FR-FCM-ZZE9	plate9-2	B12	plate9-2-B12	?Control	?Control	?control	N	0	0	0	0	0	0	0	0	0	0	0	0	0	0	0	0	0	0	0	0	0	0	0	0	0	0	0	0	0	0.186168	0.0259963	-0.64158	-0.186168	diploid?	0.64158
Koren 2010	FR-FCM-ZZE9	plate9-2	F12	plate9-2-F12	?Control	?Control	?control	N	0	0	0	0	0	0	0	0	0	0	0	0	0	0	0	0	0	0	0	0	0	0	0	0	0	0	0	0	0	0.186168	0.0259963	-0.64158	-0.186168	diploid?	0.64158
Koren 2010	FR-FCM-ZZE9	plate-rep	B12	plate-rep-B12	?Control	?Control	?control	N	0	0	0	0	0	0	0	0	0	0	0	0	0	0	0	0	0	0	0	0	0	0	0	0	0	0	0	0	0	0.186168	0.0259963	-0.64158	-0.186168	diploid?	0.64158
Koren 2010	FR-FCM-ZZE9	plate-rep	F12	plate-rep-F12	?Control	?Control	?control	N	0	0	0	0	0	0	0	0	0	0	0	0	0	0	0	0	0	0	0	0	0	0	0	0	0	0	0	0	0	0.186168	0.0259963	-0.64158	-0.186168	diploid?	0.64158
Koren 2010	FR-FCM-ZZEY	plate0-5	B12	plate0-5-B12	?Control	?Control	?control	N	0	0	0	0	0	0	0	0	0	0	0	0	0	0	0	0	0	0	0	0	0	0	0	0	0	0	0	0	0	0.186168	0.0259963	-0.64158	-0.186168	diploid?	0.64158
Koren 2010	FR-FCM-ZZEY	plate0-5	F12	plate0-5-F12	?Control	?Control	?control	N	0	0	0	0	0	0	0	0	0	0	0	0	0	0	0	0	0	0	0	0	0	0	0	0	0	0	0	0	0	0.186168	0.0259963	-0.64158	-0.186168	diploid?	0.64158
Koren 2010	FR-FCM-ZZEY	plate0-6	B12	plate0-6-B12	?Control	?Control	?control	N	0	0	0	0	0	0	0	0	0	0	0	0	0	0	0	0	0	0	0	0	0	0	0	0	0	0	0	0	0	0.186168	0.0259963	-0.64158	-0.186168	diploid?	0.64158
Koren 2010	FR-FCM-ZZEY	plate0-6	F12	plate0-6-F12	?Control	?Control	?control	N	0	0	0	0	0	0	0	0	0	0	0	0	0	0	0	0	0	0	0	0	0	0	0	0	0	0	0	0	0	0.186168	0.0259963	-0.64158	-0.186168	diploid?	0.64158
Koren 2010	FR-FCM-ZZEY	plate0-8	B12	plate0-8-B12	?Control	?Control	?control	N	0	0	0	0	0	0	0	0	0	0	0	0	0	0	0	0	0	0	0	0	0	0	0	0	0	0	0	0	0	0.186168	0.0259963	-0.64158	-0.186168	G1 constraints	0.64158
Koren 2010	FR-FCM-ZZEY	plate0-8	F12	plate0-8-F12	?Control	?Control	?control	N	0	0	0	0	0	0	0	0	0	0	0	0	0	0	0	0	0	0	0	0	0	0	0	0	0	0	0	0	0	0.186168	0.0259963	-0.64158	-0.186168	G1 constraints	0.64158
Koren 2010	FR-FCM-ZZEY	plate0-9	B12	plate0-9-B12	?Control	?Control	?control	N	0	0	0	0	0	0	0	0	0	0	0	0	0	0	0	0	0	0	0	0	0	0	0	0	0	0	0	0	0	0.186168	0.0259963	-0.64158	-0.186168	diploid?	0.64158
Koren 2010	FR-FCM-ZZEY	plate0-9	F12	plate0-9-F12	?Control	?Control	?control	N	0	0	0	0	0	0	0	0	0	0	0	0	0	0	0	0	0	0	0	0	0	0	0	0	0	0	0	0	0	0.186168	0.0259963	-0.64158	-0.186168	diploid?	0.64158
Koren 2010	FR-FCM-ZZEY	plate1-1	B12	plate1-1-B12	?Control	?Control	?control	N	0	0	0	0	0	0	0	0	0	0	0	0	0	0	0	0	0	0	0	0	0	0	0	0	0	0	0	0	0	0.186168	0.0259963	-0.64158	-0.186168	diploid?	0.64158
Koren 2010	FR-FCM-ZZEY	plate1-1	F12	plate1-1-F12	?Control	?Control	?control	N	0	0	0	0	0	0	0	0	0	0	0	0	0	0	0	0	0	0	0	0	0	0	0	0	0	0	0	0	0	0.186168	0.0259963	-0.64158	-0.186168	diploid?	0.64158
Koren 2010	FR-FCM-ZZEY	plate10-1	B12	plate10-1-B12	?Control	?Control	?control	N	0	0	0	0	0	0	0	0	0	0	0	0	0	0	0	0	0	0	0	0	0	0	0	0	0	0	0	0	0	0.186168	0.0259963	-0.64158	-0.186168	diploid?	0.64158
Koren 2010	FR-FCM-ZZEY	plate10-1	F12	plate10-1-F12	?Control	?Control	?control	N	0	0	0	0	0	0	0	0	0	0	0	0	0	0	0	0	0	0	0	0	0	0	0	0	0	0	0	0	0	0.186168	0.0259963	-0.64158	-0.186168	diploid?	0.64158
Koren 2010	FR-FCM-ZZEY	plate10-2	B12	plate10-2-B12	?Control	?Control	?control	N	0	0	0	0	0	0	0	0	0	0	0	0	0	0	0	0	0	0	0	0	0	0	0	0	0	0	0	0	0	0.186168	0.0259963	-0.64158	-0.186168	diploid?	0.64158
Koren 2010	FR-FCM-ZZEY	plate10-2	F12	plate10-2-F12	?Control	?Control	?control	N	0	0	0	0	0	0	0	0	0	0	0	0	0	0	0	0	0	0	0	0	0	0	0	0	0	0	0	0	0	0.186168	0.0259963	-0.64158	-0.186168	diploid?	0.64158
Koren 2010	FR-FCM-ZZEY	plate10-4	B12	plate10-4-B12	?Control	?Control	?control	N	0	0	0	0	0	0	0	0	0	0	0	0	0	0	0	0	0	0	0	0	0	0	0	0	0	0	0	0	0	0.186168	0.0259963	-0.64158	-0.186168	diploid?	0.64158
Koren 2010	FR-FCM-ZZEY	plate10-4	F12	plate10-4-F12	?Control	?Control	?control	N	0	0	0	0	0	0	0	0	0	0	0	0	0	0	0	0	0	0	0	0	0	0	0	0	0	0	0	0	0	0.186168	0.0259963	-0.64158	-0.186168	diploid?	0.64158
Koren 2010	FR-FCM-ZZEZ	plate0-2	B12	plate0-2-B12	?Control	?Control	?control	N	0	0	0	0	0	0	0	0	0	0	0	0	0	0	0	0	0	0	0	0	0	0	0	0	0	0	0	0	0	0.186168	0.0259963	-0.64158	-0.186168	diploid?	0.64158
Koren 2010	FR-FCM-ZZEZ	plate0-2	F12	plate0-2-F12	?Control	?Control	?control	N	0	0	0	0	0	0	0	0	0	0	0	0	0	0	0	0	0	0	0	0	0	0	0	0	0	0	0	0	0	0.186168	0.0259963	-0.64158	-0.186168	diploid?	0.64158
Koren 2010	FR-FCM-ZZEZ	plate0-3	B12	plate0-3-B12	?Control	?Control	?control	N	0	0	0	0	0	0	0	0	0	0	0	0	0	0	0	0	0	0	0	0	0	0	0	0	0	0	0	0	0	0.186168	0.0259963	-0.64158	-0.186168	diploid?	0.64158
Koren 2010	FR-FCM-ZZEZ	plate0-3	F12	plate0-3-F12	?Control	?Control	?control	N	0	0	0	0	0	0	0	0	0	0	0	0	0	0	0	0	0	0	0	0	0	0	0	0	0	0	0	0	0	0.186168	0.0259963	-0.64158	-0.186168	diploid?	0.64158
Koren 2010	FR-FCM-ZZEZ	plate0-4	B12	plate0-4-B12	?Control	?Control	?control	N	0	0	0	0	0	0	0	0	0	0	0	0	0	0	0	0	0	0	0	0	0	0	0	0	0	0	0	0	0	0.186168	0.0259963	-0.64158	-0.186168	diploid?	0.64158
Koren 2010	FR-FCM-ZZEZ	plate0-4	F12	plate0-4-F12	?Control	?Control	?control	N	0	0	0	0	0	0	0	0	0	0	0	0	0	0	0	0	0	0	0	0	0	0	0	0	0	0	0	0	0	0.186168	0.0259963	-0.64158	-0.186168	diploid?	0.64158
Koren 2010	FR-FCM-ZZEZ	plate0-18	B12	plate0-18-B12	?Control	?Control	?control	N	0	0	0	0	0	0	0	0	0	0	0	0	0	0	0	0	0	0	0	0	0	0	0	0	0	0	0	0	0	0.186168	0.0259963	-0.64158	-0.186168	diploid?	0.64158
Koren 2010	FR-FCM-ZZEZ	plate0-18	F12	plate0-18-F12	?Control	?Control	?control	N	0	0	0	0	0	0	0	0	0	0	0	0	0	0	0	0	0	0	0	0	0	0	0	0	0	0	0	0	0	0.186168	0.0259963	-0.64158	-0.186168	diploid?	0.64158
Koren 2010	FR-FCM-ZZEZ	plate0-20	B12	plate0-20-B12	?Control	?Control	?control	N	0	0	0	0	0	0	0	0	0	0	0	0	0	0	0	0	0	0	0	0	0	0	0	0	0	0	0	0	0	0.186168	0.0259963	-0.64158	-0.186168	diploid?	0.64158
Koren 2010	FR-FCM-ZZEZ	plate0-20	F12	plate0-20-F12	?Control	?Control	?control	N	0	0	0	0	0	0	0	0	0	0	0	0	0	0	0	0	0	0	0	0	0	0	0	0	0	0	0	0	0	0.186168	0.0259963	-0.64158	-0.186168	diploid?	0.64158
Koren 2010	FR-FCM-ZZEZ	plate0-21	B12	plate0-21-B12	?Control	?Control	?control	N	0	0	0	0	0	0	0	0	0	0	0	0	0	0	0	0	0	0	0	0	0	0	0	0	0	0	0	0	0	0.186168	0.0259963	-0.64158	-0.186168	diploid?	0.64158
Koren 2010	FR-FCM-ZZEZ	plate0-21	F12	plate0-21-F12	?Control	?Control	?control	N	0	0	0	0	0	0	0	0	0	0	0	0	0	0	0	0	0	0	0	0	0	0	0	0	0	0	0	0	0	0.186168	0.0259963	-0.64158	-0.186168	diploid?	0.64158
Koren 2010	FR-FCM-ZZEZ	plate0-22	B12	plate0-22-B12	?Control	?Control	?control	N	0	0	0	0	0	0	0	0	0	0	0	0	0	0	0	0	0	0	0	0	0	0	0	0	0	0	0	0	0	0.186168	0.0259963	-0.64158	-0.186168	diploid?	0.64158
Koren 2010	FR-FCM-ZZEZ	plate0-22	F12	plate0-22-F12	?Control	?Control	?control	N	0	0	0	0	0	0	0	0	0	0	0	0	0	0	0	0	0	0	0	0	0	0	0	0	0	0	0	0	0	0.186168	0.0259963	-0.64158	-0.186168	diploid?	0.64158
Koren 2010	FR-FCM-ZZEZ	plate0-23	B12	plate0-23-B12	?Control	?Control	?control	N	0	0	0	0	0	0	0	0	0	0	0	0	0	0	0	0	0	0	0	0	0	0	0	0	0	0	0	0	0	0.186168	0.0259963	-0.64158	-0.186168	diploid?	0.64158
Koren 2010	FR-FCM-ZZEZ	plate0-23	F12	plate0-23-F12	?Control	?Control	?control	N	0	0	0	0	0	0	0	0	0	0	0	0	0	0	0	0	0	0	0	0	0	0	0	0	0	0	0	0	0	0.186168	0.0259963	-0.64158	-0.186168	diploid?	0.64158
Soifer 2014	FR-FCM-ZZDD	special1_1	E12	special1_1-E12	?Control	?Control	?control	N	0	0	0	0	0	0	0	0	0	0	0	0	0	0	0	0	0	0	0	0	0	0	0	0	0	0	0	0	0	0.186168	0.0259963	-0.64158	-0.186168	mixed ploidy	0.64158
Soifer 2014	FR-FCM-ZZDD	special1_1	F12	special1_1-F12	?Control	?Control	?control	N	0	0	0	0	0	0	0	0	0	0	0	0	0	0	0	0	0	0	0	0	0	0	0	0	0	0	0	0	0	0.186168	0.0259963	-0.64158	-0.186168	mixed ploidy	0.64158
Soifer 2014	FR-FCM-ZZDD	special1_1	G12	special1_1-G12	?Control	?Control	?control	N	0	0	0	0	0	0	0	0	0	0	0	0	0	0	0	0	0	0	0	0	0	0	0	0	0	0	0	0	0	0.186168	0.0259963	-0.64158	-0.186168	mixed ploidy	0.64158
Soifer 2014	FR-FCM-ZZDD	special1_1	H12	special1_1-H12	?Control	?Control	?control	N	0	0	0	0	0	0	0	0	0	0	0	0	0	0	0	0	0	0	0	0	0	0	0	0	0	0	0	0	0	0.186168	0.0259963	-0.64158	-0.186168	mixed ploidy	0.64158
Soifer 2014	FR-FCM-ZZDD	special1_2	E12	special1_2-E12	?Control	?Control	?control	N	0	0	0	0	0	0	0	0	0	0	0	0	0	0	0	0	0	0	0	0	0	0	0	0	0	0	0	0	0	0.186168	0.0259963	-0.64158	-0.186168	mixed ploidy	0.64158
Soifer 2014	FR-FCM-ZZDD	special1_2	F12	special1_2-F12	?Control	?Control	?control	N	0	0	0	0	0	0	0	0	0	0	0	0	0	0	0	0	0	0	0	0	0	0	0	0	0	0	0	0	0	0.186168	0.0259963	-0.64158	-0.186168	mixed ploidy	0.64158
Soifer 2014	FR-FCM-ZZDD	special1_2	G12	special1_2-G12	?Control	?Control	?control	N	0	0	0	0	0	0	0	0	0	0	0	0	0	0	0	0	0	0	0	0	0	0	0	0	0	0	0	0	0	0.186168	0.0259963	-0.64158	-0.186168	mixed ploidy	0.64158
Soifer 2014	FR-FCM-ZZDD	special1_2	H12	special1_2-H12	?Control	?Control	?control	N	0	0	0	0	0	0	0	0	0	0	0	0	0	0	0	0	0	0	0	0	0	0	0	0	0	0	0	0	0	0.186168	0.0259963	-0.64158	-0.186168	mixed ploidy	0.64158
Soifer 2014	FR-FCM-ZZDD	special2_1	E12	special2_1-E12	?Control	?Control	?control	N	0	0	0	0	0	0	0	0	0	0	0	0	0	0	0	0	0	0	0	0	0	0	0	0	0	0	0	0	0	0.186168	0.0259963	-0.64158	-0.186168	mixpd ploidy	0.64158
Soifer 2014	FR-FCM-ZZDD	special2_1	F12	special2_1-F12	?Control	?Control	?control	N	0	0	0	0	0	0	0	0	0	0	0	0	0	0	0	0	0	0	0	0	0	0	0	0	0	0	0	0	0	0.186168	0.0259963	-0.64158	-0.186168	mixed ploidy	0.64158
Soifer 2014	FR-FCM-ZZDD	special2_1	G12	special2_1-G12	?Control	?Control	?control	N	0	0	0	0	0	0	0	0	0	0	0	0	0	0	0	0	0	0	0	0	0	0	0	0	0	0	0	0	0	0.186168	0.0259963	-0.64158	-0.186168	mixpd ploidy	0.64158
Soifer 2014	FR-FCM-ZZDD	special2_1	H12	special2_1-H12	?Control	?Control	?control	N	0	0	0	0	0	0	0	0	0	0	0	0	0	0	0	0	0	0	0	0	0	0	0	0	0	0	0	0	0	0.186168	0.0259963	-0.64158	-0.186168	mixed ploidy	0.64158
Soifer 2014	FR-FCM-ZZDD	special2_2	E12	special2_2-E12	?Control	?Control	?control	N	0	0	0	0	0	0	0	0	0	0	0	0	0	0	0	0	0	0	0	0	0	0	0	0	0	0	0	0	0	0.186168	0.0259963	-0.64158	-0.186168	mixed ploidy	0.64158
Soifer 2014	FR-FCM-ZZDD	special2_2	F12	special2_2-F12	?Control	?Control	?control	N	0	0	0	0	0	0	0	0	0	0	0	0	0	0	0	0	0	0	0	0	0	0	0	0	0	0	0	0	0	0.186168	0.0259963	-0.64158	-0.186168	mixed ploidy	0.64158
Soifer 2014	FR-FCM-ZZDD	special2_2	G12	special2_2-G12	?Control	?Control	?control	N	0	0	0	0	0	0	0	0	0	0	0	0	0	0	0	0	0	0	0	0	0	0	0	0	0	0	0	0	0	0.186168	0.0259963	-0.64158	-0.186168	mixed ploidy	0.64158
Soifer 2014	FR-FCM-ZZDD	special2_2	H12	special2_2-H12	?Control	?Control	?control	N	0	0	0	0	0	0	0	0	0	0	0	0	0	0	0	0	0	0	0	0	0	0	0	0	0	0	0	0	0	0.186168	0.0259963	-0.64158	-0.186168	mixed ploidy	0.64158
Koren 2010	FR-FCM-ZZDV	plate0-1	A12	plate0-1-A12	Control	Control	Control	Y	72.9	77952	154381	5.93	5.69	14.5	17.1	43.6	0.12	20.5	19.2819	22.7394	57.9787	0.676197	0.166986	14.5	17.1	43.6	20.5	7.03505e-12	19.4918	22.9868	57.5214	22.2671	0.560745	0.672673	0.168804	0.672673	0.168804	0.186168	0.0259963	0.0310924	-0.0173646		0.64158
Koren 2010	FR-FCM-ZZDV	plate0-1	E12	plate0-1-E12	Control	Control	Control	Y	57.3	77151	153230	6.07	5.78	14.3	18.9	45.3	0.068	17.4	18.2166	24.0764	57.707	0.668153	0.15776	14.3	18.9	45.3	17.4	1.14493e-12	18.3585	24.264	57.3775	18.7767	0.404868	0.665567	0.158989	0.665567	0.158989	0.186168	0.0259963	0.023987	-0.027179		0.64158
Koren 2010	FR-FCM-ZZDV	plate0-10	A12	plate0-10-A12	Control	Control	Control	Y	30.6	68986	137800	5.9	5.44	16.6	19.6	46.7	0.57	13.6	20.0241	23.6429	56.3329	0.66345	0.173414	16.6	19.6	46.7	13.6	2.07157e-14	20.1643	23.8085	56.0272	14.6906	0.374892	0.661093	0.174628	0.661093	0.174628	0.186168	0.0259963	0.0195131	-0.01154		0.64158
Koren 2010	FR-FCM-ZZDV	plate0-10	E12	plate0-10-E12	Control	Control	Control	Y	44.5	71907	143150	5.79	5.34	15.3	20.9	43.7	0.31	16.4	19.1489	26.1577	54.6934	0.642678	0.165835	15.3	20.9	43.7	16.4	8.26577e-13	19.3023	26.3671	54.3306	17.6892	0.446067	0.639817	0.167162	0.639817	0.167162	0.186168	0.0259963	-0.00176305	-0.0190058		0.64158
Koren 2010	FR-FCM-ZZDV	plate0-11	A12	plate0-11-A12	Control	Control	Control	Y	22.8	73885	146688	6.54	6.34	17	18.5	51.4	-0.042	10.9	19.5627	21.2888	59.1484	0.689298	0.169418	17	18.5	51.4	10.9	3.53754e-10	19.6619	21.3968	58.9413	11.5934	0.253723	0.687723	0.170277	0.687723	0.170277	0.186168	0.0259963	0.0461426	-0.0158913		0.64158
Koren 2010	FR-FCM-ZZDV	plate0-11	E12	plate0-11-E12	Control	Control	Control	Y	26.8	75527	150041	5.71	5.49	15.9	20.9	48.4	0.19	11.8	18.662	24.5305	56.8075	0.661385	0.161617	15.9	20.9	48.4	11.8	4.15929e-10	18.7567	24.655	56.5883	12.6085	0.269336	0.659666	0.162438	0.659666	0.162438	0.186168	0.0259963	0.0180859	-0.0237305		0.64158
Koren 2010	FR-FCM-ZZDV	plate0-12	A12	plate0-12-A12	Control	Control	Control	Y	47.2	74148	147295	4.99	4.63	16.2	22.2	41.9	0.34	15.7	20.1743	27.6463	52.1793	0.622665	0.174715	16.2	22.2	41.9	15.7	2.27485e-14	20.3461	27.8817	51.7721	17.0604	0.50074	0.619452	0.176203	0.619452	0.176203	0.186168	0.0259963	-0.0221284	-0.00996556		0.64158
Koren 2010	FR-FCM-ZZDV	plate0-12	E12	plate0-12-E12	Control	Control	Control	Y	91.2	75207	149282	5.03	4.85	13.1	18.6	39.1	0.38	24.5	18.5028	26.2712	55.226	0.644774	0.160239	13.1	18.6	39.1	24.5	1.10604e-11	18.7388	26.6062	54.6549	26.6439	0.702885	0.640243	0.162283	0.640243	0.162283	0.186168	0.0259963	-0.00133687	-0.0238854	G1 constraints	0.64158
Koren 2010	FR-FCM-ZZDV	plate0-13	A12	plate0-13-A12	Control	Control	Control	Y	63.2	72880	144453	6.04	5.65	14.1	14.3	43	0.74	23.8	19.7479	20.028	60.2241	0.70098	0.171022	14.1	14.3	43	23.8	8.91291e-11	20.0268	20.3109	59.6623	26.0446	0.688083	0.696757	0.173437	0.696757	0.173437	0.186168	0.0259963	0.0551766	-0.0127308		0.64158
Koren 2010	FR-FCM-ZZDV	plate0-13	E12	plate0-13-E12	Control	Control	Control	Y	61.9	73801	146709	6.07	5.82	13.6	16.9	46.2	0.096	19.5	17.7314	22.0339	60.2347	0.691004	0.153559	13.6	16.9	46.2	19.5	3.4391e-12	17.8816	22.2205	59.8979	20.9398	0.41326	0.688387	0.154859	0.688387	0.154859	0.186168	0.0259963	0.0468067	-0.0313092		0.64158
Koren 2010	FR-FCM-ZZDV	plate0-14	A12	plate0-14-A12	Control	Control	Control	Y	16.7	73293	146390	6.6	6.39	33.6	16.9	34.7	3.19	8.82	39.4366	19.8357	40.7277	0.60446	0.341531	33.6	16.9	34.7	8.82	5.87387e-11	40.2416	20.2406	39.5179	11.1937	1.50852	0.596386	0.348502	0.596386	0.348502	0.186168	0.0259963	-0.0451939	0.162334	G1 constraints	0.64158
Koren 2010	FR-FCM-ZZDV	plate0-14	E12	plate0-14-E12	Control	Control	Control	Y	35.3	77646	153504	5.62	4.897	22.5	18.9	41	2.07	12.5	27.3058	22.9369	49.7573	0.634102	0.236475	22.5	18.9	41	12.5	8.14029e-15	27.6532	23.2287	49.1182	14.2624	0.783749	0.629447	0.239484	0.629447	0.239484	0.186168	0.0259963	-0.0121329	0.0533153		0.64158
Koren 2010	FR-FCM-ZZDV	plate0-15	A12	plate0-15-A12	Control	Control	Control	Y	60.7	75685	149901	6.45	6.29	20.7	20.2	42.3	13.5	1.79	24.8798	24.2788	50.8413	0.632812	0.215465	20.7	20.2	42.3	1.79	2.20238e-10	24.9153	24.3135	50.7712	2.24553	0.0858558	0.632289	0.215773	0.632289	0.215773	0.186168	0.0259963	-0.00929145	0.0296045		0.64158
Koren 2010	FR-FCM-ZZDV	plate0-15	E12	plate0-15-E12	Control	Control	Control	Y	53.7	76596	151525	6.35	6.1	14.8	17	42.7	0.26	20.8	19.8658	22.8188	57.3154	0.672483	0.172043	14.8	17	42.7	20.8	1.36245e-11	20.1021	23.0903	56.8076	22.7449	0.622449	0.668587	0.174089	0.668587	0.174089	0.186168	0.0259963	0.0270064	-0.0120788		0.64158
Koren 2010	FR-FCM-ZZDV	plate0-16	A12	plate0-16-A12	Control	Control	Control	Y	8.26	74099	147225	5.72	5.41	25.6	26.3	38.9	3.91	2.77	28.1938	28.9648	42.8414	0.569383	0.244166	25.6	26.3	38.9	2.77	1.47228e-11	28.2687	29.0417	42.6896	3.21747	0.185982	0.568239	0.244814	0.568239	0.244814	0.186168	0.0259963	-0.0733411	0.0586462		0.64158
Koren 2010	FR-FCM-ZZDV	plate0-16	E12	plate0-16-E12	Control	Control	Control	Y	31.3	76493	151670	4.8	4.77	17.1	21.3	42.6	1.94	14	21.1111	26.2963	52.5926	0.631481	0.182828	17.1	21.3	42.6	14	8.59178e-13	21.2857	26.5138	52.2005	15.4362	0.48116	0.628434	0.18434	0.628434	0.18434	0.186168	0.0259963	-0.0131467	-0.00182858		0.64158
Koren 2010	FR-FCM-ZZDV	plate0-17	A12	plate0-17-A12	Control	Control	Control	Y	54.6	72926	145095	6.72	5.83	11.4	16.2	35.5	1.38	28.9	18.0666	25.6735	56.2599	0.652932	0.156461	11.4	16.2	35.5	28.9	6.41809e-11	18.3599	26.0904	55.5497	32.5089	0.874177	0.647297	0.159001	0.647297	0.159001	0.186168	0.0259963	0.00571629	-0.0271668		0.64158
Koren 2010	FR-FCM-ZZDV	plate0-17	E12	plate0-17-E12	Control	Control	Control	Y	65	75003	147867	6.38	5.89	12.7	15	48.4	0.12	19.8	16.6886	19.7109	63.6005	0.719448	0.144527	12.7	15	48.4	19.8	1.09518e-10	16.8159	19.8613	63.3228	21.2473	0.340501	0.717308	0.14563	0.717308	0.14563	0.186168	0.0259963	0.0757274	-0.0405384		0.64158
Koren 2010	FR-FCM-ZZE2	plate11-1	A12	plate11-1-A12	Control	Control	Control	Y	37.3	71136	140600	7.12	7.14	16.6	13.3	53.1	0.05	14.6	20	16.0241	63.9759	0.739759	0.173205	16.6	13.3	53.1	14.6	3.97662e-12	20.15	16.1443	63.7057	15.5921	0.331581	0.737807	0.174504	0.737807	0.174504	0.186168	0.0259963	0.0962268	-0.0116641		0.64158
Koren 2010	FR-FCM-ZZE2	plate11-1	E12	plate11-1-E12	Control	Control	Control	Y	35.6	70590	140219	7.07	7.18	15.2	16	51.1	-0.094	15	18.469	19.4411	62.0899	0.713244	0.159946	15.2	16	51.1	15	6.40401e-11	18.5903	19.5687	61.841	15.9681	0.304951	0.711361	0.160997	0.711361	0.160997	0.186168	0.0259963	0.0697807	-0.0251715		0.64158
Koren 2010	FR-FCM-ZZE2	plate11-2	A12	plate11-2-A12	Control	Control	Control	Y	31.4	66553	132456	6.94	6.61	18.1	14.4	48.2	0.99	16	22.4287	17.8439	59.7274	0.709418	0.194239	18.1	14.4	48.2	16	5.20396e-11	22.6723	18.0377	59.29	17.4426	0.536834	0.706262	0.196348	0.706262	0.196348	0.186168	0.0259963	0.0646814	0.0101799		0.64158
Koren 2010	FR-FCM-ZZE2	plate11-2	E12	plate11-2-E12	Control	Control	Control	Y	46.3	69422	137903	5.64	5.14	14.7	18.1	42.3	0.89	21.7	19.5739	24.1012	56.3249	0.661119	0.169515	14.7	18.1	42.3	21.7	1.01862e-11	19.8076	24.389	55.8034	23.3328	0.63985	0.657072	0.171539	0.657072	0.171539	0.186168	0.0259963	0.0154918	-0.0146292		0.64158
Koren 2010	FR-FCM-ZZE2	plate11-3	A12	plate11-3-A12	Control	Control	Control	Y	24.4	70656	140642	6.49	6.29	18.8	19.9	48.9	-0.042	9.7	21.4612	22.7169	55.8219	0.665525	0.185859	18.8	19.9	48.9	9.7	2.59251e-14	21.5779	22.8404	55.5817	10.456	0.29421	0.663707	0.18687	0.663707	0.18687	0.186168	0.0259963	0.0221263	0.000701575		0.64158
Koren 2010	FR-FCM-ZZE2	plate11-3	E12	plate11-3-E12	Control	Control	Control	Y	32.2	71424	141406	6.54	6.34	17	18	48.9	0.56	12.7	20.2622	21.4541	58.2837	0.684148	0.175476	17	18	48.9	12.7	5.75718e-13	20.3962	21.596	58.0078	13.7177	0.337963	0.682059	0.176637	0.682059	0.176637	0.186168	0.0259963	0.0404784	-0.00953172		0.64158
Koren 2010	FR-FCM-ZZE2	plate12-1	A12	plate12-1-A12	Control	Control	Control	Y	11.7	74643	148356	6.29	6.24	17.4	24.2	48.5	-0.12	5.13	19.3119	26.859	53.8291	0.63485	0.167246	17.4	24.2	48.5	5.13	2.70683e-11	19.3548	26.9187	53.7265	5.59661	0.12614	0.634039	0.167617	0.634039	0.167617	0.186168	0.0259963	-0.00754111	-0.0185511		0.64158
Koren 2010	FR-FCM-ZZE2	plate12-1	E12	plate12-1-E12	Control	Control	Control	Y	36.1	73551	146176	7.2	6.68	15.4	15.9	50.9	0.17	15.2	18.7348	19.3431	61.9221	0.712895	0.162248	15.4	15.9	50.9	15.2	1.76101e-13	18.8635	19.4759	61.6606	16.1815	0.320377	0.710923	0.163363	0.710923	0.163363	0.186168	0.0259963	0.0693428	-0.0228056		0.64158
Koren 2010	FR-FCM-ZZE2	plate12-2	A12	plate12-2-A12	Control	Control	Control	Y	25.8	70476	139808	7.05	6.56	19.3	15.3	50.3	0.15	12.6	22.7326	18.0212	59.2462	0.706125	0.19687	19.3	15.3	50.3	12.6	2.66445e-12	22.9213	18.1707	58.908	13.6397	0.415094	0.703686	0.198504	0.703686	0.198504	0.186168	0.0259963	0.062106	0.0123357		0.64158
Koren 2010	FR-FCM-ZZE2	plate12-2	E12	plate12-2-E12	Control	Control	Control	Y	29.1	71394	141373	6.48	6.24	18.7	15.9	49.9	0.19	12.7	22.1302	18.8166	59.0533	0.701183	0.191653	18.7	15.9	49.9	12.7	2.879e-12	22.3057	18.9658	58.7285	13.75	0.398211	0.698813	0.193173	0.698813	0.193173	0.186168	0.0259963	0.0572329	0.00700488		0.64158
Koren 2010	FR-FCM-ZZE2	plate12-3	A12	plate12-3-A12	Control	Control	Control	Y	7.47	70648	140093	7.33	6.68	25.7	21.1	47.9	1.89	2.06	27.1383	22.2809	50.5808	0.641499	0.235025	25.7	21.1	47.9	2.06	3.92378e-13	27.1855	22.3196	50.4948	2.29888	0.105422	0.640876	0.235434	0.640876	0.235434	0.186168	0.0259963	-0.000704293	0.0492653		0.64158
Koren 2010	FR-FCM-ZZE2	plate12-3	E12	plate12-3-E12	Control	Control	Control	Y	48.8	72265	143003	7.1	7.14	15.4	14.3	50.2	-0.024	17.1	19.2741	17.8974	62.8285	0.724656	0.166919	15.4	14.3	50.2	17.1	2.92333e-12	19.4374	18.049	62.5135	18.3211	0.385898	0.722322	0.168333	0.722322	0.168333	0.186168	0.0259963	0.080742	-0.0178351		0.64158
Koren 2010	FR-FCM-ZZE2	plate12-4	A12	plate12-4-A12	Control	Control	Control	Y	78.8	72154	142904	6.42	6.18	14	13.2	45.2	-0.0079	23.7	19.337	18.232	62.4309	0.720994	0.167463	14	13.2	45.2	23.7	7.92721e-11	19.5931	18.4735	61.9335	25.6463	0.609349	0.7173	0.169681	0.7173	0.169681	0.186168	0.0259963	0.0757198	-0.0164873		0.64158
Koren 2010	FR-FCM-ZZE2	plate12-4	E12	plate12-4-E12	Control	Control	Control	Y	54.2	72524	143887	6.12	5.95	14.4	16.3	46.8	0.0089	18.7	18.5806	21.0323	60.3871	0.696774	0.160913	14.4	16.3	46.8	18.7	7.47644e-13	18.7454	21.2187	60.0359	20.1466	0.430384	0.694086	0.16234	0.694086	0.16234	0.186168	0.0259963	0.0525056	-0.0238286		0.64158
Koren 2010	FR-FCM-ZZE2	plate12-5	A12	plate12-5-A12	Control	Control	Control	Y	82.6	71817	142527	5.95	5.47	14.7	14	42.9	0.32	24.3	20.5307	19.5531	59.9162	0.701816	0.177801	14.7	14	42.9	24.3	1.48216e-10	20.8524	19.8595	59.2881	26.4908	0.769351	0.697143	0.180587	0.697143	0.180587	0.186168	0.0259963	0.0555628	-0.00558081	G1 constraints	0.64158
Koren 2010	FR-FCM-ZZE2	plate12-5	E12	plate12-5-E12	Control	Control	Control	Y	58	71572	142451	5.9	6.21	8.08	14.7	45.3	0.7	26.4	11.8684	21.5922	66.5394	0.724736	0.102783	8.08	14.7	45.3	26.4	3.97205e-15	11.9353	21.7139	66.3508	28.3462	0.234169	0.723184	0.103362	0.723184	0.103362	0.186168	0.0259963	0.0816041	-0.0828058	G1 constraints	0.64158
Koren 2010	FR-FCM-ZZE3	plate13-1	A12	plate13-1-A12	Control	Control	Control	Y	62.2	73988	147284	5.8	5.6	13.2	19.2	43.4	-0.26	20.7	17.4142	25.3298	57.2559	0.659631	0.150812	13.2	19.2	43.4	20.7	3.14129e-13	17.567	25.552	56.881	22.1338	0.461841	0.656645	0.152135	0.656645	0.152135	0.186168	0.0259963	0.0150645	-0.0340335		0.64158
Koren 2010	FR-FCM-ZZE3	plate13-1	E12	plate13-1-E12	Control	Control	Control	Y	51.2	72523	144606	6.07	5.85	14	20.1	43.3	-0.16	18.8	18.0879	25.969	55.9432	0.649871	0.156645	14	20.1	43.3	18.8	2.33784e-12	18.2403	26.1879	55.5718	20.2152	0.457284	0.646919	0.157966	0.646919	0.157966	0.186168	0.0259963	0.0053389	-0.0282023		0.64158
Koren 2010	FR-FCM-ZZE3	plate13-2	A12	plate13-2-A12	Control	Control	Control	Y	23.7	73635	145971	6.43	6.08	20.3	17.1	49.4	0.29	10.7	23.3871	19.7005	56.9124	0.68606	0.202538	20.3	17.1	49.4	10.7	6.19603e-12	23.5577	19.8442	56.5981	11.6192	0.385488	0.683769	0.204016	0.683769	0.204016	0.186168	0.0259963	0.0421891	0.0178477		0.64158
Koren 2010	FR-FCM-ZZE3	plate13-2	E12	plate13-2-E12	Control	Control	Control	Y	24.5	74029	147426	5.58	4.97	19	20.8	46.1	0.67	12	22.1187	24.2142	53.6671	0.647264	0.191554	19	20.8	46.1	12	1.42412e-12	22.2813	24.3922	53.3264	12.8977	0.417301	0.644671	0.192962	0.644671	0.192962	0.186168	0.0259963	0.00309084	0.00679386		0.64158
Koren 2010	FR-FCM-ZZE3	plate13-4	A12	plate13-4-A12	Control	Control	Control	Y	16.5	69445	138153	6.87	6.09	20.9	23.6	47.8	6.14	0.13	22.6436	25.5688	51.7876	0.631094	0.196099	20.9	23.6	47.8	0.13	5.38707e-11	22.6453	25.5707	51.784	0.148249	0.00449845	0.631066	0.196114	0.631066	0.196114	0.186168	0.0259963	-0.0105142	0.00994561		0.64158
Koren 2010	FR-FCM-ZZE3	plate13-4	E12	plate13-4-E12	Control	Control	Control	Y	70.8	70224	139798	6.21	5.97	11.2	13.8	46.2	0.14	24.9	15.7303	19.382	64.8876	0.727528	0.136229	11.2	13.8	46.2	24.9	3.79646e-13	15.8738	19.5588	64.5673	26.5803	0.393005	0.725042	0.137471	0.725042	0.137471	0.186168	0.0259963	0.0834621	-0.0486968		0.64158
Koren 2010	FR-FCM-ZZE3	plate13-5	A12	plate13-5-A12	Control	Control	Control	Y	23	71993	143893	6.26	6.01	19.6	17.5	48.7	-0.17	12	22.8438	20.3963	56.7599	0.681818	0.197833	19.6	17.5	48.7	12	2.43878e-12	23.0241	20.5572	56.4187	12.9568	0.418111	0.679307	0.199394	0.679307	0.199394	0.186168	0.0259963	0.0377271	0.0132261		0.64158
Koren 2010	FR-FCM-ZZE3	plate13-5	E12	plate13-5-E12	Control	Control	Control	Y	23.1	75141	149069	5.9	5.61	19.8	19.5	47.3	-0.15	10.8	22.8637	22.5173	54.6189	0.660508	0.198006	19.8	19.5	47.3	10.8	9.95178e-13	23.0245	22.6756	54.2999	11.709	0.390759	0.658121	0.199398	0.658121	0.199398	0.186168	0.0259963	0.016541	0.0132296		0.64158
Koren 2010	FR-FCM-ZZE3	plate14-1	A12	plate14-1-A12	Control	Control	Control	Y	32.2	75029	149612	6	6.12	15.5	22.1	46	0.44	12.8	18.5407	26.4354	55.0239	0.642943	0.160567	15.5	22.1	46	12.8	2.73203e-10	18.6435	26.582	54.7746	13.7561	0.30695	0.640963	0.161457	0.640963	0.161457	0.186168	0.0259963	-0.000617279	-0.0247112		0.64158
Koren 2010	FR-FCM-ZZE3	plate14-1	E12	plate14-1-E12	Control	Control	Control	Y	40	75110	149196	6.6	5.99	15.5	21	45	0.11	15.2	19.0184	25.7669	55.2147	0.647239	0.164704	15.5	21	45	15.2	9.38616e-14	19.1545	25.9512	54.8943	16.3174	0.393889	0.644716	0.165883	0.644716	0.165883	0.186168	0.0259963	0.00313523	-0.0202857		0.64158
Koren 2010	FR-FCM-ZZE3	plate14-2	A12	plate14-2-A12	Control	Control	Control	Y	19.6	71836	141927	6.97	7.1	20.9	14.4	52.5	0.16	10.3	23.8041	16.4009	59.795	0.71697	0.20615	20.9	14.4	52.5	10.3	1.17436e-12	23.9756	16.5191	59.5053	11.1398	0.356844	0.714931	0.207635	0.714931	0.207635	0.186168	0.0259963	0.0733504	0.0214669		0.64158
Koren 2010	FR-FCM-ZZE3	plate14-2	E12	plate14-2-E12	Control	Control	Control	Y	28.7	72150	142650	7.15	7.01	20.1	11.7	54.3	0.23	12.5	23.3449	13.5889	63.0662	0.747387	0.202173	20.1	11.7	54.3	12.5	7.65296e-12	23.5456	13.7056	62.7488	13.4216	0.393255	0.745216	0.203911	0.745216	0.203911	0.186168	0.0259963	0.103635	0.0177425		0.64158
Koren 2010	FR-FCM-ZZE3	plate14-3	A12	plate14-3-A12	Control	Control	Control	Y	5.73	71590	142332	6.07	5.4	22.3	29.8	44.5	1.37	0.19	23.0849	30.8489	46.0663	0.576087	0.199921	22.3	29.8	44.5	0.19	1.16287e-11	23.0874	30.8523	46.0603	0.207354	0.00734119	0.57604	0.199943	0.57604	0.199943	0.186168	0.0259963	-0.0655403	0.0137749		0.64158
Koren 2010	FR-FCM-ZZE3	plate14-3	E12	plate14-3-E12	Control	Control	Control	Y	40.3	72624	144384	6.03	5.67	13.6	21.7	45.1	0.16	16.1	16.9154	26.99	56.0945	0.645522	0.146492	13.6	21.7	45.1	16.1	5.19572e-10	17.017	27.1522	55.8308	17.1815	0.325869	0.643393	0.147372	0.643393	0.147372	0.186168	0.0259963	0.00181248	-0.0387963		0.64158
Koren 2010	FR-FCM-ZZE3	plate14-4	A12	plate14-4-A12	Control	Control	Control	Y	42.4	70396	140224	6.08	5.62	14	20.9	44	0.02	17.8	17.744	26.4892	55.7668	0.646388	0.153667	14	20.9	44	17.8	4.91073e-11	17.8771	26.688	55.4349	19.0152	0.409163	0.643734	0.15482	0.643734	0.15482	0.186168	0.0259963	0.00215399	-0.0313478		0.64158
Koren 2010	FR-FCM-ZZE3	plate14-4	E12	plate14-4-E12	Control	Control	Control	Y	55.6	71436	142353	5.64	5.34	13.3	22.8	40.5	0.37	19.1	17.3629	29.765	52.8721	0.615535	0.150367	13.3	22.8	40.5	19.1	4.97601e-11	17.5008	30.0014	52.4978	20.5888	0.463601	0.612482	0.151561	0.612482	0.151561	0.186168	0.0259963	-0.0290981	-0.0346069	G1 constraints	0.64158
Koren 2010	FR-FCM-ZZE3	plate15-1	A12	plate15-1-A12	Control	Control	Control	Y	24.5	70892	140697	6.42	6.41	20.4	16.8	47.7	0.072	12.7	24.0283	19.788	56.1837	0.681979	0.208091	20.4	16.8	47.7	12.7	6.83442e-12	24.2551	19.9748	55.7702	13.8257	0.507307	0.678977	0.210055	0.678977	0.210055	0.186168	0.0259963	0.0373967	0.0238868		0.64158
Koren 2010	FR-FCM-ZZE3	plate15-1	E12	plate15-1-E12	Control	Control	Control	Y	27	69888	139535	6.23	5.95	17.5	20.3	46	0.16	13.2	20.8831	24.2243	54.8926	0.653341	0.180853	17.5	20.3	46	13.2	1.72013e-13	21.0365	24.4023	54.5612	14.2383	0.406259	0.650794	0.182181	0.650794	0.182181	0.186168	0.0259963	0.00921403	-0.00398695		0.64158
Koren 2010	FR-FCM-ZZE4	plate15-2	A12	plate15-2-A12	Control	Control	Control	Y	60.2	77502	153218	6.14	5.78	14.1	14.9	46.6	-0.14	20.3	18.6508	19.709	61.6402	0.709656	0.161521	14.1	14.9	46.6	20.3	2.49128e-12	18.8369	19.9056	61.2575	21.9466	0.468781	0.706759	0.163132	0.706759	0.163132	0.186168	0.0259963	0.065179	-0.0230362		0.64158
Koren 2010	FR-FCM-ZZE4	plate15-2	E12	plate15-2-E12	Control	Control	Control	Y	37.7	77999	155121	6.51	5.86	12.7	17	42.9	0.18	22	17.4931	23.416	59.0909	0.678375	0.151495	12.7	17	42.9	22	2.40984e-12	17.6656	23.6468	58.6876	24.0049	0.495618	0.675204	0.152988	0.675204	0.152988	0.186168	0.0259963	0.0336239	-0.0331801	G1 constraints	0.64158
Koren 2010	FR-FCM-ZZE4	plate15-3	A12	plate15-3-A12	Control	Control	Control	Y	30.4	73121	145077	5.97	5.76	16.7	19.7	47.3	0.34	13.2	19.9522	23.5364	56.5114	0.664875	0.172791	16.7	19.7	47.3	13.2	2.01755e-14	20.0854	23.6935	56.2211	14.1949	0.355872	0.662638	0.173944	0.662638	0.173944	0.186168	0.0259963	0.0210576	-0.0122238		0.64158
Koren 2010	FR-FCM-ZZE4	plate15-3	E12	plate15-3-E12	Control	Control	Control	Y	31.2	73272	145776	6.33	5.4	16.6	19.7	44.9	2.07	13.8	20.4433	24.2611	55.2956	0.655172	0.177045	16.6	19.7	44.9	13.8	2.90677e-13	20.5985	24.4452	54.9564	15.17	0.415938	0.652556	0.178388	0.652556	0.178388	0.186168	0.0259963	0.0109757	-0.0077803		0.64158
Koren 2010	FR-FCM-ZZE4	plate15-4	A12	plate15-4-A12	Control	Control	Control	Y	22.1	74997	148368	5.59	5.62	18.9	19.6	48.2	-0.043	11.1	21.7993	22.6067	55.594	0.664937	0.188788	18.9	19.6	48.2	11.1	6.11294e-13	21.9414	22.754	55.3046	11.9237	0.354481	0.662753	0.190018	0.662753	0.190018	0.186168	0.0259963	0.0211724	0.00384972		0.64158
Koren 2010	FR-FCM-ZZE4	plate15-4	E12	plate15-4-E12	Control	Control	Control	Y	40.6	73981	147114	5.95	5.78	18.3	17.9	45.9	0.12	14.9	22.2899	21.8027	55.9074	0.670524	0.193036	18.3	17.9	45.9	14.9	1.2171e-12	22.5079	22.0159	55.4762	16.1805	0.528125	0.667302	0.194924	0.667302	0.194924	0.186168	0.0259963	0.0257213	0.00875567		0.64158
Koren 2010	FR-FCM-ZZE4	plate15-5	A12	plate15-5-A12	Control	Control	Control	Y	35.6	73571	146082	4.84	4.49	19.1	16.9	45.5	0.22	15.4	23.4356	20.7362	55.8282	0.67546	0.202958	19.1	16.9	45.5	15.4	1.18159e-11	23.7022	20.9721	55.3258	16.8387	0.615776	0.671768	0.205267	0.671768	0.205267	0.186168	0.0259963	0.030188	0.0190986		0.64158
Koren 2010	FR-FCM-ZZE4	plate15-5	E12	plate15-5-E12	Control	Control	Control	Y	32.2	72028	143307	4.93	4.58	19.6	15.5	45.4	0.23	14.9	24.3478	19.2547	56.3975	0.685714	0.210858	19.6	15.5	45.4	14.9	1.31975e-12	24.6427	19.4879	55.8694	16.6282	0.648255	0.681908	0.213412	0.681908	0.213412	0.186168	0.0259963	0.0403274	0.027244		0.64158
Koren 2010	FR-FCM-ZZE4	plate16-1	A12	plate16-1-A12	Control	Control	Control	Y	15.3	74553	149160	5.76	4.89	22.6	30.1	39.2	4.71	0.79	24.5919	32.753	42.6551	0.54951	0.212973	22.6	30.1	39.2	0.79	1.8941e-11	24.6056	32.7711	42.6233	0.90723	0.0390611	0.549261	0.213091	0.549261	0.213091	0.186168	0.0259963	-0.0923197	0.0269223		0.64158
Koren 2010	FR-FCM-ZZE4	plate16-1	E12	plate16-1-E12	Control	Control	Control	Y	34.6	73886	146982	6.32	5.27	14	18.2	42.4	2.19	19.3	18.7668	24.3968	56.8365	0.662198	0.162525	14	18.2	42.4	19.3	1.58962e-12	18.9493	24.6342	56.4165	21.3193	0.515803	0.658912	0.164106	0.658912	0.164106	0.186168	0.0259963	0.0173314	-0.0220621	G1 constraints	0.64158
Koren 2010	FR-FCM-ZZE4	plate16-2	A12	plate16-2-A12	Control	Control	Control	Y	34.1	71651	142385	6.64	6.07	24.7	25.7	40.7	6.77	0.6	27.1131	28.2108	44.6762	0.582327	0.234806	24.7	25.7	40.7	0.6	2.08406e-12	27.1273	28.2255	44.6472	0.706282	0.0354694	0.582108	0.234929	0.582108	0.234929	0.186168	0.0259963	-0.0594719	0.0487607		0.64158
Koren 2010	FR-FCM-ZZE4	plate16-2	E12	plate16-2-E12	Control	Control	Control	Y	22	70845	141219	6.27	6	19	21	45.7	0.45	11.4	22.1704	24.5041	53.3256	0.644107	0.192001	19	21	45.7	11.4	1.29138e-13	22.3262	24.6763	52.9976	12.3564	0.401888	0.641606	0.19335	0.641606	0.19335	0.186168	0.0259963	2.59798e-05	0.007182		0.64158
Koren 2010	FR-FCM-ZZE4	plate16-3	A12	plate16-3-A12	Control	Control	Control	Y	24.5	68054	135102	7.31	6.94	16.8	17.2	49.2	0.33	14.4	20.1923	20.6731	59.1346	0.692308	0.174871	16.8	17.2	49.2	14.4	8.64553e-13	20.3443	20.8287	58.8269	15.3911	0.376836	0.689991	0.176187	0.689991	0.176187	0.186168	0.0259963	0.0484107	-0.00998112		0.64158
Koren 2010	FR-FCM-ZZE4	plate16-3	E12	plate16-3-E12	Control	Control	Control	Y	36.8	70252	139371	7.09	6.83	14.5	17.4	48.4	0.084	16.8	18.0573	21.6687	60.274	0.693026	0.156381	14.5	17.4	48.4	16.8	6.28539e-14	18.1875	21.8249	59.9876	17.8936	0.351224	0.690813	0.157508	0.690813	0.157508	0.186168	0.0259963	0.0492329	-0.0286602		0.64158
Koren 2010	FR-FCM-ZZE4	plate16-4	A12	plate16-4-A12	Control	Control	Control	Y	21.8	70664	141343	5.86	5.68	17.1	24.6	45.5	0.059	9.95	19.6101	28.211	52.1789	0.619839	0.169828	17.1	24.6	45.5	9.95	8.06468e-11	19.7009	28.3416	51.9575	10.6555	0.272564	0.61808	0.170614	0.61808	0.170614	0.186168	0.0259963	-0.0235006	-0.0155538		0.64158
Koren 2010	FR-FCM-ZZE4	plate16-4	E12	plate16-4-E12	Control	Control	Control	Y	57.9	71867	143171	5.63	5.35	13.4	20.8	42.3	0.072	19.5	17.5163	27.1895	55.2941	0.640523	0.151696	13.4	20.8	42.3	19.5	4.03511e-14	17.6613	27.4145	54.9242	20.9665	0.456596	0.637548	0.152951	0.637548	0.152951	0.186168	0.0259963	-0.00403208	-0.033217		0.64158
Koren 2010	FR-FCM-ZZE5	plate16-5	A12	plate16-5-A12	Control	Control	Control	Y	4.08	73673	145528	7.23	6.67	26.3	24.7	46	0.77	0.71	27.1134	25.4639	47.4227	0.609794	0.234809	26.3	24.7	46	0.71	3.43147e-11	27.1292	25.4787	47.3921	0.784369	0.0374739	0.609567	0.234946	0.609567	0.234946	0.186168	0.0259963	-0.0320136	0.0487773		0.64158
Koren 2010	FR-FCM-ZZE5	plate16-5	E12	plate16-5-E12	Control	Control	Control	Y	62.7	73688	145204	6.33	6.01	14.9	14.8	45.8	0.21	21.2	19.7351	19.6026	60.6623	0.705298	0.170911	14.9	14.8	45.8	21.2	2.65728e-11	19.9679	19.8339	60.1981	22.8339	0.568429	0.701821	0.172927	0.701821	0.172927	0.186168	0.0259963	0.0602407	-0.0132408		0.64158
Koren 2010	FR-FCM-ZZE5	plate2-1	A12	plate2-1-A12	Control	Control	Control	Y	5.57	72011	142876	6.85	6.67	26.3	23.2	47	1	0.93	27.2539	24.0415	48.7047	0.623316	0.236026	26.3	23.2	47	0.93	1.65682e-10	27.275	24.0601	48.6649	1.03125	0.0487307	0.623024	0.236209	0.623024	0.236209	0.186168	0.0259963	-0.0185563	0.0500403		0.64158
Koren 2010	FR-FCM-ZZE5	plate2-1	E12	plate2-1-E12	Control	Control	Control	Y	40.2	72850	144045	6.89	6.79	16.4	15.1	50.7	0.024	15.2	19.9513	18.3698	61.6788	0.716545	0.172784	16.4	15.1	50.7	15.2	1.03711e-12	20.108	18.5141	61.3779	16.2633	0.368672	0.714319	0.174141	0.714319	0.174141	0.186168	0.0259963	0.0727387	-0.0120277		0.64158
Koren 2010	FR-FCM-ZZE5	plate2-2	A12	plate2-2-A12	Control	Control	Control	Y	7.74	70269	140348	7.01	6.31	26.2	24.9	45.1	1.96	0.3	27.2349	25.8836	46.8815	0.60499	0.235861	26.2	24.9	45.1	0.3	4.16926e-12	27.2417	25.89	46.8682	0.335801	0.0162686	0.604891	0.23592	0.604891	0.23592	0.186168	0.0259963	-0.0366895	0.0497521		0.64158
Koren 2010	FR-FCM-ZZE5	plate2-2	E12	plate2-2-E12	Control	Control	Control	Y	26.6	72651	144294	6.81	6.54	19.4	16.5	49.3	-0.029	12.3	22.77	19.3662	57.8638	0.692488	0.197194	19.4	16.5	49.3	12.3	2.70949e-12	22.9543	19.523	57.5228	13.3171	0.41819	0.689999	0.19879	0.689999	0.19879	0.186168	0.0259963	0.0484187	0.0126216		0.64158
Koren 2010	FR-FCM-ZZE5	plate2-3	A12	plate2-3-A12	Control	Control	Control	Y	28.4	74158	147107	5.75	5.59	18.3	21.1	45.6	-0.11	11.7	21.5294	24.8235	53.6471	0.644118	0.18645	18.3	21.1	45.6	11.7	7.04298e-14	21.6765	24.9931	53.3303	12.6958	0.388233	0.641686	0.187724	0.641686	0.187724	0.186168	0.0259963	0.000105597	0.00155592		0.64158
Koren 2010	FR-FCM-ZZE5	plate2-3	E12	plate2-3-E12	Control	Control	Control	Y	55.4	73370	145231	5.93	5.61	16.1	17.3	43.6	0.44	18.9	20.9091	22.4675	56.6234	0.670779	0.181078	16.1	17.3	43.6	18.9	1.16144e-11	21.1523	22.7288	56.1189	20.6311	0.617989	0.66695	0.183184	0.66695	0.183184	0.186168	0.0259963	0.02537	-0.00298424		0.64158
Koren 2010	FR-FCM-ZZE5	plate2-4	A12	plate2-4-A12	Control	Control	Control	Y	156	72052	143336	5.95	5.7	15.9	22.8	33.6	25.9	1.57	21.9917	31.5353	46.473	0.574689	0.190454	15.9	22.8	33.6	1.57	1.90956e-13	22.0161	31.5702	46.4138	2.23362	0.0729804	0.574218	0.190665	0.574218	0.190665	0.186168	0.0259963	-0.0673625	0.00449638	G1 constraints	0.64158
Koren 2010	FR-FCM-ZZE5	plate2-4	E12	plate2-4-E12	Control	Control	Control	Y	74.3	72005	142593	6.66	6.17	9.99	15	48.2	0.51	21.8	13.6494	20.4946	65.856	0.726807	0.118207	9.99	15	48.2	21.8	0	13.7279	20.6125	65.6595	23.3906	0.242226	0.725235	0.118887	0.725235	0.118887	0.186168	0.0259963	0.0836546	-0.0672808	G1 constraints	0.64158
Koren 2010	FR-FCM-ZZE5	plate3-1	A12	plate3-1-A12	Control	Control	Control	Y	6.56	72338	143529	6.88	6.34	25.3	22.4	49	1.68	0.097	26.1634	23.1644	50.6722	0.637539	0.226582	25.3	22.4	49	0.097	2.73152e-10	26.1653	23.1661	50.6685	0.107575	0.00445691	0.637512	0.226598	0.637512	0.226598	0.186168	0.0259963	-0.00406829	0.0404301		0.64158
Koren 2010	FR-FCM-ZZE5	plate3-1	E12	plate3-1-E12	Control	Control	Control	Y	42.8	74634	146944	7.09	6.68	17.3	14.3	49.1	0.0067	16.4	21.4374	17.72	60.8426	0.715613	0.185654	17.3	14.3	49.1	16.4	2.34349e-11	21.6539	17.8989	60.4472	17.7207	0.485036	0.712741	0.187528	0.712741	0.187528	0.186168	0.0259963	0.0711611	0.00136013		0.64158
Koren 2010	FR-FCM-ZZE5	plate4-1	A12	plate4-1-A12	Control	Control	Control	Y	74	74697	147424	5.54	5.27	14.4	14.8	44.6	0.79	21.5	19.5122	20.0542	60.4336	0.701897	0.168981	14.4	14.8	44.6	21.5	2.71312e-11	19.7456	20.2941	59.9604	23.4756	0.579619	0.698331	0.171002	0.698331	0.171002	0.186168	0.0259963	0.0567512	-0.0151666		0.64158
Koren 2010	FR-FCM-ZZE5	plate4-1	E12	plate4-1-E12	Control	Control	Control	Y	77.1	74731	147874	5.83	5.24	12.8	15.1	42.9	1.23	23.8	18.0791	21.3277	60.5932	0.696328	0.15657	12.8	15.1	42.9	23.8	2.15374e-11	18.292	21.5788	60.1292	26.0295	0.5689	0.692752	0.158413	0.692752	0.158413	0.186168	0.0259963	0.0511719	-0.0277552		0.64158
Koren 2010	FR-FCM-ZZE5	plate4-2	A12	plate4-2-A12	Control	Control	Control	Y	28.9	67416	134520	6.65	5.61	15.9	20.1	37.7	4.83	17.8	21.5739	27.2727	51.1533	0.619403	0.186836	15.9	20.1	37.7	17.8	1.92857e-12	21.8381	27.6066	50.5553	20.4278	0.734094	0.614743	0.189123	0.614743	0.189123	0.186168	0.0259963	-0.026837	0.00295506		0.64158
Koren 2010	FR-FCM-ZZE5	plate4-2	E12	plate4-2-E12	Control	Control	Control	Y	35.2	69850	138734	5.6	5.06	15.3	19.8	47.2	0.34	14.4	18.5905	24.0583	57.3512	0.666464	0.160999	15.3	19.8	47.2	14.4	5.77908e-11	18.7093	24.212	57.0787	15.4316	0.334545	0.664334	0.162027	0.664334	0.162027	0.186168	0.0259963	0.0227534	-0.0241413		0.64158
Koren 2010	FR-FCM-ZZE6	plate4-3	A12	plate4-3-A12	Control	Control	Control	Y	58.2	73488	145493	5.95	5.5	15.1	18.1	44.1	0.18	18.8	19.5343	23.4153	57.0505	0.668176	0.169172	15.1	18.1	44.1	18.8	2.55215e-12	19.7286	23.6482	56.6232	20.3552	0.523969	0.664875	0.170855	0.664875	0.170855	0.186168	0.0259963	0.0232948	-0.0153136		0.64158
Koren 2010	FR-FCM-ZZE6	plate4-3	E12	plate4-3-E12	Control	Control	Control	Y	49.1	73345	145615	6.01	5.81	15.5	18.2	45.9	0.12	16.8	19.4724	22.8643	57.6633	0.673995	0.168636	15.5	18.2	45.9	16.8	5.15171e-13	19.6386	23.0596	57.3018	18.1265	0.44322	0.671211	0.170076	0.671211	0.170076	0.186168	0.0259963	0.029631	-0.0160927		0.64158
Koren 2010	FR-FCM-ZZE6	plate4-4	A12	plate4-4-A12	Control	Control	Control	Y	20.5	68886	137379	7.09	6.34	11.7	10.7	33.6	21.5	18.8	20.8929	19.1071	60	0.704464	0.180937	11.7	10.7	33.6	18.8	1.25447e-10	21.2292	19.4148	59.356	26.3199	0.788953	0.699706	0.18385	0.699706	0.18385	0.186168	0.0259963	0.0581261	-0.00231787		0.64158
Koren 2010	FR-FCM-ZZE6	plate4-4	E12	plate4-4-E12	Control	Control	Control	Y	51.7	69096	137365	6.66	6.32	15.1	13.2	46.5	1.02	21.1	20.1872	17.6471	62.1658	0.722594	0.174826	15.1	13.2	46.5	21.1	3.61365e-11	20.4385	17.8668	61.6947	22.9613	0.577353	0.71914	0.177003	0.71914	0.177003	0.186168	0.0259963	0.0775594	-0.0091656		0.64158
Koren 2010	FR-FCM-ZZE6	plate4-5	A12	plate4-5-A12	Control	Control	Control	Y	54.8	71293	141128	6.77	6.5	16.7	15.3	44.4	0.69	19.6	21.8586	20.0262	58.1152	0.690445	0.189301	16.7	15.3	44.4	19.6	4.52872e-11	22.1519	20.2948	57.5533	21.4702	0.688438	0.686292	0.191841	0.686292	0.191841	0.186168	0.0259963	0.0447117	0.00567279		0.64158
Koren 2010	FR-FCM-ZZE6	plate4-5	E12	plate4-5-E12	Control	Control	Control	Y	38.6	72578	143436	7.58	7.05	17.7	13.8	49.9	0.31	15.9	21.7445	16.9533	61.3022	0.721744	0.188313	17.7	13.8	49.9	15.9	1.62088e-11	21.9619	17.1228	60.9153	17.1693	0.47505	0.718963	0.190195	0.718963	0.190195	0.186168	0.0259963	0.0773822	0.0040271		0.64158
Koren 2010	FR-FCM-ZZE6	plate4-6	A12	plate4-6-A12	Control	Control	Control	Y	34	71624	141918	7	6.83	16.3	16.1	49.9	0.19	14.8	19.8056	19.5626	60.6318	0.705346	0.171521	16.3	16.1	49.9	14.8	1.76889e-12	19.9544	19.7096	60.336	15.8741	0.362268	0.703132	0.17281	0.703132	0.17281	0.186168	0.0259963	0.0615521	-0.0133581		0.64158
Koren 2010	FR-FCM-ZZE6	plate4-6	E12	plate4-6-E12	Control	Control	Control	Y	40.1	71245	141158	6.95	7.14	15.4	13.4	51.3	0.69	16.9	19.226	16.7291	64.0449	0.736579	0.166502	15.4	13.4	51.3	16.9	2.94822e-12	19.3857	16.8681	63.7463	18.103	0.366099	0.734391	0.167885	0.734391	0.167885	0.186168	0.0259963	0.0928107	-0.0182834		0.64158
Koren 2010	FR-FCM-ZZE6	plate4-7	A12	plate4-7-A12	Control	Control	Control	Y	16.8	72791	144628	5.28	4.99	22.3	18.5	47	0.062	9.63	25.3986	21.0706	53.5308	0.662301	0.219959	22.3	18.5	47	9.63	1.4512e-12	25.5954	21.2339	53.1707	10.5769	0.441646	0.659684	0.221663	0.659684	0.221663	0.186168	0.0259963	0.0181036	0.0354948		0.64158
Koren 2010	FR-FCM-ZZE6	plate4-7	E12	plate4-7-E12	Control	Control	Control	Y	23.1	72825	144893	5.22	4.82	20.3	19	45.4	0.15	12.2	23.9669	22.4321	53.6009	0.655844	0.20756	20.3	19	45.4	12.2	6.69278e-12	24.1833	22.6346	53.1821	13.3724	0.513118	0.652737	0.209434	0.652737	0.209434	0.186168	0.0259963	0.0111568	0.0232654		0.64158
Koren 2010	FR-FCM-ZZE6	plate4-8	A12	plate4-8-A12	Control	Control	Control	Y	23.2	69888	139101	6.66	6.15	21.3	24.3	44.1	7.19	1.2	23.7458	27.0903	49.1639	0.610368	0.205645	21.3	24.3	44.1	1.2	1.9053e-12	23.7648	27.112	49.1231	1.39915	0.0499327	0.610056	0.20581	0.610056	0.20581	0.186168	0.0259963	-0.0315247	0.0196414		0.64158
Koren 2010	FR-FCM-ZZE6	plate4-8	E12	plate4-8-E12	Control	Control	Control	Y	46.1	69565	137610	6.83	6.37	16.5	15.6	44.7	0.59	19.5	21.4844	20.3125	58.2031	0.689453	0.18606	16.5	15.6	44.7	19.5	3.3583e-11	21.7589	20.5721	57.669	21.2556	0.654297	0.685484	0.188438	0.685484	0.188438	0.186168	0.0259963	0.043904	0.00226974		0.64158
Koren 2010	FR-FCM-ZZE6	plate5-2	A12	plate5-2-A12	Control	Control	Control	Y	20.3	74176	147148	6.12	5.61	25.3	25	41.4	6.14	0.56	27.59	27.2628	45.1472	0.589422	0.238936	25.3	25	41.4	0.56	5.14931e-12	27.6039	27.2766	45.1196	0.657045	0.0338567	0.589215	0.239057	0.589215	0.239057	0.186168	0.0259963	-0.0523652	0.0528883		0.64158
Koren 2010	FR-FCM-ZZE6	plate5-2	E12	plate5-2-E12	Control	Control	Control	Y	78.4	77333	153694	6.8	6.62	14.2	15.6	45	0.15	21.1	18.984	20.8556	60.1604	0.696524	0.164406	14.2	15.6	45	21.1	1.10461e-11	19.191	21.083	59.726	22.8434	0.532232	0.693215	0.166199	0.693215	0.166199	0.186168	0.0259963	0.0516347	-0.0199697	G1 constraints	0.64158
Koren 2010	FR-FCM-ZZE6	plate5-3	A12	plate5-3-A12	Control	Control	Control	Y	14.9	69195	139574	6.31	5.93	26.1	21.9	44.5	3.65	2.19	28.2162	23.6757	48.1081	0.622162	0.24436	26.1	21.9	44.5	2.19	1.30741e-13	28.2744	23.7245	48.0011	2.51377	0.13118	0.621383	0.244863	0.621383	0.244863	0.186168	0.0259963	-0.0201971	0.0586951		0.64158
Koren 2010	FR-FCM-ZZE6	plate5-3	E12	plate5-3-E12	Control	Control	Control	Y	32.6	70798	140947	7.17	7.01	18.7	14	51.4	0.051	13.5	22.2354	16.6468	61.1177	0.722354	0.192565	18.7	14	51.4	13.5	4.77014e-12	22.4261	16.7896	60.7844	14.5645	0.409685	0.719974	0.194215	0.719974	0.194215	0.186168	0.0259963	0.0783936	0.00804723		0.64158
Koren 2010	FR-FCM-ZZE7	plate6-1	A12	plate6-1-A12	Control	Control	Control	Y	73.4	74644	147587	5.58	5.41	13.8	15.9	43.2	-0.035	23.4	18.93	21.8107	59.2593	0.687243	0.163939	13.8	15.9	43.2	23.4	2.95006e-11	19.1646	22.0809	58.7545	25.2256	0.618761	0.683368	0.16597	0.683368	0.16597	0.186168	0.0259963	0.0417873	-0.020198		0.64158
Koren 2010	FR-FCM-ZZE7	plate6-1	E12	plate6-1-E12	Control	Control	Control	Y	80	72826	144442	5.72	5.36	13.7	17.1	42.1	-0.065	23.2	18.7929	23.4568	57.7503	0.671468	0.162751	13.7	17.1	42.1	23.2	1.55483e-11	19.0201	23.7404	57.2396	25.0476	0.626837	0.667496	0.164719	0.667496	0.164719	0.186168	0.0259963	0.0259157	-0.0214497		0.64158
Koren 2010	FR-FCM-ZZE7	plate7-1	A12	plate7-1-A12	Control	Control	Control	Y	55.1	76575	152823	5.83	5.82	15.3	20.1	34.3	10.8	15.6	21.9512	28.8379	49.2109	0.601865	0.190103	15.3	20.1	34.3	15.6	2.8359e-10	22.2091	29.1767	48.6142	19.2373	0.733057	0.597188	0.192337	0.597188	0.192337	0.186168	0.0259963	-0.0443928	0.00616838	G1 constraints	0.64158
Koren 2010	FR-FCM-ZZE7	plate7-1	E12	plate7-1-E12	Control	Control	Control	Y	16.2	74712	148809	5.07	5.01	21.4	25.5	43.7	0.28	6.5	23.6203	28.1457	48.234	0.600442	0.204558	21.4	25.5	43.7	6.5	4.92648e-10	23.7218	28.2666	48.0116	7.09329	0.272733	0.598725	0.205437	0.598725	0.205437	0.186168	0.0259963	-0.0428555	0.0192685		0.64158
Koren 2010	FR-FCM-ZZE7	plate7-2	A12	plate7-2-A12	Control	Control	Control	Y	20.8	71424	142572	5.42	4.87	20.2	18.8	46	0.74	11.7	23.7647	22.1176	54.1176	0.66	0.205808	20.2	18.8	46	11.7	1.90168e-12	23.9657	22.3047	53.7295	12.8366	0.475422	0.657124	0.207549	0.657124	0.207549	0.186168	0.0259963	0.0155438	0.021381		0.64158
Koren 2010	FR-FCM-ZZE7	plate7-2	E12	plate7-2-E12	Control	Control	Control	Y	31.6	73098	145991	4.85	4.49	16.8	19.6	45.6	0.16	14.8	20.4878	23.9024	55.6098	0.658537	0.17743	16.8	19.6	45.6	14.8	8.03094e-13	20.6539	24.0962	55.2499	15.9705	0.441218	0.655768	0.178868	0.655768	0.178868	0.186168	0.0259963	0.0141878	-0.00730012		0.64158
Koren 2010	FR-FCM-ZZE7	plate7-3	A12	plate7-3-A12	Control	Control	Control	Y	69.1	79754	157359	6.06	5.66	15.1	18.3	43.2	0.22	19.1	19.7128	23.8903	56.3969	0.662533	0.170718	15.1	18.3	43.2	19.1	3.34111e-12	19.918	24.139	55.943	20.7827	0.556671	0.65902	0.172495	0.65902	0.172495	0.186168	0.0259963	0.0174399	-0.0136736		0.64158
Koren 2010	FR-FCM-ZZE7	plate7-3	E12	plate7-3-E12	Control	Control	Control	Y	56	79127	156951	5.91	5.58	14.5	21.4	43.1	0.052	16.8	18.3544	27.0886	54.557	0.637342	0.158954	14.5	21.4	43.1	16.8	7.48639e-13	18.4937	27.2942	54.2121	18.1576	0.42491	0.63459	0.16016	0.63459	0.16016	0.186168	0.0259963	-0.00699042	-0.0260081		0.64158
Koren 2010	FR-FCM-ZZE7	plate7-4	A12	plate7-4-A12	Control	Control	Control	Y	31.5	70971	141240	5.74	5.16	16.9	19.6	46.3	0.16	14.2	20.4106	23.6715	55.9179	0.661232	0.176761	16.9	19.6	46.3	14.2	9.99879e-13	20.5664	23.8522	55.5814	15.2857	0.41243	0.658646	0.17811	0.658646	0.17811	0.186168	0.0259963	0.017066	-0.00805796		0.64158
Koren 2010	FR-FCM-ZZE7	plate7-4	E12	plate7-4-E12	Control	Control	Control	Y	21.1	69185	138208	5.94	5.58	15.9	22	46.8	0.18	12.3	18.7721	25.974	55.2538	0.646399	0.162571	15.9	22	46.8	12.3	2.82287e-10	18.8734	26.1141	55.0125	13.1488	0.296809	0.644492	0.163448	0.644492	0.163448	0.186168	0.0259963	0.00291184	-0.0227201		0.64158
Koren 2010	FR-FCM-ZZE7	plate7-5	A12	plate7-5-A12	Control	Control	Control	Y	17.7	73231	145364	5.22	4.84	22	18.3	47	-0.09	10.5	25.2005	20.9622	53.8373	0.664376	0.218242	22	18.3	47	10.5	5.468e-12	25.4114	21.1377	53.4509	11.4773	0.474014	0.661566	0.22007	0.661566	0.22007	0.186168	0.0259963	0.0199854	0.0339013		0.64158
Koren 2010	FR-FCM-ZZE7	plate7-5	E12	plate7-5-E12	Control	Control	Control	Y	21.8	73679	146118	5.45	5.13	20.7	17.2	47.9	0.036	11.8	24.1259	20.0466	55.8275	0.678904	0.208936	20.7	17.2	47.9	11.8	5.92816e-13	24.3366	20.2217	55.4417	12.8513	0.473173	0.6761	0.210761	0.6761	0.210761	0.186168	0.0259963	0.0345197	0.0245928		0.64158
Koren 2010	FR-FCM-ZZE7	plate8-1	A12	plate8-1-A12	Control	Control	Control	Y	29.9	75035	149217	5.33	5.18	13.1	22.8	46.8	0.37	13.6	15.8404	27.5695	56.5901	0.645103	0.137182	13.1	22.8	46.8	13.6	2.2469e-11	15.9083	27.6878	56.4039	14.4892	0.230743	0.643581	0.13777	0.643581	0.13777	0.186168	0.0259963	0.00200058	-0.0483982		0.64158
Koren 2010	FR-FCM-ZZE7	plate8-1	E12	plate8-1-E12	Control	Control	Control	Y	28.4	74170	147600	5.25	5.2	13.7	22.7	47.3	0.41	12.9	16.368	27.1207	56.5114	0.646953	0.141751	13.7	22.7	47.3	12.9	6.99486e-11	16.4383	27.2373	56.3244	13.7249	0.231282	0.645436	0.14236	0.645436	0.14236	0.186168	0.0259963	0.00385541	-0.043808		0.64158
Koren 2010	FR-FCM-ZZE7	plate79	A12	plate79-A12	Control	Control	Control	Y	29.3	72192	144680	6.4	5.91	15.3	22.5	46	-0.024	13.1	18.2578	26.8496	54.8926	0.640215	0.158117	15.3	22.5	46	13.1	3.35393e-10	18.3578	26.9968	54.6453	13.9906	0.304675	0.638242	0.158984	0.638242	0.158984	0.186168	0.0259963	-0.00333786	-0.0271846		0.64158
Koren 2010	FR-FCM-ZZE7	plate79	E12	plate79-E12	Control	Control	Control	N	0	0	0	0	0	0	0	0	0	0	0	0	0	0	0	0	0	0	0	0	0	0	0	0	0	0	0	0	0	0.186168	0.0259963	-0.64158	-0.186168	small number of events	0.64158
Koren 2010	FR-FCM-ZZE8	plate8-2	A12	plate8-2-A12	Control	Control	Control	Y	5.25	72576	144401	6.93	6.26	25.7	23.2	48	0.98	1.2	26.5222	23.9422	49.5356	0.627967	0.229689	25.7	23.2	48	1.2	2.32851e-10	26.5471	23.9647	49.4882	1.31599	0.0581111	0.627617	0.229905	0.627617	0.229905	0.186168	0.0259963	-0.013963	0.0437365		0.64158
Koren 2010	FR-FCM-ZZE8	plate8-2	E12	plate8-2-E12	Control	Control	Control	Y	29	70821	140855	6.52	6.38	16.9	19.6	46.7	-0.076	14	20.3125	23.5577	56.1298	0.662861	0.175911	16.9	19.6	46.7	14	1.00261e-12	20.463	23.7322	55.8048	15.0328	0.398415	0.660363	0.177215	0.660363	0.177215	0.186168	0.0259963	0.0187826	-0.00895361		0.64158
Koren 2010	FR-FCM-ZZE8	plate8-3	A12	plate8-3-A12	Control	Control	Control	Y	22.7	71765	142574	6.32	6.14	21.6	19.5	45	0.21	11.3	25.0871	22.6481	52.2648	0.648084	0.217261	21.6	19.5	45	11.3	6.01933e-13	25.3146	22.8535	51.832	12.396	0.530363	0.644893	0.219231	0.644893	0.219231	0.186168	0.0259963	0.00331219	0.0330626		0.64158
Koren 2010	FR-FCM-ZZE8	plate8-3	E12	plate8-3-E12	Control	Control	Control	Y	46.5	73169	145221	5	4.75	16.5	18.9	42.8	0.03	18.6	21.0997	24.1688	54.7315	0.652813	0.182729	16.5	18.9	42.8	18.6	7.11025e-12	21.342	24.4463	54.2117	20.1318	0.637022	0.648827	0.184827	0.648827	0.184827	0.186168	0.0259963	0.0072469	-0.00134119		0.64158
Koren 2010	FR-FCM-ZZE8	plate9-1	A12	plate9-1-A12	Control	Control	Control	Y	58.9	72835	143680	5.84	5.83	11.3	15.6	28.1	17.3	22.7	20.5455	28.3636	51.0909	0.613636	0.177929	11.3	15.6	28.1	22.7	2.64868e-13	20.9419	28.9109	50.1471	30.555	1.16078	0.606181	0.181362	0.606181	0.181362	0.186168	0.0259963	-0.0353993	-0.00480603	G1 constraints	0.64158
Koren 2010	FR-FCM-ZZE8	plate9-1	E12	plate9-1-E12	Control	Control	Control	Y	71.2	74171	146553	5.92	5.93	11.9	16.9	43.1	1.38	22.8	16.5508	23.5049	59.9444	0.682197	0.143334	11.9	16.9	43.1	22.8	1.05576e-12	16.7028	23.7207	59.5765	24.767	0.452816	0.679279	0.14465	0.679279	0.14465	0.186168	0.0259963	0.0376984	-0.041518		0.64158
Koren 2010	FR-FCM-ZZE8	plate80	A12	plate80-A12	Control	Control	Control	Y	54.5	71895	142492	6.33	6.51	12.7	17.1	48.6	0.32	17.7	16.199	21.8112	61.9898	0.700893	0.140287	12.7	17.1	48.6	17.7	1.06581e-14	16.2994	21.9465	61.7541	18.921	0.289666	0.699038	0.141157	0.699038	0.141157	0.186168	0.0259963	0.0574581	-0.0450112		0.64158
Koren 2010	FR-FCM-ZZE8	plate80	E12	plate80-E12	Control	Control	Control	Y	72.8	70626	140685	7.38	6.85	7.66	12.2	50.1	2.07	24.3	10.9491	17.4385	71.6123	0.770869	0.0948221	7.66	12.2	50.1	24.3	1.24202e-10	10.9959	17.513	71.4912	26.0953	0.149718	0.769891	0.0952269	0.769891	0.0952269	0.186168	0.0259963	0.128311	-0.0909413	G1 constraints	0.64158
Koren 2010	FR-FCM-ZZE8	plate81	A12	plate81-A12	Control	Control	Control	Y	36.7	71859	142552	6.14	5.84	21.1	21.4	40.9	10.5	4.44	25.2998	25.6595	49.0408	0.616906	0.219102	21.1	21.4	40.9	4.44	1.7332e-13	25.3929	25.754	48.8531	5.40303	0.229857	0.615496	0.219909	0.615496	0.219909	0.186168	0.0259963	-0.0260848	0.033741		0.64158
Koren 2010	FR-FCM-ZZE8	plate81	E12	plate81-E12	Control	Control	Control	Y	44.3	72482	143569	6.18	5.97	15.3	16.1	46.8	0.025	18.6	19.5652	20.5882	59.8465	0.696292	0.16944	15.3	16.1	46.8	18.6	1.48857e-12	19.7561	20.7891	59.4549	19.9953	0.479765	0.693329	0.171093	0.693329	0.171093	0.186168	0.0259963	0.0517486	-0.0150757		0.64158
Koren 2010	FR-FCM-ZZE8	plate82	A12	plate82-A12	Control	Control	Control	Y	49.4	75129	149113	4.92	4.65	15.5	21.7	43	0.21	16	19.3267	27.0574	53.616	0.632793	0.167374	15.5	21.7	43	16	3.34389e-13	19.48	27.272	53.2481	17.288	0.452658	0.629881	0.168702	0.629881	0.168702	0.186168	0.0259963	-0.0116998	-0.0174667		0.64158
Koren 2010	FR-FCM-ZZE8	plate82	E12	plate82-E12	Control	Control	Control	Y	63.9	73962	146745	5.1	4.77	14.1	19.2	42.6	0.33	20	18.5771	25.2964	56.1265	0.65415	0.160882	14.1	19.2	42.6	20	1.20566e-12	18.7573	25.5419	55.7008	21.6156	0.523381	0.650795	0.162443	0.650795	0.162443	0.186168	0.0259963	0.00921429	-0.0237251		0.64158
Koren 2010	FR-FCM-ZZE8	plate83	A12	plate83-A12	Control	Control	Control	Y	72.4	75466	149769	4.73	4.56	17.1	20.3	39.2	0.45	19	22.3238	26.5013	51.1749	0.623368	0.193329	17.1	20.3	39.2	19	4.50831e-12	22.6266	26.8608	50.5126	20.9469	0.812188	0.618259	0.195952	0.618259	0.195952	0.186168	0.0259963	-0.0233214	0.00978381		0.64158
Koren 2010	FR-FCM-ZZE8	plate83	E12	plate83-E12	Control	Control	Control	Y	65.5	75645	150603	4.92	4.77	12.3	16.6	33	1.69	30.1	19.8708	26.8174	53.3118	0.632472	0.172086	12.3	16.6	33	30.1	3.00627e-10	20.2947	27.3896	52.3157	34.1228	1.2244	0.624631	0.175757	0.624631	0.175757	0.186168	0.0259963	-0.0169495	-0.0104111	G1 constraints	0.64158
Koren 2010	FR-FCM-ZZE8	plate84	A12	plate84-A12	Control	Control	Control	Y	21.4	73843	146058	5.47	4.8	16.3	17.4	43.3	2.34	16.7	21.1688	22.5974	56.2338	0.668182	0.183327	16.3	17.4	43.3	16.7	5.11002e-12	21.3913	22.8349	55.7738	18.6775	0.563436	0.664695	0.185254	0.664695	0.185254	0.186168	0.0259963	0.0231142	-0.000914107		0.64158
Koren 2010	FR-FCM-ZZE8	plate84	E12	plate84-E12	Control	Control	Control	Y	35.5	74785	148184	5.01	4.62	17.7	20.3	44.3	0.55	14	21.5067	24.6659	53.8275	0.645808	0.186253	17.7	20.3	44.3	14	1.38568e-12	21.6888	24.8747	53.4365	15.2555	0.479242	0.642809	0.187831	0.642809	0.187831	0.186168	0.0259963	0.00122833	0.00166231		0.64158
Koren 2010	FR-FCM-ZZE8	plate85	A12	plate85-A12	Control	Control	Control	Y	9.83	76301	151392	6.11	5.89	18.8	24.4	50.4	-0.27	4.48	20.0855	26.0684	53.8462	0.638889	0.173945	18.8	24.4	50.4	4.48	5.56828e-11	20.1261	26.1212	53.7527	4.76053	0.114769	0.638158	0.174297	0.638158	0.174297	0.186168	0.0259963	-0.00342259	-0.0118708		0.64158
Koren 2010	FR-FCM-ZZE8	plate85	E12	plate85-E12	Control	Control	Control	Y	20.8	73579	145521	6.28	5.67	16.6	23.3	47.5	0.34	9.35	18.9931	26.659	54.3478	0.638444	0.164485	16.6	23.3	47.5	9.35	2.33372e-10	19.0701	26.7671	54.1628	10.0288	0.227715	0.636978	0.165152	0.636978	0.165152	0.186168	0.0259963	-0.00460205	-0.0210161		0.64158
Koren 2010	FR-FCM-ZZE8	plate86	A12	plate86-A12	Control	Control	Control	Y	31	72953	144635	6.14	6.04	19.9	16.2	46.1	-0.036	15.3	24.2092	19.708	56.0827	0.681873	0.209658	19.9	16.2	46.1	15.3	9.42119e-12	24.5005	19.9451	55.5544	16.6944	0.648166	0.678047	0.21218	0.678047	0.21218	0.186168	0.0259963	0.0364662	0.026012		0.64158
Koren 2010	FR-FCM-ZZE8	plate86	E12	plate86-E12	Control	Control	Control	Y	49.1	72866	145151	5.7	5.79	15.7	18.6	43.4	0.86	18.8	20.2059	23.9382	55.8559	0.659588	0.174988	15.7	18.6	43.4	18.8	3.8663e-12	20.4209	24.193	55.3861	20.3296	0.575996	0.655966	0.17685	0.655966	0.17685	0.186168	0.0259963	0.0143855	-0.00931778		0.64158
Koren 2010	FR-FCM-ZZE8	plate87	A12	plate87-A12	Control	Control	Control	Y	44.5	72342	143632	6.1	6.28	16.9	16.7	47.9	-0.07	15.5	20.7362	20.4908	58.773	0.691411	0.179581	16.9	16.7	47.9	15.5	1.57188e-12	20.9182	20.6707	58.4111	16.7106	0.443284	0.688702	0.181157	0.688702	0.181157	0.186168	0.0259963	0.0471216	-0.00501095		0.64158
Koren 2010	FR-FCM-ZZE8	plate87	E12	plate87-E12	Control	Control	Control	Y	53	71456	141652	6.72	6.54	18.1	15.1	46.9	-0.015	17	22.5968	18.8514	58.5518	0.698502	0.195694	18.1	15.1	46.9	17	1.18851e-11	22.8644	19.0747	58.0608	18.4735	0.602161	0.69493	0.198012	0.69493	0.198012	0.186168	0.0259963	0.05335	0.0118436		0.64158
Koren 2010	FR-FCM-ZZE9	plate9-2	A12	plate9-2-A12	Control	Control	Control	Y	22.3	73224	145374	6.44	6.42	19.2	17.4	50.3	0.84	9.77	22.0944	20.023	57.8826	0.689298	0.191343	19.2	17.4	50.3	9.77	1.78693e-12	22.2242	20.1407	57.6351	10.6317	0.303215	0.687472	0.192467	0.687472	0.192467	0.186168	0.0259963	0.0458921	0.00629883		0.64158
Koren 2010	FR-FCM-ZZE9	plate9-2	E12	plate9-2-E12	Control	Control	Control	Y	7.88	73472	146251	6.22	5.92	22.7	21.9	49.5	0.082	3.91	24.1233	23.2731	52.6036	0.646652	0.208914	22.7	21.9	49.5	3.91	4.05393e-13	24.1857	23.3334	52.4809	4.23725	0.150252	0.645738	0.209454	0.645738	0.209454	0.186168	0.0259963	0.0041576	0.0232861		0.64158
Koren 2010	FR-FCM-ZZE9	plate-rep	A12	plate-rep-A12	Control	Control	Control	Y	24.9	71861	143188	5.64	5.46	15.6	24.3	45.4	-0.17	12.1	18.2884	28.4877	53.2239	0.623681	0.158382	15.6	24.3	45.4	12.1	1.63727e-10	18.3795	28.6297	52.9908	12.8573	0.287788	0.621806	0.159172	0.621806	0.159172	0.186168	0.0259963	-0.0197748	-0.0269967		0.64158
Koren 2010	FR-FCM-ZZE9	plate-rep	E12	plate-rep-E12	Control	Control	Control	Y	68.5	70542	140946	6.77	6.5	13	18.6	42.5	-0.44	22.1	17.5439	25.1012	57.3549	0.661269	0.151934	13	18.6	42.5	22.1	1.55098e-12	17.715	25.3461	56.9388	23.7173	0.51227	0.657964	0.153417	0.657964	0.153417	0.186168	0.0259963	0.0163832	-0.0327515		0.64158
Koren 2010	FR-FCM-ZZEY	plate0-5	A12	plate0-5-A12	Control	Control	Control	Y	8.5	70541	140736	6.12	5.8	25.4	22.8	46	-0.13	3.9	26.9639	24.2038	48.8323	0.623142	0.233514	25.4	22.8	46	3.9	4.39648e-13	27.0523	24.2832	48.6645	4.28945	0.205638	0.621906	0.23428	0.621906	0.23428	0.186168	0.0259963	-0.0196741	0.0481119		0.64158
Koren 2010	FR-FCM-ZZEY	plate0-5	E12	plate0-5-E12	Control	Control	Control	Y	50.7	70973	141973	6.55	6.18	16.4	18	42.9	0.092	19.3	21.216	23.2859	55.4981	0.661061	0.183736	16.4	18	42.9	19.3	1.25172e-11	21.4753	23.5704	54.9543	20.9453	0.666219	0.656919	0.185981	0.656919	0.185981	0.186168	0.0259963	0.015339	-0.000186863		0.64158
Koren 2010	FR-FCM-ZZEY	plate0-6	A12	plate0-6-A12	Control	Control	Control	Y	18.8	76242	150933	5.3	5.24	21.4	19.9	46.8	-0.18	9.72	24.2906	22.588	53.1215	0.652667	0.210363	21.4	19.9	46.8	9.72	2.44307e-12	24.4624	22.7477	52.7899	10.5691	0.406127	0.650211	0.21185	0.650211	0.21185	0.186168	0.0259963	0.00863072	0.025682		0.64158
Koren 2010	FR-FCM-ZZEY	plate0-6	E12	plate0-6-E12	Control	Control	Control	Y	24	73828	146665	5.58	5.02	16	19.3	45.7	2.16	13.7	19.7531	23.8272	56.4198	0.662963	0.171067	16	19.3	45.7	13.7	4.42284e-13	19.8917	23.9944	56.114	15.0627	0.375073	0.660598	0.172267	0.660598	0.172267	0.186168	0.0259963	0.0190176	-0.0139011		0.64158
Koren 2010	FR-FCM-ZZEY	plate0-8	A12	plate0-8-A12	Control	Control	Control	Y	40	70770	139264	8.15	7.88	17	11.8	51.4	0.51	17	21.197	14.7132	64.0898	0.746883	0.183571	17	11.8	51.4	17	1.68585e-11	21.4152	14.8647	63.7201	18.3304	0.455161	0.744277	0.185461	0.744277	0.185461	0.186168	0.0259963	0.102697	-0.00070722		0.64158
Koren 2010	FR-FCM-ZZEY	plate0-8	E12	plate0-8-E12	Control	Control	Control	Y	33.9	70366	139264	6.42	6.01	15.4	16.4	49.8	0.4	15.3	18.8725	20.098	61.0294	0.704657	0.163441	15.4	16.4	49.8	15.3	1.00549e-13	19.0061	20.2403	60.7536	16.3812	0.337818	0.702567	0.164598	0.702567	0.164598	0.186168	0.0259963	0.0609865	-0.0215706		0.64158
Koren 2010	FR-FCM-ZZEY	plate0-9	A12	plate0-9-A12	Control	Control	Control	Y	61.2	73581	145989	6.43	6.31	15.7	14.8	46.2	0.47	19.5	20.4694	19.296	60.2347	0.704694	0.17727	15.7	14.8	46.2	19.5	2.14952e-11	20.7051	19.5182	59.7766	21.1782	0.561063	0.701292	0.179312	0.701292	0.179312	0.186168	0.0259963	0.0597118	-0.00685648		0.64158
Koren 2010	FR-FCM-ZZEY	plate0-9	E12	plate0-9-E12	Control	Control	Control	Y	48.9	76488	151393	5.71	5.49	15.9	17.7	46.1	0.12	16.7	19.9498	22.2083	57.8419	0.678168	0.17277	15.9	17.7	46.1	16.7	4.30293e-13	20.1279	22.4065	57.4656	18.0551	0.461115	0.675295	0.174313	0.675295	0.174313	0.186168	0.0259963	0.033715	-0.0118556		0.64158
Koren 2010	FR-FCM-ZZEY	plate1-1	A12	plate1-1-A12	Control	Control	Control	Y	23.7	77450	153956	6.4	5.73	24	24.9	40.7	7.14	1.32	26.7857	27.7902	45.4241	0.58817	0.231971	24	24.9	40.7	1.32	1.89702e-11	26.8163	27.8219	45.3617	1.56432	0.076391	0.587699	0.232236	0.587699	0.232236	0.186168	0.0259963	-0.0538813	0.0460679		0.64158
Koren 2010	FR-FCM-ZZEY	plate1-1	E12	plate1-1-E12	Control	Control	Control	Y	24	78456	156963	6.06	5.57	19.5	26.1	42.9	1.61	5.74	22.0339	29.4915	48.4746	0.594915	0.190819	19.5	26.1	42.9	5.74	2.49101e-11	22.1076	29.5901	48.3023	6.40382	0.211759	0.593561	0.191457	0.593561	0.191457	0.186168	0.0259963	-0.0480197	0.00528901		0.64158
Koren 2010	FR-FCM-ZZEY	plate10-1	A12	plate10-1-A12	Control	Control	Control	Y	13.2	76493	151942	5.73	5.27	18.8	32.9	37.5	2.81	4.13	21.0762	36.8834	42.0404	0.525785	0.182526	18.8	32.9	37.5	4.13	4.58991e-13	21.1219	36.9633	41.9148	4.6318	0.155705	0.524757	0.182921	0.524757	0.182921	0.186168	0.0259963	-0.116823	-0.00324722		0.64158
Koren 2010	FR-FCM-ZZEY	plate10-1	E12	plate10-1-E12	Control	Control	Control	Y	56.6	76289	151015	5.79	5.62	16.2	18	43.5	1.17	17	20.8494	23.166	55.9846	0.664093	0.180561	16.2	18	43.5	17	3.65534e-12	21.0634	23.4037	55.5329	18.7848	0.553449	0.660646	0.182414	0.660646	0.182414	0.186168	0.0259963	0.0190653	-0.00375407		0.64158
Koren 2010	FR-FCM-ZZEY	plate10-2	A12	plate10-2-A12	Control	Control	Control	Y	21.5	74949	148245	6.41	6.2	18.5	18.8	49.2	-0.22	11.2	21.3873	21.7341	56.8786	0.675723	0.185219	18.5	18.8	49.2	11.2	6.45727e-13	21.5226	21.8717	56.6057	12.0205	0.334252	0.67367	0.186392	0.67367	0.186392	0.186168	0.0259963	0.0320899	0.000223304		0.64158
Koren 2010	FR-FCM-ZZEY	plate10-2	E12	plate10-2-E12	Control	Control	Control	Y	31	74874	148563	6.43	5.9	16.9	17.6	49.4	-0.056	12.2	20.143	20.9774	58.8796	0.689511	0.174444	16.9	17.6	49.4	12.2	3.0425e-13	20.2693	21.1089	58.6218	13.239	0.315749	0.687565	0.175537	0.687565	0.175537	0.186168	0.0259963	0.0459845	-0.0106309		0.64158
Koren 2010	FR-FCM-ZZEY	plate10-4	A12	plate10-4-A12	Control	Control	Control	Y	23.9	75072	149251	5.73	5.32	18.8	18.6	48.8	0.38	10.9	21.8097	21.5777	56.6125	0.675174	0.188878	18.8	18.6	48.8	10.9	6.05005e-14	21.9502	21.7167	56.333	11.7938	0.34233	0.673081	0.190095	0.673081	0.190095	0.186168	0.0259963	0.0315011	0.00392647		0.64158
Koren 2010	FR-FCM-ZZEY	plate10-4	E12	plate10-4-E12	Control	Control	Control	Y	28.5	74560	147865	5.65	5.35	17.8	19.6	48.3	0.26	11.2	20.7701	22.8705	56.3594	0.667445	0.179875	17.8	19.6	48.3	11.2	1.76852e-13	20.8948	23.0077	56.0975	12.086	0.320925	0.665449	0.180954	0.665449	0.180954	0.186168	0.0259963	0.0238682	-0.00521404		0.64158
Koren 2010	FR-FCM-ZZEZ	plate0-2	A12	plate0-2-A12	Control	Control	Control	Y	29.3	74845	148018	6.18	6.03	16.6	19.8	47.7	0.12	12.7	19.7384	23.5434	56.7182	0.665874	0.17094	16.6	19.8	47.7	12.7	4.60484e-14	19.8616	23.6903	56.4481	13.6586	0.331227	0.663789	0.172006	0.663789	0.172006	0.186168	0.0259963	0.0222085	-0.0141619		0.64158
Koren 2010	FR-FCM-ZZEZ	plate0-2	E12	plate0-2-E12	Control	Control	Control	Y	31.9	74398	147956	6.13	5.59	16.2	23.3	42.4	0.94	13.9	19.7802	28.4493	51.7705	0.616606	0.171302	16.2	23.3	42.4	13.9	2.10878e-13	19.9199	28.6502	51.4298	15.1089	0.419403	0.613898	0.172512	0.613898	0.172512	0.186168	0.0259963	-0.0276824	-0.0136567		0.64158
Koren 2010	FR-FCM-ZZEZ	plate0-3	A12	plate0-3-A12	Control	Control	Control	Y	48.7	74114	147230	6.15	6.16	14.9	18	46.7	-0.043	17	18.7186	22.6131	58.6683	0.680276	0.162108	14.9	18	46.7	17	1.54043e-12	18.8673	22.7927	58.3399	18.2479	0.402815	0.677736	0.163396	0.677736	0.163396	0.186168	0.0259963	0.0361556	-0.0227724		0.64158
Koren 2010	FR-FCM-ZZEZ	plate0-3	E12	plate0-3-E12	Control	Control	Control	Y	30.9	72242	143265	6.54	6.22	17.3	18.4	47.4	0.0008	14.2	20.8183	22.142	57.0397	0.674489	0.180292	17.3	18.4	47.4	14.2	3.63029e-12	20.9834	22.3176	56.6989	15.2662	0.417455	0.671906	0.181722	0.671906	0.181722	0.186168	0.0259963	0.030326	-0.00444633		0.64158
Koren 2010	FR-FCM-ZZEZ	plate0-4	A12	plate0-4-A12	Control	Control	Control	Y	27.5	59824	118920	8.79	7.89	16	10.7	47.8	0.48	23.2	21.4765	14.3624	64.1611	0.748993	0.185992	16	10.7	47.8	23.2	1.09157e-10	21.816	14.5895	63.5945	24.9328	0.698402	0.745025	0.188932	0.745025	0.188932	0.186168	0.0259963	0.103445	0.00276391		0.64158
Koren 2010	FR-FCM-ZZEZ	plate0-4	E12	plate0-4-E12	Control	Control	Control	Y	24.6	63433	126369	7.32	6.91	15	15	48.2	0.2	19.1	19.1816	19.1816	61.6368	0.712276	0.166117	15	15	48.2	19.1	8.65182e-12	19.3659	19.3659	61.2682	20.3949	0.451456	0.709512	0.167714	0.709512	0.167714	0.186168	0.0259963	0.0679313	-0.0184547		0.64158
Koren 2010	FR-FCM-ZZEZ	plate0-18	A12	plate0-18-A12	Control	Control	Control	Y	34.7	74325	146685	6.25	6.14	18.1	16.9	49.3	0.29	12.6	21.4709	20.0474	58.4816	0.692171	0.185944	18.1	16.9	49.3	12.6	1.26048e-12	21.6296	20.1956	58.1748	13.6413	0.375853	0.689896	0.187318	0.689896	0.187318	0.186168	0.0259963	0.0483156	0.00114966		0.64158
Koren 2010	FR-FCM-ZZEZ	plate0-18	E12	plate0-18-E12	Control	Control	Control	Y	22.9	73830	145219	6.81	6.26	19.7	17.3	50.2	0.93	9.81	22.5917	19.8394	57.5688	0.688647	0.19565	19.7	17.3	50.2	9.81	1.67504e-12	22.7311	19.9618	57.3071	10.6633	0.320729	0.686727	0.196857	0.686727	0.196857	0.186168	0.0259963	0.0451462	0.0106886		0.64158
Koren 2010	FR-FCM-ZZEZ	plate0-20	A12	plate0-20-A12	Control	Control	Control	Y	31.2	76532	150877	6.64	6.23	19.9	19.2	47.4	0.54	9.97	23.0058	22.1965	54.7977	0.663006	0.199236	19.9	19.2	47.4	9.97	9.28924e-13	23.157	22.3425	54.5005	10.9204	0.363962	0.66079	0.200546	0.66079	0.200546	0.186168	0.0259963	0.0192101	0.0143774		0.64158
Koren 2010	FR-FCM-ZZEZ	plate0-20	E12	plate0-20-E12	Control	Control	Control	Y	52.9	74746	147112	6.61	6.54	17.3	15	46.9	0.67	17	21.8434	18.9394	59.2172	0.701389	0.18917	17.3	15	46.9	17	6.17808e-12	22.0866	19.1502	58.7632	18.5778	0.556412	0.698065	0.191275	0.698065	0.191275	0.186168	0.0259963	0.0564849	0.00510696		0.64158
Koren 2010	FR-FCM-ZZEZ	plate0-21	A12	plate0-21-A12	Control	Control	Control	N	0	0	0	0	0	0	0	0	0	0	0	0	0	0	0	0	0	0	0	0	0	0	0	0	0	0	0	0	0	0.186168	0.0259963	-0.64158	-0.186168	small number of events	0.64158
Koren 2010	FR-FCM-ZZEZ	plate0-21	E12	plate0-21-E12	Control	Control	Control	Y	65.2	75405	149079	6.77	6.18	15.8	17.5	43.1	0.62	18.8	20.6806	22.9058	56.4136	0.667539	0.179099	15.8	17.5	43.1	18.8	8.86595e-12	20.9161	23.1666	55.9173	20.6514	0.608073	0.663754	0.181139	0.663754	0.181139	0.186168	0.0259963	0.0221735	-0.00502953		0.64158
Koren 2010	FR-FCM-ZZEZ	plate0-22	A12	plate0-22-A12	Control	Control	Control	Y	31.4	65746	130672	7.12	6.63	17.1	15.1	47.1	0.13	18.2	21.5637	19.0416	59.3947	0.701765	0.186747	17.1	15.1	47.1	18.2	1.7471e-11	21.8138	19.2625	58.9237	19.5993	0.577233	0.698306	0.188913	0.698306	0.188913	0.186168	0.0259963	0.0567257	0.00274491		0.64158
Koren 2010	FR-FCM-ZZEZ	plate0-22	E12	plate0-22-E12	Control	Control	Control	Y	34.7	69116	137472	6.72	5.98	16.3	17.4	45.8	0.7	16.9	20.5031	21.8868	57.6101	0.678616	0.177562	16.3	17.4	45.8	16.9	5.89988e-12	20.7001	22.0971	57.2028	18.316	0.498912	0.675528	0.179268	0.675528	0.179268	0.186168	0.0259963	0.0339481	-0.00689976		0.64158
Koren 2010	FR-FCM-ZZEZ	plate0-23	A12	plate0-23-A12	Control	Control	Control	Y	22.3	70618	139547	6.64	6.26	19	18.7	50.4	-0.15	9.77	21.5664	21.2259	57.2077	0.679909	0.186771	19	18.7	50.4	9.77	4.07669e-13	21.6851	21.3427	56.9723	10.4752	0.288375	0.678148	0.187798	0.678148	0.187798	0.186168	0.0259963	0.0365676	0.00162993		0.64158
Koren 2010	FR-FCM-ZZEZ	plate0-23	E12	plate0-23-E12	Control	Control	Control	Y	26.1	72259	142523	6.23	6.1	16	16.9	52.3	0.077	12.6	18.7793	19.8357	61.385	0.707746	0.162634	16	16.9	52.3	12.6	5.48086e-14	18.8826	19.9447	61.1727	13.3598	0.260051	0.70614	0.163528	0.70614	0.163528	0.186168	0.0259963	0.0645593	-0.0226402		0.64158
Soifer 2014	FR-FCM-ZZD8	g11	A12	g11-A12	Control	Control	Control	Y	19.5	63625	126442	5.8	5.03	24.1	22.4	42.3	0.21	9.2	27.1396	25.2252	47.6351	0.61205	0.235036	24.1	22.4	42.3	9.2	1.58922e-13	27.3692	25.4386	47.1921	10.1479	0.542696	0.608767	0.237025	0.608767	0.237025	0.186168	0.0259963	-0.0328129	0.0508564		0.64158
Soifer 2014	FR-FCM-ZZD8	g11	B12	g11-B12	Control	Control	Control	Y	20.1	63553	125995	5.55	4.8	23.3	21.1	43	0.3	10.5	26.659	24.1419	49.1991	0.625286	0.230874	23.3	21.1	43	10.5	6.48475e-13	26.9115	24.3705	48.7181	11.5626	0.589373	0.621738	0.23306	0.621738	0.23306	0.186168	0.0259963	-0.0198424	0.0468919		0.64158
Soifer 2014	FR-FCM-ZZD8	g11	C12	g11-C12	Control	Control	Control	Y	23.2	62960	125015	5.16	4.42	20.4	22.8	42.2	0.45	12.2	23.8876	26.6979	49.4145	0.613583	0.206873	20.4	22.8	42.2	12.2	8.55262e-13	24.0999	26.9352	48.965	13.2708	0.550878	0.610149	0.208711	0.610149	0.208711	0.186168	0.0259963	-0.0314313	0.0225428		0.64158
Soifer 2014	FR-FCM-ZZD8	g11	D12	g11-D12	Control	Control	Control	Y	21.6	63464	125547	5.18	4.83	20.5	19.6	45.1	0.22	12.9	24.061	23.0047	52.9343	0.649648	0.208375	20.5	19.6	45.1	12.9	1.0271e-12	24.2917	23.2252	52.4831	13.9745	0.552598	0.64629	0.210372	0.64629	0.210372	0.186168	0.0259963	0.00470918	0.0242038		0.64158
Soifer 2014	FR-FCM-ZZD8	g12	A12	g12-A12	Control	Control	Control	Y	40.7	64722	128230	5.24	4.86	18.5	20.2	43.4	0.084	15.8	22.5335	24.6041	52.8624	0.641291	0.195146	18.5	20.2	43.4	15.8	2.51127e-12	22.7732	24.8659	52.3609	17.0217	0.614385	0.637475	0.197222	0.637475	0.197222	0.186168	0.0259963	-0.00410542	0.0110536		0.64158
Soifer 2014	FR-FCM-ZZD8	g12	B12	g12-B12	Control	Control	Control	Y	39.2	64706	128250	4.73	4.22	17.1	21.2	42.3	0.71	17.5	21.2159	26.3027	52.4814	0.630893	0.183735	17.1	21.2	42.3	17.5	5.42074e-12	21.4402	26.5808	51.979	18.6985	0.616455	0.626991	0.185677	0.626991	0.185677	0.186168	0.0259963	-0.0145893	-0.000490849		0.64158
Soifer 2014	FR-FCM-ZZD8	g12	C12	g12-C12	Control	Control	Control	Y	28.6	64956	128831	4.93	4.33	19.2	23	42.5	0.037	13.2	22.6682	27.1547	50.1771	0.615112	0.196313	19.2	23	42.5	13.2	8.24268e-13	22.8648	27.3901	49.7451	14.2269	0.529854	0.611775	0.198015	0.611775	0.198015	0.186168	0.0259963	-0.0298057	0.0118468		0.64158
Soifer 2014	FR-FCM-ZZD8	g12	D12	g12-D12	Control	Control	Control	Y	27.8	64474	127904	5.32	4.64	19	21.8	44.6	-0.039	12.7	22.2482	25.5269	52.2248	0.633489	0.192675	19	21.8	44.6	12.7	5.9634e-13	22.4248	25.7295	51.8456	13.6315	0.464765	0.630581	0.194205	0.630581	0.194205	0.186168	0.0259963	-0.0109998	0.00803642		0.64158
Soifer 2014	FR-FCM-ZZD8	g13	A12	g13-A12	Control	Control	Control	Y	33.5	62747	124433	4.97	4.56	15.2	23.7	42.1	0.35	17.9	18.7654	29.2593	51.9753	0.61358	0.162513	15.2	23.7	42.1	17.9	3.50021e-11	18.9207	29.5013	51.578	18.7711	0.490446	0.610383	0.163858	0.610383	0.163858	0.186168	0.0259963	-0.0311969	-0.0223104		0.64158
Soifer 2014	FR-FCM-ZZD8	g13	B12	g13-B12	Control	Control	Control	Y	31.2	63026	124862	5.12	4.8	15.3	23.3	43.6	-0.0092	15.8	18.6131	28.3455	53.0414	0.623479	0.161195	15.3	23.3	43.6	15.8	1.25029e-11	18.7443	28.5453	52.7104	16.7095	0.408279	0.620825	0.162331	0.620825	0.162331	0.186168	0.0259963	-0.020755	-0.0238375		0.64158
Soifer 2014	FR-FCM-ZZD8	g13	C12	g13-C12	Control	Control	Control	Y	26.9	62727	124309	5.03	4.82	16.8	22.6	44.3	0.068	14.6	20.0717	27.0012	52.9271	0.62963	0.173826	16.8	22.6	44.3	14.6	4.84877e-13	20.2221	27.2035	52.5744	15.4858	0.433544	0.626854	0.175128	0.626854	0.175128	0.186168	0.0259963	-0.0147259	-0.0110399		0.64158
Soifer 2014	FR-FCM-ZZD8	g13	D12	g13-D12	Control	Control	Control	Y	26.2	62631	124160	5.22	4.99	16.9	23.9	43.9	-0.054	13.5	19.9528	28.2172	51.83	0.618064	0.172796	16.9	23.9	43.9	13.5	1.2672e-13	20.0874	28.4076	51.505	14.3255	0.399989	0.615487	0.173962	0.615487	0.173962	0.186168	0.0259963	-0.0260935	-0.0122063		0.64158
Soifer 2014	FR-FCM-ZZD8	g14	A12	g14-A12	Control	Control	Control	Y	36.7	62802	124823	5.21	4.91	17.2	21.7	41.1	0.59	17.2	21.5	27.125	51.375	0.62125	0.186195	17.2	21.7	41.1	17.2	4.30781e-12	21.7316	27.4172	50.8512	18.5726	0.642919	0.61717	0.188201	0.61717	0.188201	0.186168	0.0259963	-0.0244101	0.00203286		0.64158
Soifer 2014	FR-FCM-ZZD8	g14	B12	g14-B12	Control	Control	Control	Y	25.8	63377	125874	5.25	4.66	21.5	23.9	39.5	0.22	12.7	25.3239	28.1508	46.5253	0.591873	0.219311	21.5	23.9	39.5	12.7	7.56692e-11	25.5922	28.449	45.9588	13.9243	0.694231	0.587549	0.221635	0.587549	0.221635	0.186168	0.0259963	-0.0540317	0.0354669		0.64158
Soifer 2014	FR-FCM-ZZD8	g14	C12	g14-C12	Control	Control	Control	Y	31	62614	124261	5.17	4.73	18.4	22.7	41.9	1.3	13.8	22.1687	27.3494	50.4819	0.615663	0.191986	18.4	22.7	41.9	13.8	9.85398e-13	22.3645	27.5909	50.0446	15.0068	0.536562	0.612268	0.193682	0.612268	0.193682	0.186168	0.0259963	-0.0293119	0.00751358		0.64158
Soifer 2014	FR-FCM-ZZD8	g14	D12	g14-D12	Control	Control	Control	Y	25.7	62923	124728	5.38	4.87	18.3	22.4	43.8	0.32	13.3	21.6568	26.5089	51.8343	0.626627	0.187553	18.3	22.4	43.8	13.3	1.38248e-13	21.8287	26.7193	51.452	14.2796	0.469034	0.623664	0.189042	0.623664	0.189042	0.186168	0.0259963	-0.0179168	0.0028739		0.64158
Soifer 2014	FR-FCM-ZZD9	g21	A12	g21-A12	Control	Control	Control	Y	20.9	62640	125469	5.99	5.02	22.1	23.9	41.6	0.15	10.2	25.2283	27.2831	47.4886	0.601027	0.218484	22.1	23.9	41.6	10.2	9.55404e-13	25.4331	27.5046	47.0623	11.1507	0.522226	0.597789	0.220257	0.597789	0.220257	0.186168	0.0259963	-0.0437918	0.034089		0.64158
Soifer 2014	FR-FCM-ZZD9	g21	B12	g21-B12	Control	Control	Control	Y	23.1	62212	123753	5.21	5.67	18.1	23.1	43.9	0.37	12.7	21.2691	27.1445	51.5864	0.622209	0.184196	18.1	23.1	43.9	12.7	3.89002e-13	21.4229	27.3408	51.2363	13.6103	0.429773	0.619478	0.185528	0.619478	0.185528	0.186168	0.0259963	-0.0221028	-0.000640669		0.64158
Soifer 2014	FR-FCM-ZZD9	g21	C12	g21-C12	Control	Control	Control	Y	23.3	61732	122763	4.89	4.35	17.3	23.8	43.3	0.66	13	20.4976	28.1991	51.3033	0.615521	0.177515	17.3	23.8	43.3	13	1.62806e-14	20.6391	28.3936	50.9673	13.9409	0.413258	0.612868	0.17874	0.612868	0.17874	0.186168	0.0259963	-0.0287121	-0.00742864		0.64158
Soifer 2014	FR-FCM-ZZD9	g21	D12	g21-D12	Control	Control	Control	Y	23.4	61952	123079	4.89	4.6	17.1	22.3	44.4	0.41	14	20.4057	26.611	52.9833	0.631862	0.176719	17.1	22.3	44.4	14	1.26571e-13	20.5573	26.8086	52.6341	14.9466	0.42888	0.629128	0.178031	0.629128	0.178031	0.186168	0.0259963	-0.0124527	-0.00813707		0.64158
Soifer 2014	FR-FCM-ZZD9	g22	A12	g22-A12	Control	Control	Control	Y	23	62344	124097	6.13	5.98	18.6	25	45	0.16	9.13	20.9932	28.2167	50.7901	0.612867	0.181807	18.6	25	45	9.13	3.52437e-10	21.0945	28.3528	50.5528	9.77712	0.291665	0.611	0.182683	0.611	0.182683	0.186168	0.0259963	-0.0305803	-0.00348488		0.64158
Soifer 2014	FR-FCM-ZZD9	g22	B12	g22-B12	Control	Control	Control	N	30.1	60103	119967	8.82	6.82	16.4	30.2	33.8	3.56	13.9	0	0	0	0	0	0	0	0	0	0	0	0	0	0	0	0	0	0	0	0.186168	0.0259963	-0.64158	-0.186168	Really odd G1.CV/G2.CV values	0.64158
Soifer 2014	FR-FCM-ZZD9	g22	C12	g22-C12	Control	Control	Control	N	27.5	58545	118894	12.1	7.34	18.1	31.5	32.2	4.17	11.5	0	0	0	0	0	0	0	0	0	0	0	0	0	0	0	0	0	0	0	0.186168	0.0259963	-0.64158	-0.186168	Really odd G1.CV/G2.CV values	0.64158
Soifer 2014	FR-FCM-ZZD9	g22	D12	g22-D12	Control	Control	Control	N	28.1	60789	121348	8.97	7.09	17	28.5	36.1	3.71	12.9	0	0	0	0	0	0	0	0	0	0	0	0	0	0	0	0	0	0	0	0.186168	0.0259963	-0.64158	-0.186168	Really odd G1.CV/G2.CV values	0.64158
Soifer 2014	FR-FCM-ZZD9	g23	A12	g23-A12	Control	Control	Control	Y	40.4	63056	124483	5.1	4.83	15.7	22	43.7	0.074	16.7	19.2875	27.027	53.6855	0.633292	0.167034	15.7	22	43.7	16.7	1.13144e-13	19.4442	27.2467	53.3091	17.6924	0.463128	0.630312	0.168392	0.630312	0.168392	0.186168	0.0259963	-0.0112682	-0.0177764		0.64158
Soifer 2014	FR-FCM-ZZD9	g23	B12	g23-B12	Control	Control	Control	Y	46.1	63271	125005	4.86	4.7	15.2	22.3	42.5	0.34	17.7	19	27.875	53.125	0.62625	0.164545	15.2	22.3	42.5	17.7	8.51451e-13	19.1616	28.1121	52.7263	18.8072	0.491176	0.623071	0.165944	0.623071	0.165944	0.186168	0.0259963	-0.0185091	-0.020224		0.64158
Soifer 2014	FR-FCM-ZZD9	g23	C12	g23-C12	Control	Control	Control	Y	29.8	62627	123751	4.92	4.67	15.8	22.3	44.7	0.12	15.2	19.0821	26.9324	53.9855	0.635266	0.165256	15.8	22.3	44.7	15.2	3.69636e-14	19.2174	27.1233	53.6593	16.105	0.401467	0.63268	0.166428	0.63268	0.166428	0.186168	0.0259963	-0.00890041	-0.0197406		0.64158
Soifer 2014	FR-FCM-ZZD9	g23	D12	g23-D12	Control	Control	Control	Y	25.7	63053	124515	4.86	4.55	17.3	23.9	44	0.051	12.9	20.3052	28.0516	51.6432	0.617958	0.175848	17.3	23.9	44	12.9	1.45834e-13	20.4401	28.2381	51.3218	13.7232	0.395258	0.615419	0.177016	0.615419	0.177016	0.186168	0.0259963	-0.0261615	-0.00915177		0.64158
Soifer 2014	FR-FCM-ZZD9	g24	A12	g24-A12	Control	Control	Control	Y	32.2	62581	124032	5.06	4.77	15.8	21.5	44.4	1.01	15.6	19.339	26.3158	54.3452	0.640147	0.167481	15.8	21.5	44.4	15.6	3.54565e-13	19.4859	26.5156	53.9985	16.6657	0.426242	0.637414	0.168753	0.637414	0.168753	0.186168	0.0259963	-0.004166	-0.0174154		0.64158
Soifer 2014	FR-FCM-ZZD9	g24	B12	g24-B12	Control	Control	Control	Y	24.1	62674	124087	5.16	4.7	17.4	22.9	44.3	0.41	13.2	20.5674	27.0686	52.3641	0.626478	0.178119	17.4	22.9	44.3	13.2	2.5129e-13	20.7122	27.2592	52.0286	14.1019	0.412166	0.623847	0.179373	0.623847	0.179373	0.186168	0.0259963	-0.0177335	-0.00679508		0.64158
Soifer 2014	FR-FCM-ZZD9	g24	C12	g24-C12	Control	Control	Control	Y	19.5	62903	124801	4.85	4.36	20	23.8	43.4	0.45	10.5	22.9358	27.2936	49.7706	0.612385	0.19863	20	23.8	43.4	10.5	2.4933e-13	23.0924	27.48	49.4276	11.3526	0.420643	0.609738	0.199986	0.609738	0.199986	0.186168	0.0259963	-0.0318421	0.0138179		0.64158
Soifer 2014	FR-FCM-ZZD9	g24	D12	g24-D12	Control	Control	Control	Y	17.7	62758	124565	4.94	4.53	19.4	25.1	44.3	0.37	9.11	21.8468	28.2658	49.8874	0.608108	0.189199	19.4	25.1	44.3	9.11	4.58372e-10	21.961	28.4135	49.6255	9.77594	0.321601	0.60606	0.190188	0.60606	0.190188	0.186168	0.0259963	-0.0355201	0.00401969		0.64158
Soifer 2014	FR-FCM-ZZDA	s1	A12	s1-A12	Control	Control	Control	Y	50.5	61661	122501	5.48	4.89	18	20.7	42.1	0.28	16.8	22.2772	25.6188	52.104	0.632426	0.192926	18	20.7	42.1	16.8	2.33022e-12	22.5276	25.9068	51.5656	18.1334	0.659934	0.628294	0.195095	0.628294	0.195095	0.186168	0.0259963	-0.0132865	0.00892688		0.64158
Soifer 2014	FR-FCM-ZZDA	s1	B12	s1-B12	Control	Control	Control	Y	51	61747	122508	5.08	4.51	17.7	21.2	41.2	0.54	17.2	22.0974	26.4669	51.4357	0.624844	0.191369	17.7	21.2	41.2	17.2	1.84911e-12	22.3497	26.7691	50.8812	18.6067	0.6801	0.62056	0.193554	0.62056	0.193554	0.186168	0.0259963	-0.0210203	0.00738589		0.64158
Soifer 2014	FR-FCM-ZZDA	s1	C12	s1-C12	Control	Control	Control	Y	38.6	61018	121488	4.59	4.02	17.2	25.1	40.3	0.58	14.6	20.8232	30.3874	48.7893	0.59201	0.180335	17.2	25.1	40.3	14.6	9.01503e-12	20.9943	30.6371	48.3686	15.7132	0.518351	0.588657	0.181816	0.588657	0.181816	0.186168	0.0259963	-0.0529231	-0.00435187		0.64158
Soifer 2014	FR-FCM-ZZDA	s1	D12	s1-D12	Control	Control	Control	Y	32.5	61328	121819	4.78	4.32	17.3	22.6	43.5	0.43	14.4	20.7434	27.0983	52.1583	0.6253	0.179643	17.3	22.6	43.5	14.4	8.46568e-13	20.9084	27.3139	51.7776	15.397	0.467542	0.622319	0.181072	0.622319	0.181072	0.186168	0.0259963	-0.0192617	-0.00509585		0.64158
Soifer 2014	FR-FCM-ZZDA	s2	A12	s2-A12	Control	Control	Control	N	26.3	61093	121600	8.36	7.05	21.9	22.6	38.8	3.01	12.3	0	0	0	0	0	0	0	0	0	0	0	0	0	0	0	0	0	0	0	0.186168	0.0259963	-0.64158	-0.186168	Really odd G1.CV/G2.CV values	0.64158
Soifer 2014	FR-FCM-ZZDA	s2	B12	s2-B12	Control	Control	Control	Y	26.6	63354	125815	5.36	4.63	20.2	21.1	42.4	0.22	14.1	24.1338	25.2091	50.6571	0.62724	0.209005	20.2	21.1	42.4	14.1	1.53631e-12	24.3938	25.4807	50.1255	15.3294	0.651111	0.623224	0.211257	0.623224	0.211257	0.186168	0.0259963	-0.0183561	0.0250884		0.64158
Soifer 2014	FR-FCM-ZZDA	s2	C12	s2-C12	Control	Control	Control	Y	28.5	63767	126456	5.04	4.63	18.3	22.1	43.6	0.2	13.8	21.7857	26.3095	51.9048	0.627976	0.18867	18.3	22.1	43.6	13.8	6.02916e-14	21.9687	26.5305	51.5007	14.826	0.495579	0.624851	0.190255	0.624851	0.190255	0.186168	0.0259963	-0.0167295	0.00408657		0.64158
Soifer 2014	FR-FCM-ZZDA	s2	D12	s2-D12	Control	Control	Control	Y	42.3	64307	127117	5.44	5.02	14.9	19.3	46.4	0.38	17	18.4864	23.9454	57.5682	0.668114	0.160097	14.9	19.3	46.4	17	1.56275e-12	18.6276	24.1283	57.2441	18.0441	0.398108	0.665579	0.16132	0.665579	0.16132	0.186168	0.0259963	0.0239983	-0.0248487		0.64158
Soifer 2014	FR-FCM-ZZDA	s3	A12	s3-A12	Control	Control	Control	Y	35.1	62836	124018	4.78	4.48	16.2	23.9	42.2	0.72	14.9	19.6841	29.0401	51.2758	0.611179	0.170469	16.2	23.9	42.2	14.9	5.90638e-13	19.8311	29.2569	50.912	15.9568	0.448308	0.608275	0.171742	0.608275	0.171742	0.186168	0.0259963	-0.033305	-0.0144262		0.64158
Soifer 2014	FR-FCM-ZZDA	s3	B12	s3-B12	Control	Control	Control	Y	34	62786	123882	4.75	4.43	15.6	24	42.5	0.46	15.4	19.0012	29.2326	51.7661	0.612667	0.164555	15.6	24	42.5	15.4	1.03296e-11	19.1377	29.4426	51.4197	16.3954	0.427464	0.609886	0.165737	0.609886	0.165737	0.186168	0.0259963	-0.0316948	-0.020431		0.64158
Soifer 2014	FR-FCM-ZZDA	s3	C12	s3-C12	Control	Control	Control	Y	32.1	62525	123347	4.73	4.45	16.8	23.8	42.2	0.81	14.5	20.2899	28.744	50.9662	0.611111	0.175715	16.8	23.8	42.2	14.5	9.10632e-14	20.4461	28.9653	50.5887	15.5525	0.46464	0.608117	0.177068	0.608117	0.177068	0.186168	0.0259963	-0.0334633	-0.00910012		0.64158
Soifer 2014	FR-FCM-ZZDA	s3	D12	s3-D12	Control	Control	Control	Y	36	62254	122975	4.98	4.61	16.5	23.3	42.1	0.19	15.8	20.1465	28.4493	51.4042	0.614774	0.174474	16.5	23.3	42.1	15.8	5.12272e-13	20.3152	28.6876	50.9972	16.8681	0.50083	0.611548	0.175935	0.611548	0.175935	0.186168	0.0259963	-0.0300322	-0.0102332		0.64158
Soifer 2014	FR-FCM-ZZDA	s4	A12	s4-A12	Control	Control	Control	Y	16	62526	124302	4.87	4.98	12.9	28.9	47.3	1.18	7.81	14.4781	32.4355	53.0864	0.603255	0.125384	12.9	28.9	47.3	7.81	4.39327e-10	14.5054	32.4967	52.9979	8.23224	0.111068	0.602506	0.125621	0.602506	0.125621	0.186168	0.0259963	-0.0390744	-0.0605474		0.64158
Soifer 2014	FR-FCM-ZZDA	s4	B12	s4-B12	Control	Control	Control	Y	36.7	62807	124976	4.97	4.93	14.2	21.7	44.2	0.6	17.3	17.7278	27.0911	55.181	0.640449	0.153528	14.2	21.7	44.2	17.3	4.1276e-11	17.8548	27.2852	54.86	18.3467	0.39604	0.637874	0.154627	0.637874	0.154627	0.186168	0.0259963	-0.00370637	-0.0315409		0.64158
Soifer 2014	FR-FCM-ZZDA	s4	C12	s4-C12	Control	Control	Control	Y	29.7	62535	124229	4.95	4.85	16.1	22.7	43.1	0.31	15.8	19.6581	27.7167	52.6252	0.624542	0.170244	16.1	22.7	43.1	15.8	3.11608e-13	19.8143	27.937	52.2487	16.8328	0.463278	0.621559	0.171597	0.621559	0.171597	0.186168	0.0259963	-0.0200217	-0.0145711		0.64158
Soifer 2014	FR-FCM-ZZDA	s4	D12	s4-D12	Control	Control	Control	Y	23.4	62793	124809	5.2	4.98	18.7	22.3	43.8	0.24	13.3	22.0519	26.2972	51.6509	0.626769	0.190975	18.7	22.3	43.8	13.3	6.56467e-13	22.2332	26.5134	51.2534	14.2626	0.487556	0.6237	0.192545	0.6237	0.192545	0.186168	0.0259963	-0.0178806	0.0063771		0.64158
Soifer 2014	FR-FCM-ZZDB	small1_1	A12	small1_1-A12	Control	Control	Control	Y	34.6	63673	126125	7.07	6.38	20.8	16.5	46	0.16	15	24.97	19.8079	55.2221	0.677071	0.216246	20.8	16.5	46	15	3.63546e-12	25.2808	20.0545	54.6647	16.3013	0.684153	0.673051	0.218938	0.673051	0.218938	0.186168	0.0259963	0.0314708	0.0327699		0.64158
Soifer 2014	FR-FCM-ZZDB	small1_1	B12	small1_1-B12	Control	Control	Control	Y	33.9	64096	126913	6.1	5.49	21.3	18.6	42.7	0.18	15.3	25.7869	22.5182	51.6949	0.645884	0.223321	21.3	18.6	42.7	15.3	8.5114e-12	26.1421	22.8283	51.0295	16.7746	0.815544	0.641006	0.226397	0.641006	0.226397	0.186168	0.0259963	-0.000574362	0.0402292		0.64158
Soifer 2014	FR-FCM-ZZDB	small1_1	C12	small1_1-C12	Control	Control	Control	Y	27.9	63426	125791	5.78	5.31	23.2	18.9	42.3	0.2	13.5	27.4882	22.3934	50.1185	0.638626	0.238054	23.2	18.9	42.3	13.5	4.38368e-14	27.8633	22.699	49.4377	14.9503	0.835179	0.633694	0.241303	0.633694	0.241303	0.186168	0.0259963	-0.00788647	0.0551349		0.64158
Soifer 2014	FR-FCM-ZZDB	small1_1	D12	small1_1-D12	Control	Control	Control	Y	29.6	63396	125653	6.45	6.1	21.4	18.5	44.1	0.041	14.1	25.4762	22.0238	52.5	0.652381	0.22063	21.4	18.5	44.1	14.1	5.53968e-12	25.7844	22.2903	51.9253	15.3967	0.704494	0.648175	0.2233	0.648175	0.2233	0.186168	0.0259963	0.0065947	0.0371315		0.64158
Soifer 2014	FR-FCM-ZZDB	small1_2	A12	small1_2-A12	Control	Control	Control	Y	37.4	62768	124648	5.88	5.03	19.5	19.9	41	0.25	17.1	24.2537	24.7512	50.995	0.631219	0.210043	19.5	19.9	41	17.1	7.8108e-12	24.5903	25.0948	50.3149	18.6672	0.832984	0.626101	0.212959	0.626101	0.212959	0.186168	0.0259963	-0.0154796	0.0267903		0.64158
Soifer 2014	FR-FCM-ZZDB	small1_2	B12	small1_2-B12	Control	Control	Control	Y	30.7	62940	124899	5.21	4.58	19.7	21.1	41.3	0.52	15.5	23.9951	25.7004	50.3045	0.623021	0.207804	19.7	21.1	41.3	15.5	2.27738e-12	24.2824	26.008	49.7096	16.8762	0.728753	0.618508	0.210292	0.618508	0.210292	0.186168	0.0259963	-0.0230725	0.0241233		0.64158
Soifer 2014	FR-FCM-ZZDB	small1_2	C12	small1_2-C12	Control	Control	Control	Y	25.3	62913	124813	4.89	4.33	21.2	21.1	41.4	0.44	14	25.3286	25.2091	49.4624	0.621266	0.219352	21.2	21.1	41.4	14	1.94447e-12	25.63	25.5091	48.861	15.3371	0.736556	0.61676	0.221962	0.61676	0.221962	0.186168	0.0259963	-0.0248208	0.0357937		0.64158
Soifer 2014	FR-FCM-ZZDB	small1_2	D12	small1_2-D12	Control	Control	Control	Y	24.3	63035	124979	4.84	4.51	22.6	19.4	41.9	0.14	14.1	26.9368	23.1228	49.9404	0.634088	0.23328	22.6	19.4	41.9	14.1	3.55271e-15	27.3066	23.4402	49.2533	15.547	0.842402	0.629065	0.236482	0.629065	0.236482	0.186168	0.0259963	-0.0125149	0.0503137		0.64158
Soifer 2014	FR-FCM-ZZDB	small3_1	A12	small3_1-A12	Control	Control	Control	Y	73.7	63853	126703	5.28	4.99	14.7	20.7	41.1	0.012	21.2	19.2157	27.0588	53.7255	0.633333	0.166413	14.7	20.7	41.1	21.2	1.98924e-12	19.4268	27.3562	53.217	22.5501	0.625733	0.629304	0.168241	0.629304	0.168241	0.186168	0.0259963	-0.0122761	-0.0179269		0.64158
Soifer 2014	FR-FCM-ZZDB	small3_1	B12	small3_1-B12	Control	Control	Control	Y	51.8	63678	125988	5.23	4.81	14.7	19.7	43.2	0.076	20.4	18.9433	25.3866	55.6701	0.651418	0.164054	14.7	19.7	43.2	20.4	1.71306e-12	19.1345	25.6428	55.2227	21.6074	0.549829	0.6479	0.165709	0.6479	0.165709	0.186168	0.0259963	0.00631942	-0.0204589		0.64158
Soifer 2014	FR-FCM-ZZDB	small3_1	C12	small3_1-C12	Control	Control	Control	Y	37	63045	125018	4.76	4.23	15.5	24.2	41.1	0.094	16.9	19.1832	29.9505	50.8663	0.604579	0.166131	15.5	24.2	41.1	16.9	2.11296e-11	19.3404	30.1959	50.4637	17.97	0.497025	0.601339	0.167492	0.601339	0.167492	0.186168	0.0259963	-0.0402413	-0.0186758		0.64158
Soifer 2014	FR-FCM-ZZDB	small3_1	D12	small3_1-D12	Control	Control	Control	Y	31.8	62971	124731	4.99	4.67	16.1	22.7	43.7	0.062	15.6	19.5152	27.5152	52.9697	0.627273	0.169006	16.1	22.7	43.7	15.6	2.04736e-13	19.6647	27.726	52.6092	16.5418	0.443606	0.624416	0.170302	0.624416	0.170302	0.186168	0.0259963	-0.0171644	-0.0158667		0.64158
Soifer 2014	FR-FCM-ZZDB	small3_2	A12	small3_2-A12	Control	Control	Control	Y	66.6	63440	125340	5.57	5.41	16.8	17.5	41.3	0.77	21.6	22.2222	23.1481	54.6296	0.657407	0.19245	16.8	17.5	41.3	21.6	4.68232e-11	22.5683	23.5086	53.9231	23.4148	0.865346	0.652073	0.195447	0.652073	0.195447	0.186168	0.0259963	0.0104922	0.00927866		0.64158
Soifer 2014	FR-FCM-ZZDB	small3_2	B12	small3_2-B12	Control	Control	Control	Y	64.5	63238	124843	5.38	5.1	15.9	17.9	41.2	0.83	22.2	21.2	23.8667	54.9333	0.655333	0.183597	15.9	17.9	41.2	22.2	3.3499e-11	21.5088	24.2143	54.2768	23.9474	0.80451	0.650312	0.186272	0.650312	0.186272	0.186168	0.0259963	0.00873215	0.000103648		0.64158
Soifer 2014	FR-FCM-ZZDB	small3_2	C12	small3_2-C12	Control	Control	Control	Y	46.1	63093	124522	5.04	4.85	16.6	19.5	42	0.6	19.3	21.2548	24.968	53.7772	0.644046	0.184072	16.6	19.5	42	19.3	6.42643e-12	21.5128	25.271	53.2162	20.7767	0.687838	0.639726	0.186306	0.639726	0.186306	0.186168	0.0259963	-0.00185452	0.00013785		0.64158
Soifer 2014	FR-FCM-ZZDB	small3_2	D12	small3_2-D12	Control	Control	Control	Y	39.2	63035	124608	5.28	4.74	17.4	21.8	41.4	0.34	17	21.5881	27.0471	51.3648	0.621588	0.186958	17.4	21.8	41.4	17	8.63017e-13	21.8181	27.3353	50.8466	18.2886	0.635974	0.617556	0.18895	0.617556	0.18895	0.186168	0.0259963	-0.024024	0.00278204		0.64158
Soifer 2014	FR-FCM-ZZDC	large1_1	A12	large1_1-A12	Control	Control	Control	Y	12.8	63636	126464	5.55	4.86	26.8	25.5	42.6	0.94	2.39	28.2403	26.8704	44.8894	0.590095	0.244568	26.8	25.5	42.6	2.39	1.74849e-10	28.3023	26.9294	44.7682	2.67048	0.14836	0.589194	0.245105	0.589194	0.245105	0.186168	0.0259963	-0.0523864	0.058937		0.64158
Soifer 2014	FR-FCM-ZZDC	large1_1	B12	large1_1-B12	Control	Control	Control	Y	22.6	63772	126490	5.2	4.57	21.9	21.1	43.1	0.27	11.7	25.4355	24.5064	50.0581	0.627758	0.220278	21.9	21.1	43.1	11.7	9.90011e-13	25.682	24.7438	49.5742	12.808	0.592647	0.624152	0.222412	0.624152	0.222412	0.186168	0.0259963	-0.0174284	0.0362442		0.64158
Soifer 2014	FR-FCM-ZZDC	large1_1	C12	large1_1-C12	Control	Control	Control	Y	20.9	63214	125431	5.06	4.36	21.3	22.6	42.9	0.49	11	24.5392	26.0369	49.424	0.616935	0.212515	21.3	22.6	42.9	11	9.80744e-13	24.7437	26.2539	49.0025	11.981	0.516295	0.613743	0.214287	0.613743	0.214287	0.186168	0.0259963	-0.0278373	0.0281183		0.64158
Soifer 2014	FR-FCM-ZZDC	large1_1	D12	large1_1-D12	Control	Control	Control	Y	21.1	63345	125590	5.17	4.73	20.3	20.7	45.1	0.23	12.2	23.5772	24.0418	52.381	0.641696	0.204185	20.3	20.7	45.1	12.2	3.14268e-12	23.7792	24.2477	51.9731	13.1548	0.499535	0.638627	0.205934	0.638627	0.205934	0.186168	0.0259963	-0.00295356	0.0197655		0.64158
Soifer 2014	FR-FCM-ZZDC	large1_2	A12	large1_2-A12	Control	Control	Control	Y	48.2	63824	126437	6.34	5.49	19.2	17.2	43.5	0.077	18.3	24.03	21.5269	54.4431	0.664581	0.208106	19.2	17.2	43.5	18.3	2.74864e-11	24.383	21.8431	53.7738	19.8134	0.820072	0.659653	0.211163	0.659653	0.211163	0.186168	0.0259963	0.0180729	0.0249951		0.64158
Soifer 2014	FR-FCM-ZZDC	large1_2	B12	large1_2-B12	Control	Control	Control	Y	46.4	63884	126603	5.73	4.83	17.4	18.6	42.2	0.24	19.5	22.2506	23.7852	53.9642	0.650895	0.192696	17.4	18.6	42.2	19.5	1.7279e-11	22.552	24.1073	53.3407	21.0286	0.763713	0.646167	0.195306	0.646167	0.195306	0.186168	0.0259963	0.00458694	0.00913759		0.64158
Soifer 2014	FR-FCM-ZZDC	large1_2	C12	large1_2-C12	Control	Control	Control	Y	31	63272	125525	5.2	4.4	18.3	20.6	42.8	0.58	15.8	22.399	25.2142	52.3868	0.635863	0.193981	18.3	20.6	42.8	15.8	1.8515e-12	22.6354	25.4803	51.8843	17.0803	0.6158	0.63202	0.196028	0.63202	0.196028	0.186168	0.0259963	-0.0095605	0.00986023		0.64158
Soifer 2014	FR-FCM-ZZDC	large1_2	D12	large1_2-D12	Control	Control	Control	Y	29.1	63146	125088	5.08	4.77	18	18.6	46.1	0.31	15.4	21.7654	22.4909	55.7437	0.666264	0.188494	18	18.6	46.1	15.4	7.90764e-13	21.973	22.7054	55.3216	16.4946	0.516949	0.663081	0.190292	0.663081	0.190292	0.186168	0.0259963	0.0215004	0.00412345		0.64158
Soifer 2014	FR-FCM-ZZDC	large2_1	A12	large2_1-A12	Control	Control	Control	Y	32.4	64480	127799	6.23	5.59	20.6	20.8	42.3	-0.18	14.3	24.6117	24.8507	50.5376	0.628435	0.213144	20.6	20.8	42.3	14.3	2.32322e-12	24.8926	25.1343	49.973	15.5557	0.691488	0.624194	0.215577	0.624194	0.215577	0.186168	0.0259963	-0.0173867	0.0294084		0.64158
Soifer 2014	FR-FCM-ZZDC	large2_1	B12	large2_1-B12	Control	Control	Control	Y	33.4	64816	128589	5.89	5.36	19.9	20.7	43.3	-0.1	14.2	23.7187	24.6722	51.6091	0.634684	0.20541	19.9	20.7	43.3	14.2	1.86594e-12	23.9659	24.9293	51.1048	15.3571	0.61765	0.630877	0.207551	0.630877	0.207551	0.186168	0.0259963	-0.0107031	0.0213824		0.64158
Soifer 2014	FR-FCM-ZZDC	large2_1	C12	large2_1-C12	Control	Control	Control	Y	22.6	63828	126512	5.72	5.12	22.3	21.2	42.7	-0.0047	12	25.8701	24.594	49.536	0.62471	0.224041	22.3	21.2	42.7	12	1.07905e-12	26.1369	24.8476	49.0155	13.116	0.637442	0.62084	0.226352	0.62084	0.226352	0.186168	0.0259963	-0.0207406	0.0401836		0.64158
Soifer 2014	FR-FCM-ZZDC	large2_1	D12	large2_1-D12	Control	Control	Control	Y	24	64701	128166	5.96	5.61	21.6	20.9	44.6	-0.22	11.3	24.7991	23.9954	51.2055	0.636051	0.214766	21.6	20.9	44.6	11.3	3.59791e-12	25.0157	24.205	50.7792	12.2504	0.522114	0.632871	0.216643	0.632871	0.216643	0.186168	0.0259963	-0.00870941	0.0304744		0.64158
Soifer 2014	FR-FCM-ZZDC	large2_2	A12	large2_2-A12	Control	Control	Control	Y	30	65908	130829	5.95	5.44	20	22.2	43.8	0.12	11.9	23.2558	25.814	50.9302	0.625581	0.201401	20	22.2	43.8	11.9	8.34512e-13	23.4445	26.0234	50.5321	12.8622	0.487807	0.622544	0.203035	0.622544	0.203035	0.186168	0.0259963	-0.0190367	0.016867		0.64158
Soifer 2014	FR-FCM-ZZDC	large2_2	B12	large2_2-B12	Control	Control	Control	Y	23.5	64980	128977	5.59	5.08	19	23.1	43.9	0.07	12	22.093	26.8605	51.0465	0.62093	0.191331	19	23.1	43.9	12	4.72301e-13	22.2548	27.0572	50.688	12.883	0.439821	0.618154	0.192733	0.618154	0.192733	0.186168	0.0259963	-0.0234265	0.0065643		0.64158
Soifer 2014	FR-FCM-ZZDC	large2_2	C12	large2_2-C12	Control	Control	Control	Y	22.6	65455	130211	5.61	4.82	20.7	25.2	42.6	0.087	9.26	23.3898	28.4746	48.1356	0.598305	0.202562	20.7	25.2	42.6	9.26	7.28306e-14	23.5342	28.6503	47.8154	10.0276	0.392731	0.595825	0.203812	0.595825	0.203812	0.186168	0.0259963	-0.0457549	0.017644		0.64158
Soifer 2014	FR-FCM-ZZDC	large2_2	D12	large2_2-D12	Control	Control	Control	Y	36.5	65888	130582	5.54	5.04	17.6	22.4	44.4	-0.14	13.6	20.8531	26.5403	52.6066	0.630332	0.180593	17.6	22.4	44.4	13.6	5.40176e-13	21.0094	26.7393	52.2513	14.5184	0.436191	0.62756	0.181947	0.62756	0.181947	0.186168	0.0259963	-0.0140199	-0.00422141		0.64158
Soifer 2014	FR-FCM-ZZDC	large2_3	A12	large2_3-A12	Control	Control	Control	Y	39.2	63941	126652	5.47	4.87	20.2	20.6	41.3	0.11	15.7	24.6041	25.0914	50.3045	0.626066	0.213078	20.2	20.6	41.3	15.7	3.99096e-12	24.9197	25.4131	49.6672	17.1161	0.780526	0.621271	0.215811	0.621271	0.215811	0.186168	0.0259963	-0.0203098	0.0296423		0.64158
Soifer 2014	FR-FCM-ZZDC	large2_3	B12	large2_3-B12	Control	Control	Control	Y	37.7	63702	126567	5.34	4.71	19.4	20.6	41.9	0.24	15.9	23.6874	25.1526	51.16	0.630037	0.205139	19.4	20.6	41.9	15.9	3.43331e-12	23.9711	25.4539	50.575	17.2488	0.716554	0.625605	0.207596	0.625605	0.207596	0.186168	0.0259963	-0.0159749	0.0214279		0.64158
Soifer 2014	FR-FCM-ZZDC	large2_3	C12	large2_3-C12	Control	Control	Control	Y	29	63881	126556	5.04	4.46	19.8	21.6	42	0.28	14.3	23.741	25.8993	50.3597	0.622302	0.205603	19.8	21.6	42	14.3	1.00746e-12	23.9923	26.1734	49.8343	15.5306	0.643649	0.618305	0.207779	0.618305	0.207779	0.186168	0.0259963	-0.0232756	0.0216109		0.64158
Soifer 2014	FR-FCM-ZZDC	large2_3	D12	large2_3-D12	Control	Control	Control	Y	35.3	63270	125020	4.99	4.67	17.6	21.2	43.4	0.097	15.7	21.4112	25.7908	52.7981	0.635036	0.185426	17.6	21.2	43.4	15.7	6.96232e-13	21.6135	26.0344	52.3521	16.8226	0.546973	0.631588	0.187178	0.631588	0.187178	0.186168	0.0259963	-0.00999201	0.00101002		0.64158
Soifer 2014	FR-FCM-ZZDC	large3_1	A12	large3_1-A12	Control	Control	Control	Y	52.6	63729	125887	4.89	4.73	16.2	20.6	40.5	0.027	20.5	20.9573	26.6494	52.3933	0.628719	0.181496	16.2	20.6	40.5	20.5	4.19486e-12	21.2228	26.987	51.7903	21.9498	0.740297	0.624016	0.183795	0.624016	0.183795	0.186168	0.0259963	-0.0175639	-0.00237369		0.64158
Soifer 2014	FR-FCM-ZZDC	large3_1	B12	large3_1-B12	Control	Control	Control	Y	45.5	63028	124305	4.92	4.63	15.5	19.3	43.1	0.31	19.9	19.8973	24.7754	55.3273	0.65276	0.172316	15.5	19.3	43.1	19.9	3.67452e-12	20.1139	25.0451	54.8409	21.2056	0.596895	0.648979	0.174192	0.648979	0.174192	0.186168	0.0259963	0.00739885	-0.0119764		0.64158
Soifer 2014	FR-FCM-ZZDC	large3_1	C12	large3_1-C12	Control	Control	Control	Y	32.8	62661	123687	4.78	4.64	16.6	20.6	43.7	0.2	17.2	20.5192	25.4635	54.0173	0.642769	0.177701	16.6	20.6	43.7	17.2	3.80556e-12	20.7167	25.7086	53.5747	18.3194	0.543133	0.63933	0.179412	0.63933	0.179412	0.186168	0.0259963	-0.00225008	-0.00675662		0.64158
Soifer 2014	FR-FCM-ZZDC	large3_1	D12	large3_1-D12	Control	Control	Control	Y	28.6	62762	123925	4.76	4.56	17	21.5	43.6	0.078	16	20.7065	26.1876	53.106	0.634592	0.179323	17	21.5	43.6	16	2.68036e-13	20.8923	26.4226	52.6851	17.0543	0.516608	0.631313	0.180933	0.631313	0.180933	0.186168	0.0259963	-0.0102677	-0.00523574		0.64158
Soifer 2014	FR-FCM-ZZDC	large3_2	A12	large3_2-A12	Control	Control	Control	Y	44.4	63316	125288	5.22	5.11	15.9	20.4	43.2	0.056	18.6	20	25.6604	54.3396	0.643396	0.173205	15.9	20.4	43.2	18.6	1.4253e-12	20.2011	25.9184	53.8806	19.7669	0.563675	0.639811	0.174946	0.639811	0.174946	0.186168	0.0259963	-0.00176937	-0.0112218		0.64158
Soifer 2014	FR-FCM-ZZDC	large3_2	B12	large3_2-B12	Control	Control	Control	Y	42.3	62871	124208	4.82	4.69	16	20.5	43	0.21	18.4	20.1258	25.7862	54.0881	0.641509	0.174294	16	20.5	43	18.4	1.26434e-12	20.3286	26.046	53.6254	19.6049	0.568091	0.637897	0.176051	0.637897	0.176051	0.186168	0.0259963	-0.00368357	-0.0101174		0.64158
Soifer 2014	FR-FCM-ZZDC	large3_2	C12	large3_2-C12	Control	Control	Control	Y	40.9	62948	124634	4.81	4.51	16.3	21.2	42	0.25	18.3	20.5031	26.6667	52.8302	0.630818	0.177562	16.3	21.2	42	18.3	4.71841e-12	20.717	26.9448	52.3382	19.5508	0.604279	0.626967	0.179414	0.626967	0.179414	0.186168	0.0259963	-0.0146134	-0.00675378		0.64158
Soifer 2014	FR-FCM-ZZDC	large3_2	D12	large3_2-D12	Control	Control	Control	Y	43.4	62931	124733	4.62	4.42	15.6	21.7	42	0.28	18.3	19.6721	27.3644	52.9634	0.627995	0.170366	15.6	21.7	42	18.3	4.15048e-13	19.8603	27.6262	52.5134	19.5199	0.553568	0.624436	0.171995	0.624436	0.171995	0.186168	0.0259963	-0.0171443	-0.0141728		0.64158
Soifer 2014	FR-FCM-ZZDC	large4_1	A12	large4_1-A12	Control	Control	Control	Y	20.5	63297	125379	4.93	4.74	21.6	23.7	42.6	0.17	10.1	24.5734	26.9625	48.4642	0.607509	0.212812	21.6	23.7	42.6	10.1	6.99634e-13	24.7592	27.1663	48.0745	10.9792	0.477375	0.604541	0.214421	0.604541	0.214421	0.186168	0.0259963	-0.0370392	0.0282524		0.64158
Soifer 2014	FR-FCM-ZZDC	large4_1	B12	large4_1-B12	Control	Control	Control	Y	19.4	62993	124796	4.78	4.6	20.5	23.6	43.9	0.33	10.1	23.2955	26.8182	49.8864	0.615341	0.201745	20.5	23.6	43.9	10.1	6.62829e-13	23.4521	26.9985	49.5494	10.8948	0.413086	0.612754	0.203101	0.612754	0.203101	0.186168	0.0259963	-0.0288262	0.016933		0.64158
Soifer 2014	FR-FCM-ZZDC	large4_1	C12	large4_1-C12	Control	Control	Control	Y	17.5	63017	124703	4.7	4.42	21.6	23.7	43.3	0.35	9.47	24.3792	26.7494	48.8713	0.610609	0.21113	21.6	23.7	43.3	9.47	4.29776e-13	24.5475	26.934	48.5185	10.2756	0.432288	0.607922	0.212587	0.607922	0.212587	0.186168	0.0259963	-0.033658	0.0264191		0.64158
Soifer 2014	FR-FCM-ZZDC	large4_1	D12	large4_1-D12	Control	Control	Control	Y	15.1	62710	124154	4.92	4.75	22.1	25.1	43.8	0.21	7.15	24.2857	27.5824	48.1319	0.602747	0.21032	22.1	25.1	43.8	7.15	3.25733e-14	24.4072	27.7204	47.8724	7.74622	0.317965	0.60076	0.211372	0.60076	0.211372	0.186168	0.0259963	-0.0408201	0.0252042		0.64158
Soifer 2014	FR-FCM-ZZDD	special1_1	A12	special1_1-A12	Control	Control	Control	Y	31.7	62691	124283	5.7	5.2	18.8	20	44	0.4	15	22.7053	24.1546	53.1401	0.644928	0.196634	18.8	20	44	15	2.23444e-12	22.936	24.4	52.6639	16.1891	0.583276	0.641319	0.198632	0.641319	0.198632	0.186168	0.0259963	-0.000260877	0.0124636		0.64158
Soifer 2014	FR-FCM-ZZDD	special1_1	B12	special1_1-B12	Control	Control	Control	Y	24.7	63053	125143	5	4.65	20.1	22.7	42.1	0.5	12.8	23.6749	26.7373	49.5878	0.614252	0.205031	20.1	22.7	42.1	12.8	1.99467e-13	23.893	26.9836	49.1234	13.8945	0.56912	0.610699	0.206919	0.610699	0.206919	0.186168	0.0259963	-0.0308818	0.0207513		0.64158
Soifer 2014	FR-FCM-ZZDD	special1_1	C12	special1_1-C12	Control	Control	Control	Y	12.9	62558	124581	4.75	4.22	25.5	29.9	40.2	0.53	2.04	26.6736	31.2762	42.0502	0.55387	0.231	25.5	29.9	40.2	2.04	2.98654e-10	26.7175	31.3275	41.955	2.24991	0.116733	0.553137	0.23138	0.553137	0.23138	0.186168	0.0259963	-0.088443	0.0452118		0.64158
Soifer 2014	FR-FCM-ZZDD	special1_1	D12	special1_1-D12	Control	Control	Control	Y	11.6	62758	124910	4.84	4.53	23.6	28.6	43	0.56	2.57	24.7899	30.042	45.1681	0.57563	0.214687	23.6	28.6	43	2.57	4.4499e-12	24.834	30.0954	45.0706	2.80139	0.11955	0.574876	0.215069	0.574876	0.215069	0.186168	0.0259963	-0.0667044	0.0289003		0.64158
Soifer 2014	FR-FCM-ZZDD	special1_2	A12	special1_2-A12	Control	Control	Control	Y	28.9	62889	124490	5.68	5.12	19.1	20	44.2	0.46	14.2	22.9292	24.0096	53.0612	0.645258	0.198572	19.1	20	44.2	14.2	1.59945e-12	23.1527	24.2437	52.6036	15.389	0.560537	0.641799	0.200508	0.641799	0.200508	0.186168	0.0259963	0.000219152	0.0143402		0.64158
Soifer 2014	FR-FCM-ZZDD	special1_2	B12	special1_2-B12	Control	Control	Control	Y	26.6	63077	124761	5.11	4.75	18.9	21	43.5	0.47	14.2	22.6619	25.1799	52.1583	0.634892	0.196258	18.9	21	43.5	14.2	8.59927e-13	22.877	25.4189	51.7041	15.3527	0.556444	0.631426	0.19812	0.631426	0.19812	0.186168	0.0259963	-0.0101539	0.0119522		0.64158
Soifer 2014	FR-FCM-ZZDD	special1_2	C12	special1_2-C12	Control	Control	Control	Y	25.6	62922	124827	5	4.51	19.7	22.9	42.1	0.51	12.7	23.2586	27.0366	49.7048	0.613341	0.201425	19.7	22.9	42.1	12.7	1.00486e-12	23.4635	27.2749	49.2616	13.7987	0.543363	0.609934	0.2032	0.609934	0.2032	0.186168	0.0259963	-0.0316467	0.0170319		0.64158
Soifer 2014	FR-FCM-ZZDD	special1_2	D12	special1_2-D12	Control	Control	Control	Y	24.7	62879	124970	4.96	4.7	19.3	21.2	44	0.26	13.5	22.8402	25.0888	52.071	0.634911	0.197802	19.3	21.2	44	13.5	2.56021e-12	23.0468	25.3156	51.6376	14.5482	0.531023	0.63161	0.199591	0.63161	0.199591	0.186168	0.0259963	-0.00997058	0.0134227		0.64158
Soifer 2014	FR-FCM-ZZDD	special2_1	A12	special2_1-A12	Control	Control	Control	Y	41.4	64399	128057	5.51	4.69	19.9	22.5	39.8	0.094	15.1	24.2092	27.3723	48.4185	0.605231	0.209658	19.9	22.5	39.8	15.1	5.79498e-13	24.4965	27.6971	47.8064	16.5097	0.750109	0.600547	0.212146	0.600547	0.212146	0.186168	0.0259963	-0.0410336	0.0259778		0.64158
Soifer 2014	FR-FCM-ZZDD	special2_1	B12	special2_1-B12	Control	Control	Control	Y	34.2	64358	127908	5.42	4.67	20.2	21.6	41.3	0.18	14.7	24.3081	25.9928	49.6992	0.618532	0.210514	20.2	21.6	41.3	14.7	1.35735e-12	24.5879	26.2921	49.12	15.9979	0.709443	0.61414	0.212938	0.61414	0.212938	0.186168	0.0259963	-0.0274406	0.0267696		0.64158
Soifer 2014	FR-FCM-ZZDD	special2_1	C12	special2_1-C12	Control	Control	Control	Y	25.5	63956	127265	5.55	4.57	21.6	21.9	41.5	0.15	12.9	25.4118	25.7647	48.8235	0.615294	0.220072	21.6	21.9	41.5	12.9	7.97173e-13	25.6872	26.0439	48.2689	14.1076	0.67928	0.611125	0.222457	0.611125	0.222457	0.186168	0.0259963	-0.0304555	0.0362891		0.64158
Soifer 2014	FR-FCM-ZZDD	special2_1	D12	special2_1-D12	Control	Control	Control	Y	30.4	63508	125434	5.11	4.7	18.3	20.8	44.8	0.23	14.1	21.8117	24.7914	53.3969	0.643027	0.188895	18.3	20.8	44.8	14.1	9.55937e-14	21.9997	25.0051	52.9951	15.1195	0.492403	0.63995	0.190523	0.63995	0.190523	0.186168	0.0259963	-0.00163044	0.00435494		0.64158
Soifer 2014	FR-FCM-ZZDD	special2_2	A12	special2_2-A12	Control	Control	Control	Y	33.5	64154	127313	5.62	4.7	23	19.5	40.6	0.17	14.8	27.6775	23.4657	48.8568	0.626955	0.239694	23	19.5	40.6	14.8	3.60998e-14	28.1069	23.8297	48.0634	16.4142	0.972827	0.621168	0.243413	0.621168	0.243413	0.186168	0.0259963	-0.0204121	0.0572444		0.64158
Soifer 2014	FR-FCM-ZZDD	special2_2	B12	special2_2-B12	Control	Control	Control	Y	37.7	64477	127851	5.21	4.54	22	20.3	40.1	0.11	15.5	26.699	24.6359	48.665	0.620146	0.23122	22	20.3	40.1	15.5	9.44289e-13	27.1032	25.0089	47.8879	17.0877	0.952101	0.614395	0.234721	0.614395	0.234721	0.186168	0.0259963	-0.0271855	0.0485527		0.64158
Soifer 2014	FR-FCM-ZZDD	special2_2	C12	special2_2-C12	Control	Control	Control	Y	33.8	64101	126899	5.37	4.59	22.1	19.4	41.3	0.12	15.2	26.6908	23.43	49.8792	0.632246	0.231149	22.1	19.4	41.3	15.2	1.31258e-13	27.0844	23.7755	49.1401	16.7381	0.905873	0.626823	0.234558	0.626823	0.234558	0.186168	0.0259963	-0.0147572	0.0483898		0.64158
Soifer 2014	FR-FCM-ZZDD	special2_2	D12	special2_2-D12	Control	Control	Control	Y	50.4	63194	124919	4.99	4.58	16.9	20.1	42.6	0.09	18.1	21.2312	25.2513	53.5176	0.641332	0.183867	16.9	20.1	42.6	18.1	3.00493e-12	21.467	25.5317	53.0013	19.4211	0.633094	0.637348	0.185909	0.637348	0.185909	0.186168	0.0259963	-0.00423238	-0.000258845		0.64158
Soifer 2014	FR-FCM-ZZDD	special3_1	A12	special3_1-A12	Control	Control	Control	Y	52	62831	124399	4.98	4.64	14.6	22.7	41	0.29	19.1	18.6462	28.9911	52.3627	0.616858	0.161481	14.6	22.7	41	19.1	8.70888e-11	18.8147	29.2529	51.9324	20.3295	0.531131	0.613397	0.16294	0.613397	0.16294	0.186168	0.0259963	-0.0281829	-0.0232285		0.64158
Soifer 2014	FR-FCM-ZZDD	special3_1	B12	special3_1-B12	Control	Control	Control	Y	37.2	62793	124317	5.06	4.51	15.7	23.7	41.9	0.38	16.1	19.3112	29.1513	51.5375	0.611931	0.16724	15.7	23.7	41.9	16.1	2.51095e-13	19.4629	29.3804	51.1567	17.1806	0.469611	0.608882	0.168554	0.608882	0.168554	0.186168	0.0259963	-0.0326987	-0.0176142		0.64158
Soifer 2014	FR-FCM-ZZDD	special3_1	C12	special3_1-C12	Control	Control	Control	Y	28.6	62389	123579	4.88	4.36	15.8	25.7	42.4	0.26	13.7	18.8319	30.6317	50.5364	0.599523	0.163089	15.8	25.7	42.4	13.7	1.5231e-12	18.9471	30.8191	50.2338	14.5596	0.374098	0.597073	0.164087	0.597073	0.164087	0.186168	0.0259963	-0.044507	-0.0220811		0.64158
Soifer 2014	FR-FCM-ZZDD	special3_1	D12	special3_1-D12	Control	Control	Control	Y	22.3	62253	123366	5.02	4.55	16.9	25	44	0.17	12	19.674	29.1036	51.2224	0.610594	0.170382	16.9	25	44	12	6.89295e-11	19.7867	29.2702	50.9431	12.7569	0.344122	0.608364	0.171358	0.608364	0.171358	0.186168	0.0259963	-0.0332159	-0.0148107		0.64158
Soifer 2014	FR-FCM-ZZDD	special3_2	A12	special3_2-A12	Control	Control	Control	Y	47.1	63071	124836	5.36	5.01	15.1	22.9	42.1	0.52	17.1	18.8514	28.5893	52.5593	0.61985	0.163258	15.1	22.9	42.1	17.1	4.73352e-13	19.0034	28.8198	52.1768	18.2517	0.471753	0.616785	0.164575	0.616785	0.164575	0.186168	0.0259963	-0.0247953	-0.0215937		0.64158
Soifer 2014	FR-FCM-ZZDD	special3_2	B12	special3_2-B12	Control	Control	Control	Y	38.6	62962	124624	5.24	4.93	16.1	22.9	42.9	0.36	15.6	19.6581	27.9609	52.381	0.6221	0.170244	16.1	22.9	42.9	15.6	1.14019e-13	19.8123	28.1802	52.0075	16.6537	0.459738	0.619136	0.17158	0.619136	0.17158	0.186168	0.0259963	-0.0224442	-0.0145887		0.64158
Soifer 2014	FR-FCM-ZZDD	special3_2	C12	special3_2-C12	Control	Control	Control	Y	28.7	63129	124894	5.2	4.75	16.5	24.2	43.4	0.29	13.6	19.6195	28.7753	51.6052	0.61415	0.16991	16.5	24.2	43.4	13.6	5.10505e-12	19.7491	28.9654	51.2855	14.4851	0.393909	0.611601	0.171032	0.611601	0.171032	0.186168	0.0259963	-0.0299797	-0.0151359		0.64158
Soifer 2014	FR-FCM-ZZDD	special3_2	D12	special3_2-D12	Control	Control	Control	Y	22	63044	124485	5.56	5.17	17.4	23	46	1.32	10.7	20.1389	26.6204	53.2407	0.633102	0.174408	17.4	23	46	10.7	1.86449e-10	20.2461	26.762	52.9919	11.4906	0.305726	0.631149	0.175336	0.631149	0.175336	0.186168	0.0259963	-0.0104309	-0.0108322		0.64158
Soifer 2014	FR-FCM-ZZDD	special4_1	A12	special4_1-A12	Control	Control	Control	Y	39.3	62766	124367	5.72	5.32	15	19.3	45	0.35	18.5	18.9155	24.338	56.7465	0.662043	0.163813	15	19.3	45	18.5	2.268e-12	19.0838	24.5545	56.3618	19.6311	0.472483	0.659036	0.16527	0.659036	0.16527	0.186168	0.0259963	0.0174561	-0.0208979		0.64158
Soifer 2014	FR-FCM-ZZDD	special4_1	B12	special4_1-B12	Control	Control	Control	Y	41	62622	124207	5.47	4.99	15.2	21.5	42.1	0.38	18.7	19.2893	27.2843	53.4264	0.630711	0.167051	15.2	21.5	42.1	18.7	4.29702e-13	19.4714	27.5418	52.9867	19.9353	0.54111	0.627225	0.168628	0.627225	0.168628	0.186168	0.0259963	-0.0143558	-0.0175407		0.64158
Soifer 2014	FR-FCM-ZZDD	special4_1	C12	special4_1-C12	Control	Control	Control	Y	32.4	62321	123528	5.54	4.99	15.9	21.2	44.3	0.5	16.2	19.5332	26.0442	54.4226	0.641892	0.169162	15.9	21.2	44.3	16.2	1.7654e-13	19.6913	26.255	54.0537	17.2679	0.453294	0.638994	0.170531	0.638994	0.170531	0.186168	0.0259963	-0.00258664	-0.015637		0.64158
Soifer 2014	FR-FCM-ZZDD	special4_1	D12	special4_1-D12	Control	Control	Control	Y	25.9	62437	123920	5.79	5.14	18.5	21.5	43.8	0.32	14.2	22.0764	25.6563	52.2673	0.633055	0.191187	18.5	21.5	43.8	14.2	1.84988e-12	22.2734	25.8853	51.8413	15.2462	0.522206	0.62978	0.192893	0.62978	0.192893	0.186168	0.0259963	-0.0118002	0.00672496		0.64158
Koren 2010	FR-FCM-ZZEY	plate1-1	F09	plate1-1-F09	YAL002W	VPS8	vps8	Y	103	83693	168004	7.74	8.34	12.8	16.1	44.5	-0.2	22.1	17.4387	21.9346	60.6267	0.69346	0.151024	12.8	16.1	44.5	22.1	2.72564e-12	17.6083	22.148	60.2437	23.8818	0.470116	0.690479	0.152493	0.690479	0.152493	0.186168	0.0259963	0.0488982	-0.0336756	G1 constraints	0.64158
Koren 2010	FR-FCM-ZZEY	plate1-1	F06	plate1-1-F06	YAL004W	YAL004W	yal004w	Y	28.1	78019	155065	5.87	5.91	17.7	22.2	45.9	0.12	10.9	20.6294	25.8741	53.4965	0.638112	0.178656	17.7	22.2	45.9	10.9	1.34112e-14	20.7479	26.0228	53.2292	11.779	0.328048	0.636032	0.179682	0.636032	0.179682	0.186168	0.0259963	-0.00554845	-0.00648581		0.64158
Koren 2010	FR-FCM-ZZEY	plate1-1	F07	plate1-1-F07	YAL005C	SSA1	ssa1	Y	23.3	75542	151096	6.05	6.12	19.4	21.3	46.3	-0.13	10.2	22.2989	24.4828	53.2184	0.643678	0.193114	19.4	21.3	46.3	10.2	2.77476e-14	22.4383	24.6359	52.9258	11.0502	0.358495	0.641449	0.194322	0.641449	0.194322	0.186168	0.0259963	-0.000130862	0.00815333		0.64158
Koren 2010	FR-FCM-ZZEY	plate1-1	F05	plate1-1-F05	YAL007C	ERP2	erp2	Y	23.8	78515	155607	5.97	5.64	17.7	21.3	45.4	0.27	10.6	20.9716	25.237	53.7915	0.642773	0.181619	17.7	21.3	45.4	10.6	9.3996e-15	21.095	25.3854	53.5196	11.6775	0.333443	0.640671	0.182688	0.640671	0.182688	0.186168	0.0259963	-0.000909588	-0.00348061		0.64158
Koren 2010	FR-FCM-ZZEY	plate1-1	F04	plate1-1-F04	YAL008W	FUN14	fun14	Y	11.8	77868	155342	6.79	5.97	24	28	39.8	5.12	0.77	26.1438	30.5011	43.3551	0.56427	0.226412	24	28	39.8	0.77	5.41905e-10	26.1599	30.5199	43.3202	0.892908	0.0428163	0.564001	0.226551	0.564001	0.226551	0.186168	0.0259963	-0.0775788	0.0403832		0.64158
Koren 2010	FR-FCM-ZZEY	plate1-1	F03	plate1-1-F03	YAL009W	SPO7	spo7	Y	5.64	73462	145408	9.49	9.78	26.5	13.7	56	1.56	1.98	27.5468	14.2412	58.2121	0.719854	0.238562	26.5	13.7	56	1.98	7.81804e-13	27.5936	14.2654	58.1411	2.18291	0.0884202	0.719378	0.238967	0.719378	0.238967	0.186168	0.0259963	0.0777981	0.0527992		0.64158
Koren 2010	FR-FCM-ZZEY	plate1-1	F02	plate1-1-F02	YAL010C	MDM10	mdm10	Y	41.8	76884	153350	9.05	7.47	17.1	16	44	-0.046	18.6	22.179	20.7523	57.0687	0.681582	0.192076	17.1	16	44	18.6	2.98088e-11	22.4671	21.0219	56.511	20.469	0.683208	0.677446	0.194571	0.677446	0.194571	0.186168	0.0259963	0.0358653	0.00840275		0.64158
Koren 2010	FR-FCM-ZZEY	plate1-1	F01	plate1-1-F01	YAL011W	SWC3	swc3	Y	58.3	78177	154053	7	6.34	13.6	19.7	44.1	0.54	17.6	17.5711	25.4522	56.9767	0.657623	0.15217	13.6	19.7	44.1	17.6	6.71977e-11	17.7013	25.6408	56.6579	19.1256	0.392623	0.655086	0.153297	0.655086	0.153297	0.186168	0.0259963	0.0135054	-0.0328708		0.64158
Koren 2010	FR-FCM-ZZDV	plate0-12	A01	plate0-12-A01	YAL012W	CYS3	cys3	Y	26.1	75693	150235	5.96	5.05	19.8	26.9	40.3	0.79	8.9	22.7586	30.9195	46.3218	0.577011	0.197095	19.8	26.9	40.3	8.9	2.10458e-10	22.8881	31.0954	46.0165	9.79355	0.375345	0.574606	0.198216	0.574606	0.198216	0.186168	0.0259963	-0.0669746	0.0120482		0.64158
Koren 2010	FR-FCM-ZZEY	plate1-1	E11	plate1-1-E11	YAL013W	DEP1	dep1	Y	38.4	85504	169223	7.22	7.84	10.8	20.9	52.6	0.69	11.1	12.8114	24.7924	62.3962	0.688019	0.11095	10.8	20.9	52.6	11.1	8.7979e-14	12.8397	24.8472	62.313	11.8303	0.103583	0.687329	0.111195	0.687329	0.111195	0.186168	0.0259963	0.0457485	-0.0749729		0.64158
Soifer 2014	FR-FCM-ZZD9	g22	D08	g22-D08	YAL013W	DEP1	dep1	Y	18.2	58645	118605	12.3	5.17	17.5	42.5	29.1	5.21	6	19.6409	47.6992	32.6599	0.424804	0.170095	17.5	42.5	29.1	6	3.66205e-15	19.6944	47.8292	32.4765	6.56373	0.231129	0.423236	0.170558	0.423236	0.170558	0.186168	0.0259963	-0.218344	-0.01561		0.64158
Koren 2010	FR-FCM-ZZEY	plate1-1	E10	plate1-1-E10	YAL014C	SYN8	syn8	Y	47.7	75754	150194	5.34	5.03	14.6	19.6	44	0.13	18	18.6701	25.0639	56.266	0.65601	0.161688	14.6	19.6	44	18	1.47042e-12	18.8294	25.2778	55.8928	19.3988	0.458683	0.653075	0.163067	0.653075	0.163067	0.186168	0.0259963	0.0114946	-0.0231009		0.64158
Koren 2010	FR-FCM-ZZEY	plate1-1	E09	plate1-1-E09	YAL015C	NTG1	ntg1	Y	10.9	81664	163525	8.06	7.34	25.2	23.8	43.5	4.03	1.34	27.2432	25.7297	47.027	0.606486	0.235933	25.2	23.8	43.5	1.34	1.23415e-10	27.275	25.7597	46.9653	1.54273	0.0756364	0.606028	0.236208	0.606028	0.236208	0.186168	0.0259963	-0.0355526	0.0500402		0.64158
Koren 2010	FR-FCM-ZZEZ	plate0-20	A01	plate0-20-A01	YAL016C-B	YAL016C-B	yal016c-b	Y	59.2	73509	145511	6.59	6.43	16.1	17.4	42.9	1.07	18.7	21.0733	22.7749	56.1518	0.666885	0.1825	16.1	17.4	42.9	18.7	1.15217e-11	21.3219	23.0435	55.6346	20.6	0.633583	0.662956	0.184653	0.662956	0.184653	0.186168	0.0259963	0.0213754	-0.00151554		0.64158
Koren 2010	FR-FCM-ZZDV	plate0-12	A02	plate0-12-A02	YAL016W	TPD3	tpd3	N	0	0	0	0	0	0	0	0	0	0	0	0	0	0	0	0	0	0	0	0	0	0	0	0	0	0	0	0	0	0.186168	0.0259963	-0.64158	-0.186168	small number of events	0.64158
Koren 2010	FR-FCM-ZZEY	plate1-1	E07	plate1-1-E07	YAL017W	PSK1	psk1	Y	24.9	77637	154907	6.27	6.29	18.6	20.8	47.2	0.094	10.6	21.4781	24.0185	54.5035	0.652425	0.186005	18.6	20.8	47.2	10.6	5.50281e-13	21.6076	24.1633	54.2291	11.4394	0.336222	0.650329	0.187127	0.650329	0.187127	0.186168	0.0259963	0.00874843	0.000958979		0.64158
Koren 2010	FR-FCM-ZZEY	plate1-1	E06	plate1-1-E06	YAL018C	LDS1	lds1	Y	13.9	75836	151220	5.97	5.65	19.8	23.3	46.5	0.27	7.61	22.0982	26.0045	51.8973	0.629464	0.191376	19.8	23.3	46.5	7.61	1.15777e-10	22.1959	26.1194	51.6847	8.23407	0.260718	0.627826	0.192222	0.627826	0.192222	0.186168	0.0259963	-0.013754	0.0060539		0.64158
Koren 2010	FR-FCM-ZZEY	plate1-1	E05	plate1-1-E05	YAL019W	FUN30	fun30	Y	28.7	76404	152411	5.91	5.86	17.8	21.6	45.8	0.33	11.3	20.892	25.3521	53.7559	0.642019	0.18093	17.8	21.6	45.8	11.3	8.70234e-15	21.0209	25.5085	53.4706	12.2512	0.349957	0.63981	0.182046	0.63981	0.182046	0.186168	0.0259963	-0.00177008	-0.00412183		0.64158
Koren 2010	FR-FCM-ZZEY	plate1-1	E04	plate1-1-E04	YAL020C	ATS1	ats1	Y	33.4	77987	155776	6.2	5.91	19.2	20.5	45.2	0.14	11.8	22.6148	24.1461	53.2391	0.645465	0.19585	19.2	20.5	45.2	11.8	2.04549e-12	22.7883	24.3313	52.8804	12.8711	0.439425	0.642745	0.197353	0.642745	0.197353	0.186168	0.0259963	0.00116511	0.0111845		0.64158
Soifer 2014	FR-FCM-ZZDD	special2_2	F05	special2_2-F05	YAL020C	ATS1	ats1	Y	16.4	62236	123364	4.67	4.25	20.5	26.6	43.3	0.21	7.35	22.677	29.4248	47.8982	0.592367	0.196389	20.5	26.6	43.3	7.35	1.90235e-10	22.7783	29.5563	47.6654	7.93067	0.285988	0.590545	0.197266	0.590545	0.197266	0.186168	0.0259963	-0.0510349	0.011098		0.64158
Koren 2010	FR-FCM-ZZEZ	plate0-21	A01	plate0-21-A01	YAL021C	CCR4	ccr4	Y	127	78132	162303	11	9.25	11.9	7.57	39	2.05	33.7	20.3523	12.9468	66.7009	0.76877	0.176256	11.9	7.57	39	33.7	3.03834e-10	20.9028	13.297	65.8003	38.2334	1.11205	0.762517	0.181023	0.762517	0.181023	0.186168	0.0259963	0.120936	-0.00514506	G1 constraints	0.64158
Soifer 2014	FR-FCM-ZZDA	s1	C05	s1-C05	YAL021C	CCR4	ccr4	Y	75.9	65639	130405	6.62	7.02	18.5	15.6	48	0.91	14.6	22.5335	19.0012	58.4653	0.69732	0.195146	18.5	15.6	48	14.6	2.57501e-11	22.7544	19.1875	58.058	15.9227	0.499401	0.694352	0.197059	0.694352	0.197059	0.186168	0.0259963	0.0527721	0.0108911		0.64158
Soifer 2014	FR-FCM-ZZDD	special1_1	D06	special1_1-D06	YAL021C	CCR4	ccr4	Y	52.8	66545	131676	7.81	7.44	21.1	20.5	41.3	12.6	2.83	25.4524	24.7286	49.8191	0.625452	0.220424	21.1	20.5	41.3	2.83	2.79398e-10	25.513	24.7875	49.6995	3.53089	0.146426	0.62456	0.220949	0.62456	0.220949	0.186168	0.0259963	-0.0170203	0.0347807		0.64158
Koren 2010	FR-FCM-ZZEY	plate1-1	E02	plate1-1-E02	YAL022C	FUN26	fun26	Y	63	77145	152750	5.85	5.74	14.9	18	43.2	0.054	20	19.5795	23.6531	56.7674	0.665572	0.169563	14.9	18	43.2	20	5.06996e-12	19.7916	23.9093	56.2992	21.6601	0.574296	0.66195	0.1714	0.66195	0.1714	0.186168	0.0259963	0.0203693	-0.0147684		0.64158
Koren 2010	FR-FCM-ZZEY	plate1-1	E01	plate1-1-E01	YAL023C	PMT2	pmt2	N	0	0	0	0	0	0	0	0	0	0	0	0	0	0	0	0	0	0	0	0	0	0	0	0	0	0	0	0	0	0.186168	0.0259963	-0.64158	-0.186168	mixed ploidY?	0.64158
Koren 2010	FR-FCM-ZZDV	plate0-17	A01	plate0-17-A01	YAL024C	LTE1	lte1	Y	31.8	70253	144566	9.22	7.99	5.91	22.1	53.1	11.6	4.08	7.2864	27.2469	65.4667	0.691099	0.0631021	5.91	22.1	53.1	4.08	3.08042e-12	7.28836	27.2543	65.4574	4.81487	0.0119809	0.691016	0.063119	0.691016	0.063119	0.186168	0.0259963	0.0494352	-0.123049		0.64158
Soifer 2014	FR-FCM-ZZDA	s1	E04	s1-E04	YAL024C	LTE1	lte1	Y	33.2	59712	118728	4.41	3.98	18.3	32.9	42.4	3.97	0.57	19.5513	35.1496	45.2991	0.550748	0.169319	18.3	32.9	42.4	0.57	7.07433e-11	19.556	35.1581	45.2859	0.629357	0.0164455	0.550639	0.16936	0.550639	0.16936	0.186168	0.0259963	-0.0909413	-0.0168082		0.64158
Soifer 2014	FR-FCM-ZZDB	small1_1	C04	small1_1-C04	YAL024C	LTE1	lte1	Y	24.9	61583	121925	5.14	5.08	16.9	18	50.6	0.18	12.8	19.7661	21.0526	59.1813	0.690643	0.171179	16.9	18	50.6	12.8	9.56597e-14	19.8887	21.1832	58.928	13.5577	0.310204	0.688724	0.172241	0.688724	0.172241	0.186168	0.0259963	0.0471437	-0.013927		0.64158
Koren 2010	FR-FCM-ZZEY	plate1-1	D10	plate1-1-D10	YAL026C	DRS2	drs2	Y	55.7	78164	154300	6.38	6.41	18.6	17.6	43.8	0.26	16.1	23.25	22	54.75	0.66375	0.201351	18.6	17.6	43.8	16.1	1.14491e-11	23.5275	22.2625	54.21	17.7351	0.661437	0.659737	0.203754	0.659737	0.203754	0.186168	0.0259963	0.018157	0.0175855		0.64158
Koren 2010	FR-FCM-ZZEY	plate1-1	D09	plate1-1-D09	YAL027W	SAW1	saw1	Y	27.2	80434	162118	7.94	7.1	23.1	26.1	39.7	7.38	1.27	25.9843	29.3588	44.6569	0.57649	0.22503	23.1	26.1	39.7	1.27	2.42795e-12	26.0112	29.3893	44.5995	1.51066	0.0703844	0.576051	0.225264	0.576051	0.225264	0.186168	0.0259963	-0.0655294	0.0390955		0.64158
Soifer 2014	FR-FCM-ZZDC	large2_2	B10	large2_2-B10	YAL027W	SAW1	saw1	Y	38.4	63320	125294	4.56	4.29	15.9	22.4	42.7	-0.05	17	19.6296	27.6543	52.716	0.625309	0.169998	15.9	22.4	42.7	17	9.32526e-13	19.7992	27.8932	52.3077	18.0547	0.502567	0.622072	0.171466	0.622072	0.171466	0.186168	0.0259963	-0.0195079	-0.0147024		0.64158
Koren 2010	FR-FCM-ZZEY	plate1-1	D08	plate1-1-D08	YAL028W	FRT2	frt2	Y	28.9	75209	149188	6.21	5.92	17.7	19.4	48	-0.13	12.3	20.7991	22.7967	56.4042	0.668038	0.180125	17.7	19.4	48	12.3	7.94411e-15	20.9378	22.9488	56.1134	13.2073	0.356317	0.665823	0.181327	0.665823	0.181327	0.186168	0.0259963	0.0242427	-0.00484148		0.64158
Koren 2010	FR-FCM-ZZEY	plate1-1	D07	plate1-1-D07	YAL029C	MYO4	myo4	Y	24.9	76912	153190	6.09	6.2	17	22.8	46.3	-0.14	10.6	19.7445	26.4808	53.7747	0.636469	0.170992	17	22.8	46.3	10.6	1.40958e-11	19.8446	26.6152	53.5402	11.4111	0.288199	0.634625	0.17186	0.634625	0.17186	0.186168	0.0259963	-0.00695519	-0.0143086		0.64158
Koren 2010	FR-FCM-ZZEY	plate1-1	D06	plate1-1-D06	YAL030W	SNC1	snc1	Y	37.9	74659	148035	5.02	4.75	16.8	21.7	42.6	0.64	14.7	20.7152	26.7571	52.5277	0.628853	0.179399	16.8	21.7	42.6	14.7	5.11455e-14	20.8879	26.9802	52.1319	16.0445	0.486095	0.625759	0.180894	0.625759	0.180894	0.186168	0.0259963	-0.0158217	-0.0052738		0.64158
Koren 2010	FR-FCM-ZZEY	plate1-1	D05	plate1-1-D05	YAL031C	GIP4	gip4	Y	32.3	77537	154410	6.29	6.51	17.9	18.9	48	0.28	12.1	21.1085	22.2877	56.6038	0.67158	0.182805	17.9	18.9	48	12.1	6.33151e-13	21.2519	22.4392	56.3089	13.0777	0.361202	0.669349	0.184047	0.669349	0.184047	0.186168	0.0259963	0.0277682	-0.00212117		0.64158
Koren 2010	FR-FCM-ZZEY	plate1-1	D02	plate1-1-D02	YAL034C	FUN19	fun19	Y	52.5	77491	154470	6.72	6.74	16.3	16.3	46.5	-0.055	17.5	20.6068	20.6068	58.7863	0.690898	0.17846	16.3	16.3	46.5	17.5	2.98481e-12	20.8154	20.8154	58.3692	18.9364	0.510891	0.687769	0.180267	0.687769	0.180267	0.186168	0.0259963	0.0461887	-0.00590162		0.64158
Koren 2010	FR-FCM-ZZEY	plate1-1	C11	plate1-1-C11	YAL035W	FUN12	fun12	Y	36	81320	162293	8.11	7	19.5	20.2	44.4	0.29	12.2	23.1867	24.019	52.7943	0.643876	0.200803	19.5	20.2	44.4	12.2	3.49329e-13	23.3829	24.2223	52.3949	13.4015	0.489216	0.640863	0.202502	0.640863	0.202502	0.186168	0.0259963	-0.000717282	0.0163334		0.64158
Soifer 2014	FR-FCM-ZZDD	special2_2	G05	special2_2-G05	YAL035W	FUN12	fun12	Y	25.8	60641	119961	4.73	4.21	20.2	22.6	42.9	0.19	12.3	23.5706	26.3711	50.0583	0.618436	0.204127	20.2	22.6	42.9	12.3	9.34066e-14	23.775	26.5998	49.6252	13.303	0.53079	0.615127	0.205898	0.615127	0.205898	0.186168	0.0259963	-0.0264534	0.0197296		0.64158
Koren 2010	FR-FCM-ZZEY	plate1-1	C10	plate1-1-C10	YAL036C	RBG1	rbg1	Y	50.2	75281	149111	5.87	5.43	16.9	18.1	42.8	-0.17	18.9	21.7224	23.2648	55.0129	0.65874	0.188121	16.9	18.1	42.8	18.9	1.37198e-11	21.994	23.5557	54.4504	20.5385	0.68903	0.654474	0.190473	0.654474	0.190473	0.186168	0.0259963	0.0128932	0.00430506		0.64158
Soifer 2014	FR-FCM-ZZDD	special2_2	H05	special2_2-H05	YAL036C	RBG1	rbg1	Y	22.6	59728	118109	4.89	4.43	22.2	21.4	42.6	0.1	11.9	25.7541	24.826	49.42	0.62297	0.223037	22.2	21.4	42.6	11.9	9.39919e-13	26.0148	25.0773	48.908	13.011	0.627099	0.619153	0.225294	0.619153	0.225294	0.186168	0.0259963	-0.022427	0.0391261		0.64158
Koren 2010	FR-FCM-ZZEZ	plate0-20	A02	plate0-20-A02	YAL037C-A	YAL037C-A	yal037c-a	Y	45.6	74306	146768	7.96	6.63	22.4	16.5	39.2	3.39	14.9	28.6812	21.1268	50.1921	0.645327	0.248386	22.4	16.5	39.2	14.9	6.37138e-13	29.2005	21.5093	49.2903	17.5149	1.10871	0.638905	0.252883	0.638905	0.252883	0.186168	0.0259963	-0.00267542	0.0667152		0.64158
Koren 2010	FR-FCM-ZZEY	plate1-1	C09	plate1-1-C09	YAL037W	YAL037W	yal037w	Y	54.1	83008	165553	7.17	7.42	15.7	17.7	46.1	0.0025	16.7	19.7484	22.2642	57.9874	0.678616	0.171026	15.7	17.7	46.1	16.7	5.53399e-12	19.9214	22.4591	57.6195	18.0771	0.450864	0.675802	0.172524	0.675802	0.172524	0.186168	0.0259963	0.0342216	-0.0136441		0.64158
Koren 2010	FR-FCM-ZZEY	plate1-1	C07	plate1-1-C07	YAL039C	CYC3	cyc3	Y	35.2	76624	153648	7.5	7.05	18.8	17.3	48.4	-0.012	12.7	22.2485	20.4734	57.2781	0.684024	0.192678	18.8	17.3	48.4	12.7	7.62922e-12	22.427	20.6376	56.9353	13.7578	0.419947	0.681488	0.194224	0.681488	0.194224	0.186168	0.0259963	0.039908	0.00805558		0.64158
Koren 2010	FR-FCM-ZZEY	plate1-1	C06	plate1-1-C06	YAL040C	CLN3	cln3	Y	68.1	75293	149880	5.92	5.94	9.07	24.6	44.7	-0.14	17.5	11.5733	31.3896	57.0371	0.628238	0.100228	9.07	24.6	44.7	17.5	3.35633e-14	11.6087	31.4856	56.9057	18.5032	0.166607	0.6271	0.100534	0.6271	0.100534	0.186168	0.0259963	-0.01448	-0.0856338	G1 constraints	0.64158
Soifer 2014	FR-FCM-ZZD9	g22	E08	g22-E08	YAL040C	CLN3	cln3	Y	25.4	57594	115215	8.14	4.82	19	44.9	24.4	10.3	1.46	21.5176	50.8494	27.6331	0.383918	0.186347	19	44.9	24.4	1.46	3.79326e-14	21.5349	50.8903	27.5748	1.70566	0.0732506	0.383423	0.186497	0.383423	0.186497	0.186168	0.0259963	-0.258158	0.000329196		0.64158
Soifer 2014	FR-FCM-ZZDD	special2_2	E05	special2_2-E05	YAL040C	CLN3	cln3	Y	44.8	59965	119259	4.49	4.38	9.72	28.3	41.1	-0.094	18.4	12.2851	35.7685	51.9464	0.58089	0.106392	9.72	28.3	41.1	18.4	3.77517e-11	12.3294	35.8973	51.7733	19.1592	0.22031	0.57938	0.106776	0.57938	0.106776	0.186168	0.0259963	-0.0622005	-0.0793925		0.64158
Koren 2010	FR-FCM-ZZEY	plate1-1	C03	plate1-1-C03	YAL042W	ERV46	erv46	Y	62.3	78158	155276	5.95	5.88	14.7	18.3	42.9	-0.1	20.3	19.3676	24.1107	56.5217	0.662055	0.167728	14.7	18.3	42.9	20.3	4.33934e-12	19.5762	24.3704	56.0533	21.9428	0.574797	0.658415	0.169535	0.658415	0.169535	0.186168	0.0259963	0.0168343	-0.0166331		0.64158
Koren 2010	FR-FCM-ZZEY	plate1-1	C04	plate1-1-C04	YAL042W	ERV46	yal042c-a	Y	50.9	77247	153018	6.26	6.06	16.2	16	45.2	0.12	19.2	20.9302	20.6718	58.3979	0.68863	0.181261	16.2	16	45.2	19.2	2.02381e-11	21.1769	20.9154	57.9077	20.809	0.600429	0.684961	0.183397	0.684961	0.183397	0.186168	0.0259963	0.0433809	-0.0027711		0.64158
Koren 2010	FR-FCM-ZZEY	plate1-1	C01	plate1-1-C01	YAL044C	GCV3	gcv3	Y	57.5	76246	153337	7.12	6.31	17.8	19.5	40.3	0.15	18.2	22.9381	25.1289	51.933	0.634021	0.19865	17.8	19.5	40.3	18.2	8.85051e-12	23.2497	25.4702	51.28	20.0835	0.799987	0.629049	0.201349	0.629049	0.201349	0.186168	0.0259963	-0.0125313	0.0151805		0.64158
Koren 2010	FR-FCM-ZZE8	plate85	B03	plate85-B03	YAL044W-A	BOL1	yal045c	Y	50.5	72221	143143	5.84	5.57	13.8	18.9	44.8	0.14	19	17.8065	24.3871	57.8065	0.667097	0.154208	13.8	18.9	44.8	19	2.7661e-13	17.953	24.5879	57.4591	20.3449	0.427132	0.664356	0.155478	0.664356	0.155478	0.186168	0.0259963	0.0227759	-0.0306904		0.64158
Koren 2010	FR-FCM-ZZEZ	plate0-21	A02	plate0-21-A02	YAL044W-A	BOL1	bol1	Y	38.6	71988	141483	6.69	6.5	17.8	15.3	49.4	0.43	14.2	21.5758	18.5455	59.8788	0.706667	0.186852	17.8	15.3	49.4	14.2	4.02042e-12	21.762	18.7055	59.5325	15.4146	0.424488	0.704135	0.188464	0.704135	0.188464	0.186168	0.0259963	0.0625547	0.00229591		0.64158
Koren 2010	FR-FCM-ZZEY	plate1-1	B11	plate1-1-B11	YAL046C	AIM1	aim1	Y	57.8	82346	162201	7.27	6.81	15.7	16.3	46.1	0.15	18	20.1024	20.8707	59.0269	0.690781	0.174092	15.7	16.3	46.1	18	8.15564e-12	20.3036	21.0796	58.6168	19.5358	0.502281	0.687686	0.175835	0.687686	0.175835	0.186168	0.0259963	0.0461058	-0.0103336		0.64158
Koren 2010	FR-FCM-ZZDV	plate0-12	A03	plate0-12-A03	YAL047C	SPC72	spc72	N	0	0	0	0	0	0	0	0	0	0	0	0	0	0	0	0	0	0	0	0	0	0	0	0	0	0	0	0	0	0.186168	0.0259963	-0.64158	-0.186168	small number of events	0.64158
Koren 2010	FR-FCM-ZZEY	plate1-1	B09	plate1-1-B09	YAL048C	GEM1	gem1	Y	14.1	74497	149232	6.97	6.4	27.8	20.3	39.3	-0.42	9.81	31.8078	23.2265	44.9657	0.608696	0.275463	27.8	20.3	39.3	9.81	4.68063e-10	32.227	23.5327	44.2403	11.2611	0.891947	0.603538	0.279094	0.603538	0.279094	0.186168	0.0259963	-0.038042	0.0929258		0.64158
Soifer 2014	FR-FCM-ZZD8	g12	E08	g12-E08	YAL048C	GEM1	gem1	Y	19.3	57618	114386	3.63	3.33	25.8	23.6	39.7	0.21	9.09	28.9562	26.4871	44.5567	0.590348	0.250768	25.8	23.6	39.7	9.09	5.83478e-11	29.235	26.7421	44.023	10.1227	0.65387	0.586405	0.253182	0.586405	0.253182	0.186168	0.0259963	-0.0551758	0.067014		0.64158
Soifer 2014	FR-FCM-ZZDB	small4_2	C08	small4_2-C08	YAL048C	GEM1	gem1	Y	26	52704	106193	3.86	3.22	34.7	31.7	26.8	4.79	-0.3	37.2318	34.0129	28.7554	0.473712	0.322436	34.5883	31.598	26.7137	4.254e-10	7.16725e-10	37.2318	34.0129	28.7554	5.31603e-10	5.99309e-10	0.473712	0.322436	0.473712	0.322436	0.186168	0.0259963	-0.167868	0.136268		0.64158
Soifer 2014	FR-FCM-ZZDD	special2_2	C05	special2_2-C05	YAL048C	GEM1	gem1	Y	39.4	56712	112849	3.82	3.41	34.6	24.8	29.2	9.08	0.89	39.0519	27.991	32.9571	0.524831	0.3382	34.6	24.8	29.2	0.89	1.65801e-10	39.1229	28.0419	32.8352	1.17426	0.150008	0.523967	0.338815	0.523967	0.338815	0.186168	0.0259963	-0.117614	0.152646		0.64158
Koren 2010	FR-FCM-ZZEZ	plate0-23	A01	plate0-23-A01	YAL049C	AIM2	aim2	Y	12.6	68628	136275	6.76	6.3	18	19.2	51.3	-0.013	9.49	20.339	21.6949	57.9661	0.681356	0.176141	18	19.2	51.3	9.49	5.32901e-11	20.4345	21.7968	57.7688	10.1067	0.241729	0.67986	0.176968	0.67986	0.176968	0.186168	0.0259963	0.0382796	-0.00920056		0.64158
Soifer 2014	FR-FCM-ZZDA	s1	C06	s1-C06	YAL049C	AIM2	aim2	Y	3.81	59817	118640	8.6	7.35	19.9	19.5	25.3	31.6	1.94	30.7573	30.1391	39.1036	0.544822	0.266366	19.9	19.5	25.3	1.94	1.87766e-10	30.8547	30.2345	38.9108	3.21747	0.236051	0.543382	0.267209	0.543382	0.267209	0.186168	0.0259963	-0.0981987	0.0810412		0.64158
Koren 2010	FR-FCM-ZZEY	plate1-1	B07	plate1-1-B07	YAL051W	OAF1	oaf1	Y	34.3	76701	152499	5.98	5.78	17.4	19.4	46.1	0.25	13.7	20.9891	23.4017	55.6092	0.661037	0.181771	17.4	19.4	46.1	13.7	6.13347e-13	21.1529	23.5842	55.2629	14.8465	0.424339	0.658393	0.183189	0.658393	0.183189	0.186168	0.0259963	0.0168127	-0.0029789		0.64158
Koren 2010	FR-FCM-ZZEY	plate1-1	B06	plate1-1-B06	YAL053W	FLC2	flc2	Y	32	78309	156642	6.2	6.7	17.8	18.6	47.3	-0.096	13.1	21.2664	22.2222	56.5114	0.671446	0.184173	17.8	18.6	47.3	13.1	7.21264e-13	21.4278	22.3909	56.1813	14.1843	0.404255	0.668952	0.18557	0.668952	0.18557	0.186168	0.0259963	0.0273718	-0.000597847		0.64158
Koren 2010	FR-FCM-ZZDV	plate0-12	A04	plate0-12-A04	YAL054C	ACS1	acs1	Y	28.6	73781	146290	5.13	4.92	18.1	25.1	43.2	0.27	10.3	20.9491	29.0509	50	0.604745	0.181424	18.1	25.1	43.2	10.3	5.89875e-10	21.0657	29.2126	49.7217	11.1461	0.342379	0.602545	0.182434	0.602545	0.182434	0.186168	0.0259963	-0.0390352	-0.003734		0.64158
Koren 2010	FR-FCM-ZZEY	plate1-1	B04	plate1-1-B04	YAL055W	PEX22	pex22	Y	32.7	75860	152164	6.72	7.04	16.6	20.2	44.2	0.26	14.7	20.4938	24.9383	54.5679	0.648148	0.177482	16.6	20.2	44.2	14.7	6.78719e-13	20.661	25.1417	54.1972	16.0454	0.454686	0.645278	0.17893	0.645278	0.17893	0.186168	0.0259963	0.00369721	-0.00723851		0.64158
Soifer 2014	FR-FCM-ZZDC	large2_2	C10	large2_2-C10	YAL055W	PEX22	pex22	Y	38.5	61773	122159	4.91	4.69	16.1	20.8	43.1	-0.049	18.1	20.125	26	53.875	0.639375	0.174288	16.1	20.8	43.1	18.1	9.37634e-13	20.3231	26.2559	53.421	19.2455	0.557563	0.635825	0.176003	0.635825	0.176003	0.186168	0.0259963	-0.00575509	-0.0101651		0.64158
Koren 2010	FR-FCM-ZZEY	plate1-1	B03	plate1-1-B03	YAL056W	GPB2	gpb2	Y	39.3	77915	154832	5.91	5.7	16	19.1	44.9	-0.017	15.5	20	23.875	56.125	0.66125	0.173205	16	19.1	44.9	15.5	9.92475e-13	20.1656	24.0727	55.7617	16.9184	0.445556	0.658445	0.174639	0.658445	0.174639	0.186168	0.0259963	0.0168645	-0.0115289		0.64158
Soifer 2014	FR-FCM-ZZDD	special2_2	A06	special2_2-A06	YAL056W	GPB2	gpb2	Y	24	62239	122840	4.69	4.44	19.7	22.3	44.6	-0.23	11.8	22.7483	25.7506	51.5012	0.628753	0.197006	19.7	22.3	44.6	11.8	1.06926e-12	22.9215	25.9466	51.1319	12.6569	0.452518	0.625926	0.198506	0.625926	0.198506	0.186168	0.0259963	-0.0156539	0.0123374		0.64158
Koren 2010	FR-FCM-ZZDV	plate0-12	A05	plate0-12-A05	YAL058W	CNE1	yal056c-a	Y	45	73575	147860	6.28	6.2	19.2	16.8	41.8	0.87	18.6	24.6787	21.5938	53.7275	0.660668	0.213723	19.2	16.8	41.8	18.6	3.54549e-10	25.0812	21.946	52.9728	20.5898	0.925046	0.655134	0.217209	0.655134	0.217209	0.186168	0.0259963	0.0135533	0.0310412		0.64158
Koren 2010	FR-FCM-ZZEY	plate1-1	B01	plate1-1-B01	YAL058W	CNE1	cne1	Y	35.3	74181	148679	7.09	6.73	14.9	10.9	35.6	1.7	30.9	24.2671	17.7524	57.9805	0.70114	0.210159	14.9	10.9	35.6	30.9	2.65025e-10	25.1184	18.3752	56.5064	35.7323	1.81251	0.690656	0.217531	0.690656	0.217531	0.186168	0.0259963	0.0490759	0.0313632	G1 constraints	0.64158
Soifer 2014	FR-FCM-ZZDA	s1	C02	s1-C02	YAL058W	CNE1	yal056c-a	Y	73.2	57971	116638	5.35	5.56	16	14.2	40.9	0.13	27	22.5035	19.9719	57.5246	0.687764	0.194886	16	14.2	40.9	27	4.0804e-12	22.9908	20.4043	56.605	29.0589	1.12701	0.681003	0.199106	0.681003	0.199106	0.186168	0.0259963	0.039423	0.0129375		0.64158
Koren 2010	FR-FCM-ZZE8	plate85	A03	plate85-A03	YAL059W	ECM1	ecm1	Y	38.9	76976	149656	7.53	6.9	22.1	11.8	46.5	0.38	16.7	27.4876	14.6766	57.8358	0.715796	0.238049	22.1	11.8	46.5	16.7	5.7393e-10	27.9813	14.9402	57.0785	18.6597	0.941684	0.710691	0.242325	0.710691	0.242325	0.186168	0.0259963	0.069111	0.0561567		0.64158
Soifer 2014	FR-FCM-ZZD8	g12	F08	g12-F08	YAL059W	ECM1	ecm1	Y	45.8	66212	129136	6.72	5.77	26.6	16	41.1	-0.25	14.9	31.7802	19.1159	49.1039	0.64994	0.275224	26.6	16	41.1	14.9	5.50584e-10	32.4608	19.5253	48.014	16.8914	1.34866	0.642443	0.281119	0.642443	0.281119	0.186168	0.0259963	0.000863051	0.0949503		0.64158
Soifer 2014	FR-FCM-ZZDD	special2_2	D05	special2_2-D05	YAL059W	ECM1	ecm1	Y	20.3	64421	125617	6.54	5.57	29.8	18.7	41.5	-0.11	8.53	33.1111	20.7778	46.1111	0.626667	0.286751	29.8	18.7	41.5	8.53	4.36466e-12	33.513	21.03	45.4571	9.7526	0.808007	0.622136	0.290231	0.622136	0.290231	0.186168	0.0259963	-0.0194448	0.104063		0.64158
Koren 2010	FR-FCM-ZZEY	plate1-1	A11	plate1-1-A11	YAL060W	BDH1	bdh1	Y	54.6	82514	162920	7.23	6.81	15.7	16.4	46	0.37	18	20.1024	20.9987	58.8988	0.689501	0.174092	15.7	16.4	46	18	2.65248e-12	20.3036	21.2089	58.4875	19.5358	0.503861	0.686393	0.175835	0.686393	0.175835	0.186168	0.0259963	0.0448126	-0.0103336		0.64158
Koren 2010	FR-FCM-ZZEY	plate1-1	A10	plate1-1-A10	YAL061W	BDH2	bdh2	Y	36.4	76643	152442	6.11	5.25	15.6	19.4	46.3	0.23	16.1	19.1882	23.8622	56.9496	0.665437	0.166175	15.6	19.4	46.3	16.1	1.13623e-12	19.3369	24.0472	56.6158	17.1719	0.409534	0.662843	0.167463	0.662843	0.167463	0.186168	0.0259963	0.0212628	-0.0187054		0.64158
Koren 2010	FR-FCM-ZZEY	plate1-1	A09	plate1-1-A09	YAL062W	GDH3	gdh3	Y	42.9	80918	161577	7.27	7.14	16.6	18.1	47	-0.0072	14.8	20.3182	22.1542	57.5275	0.676867	0.175961	16.6	18.1	47	14.8	1.46482e-14	20.4807	22.3313	57.188	16.0083	0.415992	0.674283	0.177368	0.674283	0.177368	0.186168	0.0259963	0.0327029	-0.00880041		0.64158
Koren 2010	FR-FCM-ZZDV	plate0-1	A02	plate0-1-A02	YAL064C-A	TDA8	tda8	Y	0.93	76834	152575	6.2	5.28	21.8	24.4	49.4	1.09	2.01	22.8033	25.523	51.6736	0.630753	0.197483	21.8	24.4	49.4	2.01	7.17957e-12	22.8297	25.5526	51.6177	2.17244	0.0685406	0.630326	0.197711	0.630326	0.197711	0.186168	0.0259963	-0.0112546	0.0115431	small number of events	0.64158
Koren 2010	FR-FCM-ZZEY	plate1-1	A05	plate1-1-A05	YAL065C	YAL065C	yal065c	Y	30.3	75649	150438	6.18	5.94	18.1	19.2	47	-0.0014	12.8	21.4709	22.7758	55.7533	0.664887	0.185944	18.1	19.2	47	12.8	5.62867e-13	21.6322	22.9468	55.421	13.8294	0.407039	0.662371	0.18734	0.662371	0.18734	0.186168	0.0259963	0.0207902	0.00117198		0.64158
Koren 2010	FR-FCM-ZZEY	plate1-1	A04	plate1-1-A04	YAL066W	YAL066W	yal066w	Y	50.9	77574	154062	6.94	6.6	16.3	18.6	44.1	0.31	16.8	20.6329	23.5443	55.8228	0.661392	0.178686	16.3	18.6	44.1	16.8	1.91752e-12	20.8339	23.7737	55.3924	18.3323	0.527553	0.658093	0.180427	0.658093	0.180427	0.186168	0.0259963	0.0165129	-0.00574099		0.64158
Koren 2010	FR-FCM-ZZEY	plate1-1	A03	plate1-1-A03	YAL067C	SEO1	seo1	Y	39.5	77475	153383	6.94	6.3	17.2	17.3	47.6	0.25	14.7	20.9501	21.0719	57.9781	0.684531	0.181433	17.2	17.3	47.6	14.7	4.85644e-13	21.1268	21.2496	57.6236	15.8954	0.434152	0.68187	0.182963	0.68187	0.182963	0.186168	0.0259963	0.0402895	-0.00320489		0.64158
Koren 2010	FR-FCM-ZZEZ	plate0-20	A03	plate0-20-A03	YAL067W-A	YAL067W-A	yal067w-a	Y	28.2	72514	143210	6.97	6.07	19.1	19.3	46.2	1.16	11.4	22.5768	22.8132	54.6099	0.658983	0.195521	19.1	19.3	46.2	11.4	1.94239e-12	22.744	22.9822	54.2738	12.5228	0.41167	0.656458	0.196969	0.656458	0.196969	0.186168	0.0259963	0.0148778	0.0108007		0.64158
Koren 2010	FR-FCM-ZZEY	plate1-1	A02	plate1-1-A02	YAL068C	PAU8	pau8	Y	54.6	79459	158011	7.3	7.05	16.1	15.4	48.2	0.24	16.7	20.2008	19.3225	60.4768	0.705772	0.174944	16.1	15.4	48.2	16.7	9.30816e-12	20.386	19.4996	60.1144	18.0748	0.443867	0.703074	0.176548	0.703074	0.176548	0.186168	0.0259963	0.0614935	-0.00962054		0.64158
Koren 2010	FR-FCM-ZZDV	plate0-16	A01	plate0-16-A01	YAR002C-A	ERP1	erp1	Y	11.2	77107	152709	5.26	4.66	23.3	30.3	38.3	5.42	0.51	25.3536	32.9706	41.6757	0.543526	0.219569	23.3	30.3	38.3	0.51	6.81102e-12	25.3633	32.9832	41.6535	0.589832	0.0273423	0.543351	0.219653	0.543351	0.219653	0.186168	0.0259963	-0.098229	0.0334846		0.64158
Koren 2010	FR-FCM-ZZEY	plate1-1	F11	plate1-1-F11	YAR002W	NUP60	nup60	Y	62.5	79263	159126	6.54	7.93	10.9	17.6	44.9	0.047	21.6	14.8501	23.9782	61.1717	0.685967	0.128606	10.9	17.6	44.9	21.6	2.91344e-14	14.9507	24.1406	60.9086	23.2567	0.32508	0.68384	0.129477	0.68384	0.129477	0.186168	0.0259963	0.0422598	-0.0566911	G1 constraints	0.64158
Koren 2010	FR-FCM-ZZE8	plate85	F03	plate85-F03	YAR003W	SWD1	swd1	Y	47.6	75578	149559	6.29	6.58	13.1	17.1	48.1	0.59	17.8	16.7305	21.8391	61.4304	0.697957	0.144891	13.1	17.1	48.1	17.8	4.71655e-14	16.8423	21.985	61.1727	19.0631	0.316525	0.695939	0.145859	0.695939	0.145859	0.186168	0.0259963	0.0543582	-0.0403096		0.64158
Koren 2010	FR-FCM-ZZEY	plate1-1	G05	plate1-1-G05	YAR014C	BUD14	bud14	Y	59.6	73879	145505	5.44	5.91	19.7	20.9	41.9	10.7	4.71	23.8788	25.3333	50.7879	0.627273	0.206796	19.7	20.9	41.9	4.71	4.67287e-14	23.9621	25.4217	50.6161	5.72975	0.210374	0.625972	0.207518	0.625972	0.207518	0.186168	0.0259963	-0.0156084	0.0213498		0.64158
Soifer 2014	FR-FCM-ZZDC	large2_2	D10	large2_2-D10	YAR014C	BUD14	bud14	Y	201	62422	122060	5.27	4.98	8.81	11	33.1	0.069	44.3	16.6509	20.79	62.5591	0.708845	0.144201	8.81	11	33.1	44.3	1.84715e-11	17.0807	21.3266	61.5927	46.9409	1.18598	0.70133	0.147923	0.70133	0.147923	0.186168	0.0259963	0.0597499	-0.0382451	G1 constraints	0.64158
Koren 2010	FR-FCM-ZZEY	plate1-1	G06	plate1-1-G06	YAR015W	ADE1	ade1	Y	24.6	78557	155727	8.03	6.87	24.1	24.8	40.8	7.74	0.59	26.8673	27.6477	45.4849	0.589186	0.232678	24.1	24.8	40.8	0.59	3.68123e-12	26.8811	27.6619	45.457	0.704346	0.0342237	0.588976	0.232797	0.588976	0.232797	0.186168	0.0259963	-0.0526047	0.046629		0.64158
Koren 2010	FR-FCM-ZZEY	plate1-1	G07	plate1-1-G07	YAR018C	KIN3	kin3	Y	36.5	78221	155441	6.21	6.98	19.5	21.9	44.5	7.75	4.26	22.7008	25.4948	51.8044	0.631548	0.196595	19.5	21.9	44.5	4.26	1.71132e-10	22.7625	25.564	51.6735	4.98312	0.160486	0.630547	0.197129	0.630547	0.197129	0.186168	0.0259963	-0.0110332	0.0109608		0.64158
Soifer 2014	FR-FCM-ZZDC	large2_2	E10	large2_2-E10	YAR018C	KIN3	kin3	Y	215	63977	125312	5.09	4.81	8.31	10.9	35.8	0.13	42.3	15.1063	19.8146	65.0791	0.726322	0.130825	8.31	10.9	35.8	42.3	2.19712e-10	15.3936	20.1914	64.4149	44.5244	0.815872	0.721118	0.133313	0.721118	0.133313	0.186168	0.0259963	0.0795372	-0.0528554	G1 constraints	0.64158
Koren 2010	FR-FCM-ZZEY	plate1-1	G09	plate1-1-G09	YAR020C	PAU7	pau7	Y	53.7	83651	166798	7.63	7.59	16.5	18.5	46	-0.18	15.2	20.3704	22.8395	56.7901	0.669753	0.176413	16.5	18.5	46	15.2	1.36959e-12	20.5402	23.0299	56.43	16.4964	0.441322	0.667001	0.177883	0.667001	0.177883	0.186168	0.0259963	0.0254202	-0.00828531		0.64158
Koren 2010	FR-FCM-ZZEY	plate1-1	G10	plate1-1-G10	YAR023C	YAR023C	yar023c	Y	57.7	78487	156318	6.03	6	15.5	18	44.9	-0.14	17.9	19.7704	22.9592	57.2704	0.671556	0.171217	15.5	18	44.9	17.9	1.45217e-12	19.9595	23.1788	56.8618	19.359	0.500959	0.668415	0.172854	0.668415	0.172854	0.186168	0.0259963	0.0268346	-0.013314		0.64158
Koren 2010	FR-FCM-ZZEY	plate1-1	G11	plate1-1-G11	YAR027W	UIP3	uip3	Y	62.9	83808	165798	6.93	6.27	15.2	18.8	42.8	0.25	19	19.7917	24.4792	55.7292	0.65625	0.171401	15.2	18.8	42.8	19	2.77193e-12	19.9978	24.7341	55.2682	20.6592	0.565655	0.652671	0.173186	0.652671	0.173186	0.186168	0.0259963	0.0110902	-0.0129826		0.64158
Koren 2010	FR-FCM-ZZE8	plate85	G03	plate85-G03	YAR028W	YAR028W	yar028w	Y	5.1	74434	147968	6.32	6.09	20.4	27.5	48.4	0.58	0.74	21.1838	28.5566	50.2596	0.608515	0.183457	20.4	27.5	48.4	0.74	2.58888e-13	21.1915	28.5669	50.2416	0.798428	0.0220993	0.608374	0.183523	0.608374	0.183523	0.186168	0.0259963	-0.0332068	-0.00264484		0.64158
Koren 2010	FR-FCM-ZZEY	plate1-1	H01	plate1-1-H01	YAR029W	YAR029W	yar029w	Y	106	76554	152030	8.22	7.38	15.3	11.4	46.9	0.2	22.6	20.788	15.4891	63.7228	0.741168	0.18003	15.3	11.4	46.9	22.6	4.05245e-11	21.0895	15.7137	63.1968	24.5862	0.646533	0.737415	0.18264	0.737415	0.18264	0.186168	0.0259963	0.095835	-0.00352805	G1 constraints	0.64158
Koren 2010	FR-FCM-ZZEY	plate1-1	H02	plate1-1-H02	YAR031W	PRM9	prm9	Y	46.1	78915	156124	6.42	5.95	16.2	18.3	45.4	-0.019	16.6	20.2753	22.9036	56.821	0.669587	0.17559	16.2	18.3	45.4	16.6	2.1102e-13	20.4611	23.1135	56.4255	17.9537	0.484774	0.66656	0.177198	0.66656	0.177198	0.186168	0.0259963	0.0249797	-0.00897		0.64158
Koren 2010	FR-FCM-ZZEY	plate1-1	H03	plate1-1-H03	YAR031W	PRM9	yar030c	Y	46.9	79718	158119	7.09	6.55	15.8	18.6	45.7	0.56	15.8	19.7253	23.221	57.0537	0.669164	0.170826	15.8	18.6	45.7	15.8	6.45971e-13	19.8869	23.4111	56.702	17.1539	0.431196	0.666454	0.172225	0.666454	0.172225	0.186168	0.0259963	0.024874	-0.0139429		0.64158
Soifer 2014	FR-FCM-ZZDD	special2_2	B06	special2_2-B06	YAR031W	PRM9	prm9	Y	29.8	61455	121712	4.56	4.22	20	22.8	42.3	0.15	12.9	23.5018	26.792	49.7062	0.614571	0.203531	20	22.8	42.3	12.9	1.38255e-12	23.716	27.0363	49.2477	13.9478	0.561947	0.611057	0.205387	0.611057	0.205387	0.186168	0.0259963	-0.030523	0.0192185		0.64158
Koren 2010	FR-FCM-ZZEZ	plate0-20	A04	plate0-20-A04	YAR035C-A	YAR035C-A	yar035c-a	Y	45.5	73877	146236	7.06	6.35	17.6	15.5	46.1	1.92	16	22.2222	19.5707	58.2071	0.693182	0.19245	17.6	15.5	46.1	16	3.83677e-12	22.4634	19.7831	57.7535	17.6999	0.555852	0.689852	0.194539	0.689852	0.194539	0.186168	0.0259963	0.0482718	0.00837036		0.64158
Koren 2010	FR-FCM-ZZEY	plate1-1	H05	plate1-1-H05	YAR035W	YAT1	yat1	Y	31.5	77595	153985	5.84	5.64	17.1	21.9	44.9	0.28	12.4	20.3814	26.1025	53.5161	0.637068	0.176508	17.1	21.9	44.9	12.4	8.14029e-15	20.5146	26.2731	53.2123	13.4421	0.373019	0.634696	0.177662	0.634696	0.177662	0.186168	0.0259963	-0.0068844	-0.00850649		0.64158
Koren 2010	FR-FCM-ZZEY	plate1-1	H10	plate1-1-H10	YAR042W	SWH1	yar044w	Y	28.1	78314	155308	5.53	5.58	17	21	46.2	-0.04	12.9	20.19	24.9406	54.8694	0.649644	0.174851	17	21	46.2	12.9	7.94411e-15	20.3242	25.1064	54.5695	13.8577	0.367975	0.647316	0.176013	0.647316	0.176013	0.186168	0.0259963	0.00573521	-0.0101556		0.64158
Koren 2010	FR-FCM-ZZEZ	plate0-22	A01	plate0-22-A01	YAR042W	SWH1	swh1	Y	6.34	66972	133222	6.73	6.04	24.2	27.2	44	2.56	0.073	25.3669	28.5115	46.1216	0.58805	0.219684	24.2	27.2	44	0.073	1.33099e-11	25.3682	28.513	46.1188	0.0817205	0.00347514	0.588029	0.219695	0.588029	0.219695	0.186168	0.0259963	-0.0535517	0.0335269		0.64158
Koren 2010	FR-FCM-ZZEY	plate1-1	H11	plate1-1-H11	YAR047C	YAR047C	yar047c	Y	49.1	84346	166774	7.42	6.8	13.5	19.9	43.8	0.63	20.5	17.487	25.7772	56.7358	0.654793	0.151442	13.5	19.9	43.8	20.5	1.89961e-12	17.6374	25.9989	56.3637	21.6563	0.458423	0.651824	0.152745	0.651824	0.152745	0.186168	0.0259963	0.010244	-0.0334237	G1 constraints	0.64158
Koren 2010	FR-FCM-ZZDV	plate0-12	A06	plate0-12-A06	YAR050W	FLO1	flo1	Y	24.1	73165	145008	5.52	4.9	19.4	24.9	43.6	0.24	8.94	22.0705	28.3276	49.6018	0.606371	0.191136	19.4	24.9	43.6	8.94	3.78972e-10	22.1874	28.4776	49.335	9.70971	0.327605	0.604287	0.192148	0.604287	0.192148	0.186168	0.0259963	-0.0372933	0.00598005		0.64158
Koren 2010	FR-FCM-ZZE5	plate2-1	A01	plate2-1-A01	YBL001C	ECM15	ecm15	Y	24.5	73992	146990	6.93	6.69	18.9	18.8	50.9	-0.056	9.21	21.3318	21.219	57.4492	0.681151	0.184739	18.9	18.8	50.9	9.21	2.48741e-13	21.4392	21.3258	57.235	9.86987	0.262309	0.679546	0.185669	0.679546	0.185669	0.186168	0.0259963	0.037966	-0.000499332		0.64158
Koren 2010	FR-FCM-ZZE5	plate2-1	A02	plate2-1-A02	YBL002W	HTB2	htb2	Y	7.19	73600	145792	6.21	6.02	24.7	24.2	45.1	3.94	0.4	26.2766	25.7447	47.9787	0.61117	0.227562	24.7	24.2	45.1	0.4	6.29685e-12	26.2849	25.7528	47.9623	0.455177	0.0201284	0.611047	0.227634	0.611047	0.227634	0.186168	0.0259963	-0.030533	0.0414656		0.64158
Soifer 2014	FR-FCM-ZZDC	large2_2	F10	large2_2-F10	YBL002W	HTB2	htb2	Y	39.9	63436	125877	4.99	4.74	15.7	23.7	42	0.055	16.2	19.2875	29.1155	51.5971	0.612408	0.167034	15.7	23.7	42	16.2	2.81635e-13	19.4394	29.3448	51.2158	17.2502	0.470192	0.609355	0.16835	0.609355	0.16835	0.186168	0.0259963	-0.0322258	-0.017818		0.64158
Koren 2010	FR-FCM-ZZE5	plate2-1	A03	plate2-1-A03	YBL003C	HTA2	hta2	Y	16.4	70200	138960	6.86	6.8	19	17.7	52.4	-0.019	8.89	21.3244	19.8653	58.8103	0.694725	0.184674	19	17.7	52.4	8.89	7.12317e-14	21.4272	19.9612	58.6116	9.50893	0.243435	0.693252	0.185565	0.693252	0.185565	0.186168	0.0259963	0.0516719	-0.000602943		0.64158
Soifer 2014	FR-FCM-ZZDC	large2_2	G10	large2_2-G10	YBL003C	HTA2	hta2	Y	39.9	61784	122371	5.05	4.7	16	22.7	41.5	-0.039	17.5	19.9501	28.3042	51.7456	0.617207	0.172773	16	22.7	41.5	17.5	2.01348e-13	20.1358	28.5677	51.2965	18.6689	0.552765	0.613644	0.174381	0.613644	0.174381	0.186168	0.0259963	-0.0279359	-0.0117871		0.64158
Koren 2010	FR-FCM-ZZE5	plate2-1	A05	plate2-1-A05	YBL005W	PDR3	pdr3	Y	17.2	69985	138809	7.56	7.16	26.8	21	43.5	6.71	0.83	29.3538	23.0011	47.6451	0.62322	0.254211	26.8	21	43.5	0.83	4.36688e-10	29.379	23.0209	47.6001	0.986006	0.0552488	0.622896	0.25443	0.622896	0.25443	0.186168	0.0259963	-0.018684	0.0682614		0.64158
Koren 2010	FR-FCM-ZZE5	plate2-1	A08	plate2-1-A08	YBL006C	LDB7	ldb7	N	0	0	0	0	0	0	0	0	0	0	0	0	0	0	0	0	0	0	0	0	0	0	0	0	0	0	0	0	0	0.186168	0.0259963	-0.64158	-0.186168	diploid	0.64158
Koren 2010	FR-FCM-ZZE5	plate2-1	A09	plate2-1-A09	YBL007C	SLA1	sla1	Y	131	72501	143628	7.23	7.09	7.47	5.36	31.4	1.31	48.7	16.889	12.1185	70.9925	0.79437	0.146263	7.47	5.36	31.4	48.7	1.17067e-10	17.4975	12.5551	69.9475	54.0601	1.28571	0.786962	0.151532	0.786962	0.151532	0.186168	0.0259963	0.145382	-0.0346358		0.64158
Koren 2010	FR-FCM-ZZE5	plate2-1	A10	plate2-1-A10	YBL008W	HIR1	hir1	Y	41.7	74205	146793	6.85	6.84	17.7	15.3	49.9	-0.06	14.1	21.351	18.456	60.193	0.708685	0.184905	17.7	15.3	49.9	14.1	9.1735e-13	21.529	18.6098	59.8612	15.2426	0.406739	0.706257	0.186447	0.706257	0.186447	0.186168	0.0259963	0.0646766	0.000278324		0.64158
Soifer 2014	FR-FCM-ZZDC	large2_2	H10	large2_2-H10	YBL008W	HIR1	hir1	Y	42.9	64623	127694	4.59	4.26	17.4	21.4	43.4	-0.14	15.8	21.1679	26.0341	52.7981	0.63382	0.183319	17.4	21.4	43.4	15.8	4.90506e-13	21.3643	26.2756	52.3601	16.8935	0.537323	0.630422	0.18502	0.630422	0.18502	0.186168	0.0259963	-0.0111579	-0.00114813		0.64158
Soifer 2014	FR-FCM-ZZDD	special2_2	E06	special2_2-E06	YBL008W	HIR1	hir1	Y	17.2	62610	123656	4.57	4.23	22.2	23.9	44.1	0.058	7.91	24.612	26.4967	48.8914	0.611973	0.213146	22.2	23.9	44.1	7.91	5.40585e-13	24.7537	26.6492	48.5971	8.58864	0.360447	0.609739	0.214373	0.609739	0.214373	0.186168	0.0259963	-0.0318409	0.0282048		0.64158
Koren 2010	FR-FCM-ZZEZ	plate0-20	A05	plate0-20-A05	YBL008W-A	YBL008W-A	ybl008w-a	Y	41.7	72790	143537	6.93	6.31	18.3	16.7	45.4	1.84	14.8	22.7612	20.7711	56.4677	0.678483	0.197118	18.3	16.7	45.4	14.8	2.75593e-12	22.9976	20.9869	56.0155	16.4144	0.553944	0.675143	0.199165	0.675143	0.199165	0.186168	0.0259963	0.0335629	0.0129968		0.64158
Koren 2010	FR-FCM-ZZE5	plate2-1	A11	plate2-1-A11	YBL009W	ALK2	alk2	Y	4.76	70400	139349	6.89	6.74	25.7	21.5	49.6	0.96	1.1	26.5496	22.2107	51.2397	0.645145	0.229926	25.7	21.5	49.6	1.1	4.82564e-10	26.5725	22.2299	51.1975	1.20896	0.0516708	0.644838	0.230125	0.644838	0.230125	0.186168	0.0259963	0.00325766	0.0439566		0.64158
Soifer 2014	FR-FCM-ZZDD	special2_2	B07	special2_2-B07	YBL009W	ALK2	alk2	Y	3.42	61399	121528	4.61	4.47	17.2	24.1	43.8	-0.019	12.6	20.2115	28.3196	51.4689	0.615746	0.175037	17.2	24.1	43.8	12.6	1.02044e-14	20.3415	28.5018	51.1567	13.4533	0.38408	0.613275	0.176163	0.613275	0.176163	0.186168	0.0259963	-0.0283057	-0.0100055		0.64158
Koren 2010	FR-FCM-ZZE8	plate81	A09	plate81-A09	YBL010C	LAA2	laa2	Y	43.8	72940	144669	5.87	5.63	15.3	17.1	47.3	0.087	17.2	19.197	21.4555	59.3476	0.68946	0.166251	15.3	17.1	47.3	17.2	4.11756e-12	19.3597	21.6373	59.003	18.4414	0.42216	0.686829	0.16766	0.686829	0.16766	0.186168	0.0259963	0.0452484	-0.0185085		0.64158
Koren 2010	FR-FCM-ZZE5	plate2-1	B01	plate2-1-B01	YBL011W	SCT1	sct1	Y	43	74396	146746	6.39	6.53	16.9	14.5	50.4	0.056	15.7	20.6601	17.7262	61.6137	0.719438	0.178922	16.9	14.5	50.4	15.7	4.01362e-12	20.8418	17.882	61.2762	16.8338	0.413761	0.716971	0.180495	0.716971	0.180495	0.186168	0.0259963	0.0753905	-0.00567298		0.64158
Koren 2010	FR-FCM-ZZE5	plate2-1	B02	plate2-1-B02	YBL011W	SCT1	ybl012c	Y	24.8	75326	148883	6.85	7.05	19.1	15.7	53.4	-0.14	10.2	21.6553	17.8005	60.5442	0.713719	0.187541	19.1	15.7	53.4	10.2	9.15081e-13	21.7808	17.9036	60.3157	10.8821	0.280376	0.71206	0.188627	0.71206	0.188627	0.186168	0.0259963	0.0704801	0.0024588		0.64158
Koren 2010	FR-FCM-ZZE5	plate2-1	B03	plate2-1-B03	YBL013W	FMT1	fmt1	Y	7.43	72704	144278	7.36	7.16	22.6	20.6	51.2	1.35	2.74	23.9407	21.822	54.2373	0.662076	0.207332	22.6	20.6	51.2	2.74	5.35304e-10	23.9832	21.8608	54.1561	2.99282	0.099495	0.661477	0.2077	0.661477	0.2077	0.186168	0.0259963	0.0198963	0.021532		0.64158
Soifer 2014	FR-FCM-ZZDC	large2_2	A11	large2_2-A11	YBL013W	FMT1	fmt1	Y	57.2	67346	131971	6.19	6.08	15.9	19	46.8	0.06	16.2	19.4614	23.2558	57.2827	0.670135	0.168541	15.9	19	46.8	16.2	1.79277e-12	19.6171	23.4419	56.941	17.2098	0.41907	0.667496	0.169889	0.667496	0.169889	0.186168	0.0259963	0.0259155	-0.0162789		0.64158
Koren 2010	FR-FCM-ZZE5	plate2-1	B05	plate2-1-B05	YBL015W	ACH1	ach1	Y	33.8	71290	141658	7	6.92	16.8	16.7	51	-0.15	13.1	19.8817	19.7633	60.355	0.702959	0.17218	16.8	16.7	51	13.1	6.3855e-13	20.0111	19.892	60.097	13.982	0.31605	0.701025	0.173301	0.701025	0.173301	0.186168	0.0259963	0.0594448	-0.0128673		0.64158
Soifer 2014	FR-FCM-ZZDB	small4_2	F08	small4_2-F08	YBL015W	ACH1	ach1	Y	16.5	56167	112005	5.54	4.58	29.5	28	36.3	3.89	0.53	31.4499	29.8507	38.6994	0.544243	0.272364	29.5	28	36.3	0.53	1.49666e-11	31.4694	29.8693	38.6613	0.623616	0.0466629	0.54396	0.272533	0.54396	0.272533	0.186168	0.0259963	-0.0976205	0.0863651		0.64158
Koren 2010	FR-FCM-ZZE5	plate2-1	B06	plate2-1-B06	YBL016W	FUS3	fus3	Y	87.6	75077	146118	7.17	6.91	9.52	11.6	54.5	0.36	20.3	12.5893	15.3399	72.0709	0.783655	0.109026	9.52	11.6	54.5	20.3	2.45423e-10	12.6444	15.4071	71.9485	21.5073	0.150092	0.782707	0.109504	0.782707	0.109504	0.186168	0.0259963	0.141127	-0.0766644		0.64158
Soifer 2014	FR-FCM-ZZDA	s2	C07	s2-C07	YBL016W	FUS3	fus3	Y	73	65180	127411	4.83	4.52	7.8	18.5	49.3	0.2	21.9	10.3175	24.4709	65.2116	0.703704	0.0893518	7.8	18.5	49.3	21.9	1.35798e-13	10.3499	24.5479	65.1022	22.7048	0.137715	0.702771	0.089633	0.702771	0.089633	0.186168	0.0259963	0.061191	-0.0965353		0.64158
Soifer 2014	FR-FCM-ZZDC	large2_2	B11	large2_2-B11	YBL016W	FUS3	fus3	Y	215	70572	136192	6.8	6.46	7.11	12.3	51.9	0.087	26.2	9.97055	17.2486	72.7808	0.777661	0.0863475	7.11	12.3	51.9	26.2	1.73065e-13	10.0078	17.313	72.6793	27.1409	0.125848	0.776831	0.0866697	0.776831	0.0866697	0.186168	0.0259963	0.135251	-0.0994986	G1 constraints	0.64158
Soifer 2014	FR-FCM-ZZDD	special2_2	F06	special2_2-F06	YBL016W	FUS3	fus3	Y	47.5	63887	124511	4.75	4.25	9.47	18.9	51.9	0.26	17.3	11.7977	23.5455	64.6568	0.705556	0.102171	9.47	18.9	51.9	17.3	1.28648e-13	11.8339	23.6178	64.5483	17.9827	0.135335	0.704652	0.102485	0.704652	0.102485	0.186168	0.0259963	0.0630718	-0.0836836		0.64158
Koren 2010	FR-FCM-ZZE5	plate2-1	B07	plate2-1-B07	YBL017C	PEP1	pep1	Y	20.8	74852	148609	7.46	6.98	25.4	22.8	41.8	7.49	1.03	28.2222	25.3333	46.4444	0.605556	0.244412	25.4	22.8	41.8	1.03	1.12947e-10	28.2503	25.3585	46.3912	1.22963	0.0652008	0.605164	0.244654	0.605164	0.244654	0.186168	0.0259963	-0.0364167	0.0584862		0.64158
Soifer 2014	FR-FCM-ZZDC	large2_2	C11	large2_2-C11	YBL017C	PEP1	pep1	Y	88.8	67734	133586	6.01	5.65	14.7	19.6	43.4	-0.066	19.6	18.9189	25.2252	55.8559	0.653153	0.163843	14.7	19.6	43.4	19.6	1.156e-12	19.1014	25.4685	55.4301	20.9067	0.523198	0.649808	0.165423	0.649808	0.165423	0.186168	0.0259963	0.00822768	-0.0207454		0.64158
Koren 2010	FR-FCM-ZZE5	plate2-1	B09	plate2-1-B09	YBL019W	APN2	apn2	Y	40.5	73560	145296	7.44	7.32	15.9	14.1	52.1	0.078	15.4	19.3666	17.1742	63.4592	0.731425	0.16772	15.9	14.1	52.1	15.4	1.70878e-12	19.5115	17.3026	63.1859	16.42	0.334915	0.729416	0.168974	0.729416	0.168974	0.186168	0.0259963	0.087836	-0.0171939		0.64158
Soifer 2014	FR-FCM-ZZDB	small4_2	G08	small4_2-G08	YBL019W	APN2	apn2	Y	13.8	56554	112302	5.41	4.42	31	27.2	35.3	3.8	1.05	33.1551	29.0909	37.754	0.543316	0.287131	31	27.2	35.3	1.05	6.345e-10	33.2013	29.1314	37.6673	1.24811	0.106287	0.542679	0.287531	0.542679	0.287531	0.186168	0.0259963	-0.0989011	0.101363		0.64158
Koren 2010	FR-FCM-ZZE5	plate2-1	B11	plate2-1-B11	YBL021C	HAP3	hap3	Y	29.5	69337	138003	7.94	7.47	18.2	13.9	51.8	-0.092	13.9	21.6925	16.5673	61.7402	0.725864	0.187862	18.2	13.9	51.8	13.9	5.12394e-12	21.8746	16.7064	61.4189	14.9269	0.394587	0.723563	0.18944	0.723563	0.18944	0.186168	0.0259963	0.0819822	0.00327148		0.64158
Soifer 2014	FR-FCM-ZZDB	small4_2	H08	small4_2-H08	YBL021C	HAP3	hap3	Y	14.3	55938	111407	5.67	4.63	31.9	26.3	35.3	3.88	0.92	34.1176	28.1283	37.754	0.548128	0.295467	31.9	26.3	35.3	0.92	4.28568e-10	34.1621	28.165	37.673	1.10311	0.0993915	0.54754	0.295852	0.54754	0.295852	0.186168	0.0259963	-0.0940402	0.109684		0.64158
Koren 2010	FR-FCM-ZZE8	plate81	B09	plate81-B09	YBL022C	PIM1	pim1	Y	44.3	72566	143809	6.4	6.03	15.7	17.4	46.9	0.011	16.9	19.625	21.75	58.625	0.684375	0.169957	15.7	17.4	46.9	16.9	2.2521e-12	19.7956	21.939	58.2654	18.152	0.440581	0.681632	0.171435	0.681632	0.171435	0.186168	0.0259963	0.0400517	-0.0147337		0.64158
Koren 2010	FR-FCM-ZZE5	plate2-1	C02	plate2-1-C02	YBL024W	NCL1	ncl1	Y	77.4	76087	149819	6.98	7.24	13.7	15.5	47.9	-0.12	19.5	17.7691	20.1038	62.1271	0.710117	0.153885	13.7	15.5	47.9	19.5	1.46157e-12	17.9195	20.2739	61.8066	20.856	0.392748	0.707664	0.155187	0.707664	0.155187	0.186168	0.0259963	0.0660834	-0.0309809	G1 constraints	0.64158
Koren 2010	FR-FCM-ZZE5	plate2-1	C03	plate2-1-C03	YBL025W	RRN10	rrn10	Y	91.5	76076	149899	6.71	6.79	13.3	14.8	45.5	-0.09	22.7	18.0707	20.1087	61.8207	0.70856	0.156496	13.3	14.8	45.5	22.7	1.10122e-11	18.2651	20.325	61.4099	24.3857	0.503332	0.705424	0.15818	0.705424	0.15818	0.186168	0.0259963	0.0638438	-0.0279881	G1 constraints	0.64158
Soifer 2014	FR-FCM-ZZDC	large2_2	D11	large2_2-D11	YBL025W	RRN10	rrn10	Y	186	69348	135415	5.84	5.86	10.1	18.5	42.7	-0.32	26.1	14.1655	25.9467	59.8878	0.669705	0.122677	10.1	18.5	42.7	26.1	9.47726e-11	14.2742	26.1458	59.5801	27.3541	0.382288	0.667171	0.123618	0.667171	0.123618	0.186168	0.0259963	0.0255911	-0.0625502		0.64158
Koren 2010	FR-FCM-ZZE5	plate2-1	C05	plate2-1-C05	YBL027W	RPL19B	rpl19b	Y	70.4	76900	151016	6.65	6.89	11.7	17.3	48.2	0.7	18.7	15.1554	22.4093	62.4352	0.70013	0.13125	11.7	17.3	48.2	18.7	1.62806e-14	15.2433	22.5392	62.2175	19.9633	0.268293	0.698392	0.132011	0.698392	0.132011	0.186168	0.0259963	0.0568113	-0.0541576	G1 constraints	0.64158
Soifer 2014	FR-FCM-ZZD9	g22	F08	g22-F08	YBL027W	RPL19B	rpl19b	Y	24.3	63203	124539	9.46	7.52	27.7	29	35	7.32	-0.4	30.2072	31.6249	38.1679	0.532715	0.261602	27.5792	28.8735	34.8473	6.26706e-11	8.98803e-11	30.2072	31.6249	38.1679	7.55348e-11	5.90427e-11	0.532715	0.261602	0.532715	0.261602	0.186168	0.0259963	-0.108865	0.0754338		0.64158
Soifer 2014	FR-FCM-ZZDB	small4_2	D08	small4_2-D08	YBL027W	RPL19B	rpl19b	Y	16.9	61697	122515	5.15	3.81	24.9	37.4	31.6	3.68	0.059	26.5176	39.8296	33.6528	0.469116	0.229649	24.9	37.4	31.6	0.059	3.02787e-11	26.5188	39.8315	33.6497	0.0675433	0.00388819	0.469091	0.22966	0.469091	0.22966	0.186168	0.0259963	-0.172489	0.0434916		0.64158
Soifer 2014	FR-FCM-ZZDD	special2_2	C06	special2_2-C06	YBL027W	RPL19B	rpl19b	Y	47	66128	129614	6.78	6.07	21.3	17.3	47.8	0.51	12.1	24.6528	20.0231	55.3241	0.676505	0.213499	21.3	17.3	47.8	12.1	1.09145e-11	24.8828	20.21	54.9073	13.095	0.511394	0.673487	0.215491	0.673487	0.215491	0.186168	0.0259963	0.0319062	0.0293229		0.64158
Koren 2010	FR-FCM-ZZE5	plate2-1	C06	plate2-1-C06	YBL028C	YBL028C	ybl028c	Y	24.5	74073	147261	6.59	7.01	16.4	20.9	50.6	-0.35	9.59	18.6576	23.777	57.5654	0.668942	0.161579	16.4	20.9	50.6	9.59	3.82682e-10	18.7319	23.8717	57.3964	10.1946	0.207514	0.667623	0.162223	0.667623	0.162223	0.186168	0.0259963	0.026043	-0.0239454		0.64158
Soifer 2014	FR-FCM-ZZDD	special2_2	C07	special2_2-C07	YBL028C	YBL028C	ybl028c	Y	3.5	61544	122019	4.51	3.88	23.3	30.4	37.8	5.95	0.7	25.4645	33.224	41.3115	0.540437	0.220529	23.3	30.4	37.8	0.7	2.68429e-10	25.478	33.2417	41.2803	0.811923	0.0383043	0.540193	0.220646	0.540193	0.220646	0.186168	0.0259963	-0.101387	0.0344778		0.64158
Koren 2010	FR-FCM-ZZEZ	plate0-20	A06	plate0-20-A06	YBL029C-A	YBL029C-A	ybl029c-a	Y	34.1	72065	143410	6.88	6.59	18.4	19.5	44.4	2.91	11.6	22.3572	23.6938	53.949	0.651276	0.193619	18.4	19.5	44.4	11.6	6.67163e-13	22.527	23.8737	53.5993	13.014	0.428265	0.648628	0.195089	0.648628	0.195089	0.186168	0.0259963	0.0070479	0.00892104		0.64158
Koren 2010	FR-FCM-ZZE5	plate2-1	C07	plate2-1-C07	YBL029W	YBL029W	ybl029w	Y	29.9	75461	149777	6.34	6.4	15.9	20.1	50.2	-0.084	11.2	18.4455	23.3179	58.2367	0.674594	0.159743	15.9	20.1	50.2	11.2	8.14029e-15	18.5311	23.4261	58.0428	11.9079	0.237971	0.673083	0.160484	0.673083	0.160484	0.186168	0.0259963	0.0315031	-0.0256842		0.64158
Koren 2010	FR-FCM-ZZE5	plate2-1	C09	plate2-1-C09	YBL031W	SHE1	she1	Y	47.5	73122	145407	6.36	6.49	15.2	16.1	48.4	0.68	16.5	19.0715	20.2008	60.7277	0.702635	0.165164	15.2	16.1	48.4	16.5	2.7995e-13	19.2242	20.3625	60.4132	17.81	0.385243	0.700253	0.166487	0.700253	0.166487	0.186168	0.0259963	0.0586731	-0.0196814		0.64158
Soifer 2014	FR-FCM-ZZDB	small4_2	A09	small4_2-A09	YBL031W	SHE1	she1	N	18.9	57088	104973	40.8	18.2	56	7.77	33.9	-2.12	1.23	0	0	0	0	0	0	0	0	0	0	0	0	0	0	0	0	0	0	0	0.186168	0.0259963	-0.64158	-0.186168	odd	0.64158
Koren 2010	FR-FCM-ZZE5	plate2-1	C10	plate2-1-C10	YBL032W	HEK2	hek2	Y	62.1	74974	148224	6.62	6.83	12.3	14.8	50.5	-0.053	19	15.8505	19.0722	65.0773	0.730026	0.137269	12.3	14.8	50.5	19	6.5917e-14	15.9525	19.1949	64.8526	20.1823	0.275613	0.728289	0.138153	0.728289	0.138153	0.186168	0.0259963	0.0867082	-0.0480155		0.64158
Soifer 2014	FR-FCM-ZZDC	large2_2	E11	large2_2-E11	YBL032W	HEK2	hek2	Y	86.4	67809	133047	6.74	6.35	11.8	17.2	48.5	-0.31	20.3	15.2258	22.1935	62.5806	0.701935	0.131859	11.8	17.2	48.5	20.3	8.14029e-15	15.3223	22.3342	62.3435	21.2557	0.292106	0.700047	0.132695	0.700047	0.132695	0.186168	0.0259963	0.0584662	-0.0534733		0.64158
Koren 2010	FR-FCM-ZZE5	plate2-1	C11	plate2-1-C11	YBL033C	RIB1	rib1	Y	51.7	72453	142800	7.43	7.43	13.4	12.1	53.1	0.33	18.4	17.0483	15.3944	67.5573	0.760814	0.147643	13.4	12.1	53.1	18.4	5.25853e-13	17.1705	15.5047	67.3249	19.5453	0.284712	0.759101	0.1487	0.759101	0.1487	0.186168	0.0259963	0.117521	-0.0374678		0.64158
Soifer 2014	FR-FCM-ZZDA	s2	D07	s2-D07	YBL033C	RIB1	rib1	Y	14.9	63043	125350	4.65	4.07	21	30.1	40.3	2.05	4.55	22.9759	32.9322	44.0919	0.555799	0.198977	21	30.1	40.3	4.55	9.32149e-13	23.0402	33.0243	43.9354	5.0079	0.19264	0.554556	0.199534	0.554556	0.199534	0.186168	0.0259963	-0.0870248	0.013366		0.64158
Koren 2010	FR-FCM-ZZE5	plate2-1	D02	plate2-1-D02	YBL036C	YBL036C	ybl036c	Y	6.72	73610	146034	6.86	6.51	22.7	24.7	48.4	2.27	0.54	23.6952	25.7829	50.5219	0.623695	0.205206	22.7	24.7	48.4	0.54	5.46521e-10	23.7032	25.7915	50.5053	0.593881	0.0203463	0.623569	0.205275	0.623569	0.205275	0.186168	0.0259963	-0.0180115	0.0191071		0.64158
Soifer 2014	FR-FCM-ZZDB	small4_2	B09	small4_2-B09	YBL036C	YBL036C	ybl036c	N	17.2	34171	65753	19.6	15.1	32.5	23.9	39.5	-0.27	0.68	0	0	0	0	0	0	0	0	0	0	0	0	0	0	0	0	0	0	0	0.186168	0.0259963	-0.64158	-0.186168	odd	0.64158
Koren 2010	FR-FCM-ZZE5	plate2-1	D03	plate2-1-D03	YBL037W	APL3	apl3	Y	5.19	70760	140558	7.35	7.33	25.2	24.3	46.1	1.06	1.46	26.3598	25.4184	48.2218	0.614017	0.228283	25.2	24.3	46.1	1.46	1.22547e-10	26.39	25.4475	48.1625	1.61683	0.0725835	0.613575	0.228544	0.613575	0.228544	0.186168	0.0259963	-0.0280054	0.0423759		0.64158
Koren 2010	FR-FCM-ZZE5	plate2-1	D04	plate2-1-D04	YBL038W	MRPL16	mrpl16	Y	26.2	74126	146577	6.64	6.93	17.5	17.7	52	-0.047	10.8	20.0688	20.2982	59.633	0.696674	0.173801	17.5	17.7	52	10.8	2.46274e-13	20.1748	20.4054	59.4198	11.488	0.261178	0.695072	0.174719	0.695072	0.174719	0.186168	0.0259963	0.0534916	-0.0114491		0.64158
Soifer 2014	FR-FCM-ZZDC	large2_2	F11	large2_2-F11	YBL038W	MRPL16	mrpl16	Y	80.6	66257	130739	6.76	6.89	14.4	18.7	45.6	-0.5	19.1	18.2973	23.7611	57.9416	0.670902	0.15846	14.4	18.7	45.6	19.1	2.13931e-13	18.4553	23.9662	57.5785	20.2183	0.44586	0.668062	0.159827	0.668062	0.159827	0.186168	0.0259963	0.0264812	-0.026341		0.64158
Soifer 2014	FR-FCM-ZZDD	special2_2	G06	special2_2-G06	YBL038W	MRPL16	mrpl16	Y	23.2	61546	121756	4.62	4.52	18.8	24.7	43.8	-0.088	10.7	21.5349	28.2932	50.1718	0.609393	0.186498	18.8	24.7	43.8	10.7	5.0243e-14	21.6657	28.4651	49.8692	11.4561	0.371769	0.607021	0.187631	0.607021	0.187631	0.186168	0.0259963	-0.0345597	0.00146244		0.64158
Koren 2010	FR-FCM-ZZE5	plate2-1	D05	plate2-1-D05	YBL039C	URA7	ura7	Y	34.1	70582	139764	7.48	7.26	9.61	26.8	46.8	-0.21	14.3	11.5491	32.2077	56.2432	0.620178	0.100018	9.61	26.8	46.8	14.3	7.61351e-14	11.5761	32.283	56.1409	14.8644	0.129961	0.619289	0.100252	0.619289	0.100252	0.186168	0.0259963	-0.0222912	-0.0859162		0.64158
Soifer 2014	FR-FCM-ZZD9	g22	H08	g22-H08	YBL039C	URA7	ura7	Y	29.8	60928	121517	7	5.74	11.6	48.2	31.7	5.56	0.12	12.6776	52.6776	34.6448	0.409836	0.109791	11.6	48.2	31.7	0.12	1.09087e-11	12.6779	52.6787	34.6434	0.133115	0.00181876	0.409823	0.109794	0.409823	0.109794	0.186168	0.0259963	-0.231757	-0.0763747		0.64158
Koren 2010	FR-FCM-ZZE5	plate2-1	D08	plate2-1-D08	YBL042C	FUI1	fui1	Y	38.5	71747	141421	7.11	6.92	20.3	16.7	46.9	0.38	13.1	24.1955	19.9046	55.8999	0.679976	0.209539	20.3	16.7	46.9	13.1	6.68863e-12	24.4378	20.104	55.4582	14.3629	0.541845	0.676771	0.211638	0.676771	0.211638	0.186168	0.0259963	0.0351904	0.0254695		0.64158
Koren 2010	FR-FCM-ZZE5	plate2-1	D09	plate2-1-D09	YBL043W	ECM13	ecm13	Y	29	73129	144907	6.81	6.79	17.2	15.9	52.4	-0.082	12.4	20.117	18.5965	61.2865	0.71345	0.174218	17.2	15.9	52.4	12.4	3.66266e-13	20.2424	18.7124	61.0452	13.2072	0.295711	0.711664	0.175304	0.711664	0.175304	0.186168	0.0259963	0.0700833	-0.010864		0.64158
Soifer 2014	FR-FCM-ZZDC	large2_2	G11	large2_2-G11	YBL043W	ECM13	ecm13	Y	97.8	67051	132422	5.74	5.32	14.2	20.4	41.7	-0.28	21.2	18.6107	26.7366	54.6527	0.639581	0.161174	14.2	20.4	41.7	21.2	1.42871e-12	18.8022	27.0116	54.1862	22.5404	0.574399	0.635873	0.162832	0.635873	0.162832	0.186168	0.0259963	-0.00570751	-0.0233364		0.64158
Koren 2010	FR-FCM-ZZE5	plate2-1	D10	plate2-1-D10	YBL044W	YBL044W	ybl044w	Y	40.6	74850	147851	6.86	7.01	15.4	16.1	51.7	-0.045	14.1	18.5096	19.351	62.1394	0.713942	0.160298	15.4	16.1	51.7	14.1	5.20153e-10	18.623	19.4695	61.9075	15.0119	0.284083	0.71219	0.16128	0.71219	0.16128	0.186168	0.0259963	0.0706096	-0.0248883		0.64158
Koren 2010	FR-FCM-ZZE5	plate2-1	D11	plate2-1-D11	YBL045C	COR1	cor1	Y	40.9	72322	143240	7.22	7.37	14.6	16.8	50.8	-0.28	15.2	17.7616	20.438	61.8005	0.706813	0.15382	14.6	16.8	50.8	15.2	1.59872e-14	17.8706	20.5634	61.566	16.1206	0.287383	0.705013	0.154764	0.705013	0.154764	0.186168	0.0259963	0.0634328	-0.0314046		0.64158
Koren 2010	FR-FCM-ZZE8	plate81	D09	plate81-D09	YBL046W	PSY4	psy4	Y	44.9	73895	146546	6.27	5.92	14.9	18.4	46.9	-0.079	16.6	18.5786	22.9426	58.4788	0.677681	0.160895	14.9	18.4	46.9	16.6	9.54933e-13	18.7193	23.1164	58.1644	17.7715	0.385827	0.67524	0.162113	0.67524	0.162113	0.186168	0.0259963	0.0336595	-0.0240548		0.64158
Koren 2010	FR-FCM-ZZE5	plate2-1	E01	plate2-1-E01	YBL047C	EDE1	ede1	Y	6.04	75589	149615	6.76	6.67	23.9	19.8	47.7	4.11	3.2	26.1488	21.663	52.1882	0.652626	0.226455	23.9	19.8	47.7	3.2	5.89135e-13	26.2165	21.7191	52.0643	3.63232	0.151922	0.651726	0.227042	0.651726	0.227042	0.186168	0.0259963	0.0101456	0.0408736		0.64158
Koren 2010	FR-FCM-ZZE5	plate2-1	E02	plate2-1-E02	YBL048W	RRT1	rrt1	Y	35.8	74781	148269	6.35	6.4	16.6	19.3	49	-0.088	12.2	19.5524	22.7326	57.715	0.674912	0.169329	16.6	19.3	49	12.2	9.32545e-14	19.6661	22.8648	57.4691	13.0699	0.301424	0.673021	0.170313	0.673021	0.170313	0.186168	0.0259963	0.031441	-0.0158547		0.64158
Soifer 2014	FR-FCM-ZZDC	large2_2	H11	large2_2-H11	YBL048W	RRT1	rrt1	Y	87.7	67607	133120	5.56	5.48	14.5	19.6	43.7	-0.23	20	18.6375	25.1928	56.1697	0.654884	0.161406	14.5	19.6	43.7	20	1.00197e-12	18.815	25.4327	55.7522	21.2004	0.513173	0.651597	0.162943	0.651597	0.162943	0.186168	0.0259963	0.010017	-0.0232252		0.64158
Koren 2010	FR-FCM-ZZE5	plate2-1	E03	plate2-1-E03	YBL049W	MOH1	moh1	Y	27.8	73241	145272	6.69	6.52	17.8	19.5	49.7	-0.12	10.4	20.4598	22.4138	57.1264	0.673563	0.177187	17.8	19.5	49.7	10.4	6.09422e-14	20.5684	22.5328	56.8988	11.1493	0.278851	0.67183	0.178127	0.67183	0.178127	0.186168	0.0259963	0.0302499	-0.00804081		0.64158
Koren 2010	FR-FCM-ZZE5	plate2-1	E05	plate2-1-E05	YBL051C	PIN4	pin4	Y	30.9	71768	142345	7.08	6.88	14.5	17.5	52.2	-0.052	13.2	17.2209	20.7838	61.9952	0.706057	0.149137	14.5	17.5	52.2	13.2	7.53644e-15	17.3046	20.8849	61.8104	13.9707	0.226682	0.704628	0.149863	0.704628	0.149863	0.186168	0.0259963	0.0630472	-0.0363056		0.64158
Koren 2010	FR-FCM-ZZE5	plate2-1	E06	plate2-1-E06	YBL052C	SAS3	sas3	Y	17.3	72664	144640	7.39	7.49	18.8	20	50.7	-0.065	8.25	21.0056	22.3464	56.648	0.671508	0.181914	18.8	20	50.7	8.25	2.5619e-14	21.0962	22.4427	56.4611	8.83301	0.228982	0.670092	0.182698	0.670092	0.182698	0.186168	0.0259963	0.0285116	-0.00347012		0.64158
Koren 2010	FR-FCM-ZZE5	plate2-1	E07	plate2-1-E07	YBL052C	SAS3	ybl053w	Y	20.7	73330	145723	6.2	6.22	19	20	49.8	0.18	8.81	21.3964	22.5225	56.0811	0.667793	0.185298	19	20	49.8	8.81	1.1099e-13	21.4998	22.6313	55.8689	9.46314	0.25991	0.666188	0.186193	0.666188	0.186193	0.186168	0.0259963	0.0246074	2.52424e-05		0.64158
Koren 2010	FR-FCM-ZZE5	plate2-1	E08	plate2-1-E08	YBL054W	TOD6	tod6	Y	24.4	72241	143440	6.73	6.91	17.2	16.9	53.5	0.06	10.5	19.6347	19.2922	61.0731	0.708904	0.170042	17.2	16.9	53.5	10.5	2.00972e-14	19.7305	19.3864	60.8831	11.1369	0.232606	0.707484	0.170871	0.707484	0.170871	0.186168	0.0259963	0.0659035	-0.0152971		0.64158
Soifer 2014	FR-FCM-ZZDD	special2_2	D07	special2_2-D07	YBL054W	TOD6	tod6	Y	2.69	60207	119294	4.41	4.31	16.7	25.1	47.1	-0.0039	9.22	18.7852	28.234	52.9809	0.623735	0.162684	16.7	25.1	47.1	9.22	8.54494e-11	18.8573	28.3424	52.8004	9.74312	0.222535	0.62229	0.163309	0.62229	0.163309	0.186168	0.0259963	-0.0192902	-0.0228596		0.64158
Koren 2010	FR-FCM-ZZE5	plate2-1	E09	plate2-1-E09	YBL055C	YBL055C	ybl055c	Y	9.79	73071	144330	7.41	7.15	26.4	21.3	45.3	4.68	1.1	28.3871	22.9032	48.7097	0.629032	0.245839	26.4	21.3	45.3	1.1	6.25764e-10	28.4166	22.927	48.6563	1.27166	0.0654605	0.628646	0.246095	0.628646	0.246095	0.186168	0.0259963	-0.0129339	0.0599269		0.64158
Koren 2010	FR-FCM-ZZE5	plate2-1	E10	plate2-1-E10	YBL056W	PTC3	ptc3	Y	42	75263	148085	6.78	6.91	17	13.5	52	0.019	15.2	20.6061	16.3636	63.0303	0.733333	0.178454	17	13.5	52	15.2	4.44375e-12	20.7788	16.5008	62.7204	16.2599	0.380423	0.731098	0.17995	0.731098	0.17995	0.186168	0.0259963	0.0895174	-0.00621846		0.64158
Koren 2010	FR-FCM-ZZE5	plate2-1	E11	plate2-1-E11	YBL057C	PTH2	pth2	Y	34.8	71113	140731	7.14	7.17	15.7	15.4	51.6	-0.098	14.8	18.9843	18.6215	62.3942	0.718863	0.164409	15.7	15.4	51.6	14.8	2.03569e-13	19.114	18.7488	62.1373	15.7551	0.314693	0.716942	0.165532	0.716942	0.165532	0.186168	0.0259963	0.0753621	-0.0206362		0.64158
Koren 2010	FR-FCM-ZZE8	plate81	E09	plate81-E09	YBL058W	SHP1	shp1	Y	4.96	72889	144979	6.28	5.92	22.2	25.3	49.2	0.51	0.93	22.9576	26.1634	50.879	0.623578	0.198819	22.2	25.3	49.2	0.93	2.3728e-12	22.9699	26.1774	50.8527	1.00564	0.0322678	0.623376	0.198925	0.623376	0.198925	0.186168	0.0259963	-0.018204	0.012757		0.64158
Koren 2010	FR-FCM-ZZE5	plate2-1	F01	plate2-1-F01	YBL059W	YBL059W	ybl059w	Y	40.1	76010	150054	6.92	6.89	15.5	14.9	52.5	0.22	14.4	18.6972	17.9735	63.3293	0.726779	0.161923	15.5	14.9	52.5	14.4	1.30846e-10	18.8172	18.0888	63.094	15.3429	0.288235	0.725026	0.162962	0.725026	0.162962	0.186168	0.0259963	0.0834456	-0.0232064		0.64158
Koren 2010	FR-FCM-ZZE5	plate2-1	F02	plate2-1-F02	YBL060W	YEL1	yel1	Y	4.25	73860	146385	6.75	6.65	21.9	23.8	51.8	0.1	1.18	22.4615	24.4103	53.1282	0.64359	0.194523	21.9	23.8	51.8	1.18	1.04073e-11	22.476	24.426	53.098	1.25941	0.0369991	0.64336	0.194648	0.64336	0.194648	0.186168	0.0259963	0.00177975	0.00847972		0.64158
Koren 2010	FR-FCM-ZZE5	plate2-1	F03	plate2-1-F03	YBL061C	SKT5	skt5	Y	8.61	69720	139008	7.62	7.02	22.8	27.3	41.9	5.22	0.96	24.7826	29.6739	45.5435	0.579348	0.214624	22.8	27.3	41.9	0.96	3.09927e-10	24.7996	29.6942	45.5062	1.10038	0.0456998	0.57906	0.214771	0.57906	0.214771	0.186168	0.0259963	-0.0625204	0.0286023		0.64158
Koren 2010	FR-FCM-ZZE5	plate2-1	F04	plate2-1-F04	YBL061C	SKT5	ybl062w	Y	73	70053	139315	7.07	6.97	15.6	15.1	44.1	-0.13	21.8	20.8556	20.1872	58.9572	0.69385	0.180615	15.6	15.1	44.1	21.8	6.31111e-11	21.144	20.4663	58.3897	23.6234	0.695118	0.689617	0.183112	0.689617	0.183112	0.186168	0.0259963	0.0480365	-0.00305579	G1 constraints	0.64158
Soifer 2014	FR-FCM-ZZD9	g22	G08	g22-G08	YBL061C	SKT5	skt5	Y	21.6	57665	114496	7.42	5.96	24.9	33.4	31.1	8.22	0.23	27.8523	37.3602	34.7875	0.487136	0.241208	24.9	33.4	31.1	0.23	5.84847e-10	27.8584	37.3683	34.7734	0.278201	0.0173536	0.487025	0.241261	0.487025	0.241261	0.186168	0.0259963	-0.154555	0.0550924		0.64158
Soifer 2014	FR-FCM-ZZDC	large2_3	A01	large2_3-A01	YBL061C	SKT5	skt5	Y	12.1	60247	119429	5.3	4.42	23.6	28.3	41.9	2.27	2.07	25.1599	30.1706	44.6695	0.572495	0.217891	23.6	28.3	41.9	2.07	2.36115e-12	25.1976	30.2158	44.5866	2.30556	0.101678	0.571854	0.218218	0.571854	0.218218	0.186168	0.0259963	-0.0697262	0.0320495		0.64158
Koren 2010	FR-FCM-ZZE5	plate2-1	F05	plate2-1-F05	YBL063W	KIP1	kip1	Y	20	72316	143284	6.81	6.89	18.4	17.6	53.2	0.12	8.82	20.6278	19.7309	59.6413	0.699552	0.178642	18.4	17.6	53.2	8.82	7.04298e-14	20.7197	19.8188	59.4615	9.40179	0.22023	0.698213	0.179438	0.698213	0.179438	0.186168	0.0259963	0.0566327	-0.00673036		0.64158
Koren 2010	FR-FCM-ZZE5	plate2-1	F06	plate2-1-F06	YBL064C	PRX1	prx1	Y	27	73718	146402	6.94	6.84	19.5	16.1	51.1	0.15	10.9	22.4913	18.5698	58.9389	0.701845	0.194781	19.5	16.1	51.1	10.9	1.29203e-12	22.6452	18.6968	58.6579	11.7717	0.344604	0.699805	0.196113	0.699805	0.196113	0.186168	0.0259963	0.0582251	0.00994525		0.64158
Soifer 2014	FR-FCM-ZZDC	large2_3	B01	large2_3-B01	YBL064C	PRX1	prx1	Y	54.9	63052	125429	7.95	5.49	20.9	19.2	40.7	0.16	16.7	25.8663	23.7624	50.3713	0.633045	0.224009	20.9	19.2	40.7	16.7	2.35312e-13	26.2688	24.1321	49.5992	18.3977	0.94591	0.627336	0.227494	0.627336	0.227494	0.186168	0.0259963	-0.0142447	0.0413258		0.64158
Koren 2010	FR-FCM-ZZE5	plate2-1	F07	plate2-1-F07	YBL066C	SEF1	ybl065w	Y	21.8	73046	144383	7.42	6.62	26.1	22.2	41.4	8.28	0.62	29.097	24.7492	46.1538	0.607023	0.251987	26.1	22.2	41.4	0.62	6.67458e-11	29.1156	24.765	46.1194	0.75003	0.0422934	0.606772	0.252149	0.606772	0.252149	0.186168	0.0259963	-0.0348087	0.0659805		0.64158
Koren 2010	FR-FCM-ZZE5	plate2-1	F08	plate2-1-F08	YBL066C	SEF1	sef1	Y	20.5	74928	148550	6.48	6.6	18.1	19.6	51.4	-0.084	8.69	20.3143	21.9978	57.688	0.678451	0.175927	18.1	19.6	51.4	8.69	2.54237e-10	20.4007	22.0913	57.508	9.27229	0.220475	0.677084	0.176675	0.677084	0.176675	0.186168	0.0259963	0.0355032	-0.00949336		0.64158
Soifer 2014	FR-FCM-ZZDC	large2_3	C01	large2_3-C01	YBL066C	SEF1	ybl065w	Y	41	62055	122704	4.97	4.76	16.7	21.9	42.7	-0.21	16.7	20.5412	26.9373	52.5215	0.627921	0.177892	16.7	21.9	42.7	16.7	3.42924e-13	20.7325	27.1881	52.0794	17.8062	0.543108	0.624457	0.179549	0.624457	0.179549	0.186168	0.0259963	-0.0171238	-0.00661969		0.64158
Koren 2010	FR-FCM-ZZE5	plate2-1	F09	plate2-1-F09	YBL067C	UBP13	ubp13	N	0	0	0	0	0	0	0	0	0	0	0	0	0	0	0	0	0	0	0	0	0	0	0	0	0	0	0	0	0	0.186168	0.0259963	-0.64158	-0.186168	small number of events	0.64158
Koren 2010	FR-FCM-ZZE5	plate2-1	F10	plate2-1-F10	YBL068W	PRS4	prs4	Y	38.8	73860	147210	6.83	6.75	15.4	17.7	50.2	-0.12	13.7	18.4874	21.2485	60.2641	0.695078	0.160106	15.4	17.7	50.2	13.7	3.50129e-10	18.597	21.3744	60.0286	14.6297	0.288662	0.693271	0.161054	0.693271	0.161054	0.186168	0.0259963	0.0516905	-0.0251138		0.64158
Soifer 2014	FR-FCM-ZZDB	small4_2	C09	small4_2-C09	YBL068W	PRS4	prs4	N	21.2	28546	55769	20.1	15	31	25.5	37.8	1.1	0.48	0	0	0	0	0	0	0	0	0	0	0	0	0	0	0	0	0	0	0	0.186168	0.0259963	-0.64158	-0.186168	odd	0.64158
Koren 2010	FR-FCM-ZZE5	plate2-1	F11	plate2-1-F11	YBL069W	AST1	ast1	Y	38.5	70281	138948	7.45	7.25	15.1	12.9	53.4	-0.086	16.4	18.5504	15.8477	65.602	0.748771	0.160651	15.1	12.9	53.4	16.4	6.57763e-13	18.6866	15.964	65.3494	17.3757	0.309684	0.746927	0.161831	0.746927	0.161831	0.186168	0.0259963	0.105346	-0.0243376		0.64158
Koren 2010	FR-FCM-ZZE8	plate81	F09	plate81-F09	YBL069W	AST1	ybl070c	Y	34	72958	144763	5.98	6.07	16.4	16.6	49.2	0.2	14.9	19.9513	20.1946	59.854	0.698297	0.172784	16.4	16.6	49.2	14.9	8.66913e-13	20.1048	20.35	59.5451	15.9914	0.378316	0.695975	0.174113	0.695975	0.174113	0.186168	0.0259963	0.0543951	-0.0120552		0.64158
Koren 2010	FR-FCM-ZZE5	plate2-1	G01	plate2-1-G01	YBL071C	YBL071C	ybl071c	Y	4.42	72794	144124	6.94	6.38	25.3	22.2	50	1.15	0.26	25.9487	22.7692	51.2821	0.642564	0.224722	25.3	22.2	50	0.26	1.21779e-11	25.9537	22.7736	51.2727	0.285166	0.0115022	0.642495	0.224766	0.642495	0.224766	0.186168	0.0259963	0.000914904	0.0385975		0.64158
Koren 2010	FR-FCM-ZZEZ	plate0-20	A08	plate0-20-A08	YBL071C-B	YBL071C-B	ybl071c-b	Y	13.6	76886	148794	8.74	6.26	53.3	13.4	26.3	5.69	0.44	57.3118	14.4086	28.2796	0.569355	0.496335	53.3	13.4	26.3	0.44	1.99536e-11	57.4457	14.4423	28.112	0.702822	0.217061	0.568349	0.497494	0.568349	0.497494	0.186168	0.0259963	-0.0732314	0.311326		0.64158
Soifer 2014	FR-FCM-ZZD8	g11	D04	g11-D04	YBL071C-B	YBL071C-B	ybl071c-b	Y	13.2	63916	124383	6.12	4.15	39.2	17	37	-0.31	5.81	42.0601	18.2403	39.6996	0.607296	0.364251	39.2	17	37	5.81	2.90886e-10	42.6513	18.4967	38.8519	7.17295	1.06479	0.601776	0.369371	0.601776	0.369371	0.186168	0.0259963	-0.0398044	0.183203		0.64158
Koren 2010	FR-FCM-ZZEZ	plate0-20	A09	plate0-20-A09	YBL071W-A	KTI11	kti11	Y	73.1	75714	149029	6.88	6	20.2	12.6	38.5	1.52	23.3	28.331	17.6718	53.9972	0.681627	0.245354	20.2	12.6	38.5	23.3	2.59098e-10	29.2226	18.228	52.5494	26.9297	1.78901	0.671607	0.253075	0.671607	0.253075	0.186168	0.0259963	0.0300266	0.0669072		0.64158
Koren 2010	FR-FCM-ZZE5	plate2-1	G02	plate2-1-G02	YBL072C	RPS8A	rps8a	Y	58.6	73781	145705	7.51	6.85	13.3	16.6	51.2	-0.12	15.5	16.3995	20.4686	63.1319	0.713317	0.142024	13.3	16.6	51.2	15.5	1.03457e-13	16.4876	20.5785	62.934	16.4939	0.242937	0.711778	0.142786	0.711778	0.142786	0.186168	0.0259963	0.0701973	-0.0433818		0.64158
Soifer 2014	FR-FCM-ZZDB	small4_2	E08	small4_2-E08	YBL072C	RPS8A	rps8a	Y	15.5	56049	110883	5.75	4.84	30.2	27.8	34.5	4.86	0.83	32.6486	30.0541	37.2973	0.536216	0.282746	30.2	27.8	34.5	0.83	2.05315e-12	32.6837	30.0863	37.2299	0.995678	0.0825247	0.535718	0.283049	0.535718	0.283049	0.186168	0.0259963	-0.105862	0.0968811		0.64158
Soifer 2014	FR-FCM-ZZDD	special2_2	D06	special2_2-D06	YBL072C	RPS8A	rps8a	Y	18.6	62300	122845	5.03	4.37	17.8	30.9	44.8	3.42	1.35	19.0374	33.0481	47.9144	0.574332	0.164869	17.8	30.9	44.8	1.35	2.86739e-14	19.0478	33.0661	47.8861	1.47688	0.0351104	0.5741	0.164959	0.5741	0.164959	0.186168	0.0259963	-0.0674803	-0.0212096		0.64158
Koren 2010	FR-FCM-ZZE5	plate2-1	G05	plate2-1-G05	YBL075C	SSA3	ssa3	Y	18.3	71999	143266	6.39	6.6	17.7	20.7	51	-0.099	8.35	19.7987	23.1544	57.047	0.669463	0.171461	17.7	20.7	51	8.35	4.53076e-10	19.875	23.2436	56.8814	8.89351	0.203057	0.668189	0.172123	0.668189	0.172123	0.186168	0.0259963	0.0266082	-0.0140457		0.64158
Soifer 2014	FR-FCM-ZZDB	small4_2	D09	small4_2-D09	YBL075C	SSA3	ssa3	N	20.3	38144	72565	13.2	12	35.9	19.8	37.8	4.21	0.48	0	0	0	0	0	0	0	0	0	0	0	0	0	0	0	0	0	0	0	0.186168	0.0259963	-0.64158	-0.186168	odd	0.64158
Koren 2010	FR-FCM-ZZE5	plate2-1	G08	plate2-1-G08	YBL078C	ATG8	atg8	Y	32.5	74331	147712	6.68	6.71	17	16.8	52.1	-0.025	11.6	19.7905	19.5576	60.6519	0.705471	0.17139	17	16.8	52.1	11.6	1.15845e-13	19.9013	19.6672	60.4316	12.3881	0.269882	0.703822	0.17235	0.703822	0.17235	0.186168	0.0259963	0.0622417	-0.0138181		0.64158
Soifer 2014	FR-FCM-ZZDB	small4_2	E09	small4_2-E09	YBL078C	ATG8	atg8	N	17	33196	64690	10.4	9.01	29.2	18.6	45.6	4.28	1.47	0	0	0	0	0	0	0	0	0	0	0	0	0	0	0	0	0	0	0	0.186168	0.0259963	-0.64158	-0.186168	odd	0.64158
Koren 2010	FR-FCM-ZZE5	plate2-1	G09	plate2-1-G09	YBL079W	NUP170	nup170	Y	46.1	72586	143680	7.39	6.66	22.1	14.4	46.2	-0.038	14.3	26.7231	17.4123	55.8646	0.692261	0.231429	22.1	14.4	46.2	14.3	3.22117e-12	27.0943	17.6542	55.2515	15.9102	0.756343	0.687987	0.234643	0.687987	0.234643	0.186168	0.0259963	0.0464065	0.048475		0.64158
Koren 2010	FR-FCM-ZZE5	plate2-1	G10	plate2-1-G10	YBL080C	PET112	pet112	Y	39.1	74514	149157	10.6	6.68	16	26.8	38.9	1.07	14.7	19.5838	32.8029	47.6132	0.574051	0.169601	16	26.8	38.9	14.7	5.63595e-12	19.7276	33.0437	47.2287	15.8664	0.475867	0.570925	0.170846	0.570925	0.170846	0.186168	0.0259963	-0.0706551	-0.0153224	doublet peaks	0.64158
Soifer 2014	FR-FCM-ZZD9	g22	A09	g22-A09	YBL080C	PET112	pet112	Y	39.8	60493	119438	6	6.17	17.4	19.8	46.1	0.3	14.6	20.8884	23.7695	55.3421	0.657863	0.180898	17.4	19.8	46.1	14.6	1.1132e-12	21.0597	23.9644	54.9759	15.6053	0.448853	0.655057	0.182382	0.655057	0.182382	0.186168	0.0259963	0.013477	-0.00378626		0.64158
Koren 2010	FR-FCM-ZZE5	plate2-1	G11	plate2-1-G11	YBL081W	YBL081W	ybl081w	Y	45.3	71508	141208	7.3	6.98	17.5	13	49.7	-0.012	17	21.8204	16.2095	61.9701	0.728803	0.188971	17.5	13	49.7	17	3.44758e-11	22.0596	16.3872	61.5532	18.3843	0.512404	0.72583	0.191042	0.72583	0.191042	0.186168	0.0259963	0.0842499	0.00487379		0.64158
Soifer 2014	FR-FCM-ZZDC	large2_3	D01	large2_3-D01	YBL081W	YBL081W	ybl081w	Y	49.1	63761	125412	5.08	4.31	19.6	19.7	41.5	0.03	17	24.2574	24.3812	51.3614	0.634901	0.210075	19.6	19.7	41.5	17	9.29977e-12	24.5904	24.7159	50.6937	18.5012	0.817723	0.629889	0.212959	0.629889	0.212959	0.186168	0.0259963	-0.0116911	0.026791		0.64158
Koren 2010	FR-FCM-ZZE5	plate2-1	H01	plate2-1-H01	YBL082C	ALG3	ybl083c	Y	32.8	75520	150046	6.73	6.5	17.4	17.2	51.4	0.14	11.1	20.2326	20	59.7674	0.698837	0.175219	17.4	17.2	51.4	11.1	1.21001e-13	20.346	20.1121	59.5419	11.9252	0.276182	0.697149	0.176201	0.697149	0.176201	0.186168	0.0259963	0.0555689	-0.00996706		0.64158
Koren 2010	FR-FCM-ZZE8	plate81	G09	plate81-G09	YBL082C	ALG3	alg3	Y	72.3	73678	146539	5.9	5.82	11.8	13.6	47.2	0.13	23.3	16.2534	18.7328	65.0138	0.731405	0.140759	11.8	13.6	47.2	23.3	3.08513e-12	16.3989	18.9004	64.7007	24.9676	0.383762	0.729001	0.142019	0.729001	0.142019	0.186168	0.0259963	0.0874211	-0.0441497		0.64158
Soifer 2014	FR-FCM-ZZDA	s2	E07	s2-E07	YBL082C	ALG3	alg3	Y	16.2	62397	125014	4.75	4.04	20.5	31.2	43	1.63	1.46	21.6473	32.9461	45.4065	0.562302	0.187471	20.5	31.2	43	1.46	5.96227e-10	21.6638	32.9712	45.3651	1.59307	0.0511612	0.561969	0.187614	0.561969	0.187614	0.186168	0.0259963	-0.0796109	0.00144537		0.64158
Koren 2010	FR-FCM-ZZE5	plate2-1	H03	plate2-1-H03	YBL085W	BOI1	boi1	Y	24.9	71675	141825	6.75	6.83	17.3	16.1	52.4	0.056	11.9	20.1632	18.7646	61.0723	0.711538	0.174618	17.3	16.1	52.4	11.9	6.5712e-13	20.2839	18.8769	60.8392	12.7028	0.285495	0.709811	0.175664	0.709811	0.175664	0.186168	0.0259963	0.0682311	-0.0105047		0.64158
Soifer 2014	FR-FCM-ZZDB	small4_2	F09	small4_2-F09	YBL085W	BOI1	boi1	N	16	37598	72883	9.68	8.98	37.9	17.3	39.1	4.24	0.75	0	0	0	0	0	0	0	0	0	0	0	0	0	0	0	0	0	0	0	0.186168	0.0259963	-0.64158	-0.186168	odd	0.64158
Koren 2010	FR-FCM-ZZE5	plate2-1	H04	plate2-1-H04	YBL086C	YBL086C	ybl086c	Y	32.7	74449	147099	6.83	6.88	16.3	16.1	52.9	0.07	12.3	19.109	18.8746	62.0164	0.715709	0.165489	16.3	16.1	52.9	12.3	6.40475e-15	19.2153	18.9795	61.8053	13.0856	0.258606	0.714129	0.166409	0.714129	0.166409	0.186168	0.0259963	0.0725486	-0.0197593		0.64158
Koren 2010	FR-FCM-ZZE5	plate2-1	H05	plate2-1-H05	YBL087C	RPL23A	rpl23a	Y	28.2	70400	138693	6.45	6.45	24.9	14.7	46.5	-0.057	11.6	28.9199	17.0732	54.007	0.684669	0.250453	24.9	14.7	46.5	11.6	4.89476e-10	29.2902	17.2918	53.418	12.9873	0.729234	0.680631	0.25366	0.680631	0.25366	0.186168	0.0259963	0.0390508	0.0674921		0.64158
Soifer 2014	FR-FCM-ZZD8	g12	G08	g12-G08	YBL087C	RPL23A	rpl23a	Y	50.4	62823	123722	4.63	4.24	22.6	18.5	38.3	-0.13	18.6	28.4635	23.2997	48.2368	0.624685	0.246501	22.6	18.5	38.3	18.6	1.31114e-13	29.0937	23.8156	47.0906	20.7347	1.40604	0.616375	0.251959	0.616375	0.251959	0.186168	0.0259963	-0.0252053	0.0657906		0.64158
Soifer 2014	FR-FCM-ZZDD	special2_2	A07	special2_2-A07	YBL087C	RPL23A	rpl23a	Y	3.59	61550	120490	4.62	3.96	25.4	19	41.7	0.068	12	29.5006	22.0674	48.4321	0.631823	0.255483	25.4	19	41.7	12	2.77476e-14	29.9102	22.3737	47.7161	13.4343	0.879893	0.626712	0.25903	0.626712	0.25903	0.186168	0.0259963	-0.0148685	0.0728613		0.64158
Koren 2010	FR-FCM-ZZE5	plate2-1	H06	plate2-1-H06	YBL088C	TEL1	tel1	Y	43	73216	145644	6.7	6.72	14.3	17.6	51.7	-0.15	13.5	17.1053	21.0526	61.8421	0.703947	0.148136	14.3	17.6	51.7	13.5	3.27544e-14	17.1898	21.1567	61.6536	14.3265	0.231334	0.702485	0.148868	0.702485	0.148868	0.186168	0.0259963	0.0609042	-0.0373003		0.64158
Soifer 2014	FR-FCM-ZZDD	special2_2	E07	special2_2-E07	YBL088C	TEL1	tel1	Y	3.11	61901	122703	4.6	4.61	17.4	23.5	45.2	0.4	11.6	20.2091	27.2938	52.4971	0.626016	0.175016	17.4	23.5	45.2	11.6	2.71149e-14	20.3271	27.4533	52.2196	12.3848	0.34106	0.623832	0.176038	0.623832	0.176038	0.186168	0.0259963	-0.0177484	-0.0101305		0.64158
Koren 2010	FR-FCM-ZZE5	plate2-1	H07	plate2-1-H07	YBL089W	AVT5	avt5	Y	29.9	75008	149388	8.64	8.29	15.5	17.5	54.5	-0.29	10.2	17.7143	20	62.2857	0.711429	0.15341	15.5	17.5	54.5	10.2	1.95399e-14	17.782	20.0764	62.1416	10.781	0.176595	0.710326	0.153996	0.710326	0.153996	0.186168	0.0259963	0.0687456	-0.0321719		0.64158
Koren 2010	FR-FCM-ZZE5	plate2-1	H08	plate2-1-H08	YBL090W	MRP21	mrp21	Y	26.5	70494	138752	9.05	7.32	21.2	16	49.4	-0.5	11.3	24.4804	18.4758	57.0439	0.692841	0.212006	21.2	16	49.4	11.3	4.74743e-12	24.6895	18.6336	56.6769	12.2917	0.450894	0.690217	0.213817	0.690217	0.213817	0.186168	0.0259963	0.0486363	0.0276491		0.64158
Soifer 2014	FR-FCM-ZZDC	large2_3	E01	large2_3-E01	YBL090W	MRP21	mrp21	Y	33.9	62057	120988	5.58	5.09	26.1	15.6	43.7	0.29	13	30.5621	18.267	51.171	0.66452	0.264675	26.1	15.6	43.7	13	3.22737e-10	31.0673	18.5689	50.3638	14.6227	0.998982	0.658974	0.26905	0.658974	0.26905	0.186168	0.0259963	0.0173938	0.0828822		0.64158
Soifer 2014	FR-FCM-ZZDD	special2_2	H06	special2_2-H06	YBL090W	MRP21	mrp21	Y	26.1	61358	119529	5.45	5.11	29.3	13.6	46.5	0.81	9	32.774	15.2125	52.0134	0.684004	0.283832	29.3	13.6	46.5	9	6.02503e-10	33.1876	15.4045	51.4079	10.2784	0.757932	0.680017	0.287413	0.680017	0.287413	0.186168	0.0259963	0.038437	0.101245		0.64158
Koren 2010	FR-FCM-ZZE5	plate2-1	H09	plate2-1-H09	YBL091C	MAP2	map2	Y	49.3	74632	148303	6.58	6.59	16.6	16.1	49.5	0.14	14.7	20.1946	19.5864	60.219	0.703163	0.174891	16.6	16.1	49.5	14.7	1.21225e-12	20.3519	19.7389	59.9092	15.8258	0.379433	0.700851	0.176253	0.700851	0.176253	0.186168	0.0259963	0.0592711	-0.00991551		0.64158
Koren 2010	FR-FCM-ZZEZ	plate0-22	A02	plate0-22-A02	YBL091C-A	SCS22	scs22	Y	18.6	68585	136075	6.48	6.08	19.2	20.3	48.9	0.4	8.87	21.7195	22.9638	55.3167	0.661765	0.188096	19.2	20.3	48.9	8.87	3.26096e-14	21.829	23.0797	55.0913	9.57521	0.27617	0.660058	0.189045	0.660058	0.189045	0.186168	0.0259963	0.0184777	0.00287687		0.64158
Soifer 2014	FR-FCM-ZZDB	small1_1	D06	small1_1-D06	YBL091C-A	SCS22	scs22	Y	17.8	61507	122251	5.85	5.34	25.6	23.3	41.9	0.67	6.88	28.1938	25.6608	46.1454	0.602423	0.244166	25.6	23.3	41.9	6.88	1.13702e-12	28.3822	25.8323	45.7855	7.6605	0.440953	0.599766	0.245797	0.599766	0.245797	0.186168	0.0259963	-0.0418144	0.0596292		0.64158
Koren 2010	FR-FCM-ZZE5	plate2-1	H11	plate2-1-H11	YBL093C	ROX3	rox3	N	229	68722	136552	7.61	7.12	4.71	6.07	28.5	0.15	55.1	0	0	0	0	0	0	0	0	0	0	0	0	0	0	0	0	0	0	0	0.186168	0.0259963	-0.64158	-0.186168	mixed ploidy? G1 constraints	0.64158
Koren 2010	FR-FCM-ZZE5	plate2-2	A01	plate2-2-A01	YBL095W	YBL095W	ybl095w	Y	9.11	72138	143693	6.35	5.89	25.7	23.7	46	2.98	0.4	26.9392	24.8428	48.218	0.616876	0.2333	25.7	23.7	46	0.4	1.49503e-11	26.9481	24.8509	48.201	0.450232	0.020835	0.61675	0.233377	0.61675	0.233377	0.186168	0.0259963	-0.0248299	0.0472087		0.64158
Koren 2010	FR-FCM-ZZE8	plate81	H09	plate81-H09	YBL095W	YBL095W	ybl094c	N	0	0	0	0	0	0	0	0	0	0	0	0	0	0	0	0	0	0	0	0	0	0	0	0	0	0	0	0	0	0.186168	0.0259963	-0.64158	-0.186168	small number of events	0.64158
Koren 2010	FR-FCM-ZZE5	plate2-2	A02	plate2-2-A02	YBL096C	YBL096C	ybl096c	Y	4.48	71552	142556	6.49	5.92	25.4	24.7	47.3	0.45	0.49	26.078	25.3593	48.5626	0.616016	0.225842	25.4	24.7	47.3	0.49	1.11239e-11	26.0876	25.3687	48.5437	0.537116	0.0231534	0.615875	0.225925	0.615875	0.225925	0.186168	0.0259963	-0.025705	0.0397571		0.64158
Koren 2010	FR-FCM-ZZE5	plate2-2	A04	plate2-2-A04	YBL098W	BNA4	bna4	Y	15.8	69902	138822	6.89	7.21	19.9	15.8	51.6	-0.25	9.66	22.795	18.0985	59.1065	0.70504	0.19741	19.9	15.8	51.6	9.66	2.9373e-12	22.9359	18.2104	58.8537	10.5161	0.310307	0.703217	0.198631	0.703217	0.198631	0.186168	0.0259963	0.0616363	0.0124623		0.64158
Soifer 2014	FR-FCM-ZZDB	small4_2	H09	small4_2-H09	YBL098W	BNA4	bna4	N	14.7	26987	52001	11.6	10.8	31.7	18.8	42.8	3.45	1.92	0	0	0	0	0	0	0	0	0	0	0	0	0	0	0	0	0	0	0	0.186168	0.0259963	-0.64158	-0.186168	odd	0.64158
Koren 2010	FR-FCM-ZZE5	plate2-2	A05	plate2-2-A05	YBL099W	ATP1	atp1	Y	11.2	67914	137602	7.46	7.31	30.8	24.7	38.4	3.41	0.55	32.8009	26.3046	40.8946	0.57295	0.284064	30.8	24.7	38.4	0.55	6.09821e-10	32.8241	26.3232	40.8527	0.652635	0.0513386	0.572648	0.284265	0.572648	0.284265	0.186168	0.0259963	-0.0689327	0.0980965		0.64158
Koren 2010	FR-FCM-ZZE5	plate2-2	A06	plate2-2-A06	YBL099W	ATP1	ybl100c	Y	10.5	67424	137080	6.93	6.69	25.6	20.7	45.6	-0.27	6.15	27.8564	22.5245	49.6192	0.635473	0.241243	25.6	20.7	45.6	6.15	1.68005e-12	28.0161	22.6536	49.3303	6.80656	0.354386	0.633384	0.242626	0.633384	0.242626	0.186168	0.0259963	-0.00819671	0.0564579		0.64158
Soifer 2014	FR-FCM-ZZD8	g12	H08	g12-H08	YBL099W	ATP1	atp1	Y	34.5	59580	119933	7.18	6.37	20.8	16.8	44.7	-0.37	16.3	25.2734	20.4131	54.3135	0.669502	0.218874	20.8	16.8	44.7	16.3	4.84212e-12	25.6303	20.7014	53.6683	17.6938	0.791674	0.664835	0.221965	0.664835	0.221965	0.186168	0.0259963	0.0232542	0.0357967		0.64158
Soifer 2014	FR-FCM-ZZDB	small4_2	G09	small4_2-G09	YBL099W	ATP1	atp1	N	14.5	43744	86479	10.9	9.67	37.3	19.7	37.7	2.58	0.81	0	0	0	0	0	0	0	0	0	0	0	0	0	0	0	0	0	0	0	0.186168	0.0259963	-0.64158	-0.186168	odd	0.64158
Koren 2010	FR-FCM-ZZE5	plate2-2	A07	plate2-2-A07	YBL101C	ECM21	ecm21	Y	13.6	70964	141609	6.49	6.42	21.1	21.3	47.9	-0.14	7.54	23.3666	23.588	53.0454	0.647287	0.20236	21.1	21.3	47.9	7.54	5.60983e-13	23.481	23.7035	52.8155	8.15615	0.281574	0.64556	0.203351	0.64556	0.203351	0.186168	0.0259963	0.00397949	0.0171829		0.64158
Koren 2010	FR-FCM-ZZE5	plate2-2	A10	plate2-2-A10	YBL102W	SFT2	sft2	Y	5.7	72058	142930	6.08	5.69	19.6	26.6	50.3	0.74	0.94	20.3109	27.5648	52.1244	0.622798	0.175897	19.6	26.6	50.3	0.94	2.84055e-13	20.3194	27.5763	52.1043	1.00624	0.024702	0.62264	0.175971	0.62264	0.175971	0.186168	0.0259963	-0.0189407	-0.010197		0.64158
Soifer 2014	FR-FCM-ZZD9	g22	C09	g22-C09	YBL102W	SFT2	sft2	Y	32.7	58639	118232	10.1	5.25	17.9	37.8	24	6.31	14	22.4592	47.4279	30.1129	0.413425	0.194503	17.9	37.8	24	14	5.24862e-12	22.6751	47.8838	29.4411	15.7512	0.840114	0.407787	0.196372	0.407787	0.196372	0.186168	0.0259963	-0.233794	0.010204		0.64158
Koren 2010	FR-FCM-ZZE5	plate2-2	A11	plate2-2-A11	YBL103C	RTG3	rtg3	Y	18	69764	139263	7.17	6.41	28.8	20.5	43.2	5.71	0.45	31.1351	22.1622	46.7027	0.622703	0.269638	28.8	20.5	43.2	0.45	2.44601e-10	31.1514	22.1738	46.6748	0.536161	0.0343067	0.622505	0.269779	0.622505	0.269779	0.186168	0.0259963	-0.019075	0.083611		0.64158
Koren 2010	FR-FCM-ZZEZ	plate0-22	A03	plate0-22-A03	YBL104C	SEA4	sea4	Y	7.04	67370	133337	7.27	6.55	25.6	24.1	45.9	2.38	0.61	26.7782	25.2092	48.0126	0.614017	0.231906	25.6	24.1	45.9	0.61	2.67648e-11	26.7915	25.2216	47.9869	0.683058	0.0314367	0.613826	0.232021	0.613826	0.232021	0.186168	0.0259963	-0.0277542	0.0458526		0.64158
Koren 2010	FR-FCM-ZZE5	plate2-2	B02	plate2-2-B02	YBL106C	SRO77	sro77	Y	13.9	71859	142291	6.41	6.27	21.8	19.1	49.9	0.61	6.55	24.0088	21.0352	54.9559	0.669604	0.207922	21.8	19.1	49.9	6.55	1.06951e-14	24.1162	21.1294	54.7544	7.14378	0.247021	0.668125	0.208853	0.668125	0.208853	0.186168	0.0259963	0.0265449	0.0226845		0.64158
Koren 2010	FR-FCM-ZZE5	plate2-2	B03	plate2-2-B03	YBL107C	MIX23	mix23	Y	18.3	71138	141349	6.12	6.34	19.6	19	48.9	0.41	9.82	22.4	21.7143	55.8857	0.670857	0.19399	19.6	19	48.9	9.82	1.81154e-14	22.5353	21.8455	55.6192	10.6303	0.32638	0.668869	0.195162	0.668869	0.195162	0.186168	0.0259963	0.0272886	0.00899326		0.64158
Koren 2010	FR-FCM-ZZE5	plate2-2	B04	plate2-2-B04	YBR001C	NTH2	nth2	Y	17.7	70291	139978	6.23	6.45	19.6	20.8	48	-0.18	9.17	22.1719	23.5294	54.2986	0.653846	0.192015	19.6	20.8	48	9.17	2.16132e-13	22.2929	23.6578	54.0494	9.88988	0.305343	0.651958	0.193062	0.651958	0.193062	0.186168	0.0259963	0.0103777	0.00689377		0.64158
Koren 2010	FR-FCM-ZZE5	plate2-2	B06	plate2-2-B06	YBR003W	COQ1	coq1	Y	8.79	68661	136704	6.99	6.58	22.2	19.8	50.3	-0.38	6.19	24.052	21.4518	54.4962	0.665222	0.208296	22.2	19.8	50.3	6.19	4.31052e-13	24.1523	21.5413	54.3064	6.67423	0.23262	0.663825	0.209165	0.663825	0.209165	0.186168	0.0259963	0.0222451	0.0229972		0.64158
Koren 2010	FR-FCM-ZZE5	plate2-2	B08	plate2-2-B08	YBR005W	RCR1	rcr1	Y	7.12	72256	144030	6.82	6.46	26.2	25.6	42.9	3.19	0.1	27.6663	27.0327	45.301	0.591341	0.239597	26.2	25.6	42.9	0.1	9.4954e-11	27.6687	27.0351	45.2962	0.11423	0.00586531	0.591305	0.239618	0.591305	0.239618	0.186168	0.0259963	-0.050275	0.05345		0.64158
Koren 2010	FR-FCM-ZZE5	plate2-2	B09	plate2-2-B09	YBR006W	UGA2	uga2	Y	20.2	67926	134870	6.48	6.32	19.9	16.5	48.7	0.12	12.8	23.3843	19.389	57.2268	0.689189	0.202514	19.9	16.5	48.7	12.8	1.19884e-11	23.5934	19.5624	56.8442	13.8453	0.469302	0.686409	0.204325	0.686409	0.204325	0.186168	0.0259963	0.0448285	0.0181569		0.64158
Koren 2010	FR-FCM-ZZE5	plate2-2	B10	plate2-2-B10	YBR007C	DSF2	dsf2	Y	26.3	70962	141146	6.44	6.36	19.1	16.6	48.5	0.24	13.1	22.6841	19.715	57.601	0.68943	0.19645	19.1	16.6	48.5	13.1	7.46665e-12	22.8807	19.8859	57.2334	14.2073	0.450566	0.686737	0.198153	0.686737	0.198153	0.186168	0.0259963	0.045157	0.0119849		0.64158
Soifer 2014	FR-FCM-ZZDC	large2_3	F01	large2_3-F01	YBR007C	DSF2	dsf2	Y	54.6	62367	123404	4.46	4.09	17.3	20.1	40	0.12	20.2	22.3514	25.969	51.6796	0.628553	0.193569	17.3	20.1	40	20.2	9.37966e-12	22.672	26.3415	50.9864	21.8182	0.849722	0.623225	0.196346	0.623225	0.196346	0.186168	0.0259963	-0.0183557	0.0101775		0.64158
Koren 2010	FR-FCM-ZZE5	plate2-2	B11	plate2-2-B11	YBR008C	FLR1	flr1	Y	8.58	70909	140032	7.32	7.06	28.4	19.2	45.9	3.79	1.62	30.3743	20.5348	49.0909	0.642781	0.263049	28.4	19.2	45.9	1.62	2.35289e-12	30.4281	20.5711	49.0007	1.87689	0.111108	0.642148	0.263515	0.642148	0.263515	0.186168	0.0259963	0.000567771	0.077347		0.64158
Koren 2010	FR-FCM-ZZE8	plate81	B10	plate81-B10	YBR009C	HHF1	hhf1	Y	6.47	69431	138191	6.21	6.41	19.9	29	45.5	0.27	3.26	21.0805	30.7203	48.1992	0.587394	0.182563	19.9	29	45.5	3.26	1.58797e-12	21.1145	30.7699	48.1155	3.49388	0.102989	0.586728	0.182857	0.586728	0.182857	0.186168	0.0259963	-0.0548522	-0.00331102		0.64158
Soifer 2014	FR-FCM-ZZD9	g22	D09	g22-D09	YBR009C	HHF1	hhf1	Y	24.7	57405	116625	11	5.85	18.4	41.9	21.8	6.16	11.9	22.4117	51.0353	26.553	0.377588	0.194091	18.4	41.9	21.8	11.9	8.34749e-12	22.5877	51.4362	25.9761	13.3402	0.724158	0.3727	0.195615	0.3727	0.195615	0.186168	0.0259963	-0.26888	0.00944709		0.64158
Koren 2010	FR-FCM-ZZE5	plate2-2	C01	plate2-2-C01	YBR010W	HHT1	hht1	Y	20.9	71698	141919	6.02	6.08	18.5	25.4	40.6	0.73	11.6	21.8935	30.0592	48.0473	0.589941	0.189603	18.5	25.4	40.6	11.6	8.68055e-14	22.0481	30.2715	47.6803	12.6875	0.451314	0.587044	0.190943	0.587044	0.190943	0.186168	0.0259963	-0.0545361	0.00477429		0.64158
Soifer 2014	FR-FCM-ZZD9	g22	B09	g22-B09	YBR010W	HHT1	hht1	Y	28.5	59904	119039	8.65	6.94	18.8	33	29.9	4.36	11.7	23.011	40.3917	36.5973	0.481028	0.199281	18.8	33	29.9	11.7	7.94407e-12	23.2	40.7234	36.0766	13.2394	0.645723	0.476766	0.200918	0.476766	0.200918	0.186168	0.0259963	-0.164815	0.0147498		0.64158
Soifer 2014	FR-FCM-ZZDC	large2_3	G01	large2_3-G01	YBR010W	HHT1	hht1	Y	31	63398	124758	5.26	4.82	20.2	26.5	37.2	0.057	13.9	24.0763	31.5852	44.3385	0.563766	0.208507	20.2	26.5	37.2	13.9	5.58561e-12	24.3299	31.9179	43.7522	15.1069	0.720275	0.559171	0.210703	0.559171	0.210703	0.186168	0.0259963	-0.0824091	0.0245348		0.64158
Koren 2010	FR-FCM-ZZE5	plate2-2	C03	plate2-2-C03	YBR012C	YBR012C	ybr012c	Y	16.1	71890	143351	6.22	6.45	20.1	20.1	50.1	-0.062	7.59	22.2591	22.2591	55.4817	0.666113	0.19277	20.1	20.1	50.1	7.59	1.96534e-13	22.358	22.358	55.284	8.16158	0.242215	0.66463	0.193626	0.66463	0.193626	0.186168	0.0259963	0.0230494	0.00745789		0.64158
Koren 2010	FR-FCM-ZZE5	plate2-2	C06	plate2-2-C06	YBR013C	YBR013C	ybr013c	Y	14.5	71708	142420	6.77	6.58	21.1	20.6	49.1	-0.19	7.17	23.2379	22.6872	54.0749	0.656938	0.201246	21.1	20.6	49.1	7.17	2.24476e-13	23.3441	22.791	53.8649	7.74038	0.257165	0.65537	0.202166	0.65537	0.202166	0.186168	0.0259963	0.0137895	0.0159978		0.64158
Koren 2010	FR-FCM-ZZE5	plate2-2	C07	plate2-2-C07	YBR014C	GRX7	grx7	Y	27.8	69236	137618	6.65	6.27	26.5	20.8	42.4	8.36	0.85	29.5429	23.1884	47.2687	0.620401	0.255849	26.5	20.8	42.4	0.85	4.25974e-10	29.5698	23.2095	47.2208	1.02865	0.0588325	0.620056	0.256082	0.620056	0.256082	0.186168	0.0259963	-0.021524	0.0699135		0.64158
Soifer 2014	FR-FCM-ZZDC	large2_3	H01	large2_3-H01	YBR014C	GRX7	grx7	Y	28.5	60948	120480	5.04	4.55	19.1	21.1	44.1	0.0068	13.8	22.6572	25.0297	52.3132	0.636418	0.196217	19.1	21.1	44.1	13.8	2.13245e-12	22.8636	25.2577	51.8787	14.8432	0.53238	0.633105	0.198005	0.633105	0.198005	0.186168	0.0259963	-0.00847563	0.0118365		0.64158
Koren 2010	FR-FCM-ZZE5	plate2-2	C08	plate2-2-C08	YBR015C	MNN2	mnn2	Y	116	70944	142415	7.06	6.72	12.6	12.2	40.7	0.94	29.2	19.2366	18.626	62.1374	0.717557	0.166594	12.6	12.2	40.7	29.2	4.00939e-10	19.5849	18.9631	61.452	32.0641	0.839531	0.712444	0.16961	0.712444	0.16961	0.186168	0.0259963	0.0708637	-0.0165581		0.64158
Soifer 2014	FR-FCM-ZZDA	s2	F07	s2-F07	YBR015C	MNN2	mnn2	Y	201	62521	124977	5.4	4.88	12.2	14.4	38.4	0.31	31.8	18.7692	22.1538	59.0769	0.684615	0.162546	12.2	14.4	38.4	31.8	3.95586e-10	19.1244	22.5731	58.3025	34.0984	0.94956	0.678647	0.165622	0.678647	0.165622	0.186168	0.0259963	0.0370667	-0.0205459		0.64158
Koren 2010	FR-FCM-ZZE5	plate2-2	C09	plate2-2-C09	YBR016W	YBR016W	ybr016w	Y	32.3	71312	141312	6.92	6.61	23.7	18.1	44.8	7.79	1.04	27.3672	20.9007	51.7321	0.654157	0.237007	23.7	18.1	44.8	1.04	1.10545e-13	27.3939	20.9211	51.685	1.28295	0.0578261	0.65382	0.237238	0.65382	0.237238	0.186168	0.0259963	0.0122394	0.0510699		0.64158
Koren 2010	FR-FCM-ZZE5	plate2-2	C11	plate2-2-C11	YBR018C	GAL7	gal7	Y	14.2	72447	143847	6.86	6.34	25.5	22.1	46.7	3.33	0.92	27.0414	23.4358	49.5228	0.630435	0.234185	25.5	22.1	46.7	0.92	2.19934e-10	27.0622	23.4539	49.4839	1.04254	0.0477396	0.63015	0.234366	0.63015	0.234366	0.186168	0.0259963	-0.0114307	0.0481975		0.64158
Koren 2010	FR-FCM-ZZE8	plate81	C10	plate81-C10	YBR019C	GAL10	gal10	Y	43.7	72440	143702	6.66	6.13	15.9	16.2	46.9	0.58	17.6	20.1266	20.5063	59.3671	0.694304	0.174301	15.9	16.2	46.9	17.6	6.93471e-13	20.3216	20.705	58.9734	19.0043	0.482209	0.691342	0.17599	0.691342	0.17599	0.186168	0.0259963	0.0497614	-0.010178		0.64158
Koren 2010	FR-FCM-ZZEZ	plate0-18	A01	plate0-18-A01	YBR020W	GAL1	gal1	Y	34.6	73565	144485	6.47	6.28	18	16.4	48.8	0.24	13.9	21.6346	19.7115	58.6538	0.694712	0.187361	18	16.4	48.8	13.9	1.0283e-11	21.8168	19.8775	58.3057	15.0306	0.426511	0.692141	0.188939	0.692141	0.188939	0.186168	0.0259963	0.0505608	0.00277053		0.64158
Koren 2010	FR-FCM-ZZE5	plate2-2	D02	plate2-2-D02	YBR021W	FUR4	fur4	Y	5.41	73240	145880	6.74	6.04	23.7	28.1	44.6	1.69	-0.35	24.5851	29.1494	46.2656	0.585581	0.212913	23.614	27.998	44.4381	1.3166e-13	1.52948e-13	24.5851	29.1494	46.2656	1.45892e-13	2.30242e-14	0.585581	0.212913	0.585581	0.212913	0.186168	0.0259963	-0.0559994	0.0267446		0.64158
Soifer 2014	FR-FCM-ZZDC	large2_3	A02	large2_3-A02	YBR021W	FUR4	fur4	Y	20.2	63570	125806	4.73	4.15	17.6	33.6	40.7	4.86	0.97	19.1513	36.5615	44.2873	0.538629	0.165855	17.6	33.6	40.7	0.97	9.06107e-11	19.159	36.5762	44.2649	1.08427	0.0278979	0.538443	0.165921	0.538443	0.165921	0.186168	0.0259963	-0.103137	-0.0202468		0.64158
Koren 2010	FR-FCM-ZZE5	plate2-2	D03	plate2-2-D03	YBR022W	POA1	poa1	Y	5.58	72317	143772	6.46	6.14	25.4	24.2	46.7	1.73	0.5	26.3759	25.1298	48.4943	0.616822	0.228422	25.4	24.2	46.7	0.5	1.57166e-11	26.3862	25.1396	48.4743	0.555182	0.0245216	0.616673	0.228511	0.616673	0.228511	0.186168	0.0259963	-0.0249069	0.0423426		0.64158
Koren 2010	FR-FCM-ZZE5	plate2-2	D04	plate2-2-D04	YBR023C	CHS3	chs3	Y	6.7	71144	141824	7.85	6.68	26	31.8	33.8	6.06	-0.071	28.3843	34.7162	36.8996	0.510917	0.245815	25.9798	31.7754	33.7738	1.87541e-10	3.60249e-10	28.3843	34.7162	36.8996	2.22852e-10	3.24559e-10	0.510917	0.245815	0.510917	0.245815	0.186168	0.0259963	-0.130663	0.0596468		0.64158
Koren 2010	FR-FCM-ZZE5	plate2-2	D05	plate2-2-D05	YBR024W	SCO2	sco2	Y	6.68	70656	140068	6.74	6.74	23.6	19.7	51.3	-0.11	4.1	24.9471	20.8245	54.2283	0.667019	0.216049	23.6	19.7	51.3	4.1	8.33208e-13	25.0196	20.885	54.0955	4.4314	0.162935	0.666053	0.216676	0.666053	0.216676	0.186168	0.0259963	0.0244722	0.0305075		0.64158
Koren 2010	FR-FCM-ZZE5	plate2-2	D06	plate2-2-D06	YBR025C	OLA1	ola1	Y	16.5	70694	140611	6.47	6.02	29.2	20.7	41.1	7.35	0.56	32.0879	22.7473	45.1648	0.612088	0.277889	29.2	20.7	41.1	0.56	1.27489e-11	32.1106	22.7634	45.126	0.681935	0.0477757	0.611813	0.278086	0.611813	0.278086	0.186168	0.0259963	-0.0297671	0.091918		0.64158
Koren 2010	FR-FCM-ZZE5	plate2-2	D07	plate2-2-D07	YBR026C	ETR1	etr1	Y	7.99	71315	141636	6.23	5.95	26.5	19.9	47.4	0.18	4.48	28.2516	21.2154	50.533	0.646588	0.244666	26.5	19.9	47.4	4.48	1.83857e-12	28.3702	21.3044	50.3254	4.95741	0.255201	0.645105	0.245693	0.645105	0.245693	0.186168	0.0259963	0.00352446	0.0595249		0.64158
Koren 2010	FR-FCM-ZZE5	plate2-2	D08	plate2-2-D08	YBR026C	ETR1	ybr027c	Y	9.62	70499	139810	6.67	6.61	21.9	20.8	50.2	-0.037	5.38	23.5737	22.3897	54.0366	0.658235	0.204155	21.9	20.8	50.2	5.38	5.43066e-13	23.6549	22.4668	53.8783	5.79862	0.193917	0.657057	0.204858	0.657057	0.204858	0.186168	0.0259963	0.0154771	0.0186895		0.64158
Soifer 2014	FR-FCM-ZZDC	large2_3	B02	large2_3-B02	YBR026C	ETR1	etr1	Y	35.7	62241	123274	4.72	4.23	22.6	22.2	39.6	-0.12	13.4	26.7773	26.3033	46.9194	0.603081	0.231898	22.6	22.2	39.6	13.4	3.00941e-10	27.119	26.6391	46.2419	14.7891	0.829816	0.598014	0.234858	0.598014	0.234858	0.186168	0.0259963	-0.0435661	0.0486896		0.64158
Koren 2010	FR-FCM-ZZE5	plate2-2	D09	plate2-2-D09	YBR028C	YPK3	ypk3	Y	5.35	71401	142589	6.69	6.65	25.8	25.3	45.7	0.76	0.53	26.6529	26.1364	47.2107	0.605372	0.230821	25.8	25.3	45.7	0.53	9.28004e-12	26.6641	26.1473	47.1886	0.586218	0.0271059	0.605206	0.230918	0.605206	0.230918	0.186168	0.0259963	-0.0363739	0.0447493		0.64158
Koren 2010	FR-FCM-ZZE5	plate2-2	D11	plate2-2-D11	YBR030W	RKM3	rkm3	Y	26.9	71168	141540	6.69	6.7	18.3	17.3	49	-0.083	12.9	21.6312	20.4492	57.9196	0.687352	0.187332	18.3	17.3	49	12.9	1.18482e-12	21.797	20.6059	57.5971	13.8907	0.395049	0.684956	0.188767	0.684956	0.188767	0.186168	0.0259963	0.0433757	0.00259924		0.64158
Koren 2010	FR-FCM-ZZE8	plate81	D10	plate81-D10	YBR031W	RPL4A	rpl4a	Y	38	71352	140404	6.14	5.64	22.1	13.2	44.9	0.34	17	27.5561	16.4589	55.985	0.697631	0.238643	22.1	13.2	44.9	17	4.90468e-10	28.0647	16.7626	55.1726	18.985	1.00546	0.69205	0.243048	0.69205	0.243048	0.186168	0.0259963	0.0504697	0.0568794		0.64158
Soifer 2014	FR-FCM-ZZD8	g12	B09	g12-B09	YBR031W	RPL4A	rpl4a	Y	41.5	62997	124073	4.75	3.83	24.9	21.7	35.4	0.13	15.7	30.3659	26.4634	43.1707	0.583537	0.262976	24.9	21.7	35.4	15.7	2.76866e-10	30.9967	27.0132	41.9902	17.7777	1.44702	0.574885	0.268439	0.574885	0.268439	0.186168	0.0259963	-0.0666953	0.0822708		0.64158
Soifer 2014	FR-FCM-ZZDD	special2_2	F07	special2_2-F07	YBR031W	RPL4A	rpl4a	Y	2.68	60600	119384	4.96	4.05	26.8	23.9	39.7	0.066	7.29	29.646	26.4381	43.9159	0.587389	0.256742	26.8	23.9	39.7	7.29	1.86451e-11	29.8823	26.6488	43.4689	8.19407	0.547745	0.584101	0.258788	0.584101	0.258788	0.186168	0.0259963	-0.0574795	0.07262		0.64158
Koren 2010	FR-FCM-ZZE5	plate2-2	E01	plate2-2-E01	YBR032W	YBR032W	ybr032w	Y	26.6	70632	140473	6.15	5.89	18.7	20.3	46	0.53	13.4	22	23.8824	54.1176	0.651176	0.190526	18.7	20.3	46	13.4	1.41236e-12	22.1809	24.0788	53.7403	14.3225	0.462303	0.648308	0.192093	0.648308	0.192093	0.186168	0.0259963	0.0067272	0.00592434		0.64158
Koren 2010	FR-FCM-ZZE5	plate2-2	E02	plate2-2-E02	YBR033W	EDS1	eds1	Y	19	71378	142378	6.19	6.3	19.5	20.7	48.4	-0.035	8.83	22.009	23.3634	54.6275	0.656321	0.190604	19.5	20.7	48.4	8.83	5.67823e-13	22.1225	23.4839	54.3936	9.52928	0.286499	0.654549	0.191586	0.654549	0.191586	0.186168	0.0259963	0.0129686	0.00541808		0.64158
Koren 2010	FR-FCM-ZZE5	plate2-2	E03	plate2-2-E03	YBR034C	HMT1	hmt1	Y	7.68	70729	140855	6.85	6.33	27	24.5	43.3	2.59	0.95	28.481	25.8439	45.6751	0.599156	0.246653	27	24.5	43.3	0.95	5.96187e-11	28.5063	25.8668	45.6269	1.07992	0.0590479	0.598801	0.246872	0.598801	0.246872	0.186168	0.0259963	-0.0427798	0.0607034		0.64158
Koren 2010	FR-FCM-ZZE5	plate2-2	E04	plate2-2-E04	YBR035C	PDX3	pdx3	Y	8.32	70064	139714	8.1	6.86	24	24	46.8	3.54	-0.068	25.3165	25.3165	49.3671	0.620253	0.219247	23.9828	23.9828	46.7664	1.23043e-13	1.10923e-11	25.3165	25.3165	49.3671	1.3878e-13	1.1687e-11	0.620253	0.219247	0.620253	0.219247	0.186168	0.0259963	-0.0213272	0.0330787		0.64158
Koren 2010	FR-FCM-ZZE5	plate2-2	E05	plate2-2-E05	YBR036C	CSG2	csg2	Y	19.4	71386	141279	7.06	6.61	25.5	21.9	44	6.95	0.4	27.8993	23.9606	48.14	0.620897	0.241615	25.5	21.9	44	0.4	3.74427e-11	27.9097	23.9695	48.1209	0.472538	0.0235125	0.620757	0.241705	0.620757	0.241705	0.186168	0.0259963	-0.0208234	0.0555365		0.64158
Koren 2010	FR-FCM-ZZE5	plate2-2	E06	plate2-2-E06	YBR037C	SCO1	sco1	Y	6.84	70935	141274	7.35	6.97	24.1	17.6	53.3	0.12	3.94	25.3684	18.5263	56.1053	0.687895	0.219697	24.1	17.6	53.3	3.94	2.04157e-13	25.4414	18.5796	55.9789	4.25781	0.155373	0.686996	0.220329	0.686996	0.220329	0.186168	0.0259963	0.045416	0.0341611		0.64158
Soifer 2014	FR-FCM-ZZDC	large2_3	C02	large2_3-C02	YBR037C	SCO1	sco1	Y	22.2	61400	121705	6.56	5.84	20	18.7	50.4	0.069	9.64	22.4467	20.9877	56.5657	0.67789	0.194394	20	18.7	50.4	9.64	3.82639e-14	22.5779	21.1103	56.3118	10.2874	0.311015	0.676007	0.19553	0.676007	0.19553	0.186168	0.0259963	0.0344268	0.00936211		0.64158
Koren 2010	FR-FCM-ZZE5	plate2-2	E09	plate2-2-E09	YBR040W	FIG1	fig1	Y	20.7	71629	142686	6.41	6.47	24.2	22.4	44.1	7.5	0.45	26.6814	24.6968	48.6218	0.619625	0.231067	24.2	22.4	44.1	0.45	2.0106e-11	26.6915	24.7062	48.6023	0.531562	0.0239634	0.61948	0.231155	0.61948	0.231155	0.186168	0.0259963	-0.0221	0.0449871		0.64158
Koren 2010	FR-FCM-ZZE5	plate2-2	E10	plate2-2-E10	YBR041W	FAT1	fat1	Y	29.3	72940	144992	6.65	6.44	17.4	18.3	49.1	0.25	12.1	20.5189	21.5802	57.9009	0.681604	0.177699	17.4	18.3	49.1	12.1	5.28149e-14	20.6501	21.7182	57.6317	13.0433	0.329832	0.679567	0.178835	0.679567	0.178835	0.186168	0.0259963	0.0379869	-0.00733302		0.64158
Koren 2010	FR-FCM-ZZE5	plate2-2	E11	plate2-2-E11	YBR042C	CST26	cst26	Y	25.9	71474	142139	6.76	6.65	18.4	16.1	50.9	0.031	12.4	21.5457	18.8525	59.6019	0.703747	0.186591	18.4	16.1	50.9	12.4	2.45045e-12	21.7014	18.9887	59.3099	13.3056	0.357887	0.701606	0.18794	0.701606	0.18794	0.186168	0.0259963	0.0600254	0.00177139		0.64158
Koren 2010	FR-FCM-ZZE8	plate81	E10	plate81-E10	YBR043C	QDR3	qdr3	Y	39.3	71966	143048	6.89	6.28	16.5	16.6	47.7	-0.031	16.2	20.4208	20.5446	59.0347	0.69245	0.176849	16.5	16.6	47.7	16.2	4.35029e-12	20.6039	20.7288	58.6673	17.4415	0.449971	0.689692	0.178435	0.689692	0.178435	0.186168	0.0259963	0.0481119	-0.00773292		0.64158
Koren 2010	FR-FCM-ZZE5	plate2-2	F01	plate2-2-F01	YBR044C	TCM62	tcm62	Y	21.9	70973	142402	7.5	7.86	22.1	17.9	47.2	0.0064	10.2	25.344	20.5275	54.1284	0.668005	0.219486	22.1	17.9	47.2	10.2	1.42872e-12	25.5528	20.6966	53.7505	11.2038	0.463699	0.665269	0.221294	0.665269	0.221294	0.186168	0.0259963	0.0236891	0.0351258		0.64158
Koren 2010	FR-FCM-ZZE5	plate2-2	F02	plate2-2-F02	YBR045C	GIP1	gip1	Y	27.7	72843	145365	6.32	6.11	18	20	47.1	0.012	11.9	21.1516	23.5018	55.3467	0.659224	0.183178	18	20	47.1	11.9	4.37128e-13	21.293	23.6589	55.0481	12.8507	0.365793	0.656946	0.184403	0.656946	0.184403	0.186168	0.0259963	0.0153658	-0.00176549		0.64158
Koren 2010	FR-FCM-ZZE5	plate2-2	F03	plate2-2-F03	YBR046C	ZTA1	zta1	Y	5.71	71175	141399	6.65	6.29	27.6	22.8	44.8	2.64	0.77	28.9916	23.9496	47.0588	0.615546	0.251075	27.6	22.8	44.8	0.77	1.77953e-10	29.0132	23.9674	47.0194	0.876079	0.0483114	0.61526	0.251261	0.61526	0.251261	0.186168	0.0259963	-0.0263201	0.0650931		0.64158
Koren 2010	FR-FCM-ZZE5	plate2-2	F04	plate2-2-F04	YBR047W	FMP23	fmp23	Y	10.9	72499	143706	6.94	6.48	27.7	21.3	43.8	5.47	0.47	29.8491	22.9526	47.1983	0.621228	0.258501	27.7	21.3	43.8	0.47	1.40768e-10	29.8639	22.964	47.1721	0.553256	0.0321777	0.621041	0.258629	0.621041	0.258629	0.186168	0.0259963	-0.0205398	0.0724611		0.64158
Soifer 2014	FR-FCM-ZZDC	large2_3	D02	large2_3-D02	YBR047W	FMP23	fmp23	Y	38.9	62399	123328	4.66	4.23	18.1	22.5	41.7	0.022	15.6	21.9927	27.339	50.6683	0.616646	0.190462	18.1	22.5	41.7	15.6	2.10332e-12	22.2112	27.6106	50.1782	16.7615	0.601387	0.612838	0.192355	0.612838	0.192355	0.186168	0.0259963	-0.0287422	0.0061863		0.64158
Koren 2010	FR-FCM-ZZE5	plate2-2	F05	plate2-2-F05	YBR048W	RPS11B	rps11b	Y	15	71088	139656	6.95	5.96	38.8	19.3	35.5	5.06	0.074	41.453	20.6197	37.9274	0.586538	0.358993	38.8	19.3	35.5	0.074	6.15406e-11	41.4598	20.623	37.9172	0.095395	0.01271	0.586471	0.359052	0.586471	0.359052	0.186168	0.0259963	-0.0551097	0.172884		0.64158
Soifer 2014	FR-FCM-ZZD8	g12	C09	g12-C09	YBR048W	RPS11B	rps11b	Y	63.5	63940	124900	5.68	3.93	24.8	14.7	36.1	-0.51	22.9	32.8042	19.4444	47.7513	0.641534	0.284093	24.8	14.7	36.1	22.9	5.96381e-10	34.1729	20.2557	45.5714	26.3227	2.69874	0.626579	0.295946	0.626579	0.295946	0.186168	0.0259963	-0.0150016	0.109777		0.64158
Soifer 2014	FR-FCM-ZZDD	special2_2	G07	special2_2-G07	YBR048W	RPS11B	rps11b	Y	3	61627	120004	5.4	4.11	32.1	17.6	36	5.45	7.89	37.4562	20.5368	42.007	0.607351	0.324381	32.1	17.6	36	7.89	1.31018e-10	38.0492	20.8619	41.0889	9.8575	1.14032	0.601135	0.329516	0.601135	0.329516	0.186168	0.0259963	-0.0404454	0.143348		0.64158
Koren 2010	FR-FCM-ZZE5	plate2-2	F07	plate2-2-F07	YBR050C	REG2	reg2	Y	16.5	70961	141056	6.79	6.52	27.5	22.7	41.4	6.67	0.089	30.0218	24.7817	45.1965	0.602074	0.259997	27.5	22.7	41.4	0.089	2.30492e-10	30.0247	24.784	45.1912	0.106685	0.006472	0.602036	0.260022	0.602036	0.260022	0.186168	0.0259963	-0.0395444	0.0738535		0.64158
Koren 2010	FR-FCM-ZZE5	plate2-2	F08	plate2-2-F08	YBR050C	REG2	ybr051w	Y	9.22	71444	141854	6.52	6.51	22.7	20.2	50.3	-0.052	4.96	24.3562	21.6738	53.97	0.661481	0.210931	22.7	20.2	50.3	4.96	2.2587e-13	24.4388	21.7473	53.8138	5.37394	0.191327	0.660332	0.211647	0.660332	0.211647	0.186168	0.0259963	0.0187521	0.0254783		0.64158
Koren 2010	FR-FCM-ZZE5	plate2-2	F09	plate2-2-F09	YBR052C	RFS1	rfs1	Y	14.9	73230	145152	6.77	7.02	20.6	20.6	49.7	0.0037	6.82	22.6623	22.6623	54.6755	0.660066	0.196261	20.6	20.6	49.7	6.82	9.56309e-14	22.7555	22.7555	54.489	7.36025	0.228374	0.658668	0.197068	0.658668	0.197068	0.186168	0.0259963	0.0170872	0.0109002		0.64158
Koren 2010	FR-FCM-ZZE5	plate2-2	F10	plate2-2-F10	YBR053C	YBR053C	ybr053c	Y	19.5	71978	142984	6.58	6.31	19.9	19.5	48.5	-0.13	9.92	22.6394	22.1843	55.1763	0.66496	0.196063	19.9	19.5	48.5	9.92	8.04084e-14	22.7801	22.3222	54.8977	10.6961	0.341214	0.662878	0.197281	0.662878	0.197281	0.186168	0.0259963	0.0212974	0.011113		0.64158
Soifer 2014	FR-FCM-ZZDC	large2_3	E02	large2_3-E02	YBR053C	YBR053C	ybr053c	Y	36.6	61535	121438	4.79	4.51	18.1	21.2	42.9	0.16	15.7	22.0195	25.7908	52.1898	0.631995	0.190694	18.1	21.2	42.9	15.7	4.30391e-12	22.2405	26.0497	51.7098	16.8713	0.588442	0.628301	0.192609	0.628301	0.192609	0.186168	0.0259963	-0.0132796	0.00644028		0.64158
Koren 2010	FR-FCM-ZZE5	plate2-2	F11	plate2-2-F11	YBR054W	YRO2	yro2	Y	26.3	72042	142775	6.72	6.75	18.3	15.9	50.9	-0.059	12.8	21.5041	18.6839	59.812	0.70564	0.186231	18.3	15.9	50.9	12.8	1.76121e-12	21.6646	18.8233	59.5121	13.7184	0.367609	0.703444	0.187621	0.703444	0.187621	0.186168	0.0259963	0.0618634	0.0014526		0.64158
Koren 2010	FR-FCM-ZZE5	plate2-2	G01	plate2-2-G01	YBR056W	YBR056W	ybr056w	Y	31.9	70817	140801	6.57	6.39	16.9	18.7	46.8	0.0036	14.7	20.5097	22.6942	56.7961	0.67051	0.177619	16.9	18.7	46.8	14.7	8.67663e-13	20.6744	22.8764	56.4492	15.815	0.425064	0.667864	0.179046	0.667864	0.179046	0.186168	0.0259963	0.0262836	-0.00712272		0.64158
Koren 2010	FR-FCM-ZZEZ	plate0-20	A11	plate0-20-A11	YBR056W-A	YBR056W-A	ybr056w-a	Y	39.5	74111	145984	7.35	6.79	20.4	17.9	43.8	1.37	12.7	24.8477	21.8027	53.3496	0.657734	0.215188	20.4	17.9	43.8	12.7	3.73066e-12	25.1091	22.032	52.8589	14.2981	0.601394	0.654134	0.217451	0.654134	0.217451	0.186168	0.0259963	0.012554	0.031283		0.64158
Koren 2010	FR-FCM-ZZE5	plate2-2	G02	plate2-2-G02	YBR057C	MUM2	mum2	Y	28.8	71109	141061	6.23	6.28	18.3	17.1	48.5	0.085	13.3	21.8117	20.3814	57.8069	0.687128	0.188895	18.3	17.1	48.5	13.3	2.36671e-12	21.9888	20.5469	57.4643	14.3783	0.419659	0.684587	0.190428	0.684587	0.190428	0.186168	0.0259963	0.0430068	0.00426017		0.64158
Koren 2010	FR-FCM-ZZE5	plate2-2	G03	plate2-2-G03	YBR058C	UBP14	ubp14	Y	21.3	71522	143035	6.89	6.9	13.8	17.6	56.7	0.19	9.76	15.664	19.9773	64.3587	0.721907	0.135654	13.8	17.6	56.7	9.76	1.25107e-12	15.708	20.0334	64.2585	10.2257	0.122983	0.721125	0.136036	0.721125	0.136036	0.186168	0.0259963	0.079545	-0.0501326		0.64158
Koren 2010	FR-FCM-ZZE8	plate84	A11	plate84-A11	YBR058C-A	TSC3	tsc3	Y	48.6	73745	146056	6.01	5.32	17.2	17.4	43.1	1.4	17.5	22.1364	22.3938	55.4698	0.66538	0.191707	17.2	17.4	43.1	17.5	1.31651e-11	22.403	22.6635	54.9334	19.3537	0.656897	0.661349	0.194016	0.661349	0.194016	0.186168	0.0259963	0.0197689	0.00784784		0.64158
Soifer 2014	FR-FCM-ZZDB	small1_1	F05	small1_1-F05	YBR058C-A	TSC3	tsc3	Y	22.6	59565	121606	10.7	6.38	21.1	30.8	36.4	8.89	0.63	23.8958	34.8811	41.2231	0.53171	0.206944	21.1	30.8	36.4	0.63	5.63405e-10	23.9061	34.8962	41.1977	0.751363	0.0313264	0.531507	0.207033	0.531507	0.207033	0.186168	0.0259963	-0.110073	0.0208651		0.64158
Koren 2010	FR-FCM-ZZE5	plate2-2	G04	plate2-2-G04	YBR059C	AKL1	akl1	Y	7.73	69933	138442	6.36	6.27	39.5	16.3	38.3	0.57	4.02	41.9766	17.322	40.7014	0.616897	0.363528	39.5	16.3	38.3	4.02	4.94665e-10	42.3728	17.4855	40.1418	4.9936	0.704839	0.613282	0.366959	0.613282	0.366959	0.186168	0.0259963	-0.0282988	0.180791		0.64158
Soifer 2014	FR-FCM-ZZD8	g12	A09	g12-A09	YBR059C	AKL1	akl1	Y	42.5	62654	124147	4.2	3.47	19.9	21.3	37.8	0.78	19	25.1899	26.962	47.8481	0.60443	0.218151	19.9	21.3	37.8	19	1.31842e-10	25.6229	27.4255	46.9516	20.7501	1.09819	0.597631	0.221901	0.597631	0.221901	0.186168	0.0259963	-0.0439498	0.0357325		0.64158
Koren 2010	FR-FCM-ZZE5	plate2-2	G06	plate2-2-G06	YBR061C	TRM7	trm7	Y	10.2	71303	142640	6.61	6.65	17.5	24.1	51.2	-0.54	5.19	18.8578	25.9698	55.1724	0.646013	0.163313	17.5	24.1	51.2	5.19	2.10711e-11	18.8969	26.0237	55.0794	5.4926	0.114419	0.645278	0.163652	0.645278	0.163652	0.186168	0.0259963	0.00369794	-0.0225163		0.64158
Koren 2010	FR-FCM-ZZEZ	plate0-23	A02	plate0-23-A02	YBR062C	YBR062C	ybr062c	Y	24.4	69037	136604	6.84	6.63	16.4	15.9	53.1	0.31	12.3	19.2037	18.6183	62.178	0.717799	0.166309	16.4	15.9	53.1	12.3	5.88387e-10	19.3115	18.7227	61.9658	13.0773	0.25991	0.716215	0.167242	0.716215	0.167242	0.186168	0.0259963	0.0746349	-0.0189258		0.64158
Koren 2010	FR-FCM-ZZE5	plate2-2	G08	plate2-2-G08	YBR063C	YBR063C	ybr063c	Y	18.9	71981	142514	6.57	6.49	20.4	17.6	50.3	-0.16	9.74	23.1031	19.932	56.9649	0.685164	0.200078	20.4	17.6	50.3	9.74	7.49033e-13	23.2496	20.0585	56.6919	10.5024	0.334634	0.683167	0.201347	0.683167	0.201347	0.186168	0.0259963	0.0415868	0.0151792		0.64158
Koren 2010	FR-FCM-ZZE5	plate2-2	G09	plate2-2-G09	YBR063C	YBR063C	ybr064w	Y	26.1	71936	142719	6.61	6.49	19.6	16.2	49.8	0.057	12.2	22.8972	18.9252	58.1776	0.696262	0.198296	19.6	16.2	49.8	12.2	2.70802e-12	23.0823	19.0783	57.8394	13.1765	0.41479	0.693806	0.199899	0.693806	0.199899	0.186168	0.0259963	0.0522254	0.0137307		0.64158
Koren 2010	FR-FCM-ZZE5	plate2-2	G10	plate2-2-G10	YBR065C	ECM2	ecm2	Y	22.3	71245	141506	6.1	5.98	20.1	18.4	48.1	-0.13	11	23.2102	21.2471	55.5427	0.671478	0.201006	20.1	18.4	48.1	11	2.14314e-12	23.3819	21.4044	55.2137	11.9223	0.403073	0.669047	0.202493	0.669047	0.202493	0.186168	0.0259963	0.0274665	0.0163252		0.64158
Koren 2010	FR-FCM-ZZE5	plate2-2	G11	plate2-2-G11	YBR066C	NRG2	nrg2	Y	29.7	72654	144310	6.69	6.69	21	16.2	47	-0.25	13.3	24.9406	19.2399	55.8195	0.682898	0.215992	21	16.2	47	13.3	2.58561e-11	25.2109	19.4484	55.3407	14.5669	0.588025	0.679461	0.218333	0.679461	0.218333	0.186168	0.0259963	0.037881	0.0321646		0.64158
Koren 2010	FR-FCM-ZZE8	plate81	G10	plate81-G10	YBR067C	TIP1	tip1	Y	41.6	70078	138930	6.8	6.3	16.1	14.2	48.1	0.32	18.6	20.5357	18.1122	61.352	0.716199	0.177845	16.1	14.2	48.1	18.6	9.52887e-12	20.7575	18.3078	60.9347	20.0387	0.511439	0.713135	0.179765	0.713135	0.179765	0.186168	0.0259963	0.0715542	-0.00640341		0.64158
Koren 2010	FR-FCM-ZZE5	plate2-2	H01	plate2-2-H01	YBR068C	BAP2	bap2	Y	20.7	70469	140160	6.57	6.6	18.7	18.9	49.4	-0.042	10.8	21.4943	21.7241	56.7816	0.675287	0.186146	18.7	18.9	49.4	10.8	5.81531e-13	21.626	21.8573	56.5168	11.5847	0.324359	0.673298	0.187286	0.673298	0.187286	0.186168	0.0259963	0.0317172	0.00111812		0.64158
Koren 2010	FR-FCM-ZZE5	plate2-2	H02	plate2-2-H02	YBR069C	TAT1	tat1	Y	5.01	73940	146116	6.62	6.42	26.2	22.3	47.7	-0.14	2.46	27.2349	23.1809	49.5842	0.632017	0.235861	26.2	22.3	47.7	2.46	8.95002e-14	27.2911	23.2287	49.4802	2.69407	0.127465	0.631258	0.236348	0.631258	0.236348	0.186168	0.0259963	-0.0103225	0.0501795		0.64158
Koren 2010	FR-FCM-ZZE5	plate2-2	H04	plate2-2-H04	YBR071W	YBR071W	ybr071w	Y	4.74	70132	139360	6.44	6.31	24.8	22.8	49.3	0.24	1.28	25.5934	23.5294	50.8772	0.636739	0.221645	24.8	22.8	49.3	1.28	1.75568e-10	25.6172	23.5513	50.8316	1.39529	0.0558838	0.636402	0.221851	0.636402	0.221851	0.186168	0.0259963	-0.00517876	0.0356829		0.64158
Soifer 2014	FR-FCM-ZZDD	special3_1	A01	special3_1-A01	YBR071W	YBR071W	ybr071w	Y	12.2	61034	120801	4.56	4.14	21.1	31	43.2	0.19	2.74	22.1406	32.5289	45.3305	0.564008	0.191743	21.1	31	43.2	2.74	1.41039e-13	22.1736	32.5773	45.2491	2.93929	0.10029	0.563359	0.192029	0.563359	0.192029	0.186168	0.0259963	-0.0782211	0.00586054		0.64158
Koren 2010	FR-FCM-ZZEZ	plate0-20	B01	plate0-20-B01	YBR072C-A	YBR072C-A	ybr072c-a	Y	37.2	74108	146039	8.52	6.7	21.5	12.9	41	2.4	18.7	28.5146	17.1088	54.3767	0.68634	0.246944	21.5	12.9	41	18.7	4.7736e-10	29.1888	17.5133	53.2979	21.7233	1.33486	0.678923	0.252782	0.678923	0.252782	0.186168	0.0259963	0.0373429	0.0666141		0.64158
Koren 2010	FR-FCM-ZZE5	plate2-2	H05	plate2-2-H05	YBR072W	HSP26	hsp26	Y	16.5	69852	138682	6.26	6.41	20.5	18	50.8	-0.086	8.78	22.9563	20.1568	56.8869	0.683651	0.198808	20.5	18	50.8	8.78	9.3136e-14	23.0841	20.2689	56.647	9.45575	0.294049	0.68189	0.199914	0.68189	0.199914	0.186168	0.0259963	0.0403098	0.0137457		0.64158
Koren 2010	FR-FCM-ZZE5	plate2-2	H06	plate2-2-H06	YBR073W	RDH54	rdh54	Y	10.6	71316	141765	6.44	6.3	23.1	19.7	49.5	-0.083	5.88	25.0271	21.3434	53.6295	0.66143	0.216741	23.1	19.7	49.5	5.88	6.76155e-13	25.1351	21.4355	53.4294	6.39288	0.245297	0.659969	0.217676	0.659969	0.217676	0.186168	0.0259963	0.018389	0.0315078		0.64158
Soifer 2014	FR-FCM-ZZDC	large2_3	F02	large2_3-F02	YBR073W	RDH54	rdh54	Y	40.8	62310	123200	4.64	4.37	18.5	22.5	41	0.095	15.7	22.561	27.439	50	0.612805	0.195384	18.5	22.5	41	15.7	2.83363e-12	22.8004	27.7302	49.4695	16.9508	0.650791	0.608697	0.197457	0.608697	0.197457	0.186168	0.0259963	-0.0328838	0.0112887		0.64158
Koren 2010	FR-FCM-ZZEZ	plate0-18	A02	plate0-18-A02	YBR074W	PFF1	ybr075w	Y	54.6	73935	146044	7.43	6.49	16.9	15.1	44.3	1.08	19.1	22.1494	19.7903	58.0603	0.69135	0.19182	16.9	15.1	44.3	19.1	4.27363e-11	22.4476	20.0567	57.4957	21.0833	0.691847	0.687195	0.194402	0.687195	0.194402	0.186168	0.0259963	0.0456145	0.00823355		0.64158
Koren 2010	FR-FCM-ZZEZ	plate0-22	A04	plate0-22-A04	YBR074W	PFF1	pff1	Y	26.6	68608	136010	6.7	6.02	18.3	19.2	48.5	0.34	11.4	21.2791	22.3256	56.3953	0.670349	0.184282	18.3	19.2	48.5	11.4	5.223e-13	21.4155	22.4687	56.1157	12.2669	0.342491	0.668235	0.185464	0.668235	0.185464	0.186168	0.0259963	0.0266546	-0.000704382		0.64158
Koren 2010	FR-FCM-ZZE5	plate2-2	H09	plate2-2-H09	YBR076W	ECM8	ecm8	Y	16.7	72774	144484	6.7	6.55	21.2	18.5	49.6	0.12	8.41	23.7402	20.7167	55.5431	0.674132	0.205596	21.2	18.5	49.6	8.41	3.50213e-12	23.8761	20.8353	55.2886	9.12743	0.312006	0.672266	0.206773	0.672266	0.206773	0.186168	0.0259963	0.0306859	0.0206052		0.64158
Koren 2010	FR-FCM-ZZE5	plate2-2	H10	plate2-2-H10	YBR077C	SLM4	slm4	Y	30	76076	149618	6.64	6.48	16	19.5	50.7	-0.09	11.1	18.5615	22.6218	58.8167	0.680974	0.160747	16	19.5	50.7	11.1	1.00486e-14	18.648	22.7272	58.6248	11.819	0.235472	0.679488	0.161496	0.679488	0.161496	0.186168	0.0259963	0.0379072	-0.0246718		0.64158
Soifer 2014	FR-FCM-ZZD9	g22	E09	g22-E09	YBR077C	SLM4	slm4	Y	19.1	62630	124273	7.34	5.44	20.2	39.9	29.8	7.63	2.37	22.4694	44.3826	33.1479	0.443826	0.194591	20.2	39.9	29.8	2.37	2.33897e-12	22.501	44.4451	33.0538	2.70553	0.11732	0.443043	0.194865	0.443043	0.194865	0.186168	0.0259963	-0.198537	0.00869652		0.64158
Koren 2010	FR-FCM-ZZE5	plate2-2	H11	plate2-2-H11	YBR078W	ECM33	ecm33	N	0	0	0	0	0	0	0	0	0	0	0	0	0	0	0	0	0	0	0	0	0	0	0	0	0	0	0	0	0	0.186168	0.0259963	-0.64158	-0.186168	mixed ploidy?	0.64158
Koren 2010	FR-FCM-ZZE9	plate-rep	B05	plate-rep-B05	YBR081C	SPT7	spt7	N	0	NA	0	0	0	0	0	0	0	0	0	0	0	0	0	0	0	0	0	0	0	0	0	0	0	0	0	0	0	0.186168	0.0259963	-0.64158	-0.186168	small number of events	0.64158
Koren 2010	FR-FCM-ZZE5	plate2-3	A03	plate2-3-A03	YBR082C	UBC4	ubc4	Y	20.4	74752	152463	9.1	9.89	16.7	22.1	43	8.5	6.76	20.4156	27.0171	52.5672	0.627751	0.176805	16.7	22.1	43	6.76	8.98218e-11	20.4899	27.1153	52.3948	7.96776	0.211834	0.626398	0.177447	0.626398	0.177447	0.186168	0.0259963	-0.0151828	-0.00872091		0.64158
Soifer 2014	FR-FCM-ZZDB	small3_1	A01	small3_1-A01	YBR082C	UBC4	ubc4	Y	126	64484	129024	6.02	7.28	8.75	16	43.3	-0.068	28.6	12.8582	23.5121	63.6297	0.700588	0.111355	8.75	16	43.3	28.6	1.56884e-13	12.951	23.6819	63.367	30.0961	0.326238	0.698426	0.112159	0.698426	0.112159	0.186168	0.0259963	0.0568453	-0.0740089		0.64158
Koren 2010	FR-FCM-ZZDV	plate0-16	A03	plate0-16-A03	YBR083W	TEC1	tec1	N	0	0	0	0	0	0	0	0	0	0	0	0	0	0	0	0	0	0	0	0	0	0	0	0	0	0	0	0	0	0.186168	0.0259963	-0.64158	-0.186168	odd	0.64158
Koren 2010	FR-FCM-ZZE5	plate2-3	A06	plate2-3-A06	YBR084W	MIS1	mis1	Y	25.4	71040	141371	6.41	6.15	17.5	21.9	47.5	-0.12	10	20.1381	25.2014	54.6605	0.647296	0.174401	17.5	21.9	47.5	10	1.35162e-11	20.2375	25.3258	54.4366	10.7606	0.274802	0.645554	0.175262	0.645554	0.175262	0.186168	0.0259963	0.00397356	-0.010906		0.64158
Koren 2010	FR-FCM-ZZEZ	plate0-20	B02	plate0-20-B02	YBR085C-A	YBR085C-A	ybr085c-a	Y	11.1	73772	146724	8.24	7.23	27.7	20.9	43	3.64	2.67	30.2402	22.8166	46.9432	0.620633	0.261888	27.7	20.9	43	2.67	1.00878e-14	30.3297	22.8842	46.7861	3.11923	0.193084	0.61951	0.262663	0.61951	0.262663	0.186168	0.0259963	-0.0220707	0.076495		0.64158
Koren 2010	FR-FCM-ZZE5	plate2-3	A07	plate2-3-A07	YBR085W	AAC3	aac3	N	0	0	0	0	0	0	0	0	0	0	0	0	0	0	0	0	0	0	0	0	0	0	0	0	0	0	0	0	0	0.186168	0.0259963	-0.64158	-0.186168	diploid	0.64158
Koren 2010	FR-FCM-ZZDV	plate0-16	A04	plate0-16-A04	YBR090C	YBR090C	ybr090c	Y	8.1	76932	151269	5.76	4.62	32.3	22.1	37.9	3.86	2	34.9946	23.9437	41.0618	0.58559	0.303062	32.3	22.1	37.9	2	7.85394e-11	35.1015	24.0168	40.8817	2.41893	0.221759	0.584325	0.303988	0.584325	0.303988	0.186168	0.0259963	-0.0572556	0.117819		0.64158
Koren 2010	FR-FCM-ZZDV	plate0-16	A07	plate0-16-A07	YBR090C	YBR090C	ybr090c	Y	14.3	74611	148280	5.4	4.59	24.4	31.1	35.4	6.26	0.44	26.8427	34.2134	38.9439	0.523652	0.232464	24.4	31.1	35.4	0.44	2.03376e-11	26.8528	34.2263	38.9209	0.519151	0.0282072	0.523473	0.232552	0.523473	0.232552	0.186168	0.0259963	-0.118107	0.0463837		0.64158
Koren 2010	FR-FCM-ZZE5	plate2-3	B03	plate2-3-B03	YBR092C	PHO3	pho3	Y	28.8	71547	141890	6.43	6.15	17.4	19.8	47	0.21	12.5	20.6651	23.5154	55.8195	0.66152	0.178965	17.4	19.8	47	12.5	3.97205e-15	20.8048	23.6744	55.5207	13.5114	0.36614	0.659231	0.180175	0.659231	0.180175	0.186168	0.0259963	0.0176511	-0.00599323		0.64158
Koren 2010	FR-FCM-ZZE5	plate2-3	B04	plate2-3-B04	YBR093C	PHO5	pho5	Y	8.11	72998	143661	6.61	5.84	30.5	16.6	39.8	1.19	9.81	35.0978	19.1024	45.7998	0.633487	0.303956	30.5	16.6	39.8	9.81	1.18364e-10	35.6857	19.4224	44.8919	11.624	1.1279	0.627348	0.309047	0.627348	0.309047	0.186168	0.0259963	-0.0142326	0.122879		0.64158
Soifer 2014	FR-FCM-ZZD8	g13	A01	g13-A01	YBR093C	PHO5	pho5	Y	15	61606	122040	6.25	5.29	31	21.9	37.8	-0.57	8.33	34.1786	24.1455	41.6759	0.587652	0.295995	31	21.9	37.8	8.33	9.27512e-11	34.6112	24.4512	40.9376	9.55639	0.908605	0.582432	0.299742	0.582432	0.299742	0.186168	0.0259963	-0.0591481	0.113574		0.64158
Soifer 2014	FR-FCM-ZZDD	special3_1	C01	special3_1-C01	YBR093C	PHO5	pho5	Y	25.3	61740	122023	5.91	4.71	28.8	20.5	36.8	-0.28	12.5	33.4495	23.8095	42.741	0.594657	0.289681	28.8	20.5	36.8	12.5	4.37978e-11	34.1009	24.2732	41.6258	14.3457	1.37226	0.586763	0.295323	0.586763	0.295323	0.186168	0.0259963	-0.0548175	0.109155		0.64158
Koren 2010	FR-FCM-ZZE5	plate2-3	B05	plate2-3-B05	YBR094W	PBY1	pby1	Y	34.1	72646	144559	6.11	6.02	16.1	22	44.9	0.35	13.2	19.3976	26.506	54.0964	0.637952	0.167988	16.1	22	44.9	13.2	1.16538e-13	19.5206	26.6741	53.8054	14.265	0.357865	0.635656	0.169053	0.635656	0.169053	0.186168	0.0259963	-0.00592397	-0.0171151		0.64158
Koren 2010	FR-FCM-ZZE5	plate2-3	B06	plate2-3-B06	YBR095C	RXT2	rxt2	Y	18.9	73298	145861	5.82	5.56	16.6	25.6	45.8	0.4	8.39	18.8636	29.0909	52.0455	0.614773	0.163364	16.6	25.6	45.8	8.39	3.705e-11	18.9307	29.1944	51.8749	9.02775	0.21045	0.613403	0.163945	0.613403	0.163945	0.186168	0.0259963	-0.0281776	-0.0222234		0.64158
Soifer 2014	FR-FCM-ZZDB	small3_1	B01	small3_1-B01	YBR095C	RXT2	rxt2	Y	29.7	63791	126496	4.75	5.02	13.8	22.7	48.1	0.31	13.1	16.3121	26.8322	56.8558	0.650118	0.141267	13.8	22.7	48.1	13.1	7.59908e-11	16.382	26.9472	56.6708	13.7782	0.228843	0.648618	0.141872	0.648618	0.141872	0.186168	0.0259963	0.00703738	-0.0442959		0.64158
Koren 2010	FR-FCM-ZZE5	plate2-3	B08	plate2-3-B08	YBR097W	VPS15	vps15	N	0	0	0	0	0	0	0	0	0	0	0	0	0	0	0	0	0	0	0	0	0	0	0	0	0	0	0	0	0	0.186168	0.0259963	-0.64158	-0.186168	small number of events	0.64158
Koren 2010	FR-FCM-ZZDV	plate0-16	A08	plate0-16-A08	YBR098W	MMS4	ybr100w	Y	12.5	75547	149896	5.78	5.19	25.8	28.8	35.8	6.34	1.12	28.5398	31.8584	39.6018	0.538717	0.247162	25.8	28.8	35.8	1.12	2.77578e-11	28.5713	31.8935	39.5352	1.33256	0.0815942	0.538208	0.247435	0.538208	0.247435	0.186168	0.0259963	-0.103372	0.0612664		0.64158
Koren 2010	FR-FCM-ZZE5	plate2-3	B10	plate2-3-B10	YBR098W	MMS4	ybr099c	Y	48.6	73272	145316	6.82	6.78	14.6	17.4	48.1	0.054	16.4	18.2272	21.7228	60.0499	0.691635	0.157852	14.6	17.4	48.1	16.4	1.05645e-13	18.3583	21.8791	59.7626	17.5876	0.352367	0.689418	0.158988	0.689418	0.158988	0.186168	0.0259963	0.0478372	-0.0271806		0.64158
Koren 2010	FR-FCM-ZZE9	plate-rep	B06	plate-rep-B06	YBR098W	MMS4	mms4	Y	24.9	69449	138164	5.91	6.05	16.4	19.4	46.8	0.037	14.2	19.8547	23.4867	56.6586	0.66586	0.171947	16.4	19.4	46.8	14.2	7.51214e-13	19.9979	23.6561	56.346	15.2805	0.383338	0.663449	0.173187	0.663449	0.173187	0.186168	0.0259963	0.021869	-0.012981		0.64158
Koren 2010	FR-FCM-ZZE9	plate-rep	B07	plate-rep-B07	YBR101C	FES1	fes1	N	0	NA	0	0	0	0	0	0	0	0	0	0	0	0	0	0	0	0	0	0	0	0	0	0	0	0	0	0	0	0.186168	0.0259963	-0.64158	-0.186168	small number of events	0.64158
Koren 2010	FR-FCM-ZZE5	plate2-3	C02	plate2-3-C02	YBR103W	SIF2	sif2	Y	50.4	73751	145920	6.57	6.44	15.2	15.4	44.4	0.6	20.4	20.2667	20.5333	59.2	0.693333	0.175514	15.2	15.4	44.4	20.4	2.55289e-11	20.5117	20.7816	58.7067	22.3228	0.604183	0.689625	0.177637	0.689625	0.177637	0.186168	0.0259963	0.0480451	-0.00853163		0.64158
Koren 2010	FR-FCM-ZZE5	plate2-3	C03	plate2-3-C03	YBR104W	YMC2	ymc2	Y	34.7	71371	141916	6.43	6.19	14.4	18.9	47.1	0.45	15.6	17.9104	23.5075	58.5821	0.675373	0.155109	14.4	18.9	47.1	15.6	4.15618e-11	18.028	23.6617	58.3104	16.7959	0.333812	0.673243	0.156127	0.673243	0.156127	0.186168	0.0259963	0.031663	-0.0300416		0.64158
Koren 2010	FR-FCM-ZZEZ	plate0-23	A03	plate0-23-A03	YBR105C	VID24	vid24	Y	4.6	67187	133430	6.66	6.22	22.9	24.4	49.9	0.73	0.72	23.5597	25.1029	51.3374	0.631173	0.204033	22.9	24.4	49.9	0.72	6.065e-10	23.5699	25.1138	51.3162	0.778546	0.0259842	0.631012	0.204122	0.631012	0.204122	0.186168	0.0259963	-0.0105683	0.0179534		0.64158
Koren 2010	FR-FCM-ZZE5	plate2-3	C05	plate2-3-C05	YBR106W	PHO88	pho88	N	0	0	0	0	0	0	0	0	0	0	0	0	0	0	0	0	0	0	0	0	0	0	0	0	0	0	0	0	0	0.186168	0.0259963	-0.64158	-0.186168	mixed ploidy?	0.64158
Koren 2010	FR-FCM-ZZE9	plate-rep	B08	plate-rep-B08	YBR107C	IML3	iml3	Y	30.4	71485	142471	5.82	5.95	14.1	22	45.5	0.13	15.2	17.2794	26.9608	55.7598	0.643995	0.149644	14.1	22	45.5	15.2	5.33883e-10	17.3803	27.1181	55.5016	16.1916	0.318725	0.641917	0.150517	0.641917	0.150517	0.186168	0.0259963	0.000337116	-0.0356508		0.64158
Koren 2010	FR-FCM-ZZE9	plate-rep	B09	plate-rep-B09	YBR108W	AIM3	aim3	Y	25.1	67749	134748	5.81	5.7	16.4	20.6	46	0.18	14	19.759	24.8193	55.4217	0.653012	0.171118	16.4	20.6	46	14	1.35761e-13	19.8974	24.9931	55.1096	15.028	0.383103	0.650582	0.172316	0.650582	0.172316	0.186168	0.0259963	0.00900213	-0.0138518		0.64158
Koren 2010	FR-FCM-ZZE9	plate-rep	B10	plate-rep-B10	YBR111C	YSA1	ysa1	Y	22.8	69066	137670	6.64	6.28	14.8	22.4	47.9	-0.049	12.1	17.3913	26.322	56.2867	0.649824	0.150613	14.8	22.4	47.9	12.1	3.20419e-10	17.4695	26.4403	56.0902	12.8404	0.242373	0.648249	0.15129	0.648249	0.15129	0.186168	0.0259963	0.006669	-0.034878		0.64158
Koren 2010	FR-FCM-ZZEZ	plate0-20	B03	plate0-20-B03	YBR111W-A	SUS1	sus1	Y	14.6	70661	141229	7.16	5.83	20.8	25.5	44.1	4.27	2.54	23.0088	28.208	48.7832	0.602876	0.199262	20.8	25.5	44.1	2.54	1.06562e-12	23.0452	28.2525	48.7023	2.88623	0.0991773	0.602249	0.199577	0.602249	0.199577	0.186168	0.0259963	-0.039331	0.0134087		0.64158
Soifer 2014	FR-FCM-ZZD9	g21	H04	g21-H04	YBR111W-A	SUS1	sus1	Y	38.6	58155	115434	4.88	4.55	13.5	18.5	46.5	0.053	19.8	17.1975	23.5669	59.2357	0.678344	0.148934	13.5	18.5	46.5	19.8	1.86157e-12	17.3329	23.7524	58.9147	20.7663	0.394708	0.675811	0.150107	0.675811	0.150107	0.186168	0.0259963	0.0342309	-0.0360612		0.64158
Koren 2010	FR-FCM-ZZDV	plate0-16	A09	plate0-16-A09	YBR112C	CYC8	cyc8	N	0	0	0	0	0	0	0	0	0	0	0	0	0	0	0	0	0	0	0	0	0	0	0	0	0	0	0	0	0	0.186168	0.0259963	-0.64158	-0.186168	small number of events	0.64158
Koren 2010	FR-FCM-ZZE8	plate82	C06	plate82-C06	YBR112C	CYC8	ybr113w	Y	5.08	74523	148461	5	4.68	21	32	43.4	1.27	0.24	21.7842	33.195	45.0207	0.559129	0.188657	21	32	43.4	0.24	1.17444e-11	21.7869	33.1991	45.0139	0.26072	0.00841474	0.559074	0.18868	0.559074	0.18868	0.186168	0.0259963	-0.0825064	0.00251215		0.64158
Koren 2010	FR-FCM-ZZE5	plate2-3	D01	plate2-3-D01	YBR114W	RAD16	rad16	Y	5.37	72918	144463	7.15	6.46	19.7	27.8	49	1.59	-0.12	20.4145	28.8083	50.7772	0.609845	0.176795	19.6755	27.7654	48.9391	3.19486e-12	1.2174e-10	20.4145	28.8083	50.7772	3.45902e-12	1.25643e-10	0.609845	0.176795	0.609845	0.176795	0.186168	0.0259963	-0.0317358	-0.00937342		0.64158
Soifer 2014	FR-FCM-ZZD9	g23	A01	g23-A01	YBR114W	RAD16	rad16	Y	26.9	60367	118501	6.64	6.68	16.2	18	51.7	0.94	11.9	18.8591	20.9546	60.1863	0.696158	0.163325	16.2	18	51.7	11.9	7.94411e-15	18.957	21.0634	59.9796	12.6213	0.253231	0.694581	0.164173	0.694581	0.164173	0.186168	0.0259963	0.0530008	-0.0219955		0.64158
Soifer 2014	FR-FCM-ZZDC	large3_1	A01	large3_1-A01	YBR114W	RAD16	rad16	Y	24.2	61030	119577	6.43	6.23	22.3	24.3	45	6.16	0.99	24.345	26.5284	49.1266	0.612991	0.210834	22.3	24.3	45	0.99	4.80907e-12	24.3616	26.5465	49.0919	1.13669	0.0425293	0.612727	0.210978	0.612727	0.210978	0.186168	0.0259963	-0.0288532	0.0248093		0.64158
Koren 2010	FR-FCM-ZZE5	plate2-3	D02	plate2-3-D02	YBR115W	YBR115W	ybr115w	Y	31.3	73551	146019	5.76	5.35	17.1	22.7	44.5	0.36	12.1	20.2847	26.9276	52.7877	0.6293	0.175671	17.1	22.7	44.5	12.1	7.29172e-14	20.4121	27.0967	52.4912	13.0976	0.364303	0.626972	0.176774	0.626972	0.176774	0.186168	0.0259963	-0.0146081	-0.00939447		0.64158
Koren 2010	FR-FCM-ZZE9	plate-rep	B11	plate-rep-B11	YBR117C	TKL2	ybr116c	Y	40.6	69754	139447	6.15	5.91	14.1	21.6	43.7	0.18	17.1	17.7582	27.204	55.0378	0.639169	0.15379	14.1	21.6	43.7	17.1	4.55814e-11	17.8855	27.399	54.7155	18.3058	0.397615	0.636582	0.154893	0.636582	0.154893	0.186168	0.0259963	-0.00499802	-0.0312755		0.64158
Koren 2010	FR-FCM-ZZE8	plate87	B09	plate87-B09	YBR119W	MUD1	mud1	Y	28.5	70043	138345	7.11	6.85	19.1	16.1	49.2	0.3	12.9	22.6303	19.0758	58.2938	0.69609	0.195984	19.1	16.1	49.2	12.9	4.53912e-12	22.822	19.2374	57.9406	13.9864	0.43313	0.693516	0.197644	0.693516	0.197644	0.186168	0.0259963	0.0519358	0.011476		0.64158
Koren 2010	FR-FCM-ZZE5	plate2-3	D07	plate2-3-D07	YBR120C	CBP6	cbp6	Y	11.5	70399	140371	7.74	6.69	23.9	20.2	48.3	0.63	5.31	25.8658	21.8615	52.2727	0.652056	0.224004	23.9	20.2	48.3	5.31	9.81374e-13	25.9738	21.9527	52.0735	5.8276	0.244319	0.650604	0.22494	0.650604	0.22494	0.186168	0.0259963	0.00902333	0.0387713		0.64158
Koren 2010	FR-FCM-ZZE5	plate2-3	D08	plate2-3-D08	YBR121C	GRS1	grs1	Y	22.8	71853	142659	5.68	5.35	18.9	22.4	45.7	0.78	9.47	21.7241	25.7471	52.5287	0.633908	0.188137	18.9	22.4	45.7	9.47	7.94411e-15	21.8433	25.8883	52.2684	10.3084	0.319204	0.631901	0.189168	0.631901	0.189168	0.186168	0.0259963	-0.00967983	0.00299999		0.64158
Koren 2010	FR-FCM-ZZEZ	plate0-22	A06	plate0-22-A06	YBR122C	MRPL36	mrpl36	Y	12	64713	130295	4.84	4.94	18.3	24.7	45.5	0.24	8.8	20.678	27.9096	51.4124	0.617514	0.179076	18.3	24.7	45.5	8.8	5.46093e-10	20.7711	28.0353	51.1936	9.45199	0.268987	0.615792	0.179883	0.615792	0.179883	0.186168	0.0259963	-0.0257888	-0.00628531		0.64158
Soifer 2014	FR-FCM-ZZDD	special1_1	H06	special1_1-H06	YBR122C	MRPL36	mrpl36	Y	26.2	57287	114711	3.57	3.13	25	30.2	36.7	6.05	0.51	27.2035	32.8618	39.9347	0.535365	0.235589	25	30.2	36.7	0.51	6.42263e-11	27.2156	32.8764	39.908	0.596036	0.0327201	0.535158	0.235694	0.535158	0.235694	0.186168	0.0259963	-0.106422	0.0495255		0.64158
Koren 2010	FR-FCM-ZZDV	plate0-16	A11	plate0-16-A11	YBR125C	PTC4	ptc4	Y	6.15	76049	151536	4.8	4.13	24.8	31.7	37.6	3.07	0.5	26.3549	33.6876	39.9575	0.53135	0.22824	24.8	31.7	37.6	0.5	1.3674e-11	26.3654	33.7009	39.9336	0.568027	0.0292747	0.531164	0.228331	0.531164	0.228331	0.186168	0.0259963	-0.110417	0.0421629		0.64158
Soifer 2014	FR-FCM-ZZDB	small1_1	G03	small1_1-G03	YBR125C	PTC4	ptc4	Y	18.9	61272	121777	5.12	4.7	24.8	20.6	42.1	0.084	10.8	28.3429	23.5429	48.1143	0.622857	0.245456	24.8	20.6	42.1	10.8	5.30831e-14	28.6594	23.8058	47.5348	11.9699	0.710734	0.618645	0.248198	0.618645	0.248198	0.186168	0.0259963	-0.0229353	0.0620295		0.64158
Koren 2010	FR-FCM-ZZE5	plate2-3	E01	plate2-3-E01	YBR126C	TPS1	tps1	Y	11.6	70097	140904	7.03	6.2	24.2	25.4	41.9	6.2	0.51	26.4481	27.7596	45.7923	0.590164	0.229047	24.2	25.4	41.9	0.51	2.16506e-12	26.4592	27.7712	45.7696	0.596014	0.0278711	0.589992	0.229143	0.589992	0.229143	0.186168	0.0259963	-0.0515884	0.0429751		0.64158
Soifer 2014	FR-FCM-ZZD9	g23	B01	g23-B01	YBR126C	TPS1	tps1	Y	19	60992	121452	5.57	5.42	14.2	23.9	49.8	0.028	10.5	16.1547	27.19	56.6553	0.647327	0.139904	14.2	23.9	49.8	10.5	2.16606e-13	16.2069	27.2779	56.5152	10.9586	0.173455	0.646186	0.140356	0.646186	0.140356	0.186168	0.0259963	0.00460608	-0.045812		0.64158
Koren 2010	FR-FCM-ZZE5	plate2-3	E02	plate2-3-E02	YBR127C	VMA2	vma2	N	0	0	0	0	0	0	0	0	0	0	0	0	0	0	0	0	0	0	0	0	0	0	0	0	0	0	0	0	0	0.186168	0.0259963	-0.64158	-0.186168	small number of events	0.64158
Koren 2010	FR-FCM-ZZE5	plate2-3	E03	plate2-3-E03	YBR128C	ATG14	atg14	Y	25	73046	144723	6.03	5.98	15.5	20.3	45.7	0.69	14.2	19.0184	24.908	56.0736	0.655828	0.164704	15.5	20.3	45.7	14.2	5.27683e-13	19.1453	25.0742	55.7805	15.4026	0.360107	0.653531	0.165803	0.653531	0.165803	0.186168	0.0259963	0.011951	-0.0203649		0.64158
Koren 2010	FR-FCM-ZZE5	plate2-3	E04	plate2-3-E04	YBR129C	OPY1	opy1	Y	7.73	71656	142208	6.52	5.84	20.8	21.9	46.8	1.29	6.83	23.2402	24.4693	52.2905	0.639106	0.201266	20.8	21.9	46.8	6.83	8.03887e-14	23.3429	24.5774	52.0798	7.49881	0.258138	0.637512	0.202155	0.637512	0.202155	0.186168	0.0259963	-0.00406837	0.015987		0.64158
Soifer 2014	FR-FCM-ZZDD	special3_1	E01	special3_1-E01	YBR129C	OPY1	opy1	Y	34.6	61452	121283	4.89	4.85	16.7	21.8	44.6	-0.09	15.2	20.0963	26.2335	53.6703	0.637184	0.174039	16.7	21.8	44.6	15.2	9.52412e-13	20.2548	26.4404	53.3049	16.1244	0.448821	0.634323	0.175411	0.634323	0.175411	0.186168	0.0259963	-0.00725769	-0.0107568		0.64158
Koren 2010	FR-FCM-ZZE5	plate2-3	E05	plate2-3-E05	YBR130C	SHE3	she3	Y	20.3	72543	144396	6.21	6.18	19.5	22.8	46.3	0.97	7.77	22.009	25.7336	52.2573	0.632619	0.190604	19.5	22.8	46.3	7.77	5.17283e-14	22.1087	25.8501	52.0412	8.47703	0.264991	0.630955	0.191467	0.630955	0.191467	0.186168	0.0259963	-0.0106251	0.00529846		0.64158
Koren 2010	FR-FCM-ZZE8	plate83	A11	plate83-A11	YBR131W	CCZ1	ccz1	Y	92.6	75604	150866	5.15	4.65	12.8	18	34.6	0.57	28.3	19.5719	27.5229	52.9052	0.626911	0.169497	12.8	18	34.6	28.3	5.6308e-11	19.9285	28.0245	52.047	31.4519	1.05602	0.620113	0.172586	0.620113	0.172586	0.186168	0.0259963	-0.0214675	-0.0135823	G1 constraints	0.64158
Koren 2010	FR-FCM-ZZE9	plate-rep	C01	plate-rep-C01	YBR132C	AGP2	agp2	Y	14.2	65069	130619	4.67	4.05	28.4	19.3	30.2	1.66	17.1	36.457	24.7754	38.7677	0.569961	0.315727	28.4	19.3	30.2	17.1	9.46829e-11	37.8458	25.7192	36.435	21.0092	2.87417	0.553579	0.327754	0.553579	0.327754	0.186168	0.0259963	-0.0880012	0.141586		0.64158
Soifer 2014	FR-FCM-ZZD8	g13	E09	g13-E09	YBR132C	AGP2	agp2	Y	10.2	57331	114452	4.03	3.58	30.4	23.2	39.8	0.75	4.7	32.5482	24.8394	42.6124	0.588865	0.281876	30.4	23.2	39.8	4.7	8.1893e-11	32.7461	24.9904	42.2635	5.36648	0.428676	0.586365	0.28359	0.586365	0.28359	0.186168	0.0259963	-0.0552153	0.0974213		0.64158
Soifer 2014	FR-FCM-ZZDB	small3_2	F06	small3_2-F06	YBR132C	AGP2	agp2	Y	21.3	56933	113321	3.48	3	35.9	22	35.6	1.6	3.76	38.3957	23.5294	38.0749	0.572727	0.332517	35.9	22	35.6	3.76	2.83141e-11	38.6691	23.697	37.6339	4.54564	0.545221	0.569685	0.334884	0.569685	0.334884	0.186168	0.0259963	-0.0718956	0.148716		0.64158
Koren 2010	FR-FCM-ZZE9	plate-rep	C02	plate-rep-C02	YBR133C	HSL7	hsl7	N	0	0	0	0	0	0	0	0	0	0	0	0	0	0	0	0	0	0	0	0	0	0	0	0	0	0	0	0	0	0.186168	0.0259963	-0.64158	-0.186168	diploid?	0.64158
Koren 2010	FR-FCM-ZZE5	plate2-3	E09	plate2-3-E09	YBR134W	YBR134W	ybr134w	Y	64	75370	148736	5.92	5.94	8.33	19.9	52.3	0.28	15.2	10.344	24.7113	64.9447	0.701167	0.0895814	8.33	19.9	52.3	15.2	2.09048e-12	10.3652	24.762	64.8727	16.0504	0.0906263	0.700553	0.0897654	0.700553	0.0897654	0.186168	0.0259963	0.0589731	-0.0964028		0.64158
Soifer 2014	FR-FCM-ZZDA	s3	A01	s3-A01	YBR134W	YBR134W	ybr134w	Y	45.1	63511	125824	5.37	5.96	8.54	22.7	51.9	0.74	13.7	10.2718	27.3033	62.4248	0.675607	0.0889567	8.54	22.7	51.9	13.7	1.84237e-12	10.29	27.3516	62.3584	14.2984	0.0840348	0.675034	0.0891138	0.675034	0.0891138	0.186168	0.0259963	0.033454	-0.0970544		0.64158
Soifer 2014	FR-FCM-ZZDC	large3_1	B01	large3_1-B01	YBR134W	YBR134W	ybr134w	Y	67.8	64018	126513	5.28	5.58	6.62	19.9	48.9	0.27	21.9	8.77751	26.3856	64.8369	0.692257	0.0760155	6.62	19.9	48.9	21.9	3.17041e-12	8.79744	26.4455	64.7571	22.6786	0.101764	0.691558	0.076188	0.691558	0.076188	0.186168	0.0259963	0.0499778	-0.10998		0.64158
Soifer 2014	FR-FCM-ZZDD	special3_1	B01	special3_1-B01	YBR134W	YBR134W	ybr134w	Y	50.6	63677	126354	5.33	5.69	7.31	20.7	53	-0.001	16.7	9.02358	25.5524	65.424	0.699358	0.0781465	7.31	20.7	53	16.7	1.03159e-11	9.03893	25.5959	65.3652	17.2322	0.0747264	0.698847	0.0782794	0.698847	0.0782794	0.186168	0.0259963	0.0572664	-0.107889		0.64158
Koren 2010	FR-FCM-ZZE8	plate82	E06	plate82-E06	YBR137W	YBR137W	ybr137w	Y	93	75068	147707	5.45	6.03	15.6	16.1	42.6	1.49	20.5	20.996	21.6689	57.3351	0.678331	0.18183	15.6	16.1	42.6	20.5	3.5342e-11	21.2742	21.9561	56.7697	22.6496	0.69253	0.674068	0.18424	0.674068	0.18424	0.186168	0.0259963	0.0324878	-0.00192813		0.64158
Koren 2010	FR-FCM-ZZE5	plate2-3	F01	plate2-3-F01	YBR138C	YBR138C	ybr138c	Y	6.85	70888	140978	6.7	5.87	24.2	27	44.3	2.31	0.12	25.3403	28.2723	46.3874	0.590576	0.219454	24.2	27	44.3	0.12	4.86168e-11	25.3425	28.2747	46.3828	0.13411	0.00566593	0.590541	0.219472	0.590541	0.219472	0.186168	0.0259963	-0.0510397	0.0333042		0.64158
Koren 2010	FR-FCM-ZZE9	plate-rep	C03	plate-rep-C03	YBR139W	YBR139W	ybr139w	Y	14.7	69702	139449	5.87	5.43	19.4	29.6	40	4.09	3.82	21.7978	33.2584	44.9438	0.558427	0.188774	19.4	29.6	40	3.82	1.08286e-13	21.8447	33.3301	44.8251	4.32172	0.146387	0.557475	0.189181	0.557475	0.189181	0.186168	0.0259963	-0.0841052	0.00301272		0.64158
Koren 2010	FR-FCM-ZZE5	plate2-3	F04	plate2-3-F04	YBR141C	BMT2	bmt2	Y	19.6	71962	143686	5.68	5.57	11.6	21	48.3	1.46	13.3	14.3387	25.958	59.7033	0.668727	0.124177	11.6	21	48.3	13.3	1.77154e-10	14.3887	26.0485	59.5628	14.4174	0.1745	0.667571	0.12461	0.667571	0.12461	0.186168	0.0259963	0.0259911	-0.0615585		0.64158
Koren 2010	FR-FCM-ZZE5	plate2-3	F07	plate2-3-F07	YBR144C	YBR144C	ybr144c	Y	16.8	72195	143518	5.84	5.65	18.9	25.8	44.2	0.39	7.84	21.2598	29.0214	49.7188	0.603487	0.184116	18.9	25.8	44.2	7.84	1.19327e-10	21.3498	29.1441	49.5061	8.49124	0.261495	0.60181	0.184894	0.60181	0.184894	0.186168	0.0259963	-0.0397704	-0.00127388		0.64158
Soifer 2014	FR-FCM-ZZD9	g23	C01	g23-C01	YBR144C	YBR144C	ybr144c	Y	14.9	61691	122489	5.02	4.65	20.8	32.4	40.9	1.92	1.92	22.1041	34.4315	43.4644	0.545165	0.191428	20.8	32.4	40.9	1.92	1.84088e-10	22.1274	34.4677	43.4049	2.10253	0.0733859	0.544686	0.191629	0.544686	0.191629	0.186168	0.0259963	-0.0968939	0.00546056		0.64158
Koren 2010	FR-FCM-ZZE9	plate-rep	C04	plate-rep-C04	YBR145W	ADH5	adh5	Y	45	72052	144060	6.38	5.89	19.5	28.5	36.8	9.95	2.39	22.9953	33.6085	43.3962	0.548939	0.199145	19.5	28.5	36.8	2.39	1.45918e-10	23.0316	33.6616	43.3067	2.89469	0.110263	0.548225	0.19946	0.548225	0.19946	0.186168	0.0259963	-0.0933549	0.0132917		0.64158
Koren 2010	FR-FCM-ZZE5	plate2-3	F09	plate2-3-F09	YBR146W	MRPS9	mrps9	Y	15.4	74505	148111	7.72	6.95	23.6	25.7	40.5	8.26	-0.0097	26.2806	28.6192	45.1002	0.582405	0.227597	23.5975	25.6972	40.4956	-1.70286e-13	1.91019e-13	26.2806	28.6192	45.1002	-2.03719e-13	7.94411e-15	0.582405	0.227597	0.582405	0.227597	0.186168	0.0259963	-0.059175	0.0414286		0.64158
Soifer 2014	FR-FCM-ZZD9	g23	D01	g23-D01	YBR146W	MRPS9	mrps9	Y	12.5	63651	126492	5.62	5.41	22.4	31.2	42	1.4	0.96	23.431	32.636	43.9331	0.556485	0.202918	22.4	31.2	42	0.96	7.11642e-11	23.4447	32.6551	43.9003	1.05203	0.040309	0.556226	0.203037	0.556226	0.203037	0.186168	0.0259963	-0.0853542	0.0168684		0.64158
Soifer 2014	FR-FCM-ZZDD	special3_1	D01	special3_1-D01	YBR146W	MRPS9	mrps9	Y	26.8	64594	127890	5.16	5.34	17	24.3	45.9	-0.28	11.2	19.4954	27.867	52.6376	0.623853	0.168835	17	24.3	45.9	11.2	6.45424e-11	19.5959	28.0106	52.3934	11.8366	0.300608	0.621914	0.169706	0.621914	0.169706	0.186168	0.0259963	-0.0196664	-0.0164626		0.64158
Koren 2010	FR-FCM-ZZE5	plate2-3	F10	plate2-3-F10	YBR147W	RTC2	rtc2	Y	34.9	71371	141159	6.8	7.14	16.4	15.2	51.4	0.21	14.7	19.759	18.3133	61.9277	0.718072	0.171118	16.4	15.2	51.4	14.7	1.85258e-12	19.9045	18.448	61.6475	15.6668	0.343273	0.715997	0.172378	0.715997	0.172378	0.186168	0.0259963	0.0744169	-0.0137905		0.64158
Koren 2010	FR-FCM-ZZE5	plate2-3	F11	plate2-3-F11	YBR148W	YSW1	ysw1	Y	55.7	72166	144238	6.68	6.27	14.7	18.2	44.7	-0.042	18.6	18.9433	23.4536	57.6031	0.670747	0.164054	14.7	18.2	44.7	18.6	3.64135e-12	19.1171	23.6688	57.2141	20.0681	0.477342	0.667726	0.165559	0.667726	0.165559	0.186168	0.0259963	0.026146	-0.0206092		0.64158
Koren 2010	FR-FCM-ZZE8	plate82	F06	plate82-F06	YBR149W	ARA1	ara1	Y	24.6	76372	151880	5.23	4.83	18	26.3	43.8	0.53	8.28	20.4313	29.8524	49.7162	0.599319	0.17694	18	26.3	43.8	8.28	1.86383e-11	20.5161	29.9762	49.5077	8.96849	0.256871	0.597657	0.177674	0.597657	0.177674	0.186168	0.0259963	-0.0439229	-0.00849401		0.64158
Koren 2010	FR-FCM-ZZDV	plate0-16	B01	plate0-16-B01	YBR150C	TBS1	tbs1	Y	9.94	76460	151894	5.76	4.68	27.3	27.3	35.5	7.15	0.74	30.2997	30.2997	39.4007	0.545505	0.262403	27.3	27.3	35.5	0.74	1.69437e-10	30.3249	30.3249	39.3502	0.897118	0.0617839	0.545127	0.262621	0.545127	0.262621	0.186168	0.0259963	-0.0964537	0.076453		0.64158
Koren 2010	FR-FCM-ZZE5	plate2-3	G02	plate2-3-G02	YBR151W	APD1	apd1	Y	34.6	72123	143054	6.59	6.38	17.8	17.9	47.5	0.11	13.8	21.3942	21.5144	57.0913	0.677885	0.185279	17.8	17.9	47.5	13.8	6.35884e-12	21.5688	21.69	56.7413	14.9209	0.428762	0.675257	0.186791	0.675257	0.186791	0.186168	0.0259963	0.0336762	0.000622882		0.64158
Koren 2010	FR-FCM-ZZE9	plate-rep	C05	plate-rep-C05	YBR156C	SLI15	sli15	Y	29.2	71813	142950	5.39	5.33	15.8	24.7	44.2	0.34	11.7	18.6541	29.1617	52.1842	0.615112	0.161549	15.8	24.7	44.2	11.7	1.05389e-10	18.7484	29.3092	51.9423	12.5791	0.298571	0.613165	0.162366	0.613165	0.162366	0.186168	0.0259963	-0.0284149	-0.0238021		0.64158
Koren 2010	FR-FCM-ZZEZ	plate0-22	A07	plate0-22-A07	YBR157C	ICS2	ics2	Y	18.2	65693	130752	6.86	6.42	18.9	20.2	46.9	0.39	11.1	21.9767	23.4884	54.5349	0.655233	0.190324	18.9	20.2	46.9	11.1	3.29791e-13	22.1237	23.6454	54.2309	12.0198	0.37242	0.652927	0.191597	0.652927	0.191597	0.186168	0.0259963	0.0113468	0.00542863		0.64158
Koren 2010	FR-FCM-ZZE5	plate2-3	G09	plate2-3-G09	YBR158W	AMN1	amn1	Y	30.1	72242	143117	7.13	6.64	19.1	15.3	49.8	0.0066	13.5	22.6841	18.171	59.1449	0.704869	0.19645	19.1	15.3	49.8	13.5	6.99637e-12	22.8869	18.3335	58.7796	14.5816	0.448335	0.70223	0.198207	0.70223	0.198207	0.186168	0.0259963	0.06065	0.0120383		0.64158
Koren 2010	FR-FCM-ZZE9	plate-rep	C06	plate-rep-C06	YBR159W	IFA38	ifa38	Y	55.7	69217	137468	6.22	5.65	22.3	26.4	34.7	12.9	1.11	26.7386	31.6547	41.6067	0.54976	0.231563	22.3	26.4	34.7	1.11	1.45957e-10	26.7661	31.6872	41.5467	1.41481	0.0736172	0.549297	0.231801	0.549297	0.231801	0.186168	0.0259963	-0.0922831	0.045633		0.64158
Soifer 2014	FR-FCM-ZZDC	large3_2	C05	large3_2-C05	YBR159W	IFA38	ifa38	Y	30.8	62365	123489	4.49	4.42	17.8	22.8	43.1	0.17	14.2	21.2664	27.2401	51.4934	0.621266	0.184173	17.8	22.8	43.1	14.2	5.0561e-13	21.4417	27.4647	51.0936	15.2036	0.490941	0.618145	0.185691	0.618145	0.185691	0.186168	0.0259963	-0.0234358	-0.000477434		0.64158
Koren 2010	FR-FCM-ZZE8	plate82	G06	plate82-G06	YBR161W	CSH1	csh1	Y	6.46	74162	147790	5.85	5.42	23.5	30.2	40.6	3.12	0.31	24.9205	32.0255	43.0541	0.555143	0.215818	23.5	30.2	40.6	0.31	1.48741e-11	24.9259	32.0324	43.0417	0.349367	0.0152313	0.555046	0.215865	0.555046	0.215865	0.186168	0.0259963	-0.0865341	0.0296963		0.64158
Koren 2010	FR-FCM-ZZE9	plate-rep	C07	plate-rep-C07	YBR162C	TOS1	tos1	Y	56.2	73523	144512	6.72	5.48	9.09	11.3	32.9	2.22	37.4	17.0576	21.2047	61.7377	0.702665	0.147723	9.09	11.3	32.9	37.4	4.5377e-12	17.4417	21.6822	60.8762	42.5333	1.0572	0.69597	0.151049	0.69597	0.151049	0.186168	0.0259963	0.0543895	-0.0351189	G1 constraints	0.64158
Koren 2010	FR-FCM-ZZE5	plate2-3	H02	plate2-3-H02	YBR162W-A	YSY6	ysy6	Y	45	72296	143360	6.8	6.47	15.9	16.2	49.4	0.097	15.3	19.5092	19.8773	60.6135	0.703681	0.168955	15.9	16.2	49.4	15.3	3.44293e-13	19.6575	20.0284	60.314	16.4411	0.366772	0.701428	0.170239	0.701428	0.170239	0.186168	0.0259963	0.0598477	-0.015929		0.64158
Koren 2010	FR-FCM-ZZE5	plate2-3	H03	plate2-3-H03	YBR163W	EXO5	exo5	Y	18.4	73504	144301	6.43	5.67	20.3	21.9	48	-0.14	7.53	22.5055	24.2794	53.2151	0.644678	0.194904	20.3	21.9	48	7.53	1.23236e-13	22.6072	24.389	53.0038	8.1199	0.258868	0.643074	0.195784	0.643074	0.195784	0.186168	0.0259963	0.00149326	0.0096158		0.64158
Koren 2010	FR-FCM-ZZE5	plate2-3	H04	plate2-3-H04	YBR164C	ARL1	arl1	Y	41.3	71580	142011	6.36	6.13	16.1	17.6	47.3	0.46	15.5	19.8765	21.7284	58.3951	0.683333	0.172136	16.1	17.6	47.3	15.5	1.55558e-12	20.0369	21.9037	58.0594	16.734	0.411271	0.680778	0.173525	0.680778	0.173525	0.186168	0.0259963	0.039198	-0.0126434		0.64158
Soifer 2014	FR-FCM-ZZDB	small3_1	C01	small3_1-C01	YBR164C	ARL1	arl1	Y	43.5	62415	123855	5.01	5.05	16.4	21.4	43.1	0.05	17	20.2719	26.4524	53.2756	0.634116	0.17556	16.4	21.4	43.1	17	4.40064e-13	20.4598	26.6975	52.8427	18.1233	0.531778	0.630726	0.177187	0.630726	0.177187	0.186168	0.0259963	-0.0108543	-0.0089814		0.64158
Koren 2010	FR-FCM-ZZE9	plate-rep	C08	plate-rep-C08	YBR165W	UBS1	ubs1	Y	31.8	70962	141166	5.76	5.6	16.6	20.5	44.9	1.01	14	20.2439	25	54.7561	0.64878	0.175317	16.6	20.5	44.9	14	1.98515e-13	20.395	25.1866	54.4183	15.2163	0.414427	0.646159	0.176626	0.646159	0.176626	0.186168	0.0259963	0.0045782	-0.00954212		0.64158
Koren 2010	FR-FCM-ZZE9	plate-rep	C09	plate-rep-C09	YBR166C	TYR1	tyr1	Y	33.4	67130	133012	6.12	5.91	15.1	18.5	44.8	0.23	18.6	19.2602	23.5969	57.1429	0.66773	0.166798	15.1	18.5	44.8	18.6	1.14655e-12	19.4414	23.8189	56.7397	19.9285	0.494606	0.664604	0.168367	0.664604	0.168367	0.186168	0.0259963	0.0230236	-0.0178009		0.64158
Koren 2010	FR-FCM-ZZDV	plate0-16	B02	plate0-16-B02	YBR168W	PEX32	pex32	Y	7.15	80194	159885	6.53	5.56	36.5	26.7	31.8	2.71	-0.085	38.4211	28.1053	33.4737	0.526842	0.332736	36.4673	26.6761	31.7715	6.73082e-11	3.36357e-10	38.4211	28.1053	33.4737	8.31953e-11	3.41462e-10	0.526842	0.332736	0.526842	0.332736	0.186168	0.0259963	-0.114738	0.146568		0.64158
Soifer 2014	FR-FCM-ZZD8	g11	F02	g11-F02	YBR168W	PEX32	pex32	Y	16.3	63618	125923	5.8	4.1	35	22.2	36.1	-0.63	5.36	37.5134	23.7942	38.6924	0.574491	0.324876	35	22.2	36.1	5.36	4.74782e-10	37.8779	24.0254	38.0967	6.34283	0.735645	0.570356	0.328032	0.570356	0.328032	0.186168	0.0259963	-0.0712239	0.141864		0.64158
Koren 2010	FR-FCM-ZZDV	plate0-16	B03	plate0-16-B03	YBR169C	SSE2	sse2	Y	10.7	75982	151663	5.5	4.88	23.8	31.5	36.9	5.07	0.17	25.8134	34.1649	40.0217	0.529284	0.223551	23.8	31.5	36.9	0.17	5.20322e-10	25.8168	34.1694	40.0138	0.197185	0.00970457	0.529222	0.22358	0.529222	0.22358	0.186168	0.0259963	-0.112358	0.0374122		0.64158
Koren 2010	FR-FCM-ZZE9	plate-rep	C10	plate-rep-C10	YBR170C	NPL4	npl4	Y	32.6	67602	135374	6.24	6.22	14.2	21.3	45	-0.071	16.5	17.6398	26.4596	55.9006	0.647205	0.152765	14.2	21.3	45	16.5	7.75022e-12	17.7583	26.6374	55.6043	17.5642	0.365316	0.644834	0.153791	0.644834	0.153791	0.186168	0.0259963	0.00325414	-0.0323771		0.64158
Koren 2010	FR-FCM-ZZE5	plate2-3	H11	plate2-3-H11	YBR171W	SEC66	sec66	N	0	0	0	0	0	0	0	0	0	0	0	0	0	0	0	0	0	0	0	0	0	0	0	0	0	0	0	0	0	0.186168	0.0259963	-0.64158	-0.186168	mixed ploidy?	0.64158
Koren 2010	FR-FCM-ZZE8	plate82	H06	plate82-H06	YBR172C	SMY2	smy2	Y	32.4	73833	147250	5.57	5.59	19.1	19.9	45.6	0.34	12.1	22.5768	23.5225	53.9007	0.651891	0.195521	19.1	19.9	45.6	12.1	3.03038e-12	22.7545	23.7076	53.5378	13.1962	0.444443	0.649151	0.19706	0.649151	0.19706	0.186168	0.0259963	0.00757085	0.0108919		0.64158
Koren 2010	FR-FCM-ZZE5	plate2-4	A01	plate2-4-A01	YBR173C	UMP1	ump1	Y	12.1	70397	141179	10.2	7.34	8.33	5.75	51.8	2.25	26	12.6442	8.72799	78.6278	0.849499	0.109502	8.33	5.75	51.8	26	8.77316e-12	12.7269	8.78507	78.488	28.7637	0.172147	0.848515	0.110218	0.848515	0.110218	0.186168	0.0259963	0.206934	-0.0759501	small number of events	0.64158
Koren 2010	FR-FCM-ZZE5	plate2-4	A02	plate2-4-A02	YBR175W	SWD3	ybr174c	Y	14.3	72914	144516	7.11	6.88	13.7	14.9	48.6	1.46	17.3	17.7461	19.3005	62.9534	0.718264	0.153686	13.7	14.9	48.6	17.3	2.57896e-13	17.8784	19.4444	62.6772	18.9114	0.338331	0.716164	0.154832	0.716164	0.154832	0.186168	0.0259963	0.0745837	-0.0313367		0.64158
Koren 2010	FR-FCM-ZZE5	plate2-4	A03	plate2-4-A03	YBR175W	SWD3	swd3	Y	19.1	71975	143360	7.38	7.49	15.5	15.9	51.9	0.11	13.5	18.6074	19.0876	62.3049	0.716086	0.161145	15.5	15.9	51.9	13.5	4.35117e-15	18.7176	19.2006	62.0818	14.4526	0.273263	0.714406	0.162099	0.714406	0.162099	0.186168	0.0259963	0.0728256	-0.0240693		0.64158
Koren 2010	FR-FCM-ZZE5	plate2-4	A04	plate2-4-A04	YBR176W	ECM31	ecm31	Y	24.8	71110	141312	6.86	6.49	13.3	18.7	49.9	0.21	14.6	16.2393	22.8327	60.928	0.690476	0.140637	13.3	18.7	49.9	14.6	5.0243e-15	16.3189	22.9446	60.7365	15.5435	0.235646	0.688959	0.141326	0.688959	0.141326	0.186168	0.0259963	0.0473788	-0.0448424		0.64158
Koren 2010	FR-FCM-ZZE5	plate2-4	A05	plate2-4-A05	YBR177C	EHT1	eht1	Y	29.4	71856	142997	6.57	6.29	14.2	20.1	51.4	0.12	11.4	16.5694	23.4539	59.9767	0.682614	0.143495	14.2	20.1	51.4	11.4	2.17629e-10	16.6324	23.543	59.8246	12.0745	0.187134	0.681408	0.144041	0.681408	0.144041	0.186168	0.0259963	0.0398277	-0.0421277		0.64158
Koren 2010	FR-FCM-ZZE5	plate2-4	A06	plate2-4-A06	YBR177C	EHT1	ybr178w	Y	12.9	71022	141114	6.66	6.01	22.4	25.3	45.5	5.16	-0.091	24.0343	27.1459	48.8197	0.608369	0.208143	22.3781	25.2753	45.4556	2.10769e-13	2.15175e-11	24.0343	27.1459	48.8197	2.40246e-13	2.3066e-11	0.608369	0.208143	0.608369	0.208143	0.186168	0.0259963	-0.0332112	0.0219752		0.64158
Koren 2010	FR-FCM-ZZE5	plate2-4	A07	plate2-4-A07	YBR179C	FZO1	fzo1	Y	8.19	65361	131403	5.11	4.88	18.4	20.1	49	0.69	9.86	21.0286	22.9714	56	0.665143	0.182113	18.4	20.1	49	9.86	3.77613e-13	21.14	23.0932	55.7668	10.6011	0.285673	0.663368	0.183078	0.663368	0.183078	0.186168	0.0259963	0.021788	-0.00309038		0.64158
Koren 2010	FR-FCM-ZZE5	plate2-4	A08	plate2-4-A08	YBR180W	DTR1	dtr1	Y	42.5	70767	140871	7.01	6.52	12.4	18.5	49.6	0.45	15.8	15.4037	22.9814	61.6149	0.693168	0.1334	12.4	18.5	49.6	15.8	3.28263e-10	15.4783	23.0926	61.4291	16.8098	0.229059	0.691682	0.134046	0.691682	0.134046	0.186168	0.0259963	0.050102	-0.0521223		0.64158
Koren 2010	FR-FCM-ZZE5	plate2-4	A09	plate2-4-A09	YBR181C	RPS6B	rps6b	Y	8.58	72572	142686	6.45	5.69	31.2	23.1	40.1	3.67	0.21	33.0508	24.4703	42.4788	0.590042	0.286229	31.2	23.1	40.1	0.21	4.15573e-10	33.0599	24.477	42.4631	0.2492	0.0193069	0.58993	0.286307	0.58993	0.286307	0.186168	0.0259963	-0.0516499	0.100139		0.64158
Soifer 2014	FR-FCM-ZZD8	g13	B01	g13-B01	YBR181C	RPS6B	rps6b	Y	18.1	62915	123899	5.75	4.43	30.1	22.4	37.1	-0.49	9.27	33.5938	25	41.4062	0.582031	0.29093	30.1	22.4	37.1	9.27	4.59732e-11	34.056	25.344	40.6	10.6061	0.991018	0.57628	0.294934	0.57628	0.294934	0.186168	0.0259963	-0.0653005	0.108766		0.64158
Soifer 2014	FR-FCM-ZZDB	small3_1	D01	small3_1-D01	YBR181C	RPS6B	rps6b	Y	30.8	64060	125282	5.32	3.82	30.4	18.6	36.3	-0.35	13.4	35.6389	21.8054	42.5557	0.603751	0.308642	30.4	18.6	36.3	13.4	2.79944e-10	36.522	22.3457	41.1323	15.6661	1.76002	0.593933	0.31629	0.593933	0.31629	0.186168	0.0259963	-0.0476472	0.130121		0.64158
Soifer 2014	FR-FCM-ZZDD	special3_1	F01	special3_1-F01	YBR181C	RPS6B	rps6b	Y	31.3	62547	122466	5.66	4.16	26.4	18.5	39.1	-0.41	14.7	31.4286	22.0238	46.5476	0.622619	0.272179	26.4	18.5	39.1	14.7	2.14432e-13	32.0721	22.4748	45.4532	16.6013	1.34734	0.614892	0.277752	0.614892	0.277752	0.186168	0.0259963	-0.0266884	0.0915842		0.64158
Koren 2010	FR-FCM-ZZE5	plate2-4	A10	plate2-4-A10	YBR182C	SMP1	smp1	Y	52	70791	140625	6.71	6.23	12.3	16	50	0.13	18.4	15.7088	20.4342	63.857	0.717114	0.136042	12.3	16	50	18.4	7.7062e-14	15.8039	20.558	63.6381	19.5153	0.268843	0.7154	0.136866	0.7154	0.136866	0.186168	0.0259963	0.0738201	-0.0493021		0.64158
Koren 2010	FR-FCM-ZZEZ	plate0-20	B04	plate0-20-B04	YBR182C-A	YBR182C-A	ybr182c-a	Y	39.2	77198	153226	7.61	6.77	20.8	16.5	44.8	2.85	12.2	25.335	20.0974	54.5676	0.672351	0.219407	20.8	16.5	44.8	12.2	1.01512e-11	25.6018	20.3091	54.0891	13.8449	0.587383	0.6689	0.221718	0.6689	0.221718	0.186168	0.0259963	0.0273193	0.0355499		0.64158
Koren 2010	FR-FCM-ZZE5	plate2-4	A11	plate2-4-A11	YBR183W	YPC1	ypc1	Y	6.1	70037	139324	6.26	6.14	17.9	26.9	51.3	1.11	0.96	18.6264	27.9917	53.3819	0.626951	0.16131	17.9	26.9	51.3	0.96	9.88396e-14	18.6331	28.0017	53.3651	1.02465	0.0206597	0.626817	0.161368	0.626817	0.161368	0.186168	0.0259963	-0.0147633	-0.0248006		0.64158
Koren 2010	FR-FCM-ZZE8	plate81	A11	plate81-A11	YBR184W	YBR184W	ybr184w	Y	8.27	70877	141225	6	5.41	25.4	24.9	44.2	3.01	0.85	26.8783	26.3492	46.7725	0.602116	0.232773	25.4	24.9	44.2	0.85	2.45759e-11	26.8972	26.3677	46.7351	0.960975	0.0457623	0.601837	0.232936	0.601837	0.232936	0.186168	0.0259963	-0.0397432	0.0467681		0.64158
Koren 2010	FR-FCM-ZZE5	plate2-4	B01	plate2-4-B01	YBR185C	MBA1	mba1	Y	15.4	71336	141056	8.53	6.95	13.9	12.6	47.8	3.73	17.9	18.7079	16.9583	64.3338	0.736878	0.162016	13.9	12.6	47.8	17.9	2.59338e-12	18.876	17.1106	64.0135	20.1316	0.392463	0.734514	0.163471	0.734514	0.163471	0.186168	0.0259963	0.0929341	-0.0226977		0.64158
Koren 2010	FR-FCM-ZZE5	plate2-4	B02	plate2-4-B02	YBR186W	PCH2	pch2	Y	41.1	71502	141471	7.28	6.35	12.4	12.5	50.6	0.67	20.6	16.4238	16.5563	67.0199	0.752318	0.142235	12.4	12.5	50.6	20.6	1.15121e-14	16.551	16.6845	66.7645	22.0398	0.312812	0.7504	0.143336	0.7504	0.143336	0.186168	0.0259963	0.108819	-0.0428321		0.64158
Koren 2010	FR-FCM-ZZE5	plate2-4	B03	plate2-4-B03	YBR187W	GDT1	gdt1	Y	34.4	69489	137477	7.48	6.69	12	15.1	49.5	0.61	19.9	15.6658	19.7128	64.6214	0.724543	0.13567	12	15.1	49.5	19.9	2.05628e-14	15.7703	19.8443	64.3854	21.1477	0.289641	0.722706	0.136575	0.722706	0.136575	0.186168	0.0259963	0.0811254	-0.0495935		0.64158
Soifer 2014	FR-FCM-ZZDD	special3_1	G01	special3_1-G01	YBR187W	GDT1	gdt1	Y	27.2	59838	118387	5.51	5.42	17.5	24.3	43.7	-0.4	12.8	20.4678	28.4211	51.1111	0.61345	0.177257	17.5	24.3	43.7	12.8	2.90042e-13	20.6046	28.611	50.7844	13.5987	0.401854	0.610867	0.178441	0.610867	0.178441	0.186168	0.0259963	-0.030713	-0.00772716		0.64158
Koren 2010	FR-FCM-ZZE5	plate2-4	B04	plate2-4-B04	YBR188C	NTC20	ntc20	Y	38.4	70313	139263	6.56	6.2	14.4	14	52.6	0.56	16.3	17.7778	17.284	64.9383	0.738272	0.15396	14.4	14	52.6	16.3	7.53644e-15	17.897	17.3998	64.7032	17.3066	0.287868	0.736517	0.154992	0.736517	0.154992	0.186168	0.0259963	0.0949368	-0.0311761		0.64158
Koren 2010	FR-FCM-ZZDV	plate0-14	A01	plate0-14-A01	YBR189W	RPS9B	rps9b	Y	11.4	75783	150298	6.53	4.9	14.7	15.5	34.4	6.85	22.9	22.7554	23.9938	53.2508	0.646285	0.197068	14.7	15.5	34.4	22.9	1.65916e-13	23.2248	24.4888	52.2864	27.6636	1.18121	0.638988	0.201133	0.638988	0.201133	0.186168	0.0259963	-0.00259193	0.0149646		0.64158
Koren 2010	FR-FCM-ZZDV	plate0-11	A07	plate0-11-A07	YBR191W	RPL21A	rpl21a	Y	25.2	75263	150377	6.19	6.28	23.1	20.1	42.5	0.12	11.3	26.9545	23.4539	49.5916	0.630688	0.233433	23.1	20.1	42.5	11.3	1.01206e-11	27.2424	23.7045	49.0531	12.5834	0.660073	0.626743	0.235927	0.626743	0.235927	0.186168	0.0259963	-0.0148373	0.0497583		0.64158
Soifer 2014	FR-FCM-ZZD8	g11	D01	g11-D01	YBR191W	RPL21A	rpl21a	Y	19.2	64060	127689	5.21	5.21	28.2	20.6	40.1	0.85	8.79	31.721	23.1721	45.1069	0.609674	0.274712	28.2	20.6	40.1	8.79	4.9681e-10	32.0851	23.4381	44.4768	10.0304	0.774717	0.605194	0.277865	0.605194	0.277865	0.186168	0.0259963	-0.0363864	0.0916969		0.64158
Soifer 2014	FR-FCM-ZZDB	small1_1	G01	small1_1-G01	YBR191W	RPL21A	rpl21a	Y	24.7	63603	126068	5.35	5.45	28.1	16	42.4	0.27	11.9	32.4855	18.4971	49.0173	0.652601	0.281333	28.1	16	42.4	11.9	2.84338e-10	33.0427	18.8143	48.143	13.5757	1.08425	0.646643	0.286158	0.646643	0.286158	0.186168	0.0259963	0.00506273	0.0999899		0.64158
Soifer 2014	FR-FCM-ZZDD	special1_1	A02	special1_1-A02	YBR191W	RPL21A	rpl21a	Y	31.5	63580	126464	5.02	5.14	23.4	20.2	39.6	1.05	13.8	28.125	24.2788	47.5962	0.616587	0.24357	23.4	20.2	39.6	13.8	1.7016e-13	28.545	24.6414	46.8136	15.4889	0.959322	0.610861	0.247207	0.610861	0.247207	0.186168	0.0259963	-0.0307196	0.0610388		0.64158
Koren 2010	FR-FCM-ZZE5	plate2-4	B10	plate2-4-B10	YBR194W	AIM4	aim4	Y	6.82	71847	152822	11.5	14.1	7.62	12.2	45.2	7.79	21.5	11.7195	18.7635	69.5171	0.753768	0.101494	7.62	12.2	45.2	21.5	4.73768e-13	11.7742	18.8511	69.3747	25.1991	0.175903	0.752618	0.101968	0.752618	0.101968	0.186168	0.0259963	0.111038	-0.0842006	small number of events	0.64158
Koren 2010	FR-FCM-ZZE5	plate2-4	B11	plate2-4-B11	YBR195C	MSI1	msi1	Y	58.7	73249	144513	6.89	7.08	11.2	17	46.7	0.49	20.9	14.9533	22.6969	62.3498	0.698264	0.129499	11.2	17	46.7	20.9	1.29321e-14	15.0506	22.8447	62.1047	22.3219	0.30227	0.6963	0.130342	0.6963	0.130342	0.186168	0.0259963	0.0547199	-0.0558262		0.64158
Koren 2010	FR-FCM-ZZEZ	plate0-20	B05	plate0-20-B05	YBR196C-A	YBR196C-A	ybr196c-a	Y	76.9	75863	155217	10.4	8.4	23.8	3.33	26.5	8.29	32.5	44.3781	6.20921	49.4126	0.716017	0.384326	0	0	0	0	0	55.4213	10.9896	33.5891	53.0044	0	0.612997	0.479963	0.612997	0.479963	0.186168	0.0259963	-0.0285829	0.293794	G1 constraints	0.64158
Soifer 2014	FR-FCM-ZZD8	g11	E04	g11-E04	YBR196C-A	YBR196C-A	ybr196c-a	Y	213	66766	131987	5.54	5.08	11.9	16.4	35.9	0.94	31.7	18.5358	25.5452	55.919	0.651869	0.160525	11.9	16.4	35.9	31.7	4.23334e-10	18.8804	26.0201	55.0995	34.2771	1.00793	0.645397	0.163509	0.645397	0.163509	0.186168	0.0259963	0.00381657	-0.0226589		0.64158
Koren 2010	FR-FCM-ZZEZ	plate0-20	B06	plate0-20-B06	YBR196C-B	YBR196C-B	ybr196c-b	Y	34.4	72591	144084	7.36	6.86	21	17.4	44.9	4.7	9.41	25.2101	20.8884	53.9016	0.665066	0.218326	21	17.4	44.9	9.41	3.48583e-13	25.4082	21.0525	53.5394	10.8504	0.444263	0.662434	0.220041	0.662434	0.220041	0.186168	0.0259963	0.020854	0.0338729		0.64158
Koren 2010	FR-FCM-ZZE5	plate2-4	C01	plate2-4-C01	YBR197C	YBR197C	ybr197c	Y	25.9	71035	141052	6.59	5.5	8.76	16.9	41	4.29	24.2	13.1413	25.3525	61.5062	0.680768	0.113807	8.76	16.9	41	24.2	8.2328e-14	13.2268	25.5175	61.2557	27.1086	0.311849	0.678691	0.114548	0.678691	0.114548	0.186168	0.0259963	0.0371107	-0.0716206	G1 constraints	0.64158
Koren 2010	FR-FCM-ZZE5	plate2-4	C03	plate2-4-C03	YBR199W	KTR4	ktr4	Y	29.9	69950	139087	7.35	6.16	12.9	20.1	50.6	0.36	12.7	15.4306	24.0431	60.5263	0.682416	0.133633	12.9	20.1	50.6	12.7	2.49708e-12	15.4885	24.1332	60.3784	13.5121	0.182623	0.681226	0.134134	0.681226	0.134134	0.186168	0.0259963	0.0396457	-0.0520343		0.64158
Koren 2010	FR-FCM-ZZE5	plate2-4	C04	plate2-4-C04	YBR200W	BEM1	bem1	N	0	0	0	0	0	0	0	0	0	0	0	0	0	0	0	0	0	0	0	0	0	0	0	0	0	0	0	0	0	0.186168	0.0259963	-0.64158	-0.186168	small number of events	0.64158
Koren 2010	FR-FCM-ZZEZ	plate0-20	B07	plate0-20-B07	YBR200W-A	YBR200W-A	ybr200w-a	Y	21.2	72741	144243	6.8	6.5	19.6	21.2	46.9	1.21	8.42	22.3489	24.1733	53.4778	0.646522	0.193547	19.6	21.2	46.9	8.42	1.41619e-13	22.4635	24.2973	53.2392	9.22541	0.292277	0.644709	0.19454	0.644709	0.19454	0.186168	0.0259963	0.00312913	0.00837163		0.64158
Koren 2010	FR-FCM-ZZEZ	plate0-22	A08	plate0-22-A08	YBR201W	DER1	der1	Y	27.6	67186	133441	6.67	6.13	17.3	18	47.1	0.37	14.7	20.9951	21.8447	57.1602	0.676578	0.181823	17.3	18	47.1	14.7	2.19777e-12	21.1724	22.0291	56.7985	15.8495	0.443018	0.673847	0.183358	0.673847	0.183358	0.186168	0.0259963	0.0322667	-0.0028098		0.64158
Koren 2010	FR-FCM-ZZE5	plate2-4	C07	plate2-4-C07	YBR203W	COS111	cos111	Y	81.4	70640	139876	6.92	6.24	21.7	18.9	38.1	20	0.13	27.5731	24.0152	48.4117	0.621982	0.23879	21.7	18.9	38.1	0.13	4.43767e-10	27.5768	24.0185	48.4047	0.178485	0.0085982	0.621931	0.238822	0.621931	0.238822	0.186168	0.0259963	-0.0196495	0.0526539	G1 constraints	0.64158
Soifer 2014	FR-FCM-ZZD8	g13	C01	g13-C01	YBR203W	COS111	cos111	Y	17.3	62650	124453	4.88	4.65	17.9	25.8	44.6	-0.034	9.98	20.2718	29.2186	50.5096	0.606455	0.175559	17.9	25.8	44.6	9.98	1.65999e-11	20.3715	29.3623	50.2663	10.5943	0.29969	0.60452	0.176422	0.60452	0.176422	0.186168	0.0259963	-0.0370604	-0.00974597		0.64158
Koren 2010	FR-FCM-ZZE5	plate2-4	C08	plate2-4-C08	YBR204C	LDH1	ldh1	Y	12.1	70288	140061	6.5	5.95	21.9	27.1	46	3.2	0.07	23.0526	28.5263	48.4211	0.599474	0.199642	21.9	27.1	46	0.07	2.94988e-12	23.0536	28.5275	48.4189	0.0777628	0.00261769	0.599457	0.19965	0.599457	0.19965	0.186168	0.0259963	-0.0421232	0.0134817		0.64158
Koren 2010	FR-FCM-ZZE5	plate2-4	C09	plate2-4-C09	YBR205W	KTR3	ktr3	Y	48.8	72323	143095	6.76	5.92	11.5	16.3	46.7	0.54	20.9	15.4362	21.8792	62.6846	0.704027	0.133682	11.5	16.3	46.7	20.9	1.81154e-14	15.5442	22.0322	62.4235	22.4502	0.321261	0.701957	0.134617	0.701957	0.134617	0.186168	0.0259963	0.0603762	-0.0515514		0.64158
Koren 2010	FR-FCM-ZZE5	plate2-4	C10	plate2-4-C10	YBR205W	KTR3	ybr206w	Y	51.9	71332	141368	6.74	6.1	10.9	15.3	48	0.84	21.4	14.69	20.6199	64.69	0.72035	0.127219	10.9	15.3	48	21.4	7.53644e-15	14.7853	20.7537	64.461	22.8852	0.281874	0.718536	0.128045	0.718536	0.128045	0.186168	0.0259963	0.0769558	-0.0581235		0.64158
Koren 2010	FR-FCM-ZZE5	plate2-4	C11	plate2-4-C11	YBR207W	FTH1	fth1	Y	16.8	70490	140168	6.63	6.04	17.6	25.5	50.2	2.73	2.02	18.8639	27.3312	53.8049	0.632369	0.163366	17.6	25.5	50.2	2.02	3.76094e-10	18.879	27.3531	53.7679	2.1975	0.0455613	0.632074	0.163497	0.632074	0.163497	0.186168	0.0259963	-0.00950605	-0.0226714		0.64158
Koren 2010	FR-FCM-ZZE8	plate81	C11	plate81-C11	YBR208C	DUR1,2	dur1,2	Y	40	70919	140122	6.56	6.04	16.5	13	49.5	1.02	17.7	20.8861	16.4557	62.6582	0.731013	0.180879	16.5	13	49.5	17.7	2.67325e-11	21.1066	16.6294	62.264	19.1575	0.483939	0.728173	0.182788	0.728173	0.182788	0.186168	0.0259963	0.0865927	-0.00338002		0.64158
Koren 2010	FR-FCM-ZZE5	plate2-4	D01	plate2-4-D01	YBR209W	YBR209W	ybr209w	Y	33.5	69866	138395	6.28	6.52	8.79	14	45.7	1.04	25.9	12.834	20.4409	66.7251	0.731421	0.111146	8.79	14	45.7	25.9	3.55271e-15	12.9169	20.5729	66.5102	27.9049	0.265462	0.729686	0.111863	0.729686	0.111863	0.186168	0.0259963	0.0881058	-0.0743049		0.64158
Koren 2010	FR-FCM-ZZE5	plate2-4	D02	plate2-4-D02	YBR210W	ERV15	erv15	Y	5.18	72118	143217	7.08	6.18	20.2	22.8	53.4	0.74	1.65	20.9544	23.6515	55.3942	0.658714	0.18147	20.2	22.8	53.4	1.65	2.69761e-11	20.9709	23.6701	55.359	1.76023	0.043074	0.658445	0.181613	0.658445	0.181613	0.186168	0.0259963	0.0168644	-0.0045552		0.64158
Koren 2010	FR-FCM-ZZE5	plate2-4	D04	plate2-4-D04	YBR212W	NGR1	ngr1	Y	11.3	70134	140032	7.43	6.84	15.8	26.3	52.8	3.35	-0.11	16.6491	27.7134	55.6375	0.639621	0.144185	15.7817	26.2695	52.7388	2.19478e-12	8.88858e-11	16.6491	27.7134	55.6375	2.38143e-12	9.40826e-11	0.639621	0.144185	0.639621	0.144185	0.186168	0.0259963	-0.00195969	-0.0419828		0.64158
Soifer 2014	FR-FCM-ZZDC	large3_1	C01	large3_1-C01	YBR212W	NGR1	ngr1	Y	6.18	63134	120329	10.7	5.98	15.6	7.79	21.9	46.6	7.75	34.4447	17.2003	48.355	0.655774	0.2983	15.6	7.79	21.9	7.75	1.09559e-10	35.3049	17.6298	47.0652	16.6922	1.60878	0.647177	0.30575	0.647177	0.30575	0.186168	0.0259963	0.00559665	0.119581	small number of events	0.64158
Koren 2010	FR-FCM-ZZE5	plate2-4	D05	plate2-4-D05	YBR213W	MET8	met8	Y	8.13	69135	138210	6.38	5.86	16.4	24.2	50.8	0.49	5.8	17.9431	26.477	55.5799	0.645514	0.155392	16.4	24.2	50.8	5.8	9.16579e-13	17.9812	26.5333	55.4855	6.16645	0.116305	0.644761	0.155722	0.644761	0.155722	0.186168	0.0259963	0.00318067	-0.0304462		0.64158
Koren 2010	FR-FCM-ZZE5	plate2-4	D06	plate2-4-D06	YBR214W	SDS24	sds24	N	0	0	0	0	0	0	0	0	0	0	0	0	0	0	0	0	0	0	0	0	0	0	0	0	0	0	0	0	0	0.186168	0.0259963	-0.64158	-0.186168	small number of events	0.64158
Koren 2010	FR-FCM-ZZE5	plate2-4	D07	plate2-4-D07	YBR215W	HPC2	hpc2	Y	7.93	69981	138780	6.68	5.97	14.4	18	47.8	3.74	12.8	17.9551	22.4439	59.601	0.685786	0.155496	14.4	18	47.8	12.8	9.56597e-15	18.0522	22.5652	59.3826	14.2271	0.267998	0.684087	0.156336	0.684087	0.156336	0.186168	0.0259963	0.0425068	-0.0298319		0.64158
Koren 2010	FR-FCM-ZZE5	plate2-4	D08	plate2-4-D08	YBR216C	YBP1	ybp1	Y	27.5	72701	144230	6.3	6.19	12.7	19.4	52.8	0.78	11.6	14.9588	22.8504	62.1908	0.696702	0.129547	12.7	19.4	52.8	11.6	4.56241e-11	15.006	22.9226	62.0714	12.2976	0.14727	0.695744	0.129956	0.695744	0.129956	0.186168	0.0259963	0.054164	-0.0562124		0.64158
Koren 2010	FR-FCM-ZZE5	plate2-4	D09	plate2-4-D09	YBR217W	ATG12	atg12	Y	28.3	69405	137329	6.85	6.12	21	23.4	43.1	10.6	0.47	24	26.7429	49.2571	0.612571	0.207846	21	23.4	43.1	0.47	5.49723e-10	24.0079	26.7516	49.2405	0.566951	0.0204341	0.612444	0.207914	0.612444	0.207914	0.186168	0.0259963	-0.0291362	0.0217462		0.64158
Koren 2010	FR-FCM-ZZE5	plate2-4	D10	plate2-4-D10	YBR218C	PYC2	pyc2	Y	15.7	68508	136091	6.98	6.35	22.6	24.9	43.6	6.28	0.95	24.8079	27.3326	47.8595	0.602634	0.214843	22.6	24.9	43.6	0.95	4.01227e-12	24.8249	27.3513	47.8238	1.09983	0.0437818	0.602362	0.21499	0.602362	0.21499	0.186168	0.0259963	-0.0392182	0.0288217		0.64158
Koren 2010	FR-FCM-ZZE5	plate2-4	D11	plate2-4-D11	YBR219C	YBR219C	ybr219c	Y	53.8	68419	136292	7.71	6.85	9.75	14	47.6	0.2	24.5	13.665	19.6216	66.7134	0.735459	0.118343	9.75	14	47.6	24.5	3.55271e-15	13.7561	19.7524	66.4915	26.0538	0.273256	0.733695	0.119132	0.733695	0.119132	0.186168	0.0259963	0.0921149	-0.0670366		0.64158
Soifer 2014	FR-FCM-ZZDA	s3	B01	s3-B01	YBR219C	YBR219C	ybr219c	Y	15.2	59742	118561	5.55	5.02	23.4	31.1	39.9	1.55	2.04	24.7881	32.9449	42.2669	0.54661	0.214672	23.4	31.1	39.9	2.04	1.69171e-10	24.8234	32.9917	42.1849	2.25421	0.100816	0.545966	0.214977	0.545966	0.214977	0.186168	0.0259963	-0.0956145	0.0288084		0.64158
Koren 2010	FR-FCM-ZZE8	plate81	D11	plate81-D11	YBR220C	YBR220C	ybr220c	Y	63	70681	140447	6.49	6.2	14.4	14.7	45.4	0.16	21.8	19.3289	19.7315	60.9396	0.70604	0.167393	14.4	14.7	45.4	21.8	2.65778e-11	19.5564	19.9638	60.4797	23.5378	0.563233	0.702579	0.169364	0.702579	0.169364	0.186168	0.0259963	0.060999	-0.0168047		0.64158
Koren 2010	FR-FCM-ZZE5	plate2-4	E01	plate2-4-E01	YBR221C	PDB1	pdb1	Y	3.56	66560	134946	6.73	6.54	19.4	27.3	47.2	3.01	0.92	20.6603	29.0735	50.2662	0.605964	0.178923	19.4	27.3	47.2	0.92	1.36167e-13	20.6693	29.0862	50.2445	1.01356	0.0267722	0.605791	0.179002	0.605791	0.179002	0.186168	0.0259963	-0.0357889	-0.00716673		0.64158
Koren 2010	FR-FCM-ZZEZ	plate0-20	B08	plate0-20-B08	YBR221W-A	YBR221W-A	ybr221w-a	Y	8.13	74622	148257	7.24	6.52	27.3	22.3	46.2	1.9	0.85	28.4969	23.2777	48.2255	0.624739	0.24679	27.3	22.3	46.2	0.85	3.09573e-10	28.5193	23.296	48.1848	0.957326	0.0499356	0.624444	0.246984	0.624444	0.246984	0.186168	0.0259963	-0.0171363	0.0608159		0.64158
Koren 2010	FR-FCM-ZZE5	plate2-4	E02	plate2-4-E02	YBR222C	PCS60	pcs60	Y	4.01	69033	137223	6.74	6.07	18.5	25	51.7	1.21	2.12	19.4328	26.2605	54.3067	0.640231	0.168293	18.5	25	51.7	2.12	1.10786e-12	19.4498	26.2835	54.2667	2.26403	0.0492227	0.639916	0.16844	0.639916	0.16844	0.186168	0.0259963	-0.00166452	-0.017728		0.64158
Koren 2010	FR-FCM-ZZE5	plate2-4	E03	plate2-4-E03	YBR223C	TDP1	tdp1	Y	19.2	70279	139817	6.43	5.94	13.8	19	51.3	0.73	12.2	16.409	22.5922	60.9988	0.692033	0.142106	13.8	19	51.3	12.2	5.15395e-10	16.4757	22.684	60.8403	13.0222	0.19494	0.690782	0.142684	0.690782	0.142684	0.186168	0.0259963	0.0492013	-0.0434843		0.64158
Koren 2010	FR-FCM-ZZE5	plate2-4	E04	plate2-4-E04	YBR223C	TDP1	ybr224w	Y	8.96	72831	145025	7.63	6.52	22.7	27.1	44.7	3.87	-0.51	24.0212	28.6772	47.3016	0.593122	0.208029	22.5775	26.9537	44.4588	-2.9591e-12	3.45349e-12	24.0212	28.6772	47.3016	-3.3411e-12	1.19585e-13	0.593122	0.208029	0.593122	0.208029	0.186168	0.0259963	-0.0484587	0.0218611		0.64158
Koren 2010	FR-FCM-ZZE5	plate2-4	E05	plate2-4-E05	YBR225W	YBR225W	ybr225w	Y	23.9	70389	140027	6.94	6.24	23	27.5	38.5	8.9	-0.0009	25.8427	30.8989	43.2584	0.561798	0.223804	22.9998	27.4997	38.4996	1.01343e-11	1.19476e-11	25.8427	30.8989	43.2584	1.22018e-11	1.90477e-12	0.561798	0.223804	0.561798	0.223804	0.186168	0.0259963	-0.0797826	0.0376361		0.64158
Koren 2010	FR-FCM-ZZE5	plate2-4	E06	plate2-4-E06	YBR225W	YBR225W	ybr226c	Y	37.5	68584	136327	6.67	5.96	22.1	25.8	37.2	10.5	-0.24	25.9694	30.3173	43.7133	0.56698	0.224902	22.0377	25.7272	37.0951	-2.83317e-15	4.54908e-15	25.9694	30.3173	43.7133	-3.58009e-15	7.10543e-15	0.56698	0.224902	0.56698	0.224902	0.186168	0.0259963	-0.0746003	0.0387338		0.64158
Soifer 2014	FR-FCM-ZZD8	g13	D01	g13-D01	YBR225W	YBR225W	ybr226c	Y	12.4	60330	119990	4.93	4.61	22.5	26.4	43.4	-0.29	6.46	24.377	28.6024	47.0206	0.592091	0.211111	22.5	26.4	43.4	6.46	4.3306e-10	24.4863	28.7306	46.783	6.95832	0.291264	0.590262	0.212058	0.590262	0.212058	0.186168	0.0259963	-0.0513184	0.0258897		0.64158
Koren 2010	FR-FCM-ZZE5	plate2-4	E07	plate2-4-E07	YBR227C	MCX1	mcx1	Y	13.3	71048	141312	7	6.06	21.9	27	44.2	5.25	-0.43	23.5231	29.0011	47.4758	0.592374	0.203716	21.7989	26.8753	43.9959	-6.87868e-13	7.962e-13	23.5231	29.0011	47.4758	-7.85755e-13	4.08176e-14	0.592374	0.203716	0.592374	0.203716	0.186168	0.0259963	-0.0492066	0.0175477		0.64158
Koren 2010	FR-FCM-ZZE5	plate2-4	E08	plate2-4-E08	YBR228W	SLX1	slx1	Y	14	70739	140654	6.42	5.89	21.4	27.5	43.9	5.28	-0.082	23.0603	29.6336	47.306	0.588362	0.199708	21.3811	27.4757	43.8612	-5.04552e-14	6.14373e-14	23.0603	29.6336	47.306	-5.74742e-14	7.94411e-15	0.588362	0.199708	0.588362	0.199708	0.186168	0.0259963	-0.0532183	0.0135402		0.64158
Soifer 2014	FR-FCM-ZZDC	large3_1	D01	large3_1-D01	YBR228W	SLX1	slx1	Y	31.3	61685	121538	4.5	4.36	17.1	21.5	43.7	0.06	15.9	20.7776	26.1239	53.0984	0.634872	0.17994	17.1	21.5	43.7	15.9	9.80221e-14	20.9638	26.358	52.6782	16.9357	0.515825	0.631601	0.181552	0.631601	0.181552	0.186168	0.0259963	-0.00997964	-0.00461624		0.64158
Koren 2010	FR-FCM-ZZE5	plate2-4	E09	plate2-4-E09	YBR229C	ROT2	rot2	Y	53.9	68144	135868	6.75	6.4	17.5	21.5	40.2	18.4	0.8	22.096	27.1465	50.7576	0.618056	0.191357	17.5	21.5	40.2	0.8	1.58851e-12	22.1074	27.1606	50.732	1.05139	0.0313743	0.617857	0.191456	0.617857	0.191456	0.186168	0.0259963	-0.0237231	0.00528775		0.64158
Koren 2010	FR-FCM-ZZE5	plate2-4	E10	plate2-4-E10	YBR230C	OM14	om14	Y	27.3	70768	140307	7.04	5.9	11.6	16.4	47.8	1.73	18.5	15.3034	21.6359	63.0607	0.707124	0.132532	11.6	16.4	47.8	18.5	1.62806e-14	15.3946	21.7648	62.8405	20.0945	0.27095	0.705379	0.133321	0.705379	0.133321	0.186168	0.0259963	0.0637982	-0.0528468		0.64158
Soifer 2014	FR-FCM-ZZDA	s3	C01	s3-C01	YBR230C	OM14	om14	Y	18.8	61612	122124	4.87	4.03	24.4	31.9	38.2	2.5	0.92	25.8201	33.7566	40.4233	0.533333	0.223609	24.4	31.9	38.2	0.92	5.92348e-10	25.8381	33.7801	40.3818	1.03313	0.0510023	0.533008	0.223765	0.533008	0.223765	0.186168	0.0259963	-0.108572	0.0375963		0.64158
Koren 2010	FR-FCM-ZZEZ	plate0-22	A09	plate0-22-A09	YBR230W-A	YBR230W-A	ybr230w-a	Y	22.8	66097	131305	6.95	6.75	17.3	18.6	47.3	-0.064	14.4	20.7933	22.3558	56.851	0.672476	0.180075	17.3	18.6	47.3	14.4	2.47258e-12	20.96	22.535	56.505	15.4321	0.423751	0.66985	0.181519	0.66985	0.181519	0.186168	0.0259963	0.0282699	-0.00464963		0.64158
Koren 2010	FR-FCM-ZZE5	plate2-4	E11	plate2-4-E11	YBR231C	SWC5	swc5	Y	49	69138	137060	7.24	6.36	10.2	16.2	46.2	0.95	22.6	14.0496	22.314	63.6364	0.706612	0.121673	10.2	16.2	46.2	22.6	1.84604e-14	14.1394	22.4567	63.404	24.2238	0.287071	0.704737	0.122451	0.704737	0.122451	0.186168	0.0259963	0.0631562	-0.0637176		0.64158
Koren 2010	FR-FCM-ZZE5	plate2-4	F01	plate2-4-F01	YBR233W	PBP2	pbp2	Y	45.5	71519	141123	7.36	6.78	11.4	11.6	54.1	0.83	21.6	14.786	15.0454	70.1686	0.775616	0.12805	11.4	11.6	54.1	21.6	5.79389e-13	14.8804	15.1415	69.9782	22.3801	0.23326	0.774184	0.128868	0.774184	0.128868	0.186168	0.0259963	0.132603	-0.0573003		0.64158
Koren 2010	FR-FCM-ZZEY	plate0-8	A01	plate0-8-A01	YBR233W	PBP2	ybr232c	Y	7.27	69452	137772	7.01	6.34	25.2	23.3	46.3	2.65	1.04	26.5823	24.5781	48.8397	0.621308	0.230209	25.2	23.3	46.3	1.04	1.21678e-10	26.6045	24.5986	48.7969	1.1678	0.0524168	0.620991	0.230402	0.620991	0.230402	0.186168	0.0259963	-0.020589	0.0442336		0.64158
Soifer 2014	FR-FCM-ZZDA	s3	D01	s3-D01	YBR233W	PBP2	pbp2	Y	14.3	61863	122451	4.95	4.31	23.8	32.5	38.8	1.95	0.86	25.0263	34.1746	40.7992	0.533123	0.216734	23.8	32.5	38.8	0.86	3.06089e-10	25.0414	34.1952	40.7633	0.956165	0.0440676	0.53284	0.216865	0.53284	0.216865	0.186168	0.0259963	-0.10874	0.030697		0.64158
Soifer 2014	FR-FCM-ZZDC	large1_1	E10	large1_1-E10	YBR233W	PBP2	ybr232c	Y	16.7	60950	121120	5.38	4.76	28	25.3	38.9	2.18	3.98	30.3688	27.4403	42.1909	0.573753	0.263001	28	25.3	38.9	3.98	9.76566e-11	30.5039	27.5624	41.9337	4.56262	0.315089	0.571857	0.264171	0.571857	0.264171	0.186168	0.0259963	-0.0697238	0.0780029		0.64158
Koren 2010	FR-FCM-ZZE5	plate2-4	F03	plate2-4-F03	YBR235W	VHC1	vhc1	Y	18.6	71719	142145	6.52	6	21	26.7	44.8	5.9	-0.15	22.7027	28.8649	48.4324	0.597838	0.196611	20.9659	26.6567	44.7274	1.50739e-13	3.55203e-11	22.7027	28.8649	48.4324	1.72096e-13	3.83873e-11	0.597838	0.196611	0.597838	0.196611	0.186168	0.0259963	-0.0437425	0.0104429		0.64158
Koren 2010	FR-FCM-ZZE5	plate2-4	F06	plate2-4-F06	YBR238C	YBR238C	ybr238c	Y	7.49	70399	140037	8	6.46	11.9	24.4	56.8	0.6	3.99	12.782	26.2084	61.0097	0.674006	0.110695	11.9	24.4	56.8	3.99	1.64188e-13	12.7911	26.2271	60.9819	4.17795	0.0347321	0.673774	0.110774	0.673774	0.110774	0.186168	0.0259963	0.0321935	-0.0753943		0.64158
Soifer 2014	FR-FCM-ZZD9	g23	E01	g23-E01	YBR238C	YBR238C	ybr238c	Y	13	62097	122405	5.44	4.6	22.8	31	40.9	2.38	0.86	24.076	32.735	43.189	0.55227	0.208505	22.8	31	40.9	0.86	2.70915e-12	24.0895	32.7533	43.1572	0.9554	0.0390988	0.55202	0.208621	0.55202	0.208621	0.186168	0.0259963	-0.0895606	0.022453		0.64158
Koren 2010	FR-FCM-ZZE5	plate2-4	F07	plate2-4-F07	YBR239C	ERT1	ert1	Y	16.5	70779	140918	6.65	6.23	14.1	20.8	52.5	0.23	9.69	16.1327	23.7986	60.0686	0.68135	0.139713	14.1	20.8	52.5	9.69	1.46482e-14	16.181	23.8698	59.9493	10.2488	0.147113	0.680397	0.140131	0.680397	0.140131	0.186168	0.0259963	0.0388171	-0.0460371		0.64158
Koren 2010	FR-FCM-ZZE5	plate2-4	F08	plate2-4-F08	YBR240C	THI2	thi2	Y	20.5	70694	140080	7.08	6.19	22	24.1	45.3	6.95	0.16	24.07	26.3676	49.5624	0.615974	0.208453	22	24.1	45.3	0.16	8.41854e-11	24.0726	26.3705	49.5569	0.185498	0.00665493	0.615932	0.208475	0.615932	0.208475	0.186168	0.0259963	-0.025648	0.0223067		0.64158
Koren 2010	FR-FCM-ZZE5	plate2-4	F09	plate2-4-F09	YBR241C	YBR241C	ybr241c	Y	19.8	70224	139229	7.01	6.27	21.5	25.7	44.2	6.6	0.34	23.523	28.1182	48.3589	0.601204	0.203715	21.5	25.7	44.2	0.34	3.69858e-11	23.5281	28.1243	48.3476	0.392331	0.0138085	0.601117	0.203759	0.601117	0.203759	0.186168	0.0259963	-0.0404638	0.0175911		0.64158
Koren 2010	FR-FCM-ZZE5	plate2-4	F10	plate2-4-F10	YBR242W	YBR242W	ybr242w	Y	14.1	70683	140031	7.07	6.38	21	26.5	45.7	5.04	-0.021	22.5322	28.4335	49.0343	0.603004	0.195134	20.9953	26.494	45.6897	-7.47339e-28	1.43214e-13	22.5322	28.4335	49.0343	-8.44944e-28	1.53262e-13	0.603004	0.195134	0.603004	0.195134	0.186168	0.0259963	-0.0385761	0.00896623		0.64158
Koren 2010	FR-FCM-ZZE8	plate81	F11	plate81-F11	YBR244W	GPX2	gpx2	Y	41.2	71472	141582	6.74	6.5	17.4	14.4	47.2	-0.0084	18.1	22.0253	18.2278	59.7468	0.707595	0.190745	17.4	14.4	47.2	18.1	4.26176e-12	22.2924	18.4489	59.2587	19.6154	0.598723	0.704049	0.193058	0.704049	0.193058	0.186168	0.0259963	0.0624687	0.00688967		0.64158
Koren 2010	FR-FCM-ZZE5	plate2-4	G01	plate2-4-G01	YBR245C	ISW1	isw1	Y	3.73	70882	140290	6.71	6.14	18.9	24.4	51.3	1.62	1.89	19.9789	25.7928	54.2283	0.642178	0.173022	18.9	24.4	51.3	1.89	4.06512e-12	19.9955	25.8143	54.1902	2.04033	0.0468084	0.64188	0.173166	0.64188	0.173166	0.186168	0.0259963	0.000299267	-0.0130022		0.64158
Koren 2010	FR-FCM-ZZE5	plate2-4	G02	plate2-4-G02	YBR246W	RRT2	rrt2	Y	12.9	71633	141931	6.69	5.86	12.9	15.7	50.4	1	16.4	16.3291	19.8734	63.7975	0.71962	0.141414	12.9	15.7	50.4	16.4	3.39372e-14	16.4236	19.9884	63.5879	17.6673	0.257048	0.717997	0.142233	0.717997	0.142233	0.186168	0.0259963	0.076417	-0.0439354		0.64158
Koren 2010	FR-FCM-ZZE5	plate2-4	G04	plate2-4-G04	YBR248C	HIS7	his7	Y	6.03	67036	135751	8.14	7.31	13.9	19.2	49.4	0.96	12.7	16.8485	23.2727	59.8788	0.68303	0.145912	13.9	19.2	49.4	12.7	7.46914e-11	16.9253	23.3789	59.6958	13.7338	0.225056	0.681585	0.146578	0.681585	0.146578	0.186168	0.0259963	0.0400044	-0.0395906		0.64158
Koren 2010	FR-FCM-ZZE5	plate2-4	G05	plate2-4-G05	YBR249C	ARO4	aro4	Y	13.5	70204	140032	6.3	6.3	13.7	22.4	52.8	0.5	8.04	15.4106	25.1969	59.3926	0.670979	0.133459	13.7	22.4	52.8	8.04	3.266e-10	15.4447	25.2527	59.3026	8.49646	0.111218	0.67025	0.133755	0.67025	0.133755	0.186168	0.0259963	0.0286695	-0.0524132		0.64158
Koren 2010	FR-FCM-ZZE5	plate2-4	G06	plate2-4-G06	YBR250W	SPO23	spo23	Y	66.1	70254	139735	6.97	5.96	20.6	23.9	40.3	13.9	-0.21	24.2925	28.184	47.5236	0.596698	0.210379	20.549	23.8408	40.2002	-3.77725e-13	4.3752e-13	24.2925	28.184	47.5236	-4.7454e-13	7.94411e-15	0.596698	0.210379	0.596698	0.210379	0.186168	0.0259963	-0.0448822	0.0242106		0.64158
Koren 2010	FR-FCM-ZZE5	plate2-4	G07	plate2-4-G07	YBR251W	MRPS5	mrps5	Y	9.39	66409	133148	5.59	5.52	15.6	18.4	54.2	1.08	9.17	17.6871	20.8617	61.4512	0.702948	0.153175	15.6	18.4	54.2	9.17	2.93639e-11	17.7471	20.9325	61.3205	9.72395	0.16035	0.70194	0.153694	0.70194	0.153694	0.186168	0.0259963	0.0603597	-0.032474		0.64158
Soifer 2014	FR-FCM-ZZDD	special3_1	H01	special3_1-H01	YBR251W	MRPS5	mrps5	Y	27.2	56866	114324	3.83	4.17	14.4	27.2	44.8	-0.39	12	16.6667	31.4815	51.8519	0.601852	0.144338	14.4	27.2	44.8	12	1.94696e-12	16.7336	31.6079	51.6584	12.5464	0.2406	0.600252	0.144917	0.600252	0.144917	0.186168	0.0259963	-0.0413279	-0.0412508		0.64158
Koren 2010	FR-FCM-ZZE5	plate2-4	G11	plate2-4-G11	YBR255W	MTC4	mtc4	Y	52.2	70283	139264	7.13	6.32	8.99	12.7	46	0.67	27.2	13.2811	18.762	67.9569	0.745974	0.115018	8.99	12.7	46	27.2	1.91319e-14	13.3791	18.9004	67.7204	29.1872	0.290954	0.7441	0.115867	0.7441	0.115867	0.186168	0.0259963	0.10252	-0.0703016		0.64158
Soifer 2014	FR-FCM-ZZDB	small3_1	E01	small3_1-E01	YBR255W	MTC4	mtc4	Y	35.2	61640	122051	4.38	4.05	17.5	24.1	41	0.15	15	21.1864	29.1768	49.6368	0.6023	0.18348	17.5	24.1	41	15	9.56718e-13	21.3722	29.4326	49.1952	16.1045	0.543099	0.598813	0.185089	0.598813	0.185089	0.186168	0.0259963	-0.0427672	-0.00107951		0.64158
Koren 2010	FR-FCM-ZZE5	plate2-4	H02	plate2-4-H02	YBR258C	SHG1	shg1	Y	22.9	70188	138826	7.95	6.46	10.8	11	51.1	1.41	21.9	14.8148	15.0892	70.096	0.775034	0.1283	10.8	11	51.1	21.9	2.99062e-13	14.9168	15.193	69.8902	23.627	0.252116	0.773486	0.129183	0.773486	0.129183	0.186168	0.0259963	0.131905	-0.056985		0.64158
Koren 2010	FR-FCM-ZZE5	plate2-4	H03	plate2-4-H03	YBR259W	YBR259W	ybr259w	Y	6.86	70255	139905	6.42	5.72	20.3	27.6	46.6	3.74	0.016	21.4815	29.2063	49.3122	0.600529	0.186035	20.3	27.6	46.6	0.016	5.32575e-13	21.4817	29.2066	49.3118	0.0177473	0.000510469	0.600526	0.186037	0.600526	0.186037	0.186168	0.0259963	-0.0410545	-0.000131634		0.64158
Koren 2010	FR-FCM-ZZE5	plate2-4	H04	plate2-4-H04	YBR260C	RGD1	rgd1	Y	25.8	68817	136704	7.19	6.46	11.2	16.3	48	0.84	19.6	14.8344	21.5894	63.5762	0.709934	0.12847	11.2	16.3	48	19.6	8.88178e-15	14.9227	21.7178	63.3595	21.0793	0.266848	0.708209	0.129234	0.708209	0.129234	0.186168	0.0259963	0.0666282	-0.0569341		0.64158
Koren 2010	FR-FCM-ZZE5	plate2-4	H05	plate2-4-H05	YBR261C	TAE1	tae1	Y	19.3	70215	140605	6.5	6.15	9.78	21.6	43.5	1.26	18.7	13.0609	28.8462	58.0929	0.646234	0.113111	9.78	21.6	43.5	18.7	1.12972e-11	13.1183	28.9728	57.9089	20.3328	0.230695	0.64468	0.113607	0.64468	0.113607	0.186168	0.0259963	0.00309986	-0.0725608		0.64158
Soifer 2014	FR-FCM-ZZD9	g23	F01	g23-F01	YBR261C	TAE1	tae1	Y	26.9	60976	121327	5.12	4.25	22.9	32.4	36.7	4.85	1.03	24.8913	35.2174	39.8913	0.52337	0.215565	22.9	32.4	36.7	1.03	6.82302e-12	24.9098	35.2435	39.8468	1.18041	0.0548326	0.523016	0.215725	0.523016	0.215725	0.186168	0.0259963	-0.118564	0.0295565		0.64158
Koren 2010	FR-FCM-ZZE5	plate2-4	H06	plate2-4-H06	YBR262C	MIC12	mic12	Y	29.6	71680	142712	7.09	6.77	12.2	20.9	49.8	0.7	12.8	14.7165	25.2111	60.0724	0.674306	0.127449	12.2	20.9	49.8	12.8	6.69382e-11	14.7674	25.2982	59.9345	13.6733	0.170843	0.673181	0.127889	0.673181	0.127889	0.186168	0.0259963	0.0316011	-0.0582792		0.64158
Koren 2010	FR-FCM-ZZE5	plate2-4	H07	plate2-4-H07	YBR263W	SHM1	shm1	Y	34.5	68496	136063	6.8	6.3	12.7	17.9	51.4	0.31	14.8	15.4878	21.8293	62.6829	0.704268	0.134128	12.7	17.9	51.4	14.8	4.26709e-10	15.5575	21.9274	62.5151	15.6685	0.206513	0.702938	0.134731	0.702938	0.134731	0.186168	0.0259963	0.0613581	-0.0514368		0.64158
Soifer 2014	FR-FCM-ZZDB	small3_1	F01	small3_1-F01	YBR263W	SHM1	shm1	Y	41.9	60191	119116	4.64	4.24	16.3	22.1	41.1	-0.11	18.7	20.5031	27.7987	51.6981	0.619497	0.177562	16.3	22.1	41.1	18.7	7.91873e-13	20.7218	28.0952	51.1829	19.8971	0.633364	0.615438	0.179456	0.615438	0.179456	0.186168	0.0259963	-0.0261419	-0.00671193		0.64158
Koren 2010	FR-FCM-ZZE5	plate2-4	H08	plate2-4-H08	YBR264C	YPT10	ypt10	Y	33.9	69391	138029	6.9	6.14	11.8	17.8	50.1	0.45	16.4	14.8055	22.3338	62.8607	0.702635	0.12822	11.8	17.8	50.1	16.4	4.08107e-10	14.8748	22.4382	62.687	17.4517	0.214222	0.701244	0.128819	0.701244	0.128819	0.186168	0.0259963	0.0596636	-0.0573489		0.64158
Koren 2010	FR-FCM-ZZE5	plate2-4	H10	plate2-4-H10	YBR266C	SLM6	slm6	Y	23.4	74551	145832	6.3	5.46	11.4	8.9	40.9	1.04	32	18.6275	14.5425	66.8301	0.761438	0.161318	11.4	8.9	40.9	32	8.6026e-11	18.9995	14.8329	66.1676	35.6206	0.813436	0.756673	0.16454	0.756673	0.16454	0.186168	0.0259963	0.115093	-0.0216278		0.64158
Koren 2010	FR-FCM-ZZE5	plate2-4	H11	plate2-4-H11	YBR267W	REI1	rei1	N	0	0	0	0	0	0	0	0	0	0	0	0	0	0	0	0	0	0	0	0	0	0	0	0	0	0	0	0	0	0.186168	0.0259963	-0.64158	-0.186168	small number of events	0.64158
Koren 2010	FR-FCM-ZZE8	plate81	H11	plate81-H11	YBR268W	MRPL37	mrpl37	Y	25.5	66718	133328	4.78	4.8	15.6	15.2	50.8	0.35	15.9	19.1176	18.6275	62.2549	0.718137	0.165564	15.6	15.2	50.8	15.9	1.59687e-12	19.2623	18.7684	61.9694	16.9361	0.349731	0.716005	0.166816	0.716005	0.166816	0.186168	0.0259963	0.0744246	-0.0193521		0.64158
Soifer 2014	FR-FCM-ZZDD	special3_1	A02	special3_1-A02	YBR268W	MRPL37	mrpl37	Y	20.6	58007	116148	3.26	3.12	15.6	27.4	46.2	0.41	8.74	17.4888	30.7175	51.7937	0.605381	0.151457	15.6	27.4	46.2	8.74	1.81545e-13	17.5434	30.8134	51.6433	9.2072	0.186567	0.60415	0.15193	0.60415	0.15193	0.186168	0.0259963	-0.0374308	-0.0342382		0.64158
Koren 2010	FR-FCM-ZZDV	plate0-1	A05	plate0-1-A05	YBR269C	FMP21	fmp21	Y	21	79218	156074	7.01	6.45	19.2	21.7	47.1	0.61	8.55	21.8182	24.6591	53.5227	0.644318	0.188951	19.2	21.7	47.1	8.55	1.71416e-13	21.9258	24.7807	53.2936	9.30273	0.280855	0.642564	0.189883	0.642564	0.189883	0.186168	0.0259963	0.000984007	0.00371445		0.64158
Soifer 2014	FR-FCM-ZZD9	g21	D01	g21-D01	YBR269C	FMP21	fmp21	Y	23.1	60825	120576	8.51	8	22.3	17.4	48.7	-0.31	10.1	25.2262	19.6833	55.0905	0.677036	0.218466	22.3	17.4	48.7	10.1	6.00688e-12	25.4271	19.8399	54.733	10.9626	0.438951	0.674465	0.220205	0.674465	0.220205	0.186168	0.0259963	0.032885	0.0340365		0.64158
Koren 2010	FR-FCM-ZZDV	plate0-16	B04	plate0-16-B04	YBR270C	BIT2	bit2	Y	7.55	80548	160014	6.75	6.01	24.5	28.5	40.7	4.01	-0.027	26.1473	30.4162	43.4365	0.565101	0.226442	24.4929	28.4918	40.6883	-2.08317e-10	2.41182e-10	26.1473	30.4162	43.4365	-2.38707e-10	7.19282e-13	0.565101	0.226442	0.565101	0.226442	0.186168	0.0259963	-0.076479	0.0402738		0.64158
Koren 2010	FR-FCM-ZZDV	plate0-1	A07	plate0-1-A07	YBR271W	EFM2	efm2	Y	11	73928	147287	5.48	5.07	21.9	28.3	43.1	3.81	0.73	23.4727	30.3323	46.1951	0.579314	0.203279	21.9	28.3	43.1	0.73	2.24709e-10	23.4834	30.3461	46.1705	0.82166	0.0301883	0.579122	0.203372	0.579122	0.203372	0.186168	0.0259963	-0.0624585	0.0172039		0.64158
Soifer 2014	FR-FCM-ZZD9	g21	E01	g21-E01	YBR271W	EFM2	efm2	Y	20.5	60318	119872	4.72	4.32	21	23.3	41.6	0.44	11.9	24.447	27.1246	48.4284	0.606519	0.211718	21	23.3	41.6	11.9	9.98085e-13	24.6685	27.3703	47.9613	12.9561	0.572363	0.602955	0.213635	0.602955	0.213635	0.186168	0.0259963	-0.0386252	0.0274669		0.64158
Koren 2010	FR-FCM-ZZDV	plate0-16	B05	plate0-16-B05	YBR272C	HSM3	hsm3	Y	7.22	75989	150676	4.78	4.04	18.8	31.1	43.2	0.44	2.59	20.1933	33.4049	46.4017	0.564984	0.174879	18.8	31.1	43.2	2.59	7.32411e-15	20.2173	33.4446	46.3381	2.822	0.0787022	0.564468	0.175087	0.564468	0.175087	0.186168	0.0259963	-0.0771128	-0.0110812		0.64158
Koren 2010	FR-FCM-ZZDV	plate0-1	A09	plate0-1-A09	YBR273C	UBX7	ubx7	Y	4.57	76729	153202	6.66	6.43	22.4	25	48.7	0.23	1.83	23.3091	26.0146	50.6764	0.623309	0.201862	22.4	25	48.7	1.83	3.67018e-12	23.3346	26.0431	50.6222	1.97629	0.0663499	0.622896	0.202084	0.622896	0.202084	0.186168	0.0259963	-0.0186848	0.0159157		0.64158
Soifer 2014	FR-FCM-ZZDB	small1_1	A01	small1_1-A01	YBR273C	UBX7	ubx7	Y	45.7	60892	120701	5.81	5.4	23.1	17.3	40.5	0.29	16.9	28.5538	21.3844	50.0618	0.643387	0.247283	23.1	17.3	40.5	16.9	1.23938e-13	29.1172	21.8064	49.0764	18.8809	1.21106	0.63635	0.252163	0.63635	0.252163	0.186168	0.0259963	-0.00523061	0.0659944		0.64158
Koren 2010	FR-FCM-ZZEZ	plate0-23	A06	plate0-23-A06	YBR274W	CHK1	chk1	Y	9.7	67232	134068	6.27	5.9	19.1	24.6	47.9	0.092	6.07	20.8515	26.8559	52.2926	0.627183	0.18058	19.1	24.6	47.9	6.07	7.68113e-11	20.9149	26.9376	52.1475	6.4991	0.178125	0.62605	0.181129	0.62605	0.181129	0.186168	0.0259963	-0.0155305	-0.00503965		0.64158
Soifer 2014	FR-FCM-ZZDD	special1_1	C08	special1_1-C08	YBR274W	CHK1	chk1	Y	10.4	57691	115189	6.49	5.14	23.2	25.7	29.3	17.8	1.97	29.6675	32.8645	37.468	0.523018	0.256928	23.2	25.7	29.3	1.97	9.36254e-12	29.7402	32.945	37.3148	2.69571	0.187744	0.521849	0.257558	0.521849	0.257558	0.186168	0.0259963	-0.119731	0.0713896		0.64158
Koren 2010	FR-FCM-ZZDV	plate0-16	B06	plate0-16-B06	YBR275C	RIF1	rif1	Y	10.8	78001	154693	5.43	4.7	27.1	26.3	38	5.64	0.91	29.6499	28.7746	41.5755	0.564004	0.256776	27.1	26.3	38	0.91	3.18145e-10	29.6784	28.8023	41.5193	1.08103	0.0688804	0.563585	0.257023	0.563585	0.257023	0.186168	0.0259963	-0.0779957	0.0708545		0.64158
Koren 2010	FR-FCM-ZZDV	plate0-16	B07	plate0-16-B07	YBR276C	PPS1	pps1	Y	24.2	75111	150198	5.31	4.32	21	28.3	39.2	8.36	1.12	23.7288	31.9774	44.2938	0.561582	0.205498	21	28.3	39.2	1.12	2.48082e-11	23.7468	32.0016	44.2516	1.32441	0.0518264	0.56125	0.205653	0.56125	0.205653	0.186168	0.0259963	-0.0803302	0.0194848		0.64158
Soifer 2014	FR-FCM-ZZDD	special1_1	H04	special1_1-H04	YBR276C	PPS1	pps1	Y	29.4	59633	119023	5.08	4.76	23.9	26.2	41.9	4.33	1.93	25.9783	28.4783	45.5435	0.585326	0.224978	23.9	26.2	41.9	1.93	1.77494e-11	26.0179	28.5217	45.4604	2.20391	0.101781	0.584693	0.225322	0.584693	0.225322	0.186168	0.0259963	-0.0568868	0.0391533		0.64158
Koren 2010	FR-FCM-ZZDV	plate0-1	C12	plate0-1-C12	YBR278W	DPB3	dpb3	Y	25.5	78290	154776	9.78	10.2	10.4	24.1	47.3	-0.13	14.4	12.7139	29.4621	57.824	0.641809	0.110106	10.4	24.1	47.3	14.4	1.9459e-14	12.751	29.5481	57.7009	15.2162	0.154639	0.640764	0.110427	0.640764	0.110427	0.186168	0.0259963	-0.000816252	-0.075741	G1 constraints	0.64158
Koren 2010	FR-FCM-ZZDV	plate0-1	G12	plate0-1-G12	YBR278W	DPB3	dpb3	Y	32.3	79474	156133	9.35	9.38	11.8	28.1	46.8	-0.48	10.4	13.6101	32.4106	53.9792	0.607843	0.117867	11.8	28.1	46.8	10.4	2.44584e-10	13.6412	32.4845	53.8743	10.9137	0.132014	0.606949	0.118136	0.606949	0.118136	0.186168	0.0259963	-0.0346312	-0.0680322		0.64158
Koren 2010	FR-FCM-ZZDV	plate0-1	B01	plate0-1-B01	YBR278W	DPB3	ybr277c	Y	8.7	78181	156416	9.08	9.7	14.4	39.5	40.3	2.19	0.27	15.2866	41.9321	42.7813	0.504246	0.132386	14.4	39.5	40.3	0.27	2.92581e-12	15.2877	41.9349	42.7774	0.292644	0.00497777	0.504212	0.132395	0.504212	0.132395	0.186168	0.0259963	-0.137368	-0.0537731		0.64158
Koren 2010	FR-FCM-ZZDV	plate0-1	B02	plate0-1-B02	YBR278W	DPB3	dpb3	Y	10.6	80929	160512	6.11	6.91	11.1	39	39.1	-0.2	7.39	12.4439	43.722	43.8341	0.500561	0.107768	11.1	39	39.1	7.39	1.37962e-12	12.4602	43.7792	43.7606	7.77155	0.0945311	0.499907	0.107909	0.499907	0.107909	0.186168	0.0259963	-0.141673	-0.0782595		0.64158
Koren 2010	FR-FCM-ZZDV	plate0-10	C12	plate0-10-C12	YBR278W	DPB3	dpb3	Y	44.3	75360	147577	8.91	9.6	9.32	27	46.1	-0.38	14.2	11.3079	32.759	55.933	0.61587	0.0979296	9.32	27	46.1	14.2	1.49731e-13	11.3333	32.8326	55.834	14.888	0.125959	0.615007	0.0981496	0.615007	0.0981496	0.186168	0.0259963	-0.0265735	-0.0880186		0.64158
Koren 2010	FR-FCM-ZZDV	plate0-10	G12	plate0-10-G12	YBR278W	DPB3	dpb3	Y	32.3	73116	144389	8.69	9.03	10.8	28.5	45.3	0.076	12.2	12.766	33.6879	53.5461	0.599291	0.110556	10.8	28.5	45.3	12.2	1.77636e-14	12.7967	33.769	53.4343	12.8131	0.141473	0.598326	0.110822	0.598326	0.110822	0.186168	0.0259963	-0.0432539	-0.0753457		0.64158
Koren 2010	FR-FCM-ZZDV	plate0-11	C12	plate0-11-C12	YBR278W	DPB3	dpb3	Y	25.1	75903	150959	8.8	9.43	9.94	28.7	49	-0.48	9.99	11.3419	32.7476	55.9105	0.615815	0.0982233	9.94	28.7	49	9.99	1.30873e-13	11.3588	32.7965	55.8448	10.3663	0.0836794	0.615241	0.0983699	0.615241	0.0983699	0.186168	0.0259963	-0.0263389	-0.0877984		0.64158
Koren 2010	FR-FCM-ZZDV	plate0-11	G12	plate0-11-G12	YBR278W	DPB3	dpb3	Y	10.5	74494	149432	9.08	9.68	6.53	28.6	50.3	0.3	11	7.64368	33.4777	58.8786	0.627005	0.0661963	6.53	28.6	50.3	11	4.22164e-13	7.64948	33.5031	58.8474	11.4744	0.0406328	0.626722	0.0662465	0.626722	0.0662465	0.186168	0.0259963	-0.0148587	-0.119922	G1 constraints	0.64158
Koren 2010	FR-FCM-ZZDV	plate0-12	C12	plate0-12-C12	YBR278W	DPB3	dpb3	Y	53.5	79315	158208	5.9	6.97	7.79	36.8	36.3	0.23	14.3	9.63036	45.4939	44.8758	0.496909	0.0834014	7.79	36.8	36.3	14.3	3.35593e-10	9.64638	45.5695	44.7841	15.1637	0.11995	0.496073	0.0835401	0.496073	0.0835401	0.186168	0.0259963	-0.145508	-0.102628		0.64158
Koren 2010	FR-FCM-ZZDV	plate0-12	G12	plate0-12-G12	YBR278W	DPB3	dpb3	Y	34	79949	157782	5.34	6.25	9.37	36.5	39.6	-0.17	11.4	10.9629	42.705	46.332	0.518135	0.0949416	9.37	36.5	39.6	11.4	8.84542e-13	10.9808	42.7747	46.2445	11.912	0.113252	0.517349	0.0950964	0.517349	0.0950964	0.186168	0.0259963	-0.124231	-0.0910718		0.64158
Koren 2010	FR-FCM-ZZDV	plate0-13	C12	plate0-13-C12	YBR278W	DPB3	dpb3	Y	40.4	74665	148898	8.11	8.73	9.1	27.4	40.6	0.14	18.1	11.8029	35.5383	52.6589	0.585603	0.102216	9.1	27.4	40.6	18.1	1.53477e-10	11.8424	35.6573	52.5003	19.283	0.20223	0.584215	0.102558	0.584215	0.102558	0.186168	0.0259963	-0.0573656	-0.0836101	G1 constraints	0.64158
Koren 2010	FR-FCM-ZZDV	plate0-13	G12	plate0-13-G12	YBR278W	DPB3	dpb3	Y	42.3	76456	153106	8.35	8.88	7.34	28.5	41.9	-0.19	17.7	9.44173	36.6607	53.8976	0.586185	0.0817678	7.34	28.5	41.9	17.7	3.86332e-14	9.46119	36.7362	53.8026	18.7132	0.12293	0.585332	0.0819363	0.585332	0.0819363	0.186168	0.0259963	-0.0562484	-0.104232	G1 constraints	0.64158
Koren 2010	FR-FCM-ZZDV	plate0-14	C12	plate0-14-C12	YBR278W	DPB3	dpb3	Y	15.1	83690	162972	10.4	8.85	32.1	24.5	34.7	0.6	5.18	35.1588	26.8346	38.0066	0.55586	0.304484	32.1	24.5	34.7	5.18	4.81999e-10	35.4478	27.0552	37.4969	6.14058	0.626043	0.552209	0.306987	0.552209	0.306987	0.186168	0.0259963	-0.0893717	0.120819		0.64158
Koren 2010	FR-FCM-ZZDV	plate0-14	G12	plate0-14-G12	YBR278W	DPB3	dpb3	Y	19.2	81231	160743	6.99	7.05	17.7	38.4	31.8	0.8	7.14	20.1365	43.686	36.1775	0.462457	0.174387	17.7	38.4	31.8	7.14	2.15072e-12	20.2064	43.8376	35.956	7.83242	0.277302	0.460592	0.174992	0.460592	0.174992	0.186168	0.0259963	-0.180988	-0.0111758		0.64158
Koren 2010	FR-FCM-ZZDV	plate0-15	C12	plate0-15-C12	YBR278W	DPB3	dpb3	Y	32.4	77218	150386	8.98	10.5	11.6	24.3	44	-0.18	15.9	14.5181	30.413	55.0688	0.623279	0.125731	11.6	24.3	44	15.9	3.35633e-14	14.5812	30.5451	54.8738	16.9576	0.243847	0.621644	0.126277	0.621644	0.126277	0.186168	0.0259963	-0.0199368	-0.0598915	G1 constraints	0.64158
Koren 2010	FR-FCM-ZZDV	plate0-15	G12	plate0-15-G12	YBR278W	DPB3	dpb3	Y	22.7	74394	145665	9.48	10.7	11.5	26.4	42.9	-0.18	15	14.2327	32.6733	53.0941	0.602104	0.123259	11.5	26.4	42.9	15	9.84517e-12	14.288	32.8002	52.9119	15.9839	0.228793	0.600559	0.123737	0.600559	0.123737	0.186168	0.0259963	-0.0410217	-0.062431		0.64158
Koren 2010	FR-FCM-ZZDV	plate0-16	C12	plate0-16-C12	YBR278W	DPB3	dpb3	Y	17.4	81368	162361	5.34	5.94	8.94	42.9	36.5	1.44	6.81	10.12	48.5624	41.3176	0.463776	0.0876417	8.94	42.9	36.5	6.81	4.72122e-10	10.1281	48.6012	41.2707	7.2313	0.0614405	0.463348	0.0877118	0.463348	0.0877118	0.186168	0.0259963	-0.178233	-0.0984565		0.64158
Koren 2010	FR-FCM-ZZDV	plate0-16	G12	plate0-16-G12	YBR278W	DPB3	dpb3	Y	5.88	78565	157214	6.4	6.38	11.7	47.6	35.2	1.62	1.21	12.381	50.3704	37.2487	0.434392	0.107222	11.7	47.6	35.2	1.21	1.96719e-10	12.3834	50.3804	37.2362	1.28392	0.0162379	0.434279	0.107244	0.434279	0.107244	0.186168	0.0259963	-0.207302	-0.0789247		0.64158
Koren 2010	FR-FCM-ZZDV	plate0-17	C12	plate0-17-C12	YBR278W	DPB3	dpb3	Y	66.7	75512	149434	8.67	9.22	10.6	25.3	40	-0.041	19.3	13.9657	33.3333	52.7009	0.596838	0.120947	10.6	25.3	40	19.3	3.15835e-11	14.0375	33.5046	52.4579	20.6806	0.305824	0.594767	0.121568	0.594767	0.121568	0.186168	0.0259963	-0.0468137	-0.0646		0.64158
Koren 2010	FR-FCM-ZZDV	plate0-17	G12	plate0-17-G12	YBR278W	DPB3	dpb3	Y	51.8	78256	153105	8.82	9.44	11.7	24	43.7	-0.062	16.7	14.7355	30.2267	55.0378	0.624055	0.127613	11.7	24	43.7	16.7	7.52492e-12	14.8053	30.3699	54.8248	17.7672	0.265906	0.622275	0.128218	0.622275	0.128218	0.186168	0.0259963	-0.0193054	-0.0579506	G1 constraints	0.64158
Koren 2010	FR-FCM-ZZE2	plate11-1	C12	plate11-1-C12	YBR278W	DPB3	dpb3	Y	33.1	71680	141195	9.73	10.6	11.7	25.2	45.7	-0.37	14.3	14.1646	30.5085	55.3269	0.624092	0.122669	11.7	25.2	45.7	14.3	1.00115e-10	14.2154	30.6178	55.1668	15.0618	0.200385	0.622745	0.123109	0.622745	0.123109	0.186168	0.0259963	-0.0188354	-0.0630592		0.64158
Koren 2010	FR-FCM-ZZE2	plate11-1	G12	plate11-1-G12	YBR278W	DPB3	dpb3	Y	35.6	71321	142401	8.43	9.6	9.49	29.1	44.7	-0.62	13.5	11.3939	34.9382	53.6679	0.593649	0.0986743	9.49	29.1	44.7	13.5	2.86979e-14	11.4184	35.0131	53.5685	14.132	0.126893	0.592777	0.098886	0.592777	0.098886	0.186168	0.0259963	-0.0488036	-0.0872822		0.64158
Koren 2010	FR-FCM-ZZE2	plate11-2	C12	plate11-2-C12	YBR278W	DPB3	dpb3	Y	12.9	70553	138408	8.84	8.5	17	37.7	40.1	2.6	0.46	17.9325	39.7679	42.2996	0.512658	0.1553	17	37.7	40.1	0.46	3.21555e-13	17.9354	39.7743	42.2903	0.498939	0.0116679	0.51258	0.155325	0.51258	0.155325	0.186168	0.0259963	-0.129001	-0.0308433		0.64158
Koren 2010	FR-FCM-ZZE2	plate11-2	G12	plate11-2-G12	YBR278W	DPB3	dpb3	Y	33.1	71108	140360	8.88	9.11	10.5	25.6	45.3	0.079	15.6	12.8993	31.4496	55.6511	0.621007	0.111711	10.5	25.6	45.3	15.6	3.69858e-10	12.9415	31.5526	55.5059	16.3564	0.183005	0.619766	0.112077	0.619766	0.112077	0.186168	0.0259963	-0.0218142	-0.0740915		0.64158
Koren 2010	FR-FCM-ZZE2	plate11-3	C12	plate11-3-C12	YBR278W	DPB3	dpb3	Y	22.1	73385	143948	10.3	9.73	12.1	28.5	47.1	-0.21	9.53	13.797	32.4971	53.7058	0.606043	0.119486	12.1	28.5	47.1	9.53	3.76987e-10	13.8263	32.5661	53.6076	9.99253	0.123561	0.605207	0.119739	0.605207	0.119739	0.186168	0.0259963	-0.0363731	-0.0664288		0.64158
Koren 2010	FR-FCM-ZZE2	plate11-3	G12	plate11-3-G12	YBR278W	DPB3	dpb3	Y	22.5	75956	147138	9.97	9.37	13.4	29.8	45	0.06	8.48	15.1927	33.7868	51.0204	0.586168	0.131573	13.4	29.8	45	8.48	6.40219e-11	15.2275	33.8641	50.9084	8.97942	0.14048	0.585221	0.131874	0.585221	0.131874	0.186168	0.0259963	-0.0563592	-0.0542942		0.64158
Koren 2010	FR-FCM-ZZE2	plate12-1	C12	plate12-1-C12	YBR278W	DPB3	dpb3	Y	31.2	75572	149895	9.38	9.27	6.95	27.8	49.7	0.17	12.4	8.22972	32.9189	58.8514	0.629663	0.0712715	6.95	27.8	49.7	12.4	2.19605e-12	8.23799	32.9519	58.8101	12.8908	0.0535633	0.629291	0.0713431	0.629291	0.0713431	0.186168	0.0259963	-0.0122897	-0.114825	G1 constraints	0.64158
Koren 2010	FR-FCM-ZZE2	plate12-1	G12	plate12-1-G12	YBR278W	DPB3	dpb3	N	0	0	0	0	0	0	0	0	0	0	0	0	0	0	0	0	0	0	0	0	0	0	0	0	0	0	0	0	0	0.186168	0.0259963	-0.64158	-0.186168	FloJo problems	0.64158
Koren 2010	FR-FCM-ZZE2	plate12-2	C12	plate12-2-C12	YBR278W	DPB3	dpb3	Y	23.8	73106	144700	8.17	8.93	10.8	30.2	44.4	0.5	11.2	12.6464	35.363	51.9906	0.583138	0.109521	10.8	30.2	44.4	11.2	5.22556e-10	12.6735	35.4389	51.8876	11.7835	0.130773	0.582244	0.109756	0.582244	0.109756	0.186168	0.0259963	-0.0593365	-0.0764125		0.64158
Koren 2010	FR-FCM-ZZE2	plate12-2	G12	plate12-2-G12	YBR278W	DPB3	dpb3	Y	13.3	73842	145152	9.55	9.1	19.2	37.2	37.1	3.79	-0.068	20.5348	39.7861	39.6791	0.499465	0.177836	19.186	37.1729	37.073	1.57936e-10	4.04243e-10	20.5348	39.7861	39.6791	1.76481e-10	3.9645e-10	0.499465	0.177836	0.499465	0.177836	0.186168	0.0259963	-0.142115	-0.00833201		0.64158
Koren 2010	FR-FCM-ZZE2	plate12-3	C12	plate12-3-C12	YBR278W	DPB3	dpb3	Y	6.56	72704	143489	9.48	9.59	16.9	36.2	42.7	-0.13	1.46	17.6409	37.7871	44.572	0.533925	0.152775	16.9	36.2	42.7	1.46	3.65736e-10	17.6496	37.8056	44.5449	1.5494	0.0340051	0.533696	0.15285	0.533696	0.15285	0.186168	0.0259963	-0.107884	-0.0333185		0.64158
Koren 2010	FR-FCM-ZZE2	plate12-3	G12	plate12-3-G12	YBR278W	DPB3	dpb3	Y	7.45	73336	145098	9.26	9.43	14.7	35.9	44.3	-0.73	3.05	15.49	37.8293	46.6807	0.544257	0.134147	14.7	35.9	44.3	3.05	1.31147e-12	15.5023	37.8593	46.6385	3.19051	0.053212	0.543896	0.134253	0.543896	0.134253	0.186168	0.0259963	-0.0976842	-0.0519148		0.64158
Koren 2010	FR-FCM-ZZE2	plate12-4	C12	plate12-4-C12	YBR278W	DPB3	dpb3	Y	26.4	72120	142849	9.05	9.35	8.35	26.4	43.5	0.58	16.9	10.6709	33.738	55.5911	0.609265	0.0924129	8.35	26.4	43.5	16.9	1.01003e-13	10.6977	33.8226	55.4797	17.967	0.142326	0.608286	0.0926446	0.608286	0.0926446	0.186168	0.0259963	-0.0332945	-0.0935237		0.64158
Koren 2010	FR-FCM-ZZE2	plate12-4	G12	plate12-4-G12	YBR278W	DPB3	dpb3	Y	36.8	74382	145564	8.87	9.25	9.93	23.4	48.8	0.88	14.4	12.0906	28.4914	59.418	0.654633	0.104708	9.93	23.4	48.8	14.4	7.39699e-14	12.1223	28.5661	59.3116	15.1401	0.133809	0.653727	0.104982	0.653727	0.104982	0.186168	0.0259963	0.0121471	-0.0811862		0.64158
Koren 2010	FR-FCM-ZZE2	plate12-5	C12	plate12-5-C12	YBR278W	DPB3	dpb3	Y	16.8	74742	149356	10.2	9.44	6.54	22.1	39.4	2.11	23.8	9.61199	32.4809	57.9071	0.627131	0.0832423	6.54	22.1	39.4	23.8	5.30533e-14	9.64366	32.5879	57.7684	26.1579	0.177998	0.625903	0.0835165	0.625903	0.0835165	0.186168	0.0259963	-0.0156776	-0.102652	G1 constraints	0.64158
Koren 2010	FR-FCM-ZZE2	plate12-5	G12	plate12-5-G12	YBR278W	DPB3	dpb3	Y	16.4	75882	150079	8.78	9.37	8.52	23.9	39.7	1.38	21	11.8136	33.1392	55.0471	0.60954	0.102309	8.52	23.9	39.7	21	7.97613e-12	11.8629	33.2775	54.8595	22.8734	0.238245	0.60791	0.102736	0.60791	0.102736	0.186168	0.0259963	-0.0336703	-0.0834321	G1 constraints	0.64158
Koren 2010	FR-FCM-ZZE3	plate13-1	C12	plate13-1-C12	YBR278W	DPB3	dpb3	Y	44.9	73652	149113	8.82	9.69	5.92	26	46.1	-0.28	17.8	7.5878	33.3248	59.0874	0.628813	0.0657123	5.92	26	46.1	17.8	2.55743e-12	7.59786	33.369	59.0331	18.6844	0.0707124	0.628321	0.0657994	0.628321	0.0657994	0.186168	0.0259963	-0.0132596	-0.120369	G1 constraints	0.64158
Koren 2010	FR-FCM-ZZE3	plate13-1	G12	plate13-1-G12	YBR278W	DPB3	dpb3	Y	20.1	72933	146341	11	9.17	8.45	28.9	47.5	1.28	10.5	9.95875	34.0601	55.9811	0.609605	0.0862453	8.45	28.9	47.5	10.5	7.05355e-13	9.97114	34.1025	55.9264	11.1226	0.0703515	0.609119	0.0863526	0.609119	0.0863526	0.186168	0.0259963	-0.0324609	-0.0998156	G1 constraints	0.64158
Koren 2010	FR-FCM-ZZE3	plate13-2	C12	plate13-2-C12	YBR278W	DPB3	dpb3	Y	26.2	74679	147679	8.41	8.81	10.8	30.5	45.3	-0.39	10.7	12.4711	35.2194	52.3095	0.58545	0.108003	10.8	30.5	45.3	10.7	2.13847e-10	12.4956	35.2886	52.2158	11.1713	0.118965	0.584636	0.108215	0.584636	0.108215	0.186168	0.0259963	-0.056944	-0.077953		0.64158
Koren 2010	FR-FCM-ZZE3	plate13-2	G12	plate13-2-G12	YBR278W	DPB3	dpb3	Y	17.7	75562	149855	8.64	9.19	12.4	31.2	46	-0.36	7.43	13.8393	34.8214	51.3393	0.582589	0.119852	12.4	31.2	46	7.43	3.16681e-10	13.8618	34.8781	51.2601	7.80745	0.0999388	0.58191	0.120047	0.58191	0.120047	0.186168	0.0259963	-0.0596703	-0.0661215	G1 constraints	0.64158
Koren 2010	FR-FCM-ZZE3	plate13-4	C12	plate13-4-C12	YBR278W	DPB3	dpb3	Y	58.9	73562	144933	9.52	10.9	9.35	17.6	47.7	0.27	21.2	12.5251	23.5767	63.8982	0.701608	0.108471	9.35	17.6	47.7	21.2	4.63497e-12	12.5826	23.6849	63.7325	22.4737	0.206073	0.700238	0.108969	0.700238	0.108969	0.186168	0.0259963	0.0586577	-0.0771997	G1 constraints	0.64158
Koren 2010	FR-FCM-ZZE3	plate13-4	G12	plate13-4-G12	YBR278W	DPB3	dpb3	Y	32.2	73470	145993	10.4	11.5	7.83	14.3	47.2	0.76	25.2	11.2938	20.626	68.0802	0.737271	0.0978073	7.83	14.3	47.2	25.2	7.73828e-13	11.3476	20.7243	67.9281	27.006	0.188881	0.736019	0.0982732	0.736019	0.0982732	0.186168	0.0259963	0.094439	-0.087895	G1 constraints	0.64158
Koren 2010	FR-FCM-ZZE3	plate13-5	C12	plate13-5-C12	YBR278W	DPB3	dpb3	Y	20.3	73853	148843	13.8	10.8	10.9	23.9	50.1	0.68	11.1	12.8386	28.1508	59.0106	0.654299	0.111186	10.9	23.9	50.1	11.1	5.5552e-14	12.867	28.2129	58.9202	11.7571	0.113283	0.653537	0.111431	0.653537	0.111431	0.186168	0.0259963	0.0119563	-0.0747372	G1 constraints	0.64158
Koren 2010	FR-FCM-ZZE3	plate13-5	G12	plate13-5-G12	YBR278W	DPB3	dpb3	Y	18.9	76418	153069	8.04	9.33	10.7	31.3	47	-0.74	8.03	12.0225	35.1685	52.809	0.588202	0.104118	10.7	31.3	47	8.03	2.56805e-14	12.0384	35.2153	52.7463	8.39749	0.0798064	0.587655	0.104256	0.587655	0.104256	0.186168	0.0259963	-0.0539252	-0.0819123		0.64158
Koren 2010	FR-FCM-ZZE3	plate14-1	C12	plate14-1-C12	YBR278W	DPB3	dpb3	Y	33.8	75064	150529	10.1	10.2	9.97	27.3	42.4	1.53	14.3	12.5141	34.2663	53.2195	0.594766	0.108375	9.97	27.3	42.4	14.3	5.30062e-10	12.5502	34.3651	53.0848	15.4611	0.170886	0.593599	0.108688	0.593599	0.108688	0.186168	0.0259963	-0.0479818	-0.0774806		0.64158
Koren 2010	FR-FCM-ZZE3	plate14-1	G12	plate14-1-G12	YBR278W	DPB3	dpb3	Y	36.9	76033	151825	10.1	10.2	9.66	30.3	44.4	-0.03	11.7	11.4509	35.9175	52.6316	0.58357	0.0991679	9.66	30.3	44.4	11.7	7.32411e-15	11.4721	35.9841	52.5438	12.3423	0.112184	0.582799	0.0993517	0.582799	0.0993517	0.186168	0.0259963	-0.0587816	-0.0868166		0.64158
Koren 2010	FR-FCM-ZZE3	plate14-2	C12	plate14-2-C12	YBR278W	DPB3	dpb3	Y	22.3	73512	145328	8.38	9.41	12.2	31.9	42.9	-0.13	9.72	14.023	36.6667	49.3103	0.563218	0.121443	12.2	31.9	42.9	9.72	4.72061e-11	14.0546	36.7494	49.196	10.2521	0.14467	0.562233	0.121717	0.562233	0.121717	0.186168	0.0259963	-0.0793475	-0.0644516		0.64158
Koren 2010	FR-FCM-ZZE3	plate14-2	G12	plate14-2-G12	YBR278W	DPB3	dpb3	Y	24	72638	144166	9.35	10	11.7	32	42.7	-0.18	9.81	13.5417	37.037	49.4213	0.561921	0.117274	11.7	32	42.7	9.81	7.29085e-11	13.5706	37.1161	49.3133	10.3877	0.136914	0.560986	0.117525	0.560986	0.117525	0.186168	0.0259963	-0.0805942	-0.0686436		0.64158
Koren 2010	FR-FCM-ZZE3	plate14-3	C12	plate14-3-C12	YBR278W	DPB3	dpb3	Y	44.8	74397	147347	8.73	9.68	8.53	27.6	44.9	-0.43	15.4	10.527	34.0615	55.4116	0.606751	0.0911662	8.53	27.6	44.9	15.4	9.40799e-14	10.5495	34.1345	55.316	16.1499	0.122372	0.605908	0.0913616	0.605908	0.0913616	0.186168	0.0259963	-0.0356727	-0.0948066	G1 constraints	0.64158
Koren 2010	FR-FCM-ZZE3	plate14-3	G12	plate14-3-G12	YBR278W	DPB3	dpb3	Y	34.5	73472	145671	9.11	9.53	8.74	30	44.3	-0.69	13.9	10.525	36.1272	53.3478	0.586103	0.0911496	8.74	30	44.3	13.9	2.66454e-14	10.5449	36.1953	53.2598	14.5	0.113026	0.585323	0.0913215	0.585323	0.0913215	0.186168	0.0259963	-0.0562578	-0.0948468		0.64158
Koren 2010	FR-FCM-ZZE3	plate14-4	C12	plate14-4-C12	YBR278W	DPB3	dpb3	Y	33.3	72724	146480	8.29	9.26	7.34	30.3	45.6	-0.72	13.9	8.81788	36.4008	54.7814	0.591903	0.076365	7.34	30.3	45.6	13.9	3.74441e-13	8.82946	36.4486	54.7219	14.4217	0.0771387	0.591367	0.0764654	0.591367	0.0764654	0.186168	0.0259963	-0.0502136	-0.109703		0.64158
Koren 2010	FR-FCM-ZZE3	plate14-4	G12	plate14-4-G12	YBR278W	DPB3	dpb3	Y	31.6	71980	145249	9.05	9.97	7.88	28.8	47.2	-0.53	13.3	9.39437	34.3348	56.2709	0.60968	0.0813577	7.88	28.8	47.2	13.3	3.66205e-15	9.40769	34.3834	56.2089	13.8082	0.0799477	0.609127	0.081473	0.609127	0.081473	0.186168	0.0259963	-0.0324533	-0.104695	G1 constraints	0.64158
Koren 2010	FR-FCM-ZZE3	plate15-1	C12	plate15-1-C12	YBR278W	DPB3	dpb3	Y	24.1	73127	144165	9.3	9.74	11.5	31.5	44	-0.78	10.5	13.2184	36.2069	50.5747	0.571839	0.114475	11.5	31.5	44	10.5	2.07396e-10	13.2469	36.2851	50.4679	10.9616	0.135407	0.570914	0.114722	0.570914	0.114722	0.186168	0.0259963	-0.0706662	-0.0714463		0.64158
Koren 2010	FR-FCM-ZZE3	plate15-1	G12	plate15-1-G12	YBR278W	DPB3	dpb3	Y	25.6	74141	146853	7.96	8.74	9.38	33.1	42.2	-0.2	12.2	11.077	39.0883	49.8347	0.553732	0.0959296	9.38	33.1	42.2	12.2	2.34743e-10	11.0969	39.1587	49.7444	12.7499	0.116163	0.552929	0.0961022	0.552929	0.0961022	0.186168	0.0259963	-0.0886517	-0.090066		0.64158
Koren 2010	FR-FCM-ZZE4	plate15-2	C12	plate15-2-C12	YBR278W	DPB3	dpb3	Y	21.9	75006	151656	7.64	10.1	8.83	30.5	39.9	-0.27	15.8	11.1448	38.4955	50.3597	0.559321	0.0965165	8.83	30.5	39.9	15.8	1.59522e-10	11.1729	38.5928	50.2343	16.8365	0.161237	0.558207	0.0967604	0.558207	0.0967604	0.186168	0.0259963	-0.0833731	-0.0894078		0.64158
Koren 2010	FR-FCM-ZZE4	plate15-2	G12	plate15-2-G12	YBR278W	DPB3	dpb3	Y	13.1	79100	156228	10.6	10.6	11.1	24.1	47.3	-0.14	13.8	13.4545	29.2121	57.3333	0.640606	0.11652	11.1	24.1	47.3	13.8	8.70234e-15	13.4964	29.3031	57.2005	14.5961	0.166336	0.639487	0.116883	0.639487	0.116883	0.186168	0.0259963	-0.00209312	-0.0692857		0.64158
Koren 2010	FR-FCM-ZZE4	plate15-3	C12	plate15-3-C12	YBR278W	DPB3	dpb3	Y	32.3	75008	148573	9.19	9.21	8.91	28.2	47.4	0.37	12.4	10.5431	33.3688	56.088	0.613596	0.0913062	8.91	28.2	47.4	12.4	1.42109e-14	10.5606	33.4241	56.0152	12.9397	0.0930757	0.612956	0.0914575	0.612956	0.0914575	0.186168	0.0259963	-0.0286248	-0.0947107		0.64158
Koren 2010	FR-FCM-ZZE4	plate15-3	G12	plate15-3-G12	YBR278W	DPB3	dpb3	Y	31.5	75995	150728	8.44	8.51	9.29	28.6	46.7	-0.02	12.5	10.9824	33.8101	55.2075	0.606987	0.0951102	9.29	28.6	46.7	12.5	7.94411e-15	11.0023	33.8715	55.1262	13.0324	0.103733	0.606274	0.0952828	0.606274	0.0952828	0.186168	0.0259963	-0.0353066	-0.0908855		0.64158
Koren 2010	FR-FCM-ZZE4	plate15-4	C12	plate15-4-C12	YBR278W	DPB3	dpb3	Y	5.87	70752	143359	11.3	10.9	10.6	24.9	39.1	7.17	13	14.2091	33.378	52.4129	0.595174	0.123055	10.6	24.9	39.1	13	2.05946e-11	14.2607	33.4992	52.2401	15.1482	0.217249	0.593704	0.123501	0.593704	0.123501	0.186168	0.0259963	-0.0478759	-0.0626669		0.64158
Koren 2010	FR-FCM-ZZE4	plate15-4	G12	plate15-4-G12	YBR278W	DPB3	dpb3	Y	30.5	76032	150130	9.52	9.41	11.7	28.4	46	-0.97	11.2	13.5889	32.9849	53.4262	0.602207	0.117683	11.7	28.4	46	11.2	5.49026e-10	13.6224	33.0662	53.3114	11.7284	0.144649	0.601226	0.117973	0.601226	0.117973	0.186168	0.0259963	-0.0403544	-0.0681952		0.64158
Koren 2010	FR-FCM-ZZE4	plate15-5	C12	plate15-5-C12	YBR278W	DPB3	dpb3	Y	23.3	77742	154112	6	6.2	9.63	39.4	37.8	-0.0088	9.55	11.0906	45.376	43.5333	0.490787	0.0960477	9.63	39.4	37.8	9.55	2.86754e-11	11.1059	45.4384	43.4557	10.0324	0.100794	0.490086	0.0961798	0.490086	0.0961798	0.186168	0.0259963	-0.151494	-0.0899884		0.64158
Koren 2010	FR-FCM-ZZE4	plate15-5	G12	plate15-5-G12	YBR278W	DPB3	dpb3	Y	14.6	77056	153475	5.78	6.01	13	40.9	36	0.38	6.24	14.4605	45.495	40.0445	0.472747	0.125232	13	40.9	36	6.24	2.93934e-11	14.482	45.5627	39.9552	6.62958	0.114127	0.471962	0.125418	0.471962	0.125418	0.186168	0.0259963	-0.169618	-0.0607501		0.64158
Koren 2010	FR-FCM-ZZE4	plate16-1	C12	plate16-1-C12	YBR278W	DPB3	dpb3	Y	26.8	76851	151930	9.81	9.73	9.75	24.7	45.3	1.93	14.5	12.2257	30.9718	56.8025	0.629154	0.105878	9.75	24.7	45.3	14.5	9.30173e-14	12.2597	31.058	56.6823	15.6194	0.151742	0.628122	0.106172	0.628122	0.106172	0.186168	0.0259963	-0.0134585	-0.079996		0.64158
Koren 2010	FR-FCM-ZZE4	plate16-1	G12	plate16-1-G12	YBR278W	DPB3	dpb3	Y	20.7	76687	150546	8.53	9.22	8.36	25.3	46.5	1.68	14.7	10.4291	31.5619	58.009	0.632236	0.090319	8.36	25.3	46.5	14.7	4.9264e-13	10.4503	31.6259	57.9238	15.6676	0.10866	0.631489	0.0905023	0.631489	0.0905023	0.186168	0.0259963	-0.010091	-0.095666		0.64158
Koren 2010	FR-FCM-ZZE4	plate16-2	C12	plate16-2-C12	YBR278W	DPB3	dpb3	Y	33.6	72245	144671	9.06	9.55	7.06	30.8	44	-0.079	14.2	8.62448	37.6252	53.7503	0.580625	0.0746902	7.06	30.8	44	14.2	4.19754e-13	8.63574	37.6743	53.6899	14.8935	0.0786195	0.580078	0.0747877	0.580078	0.0747877	0.186168	0.0259963	-0.0615022	-0.111381	G1 constraints	0.64158
Koren 2010	FR-FCM-ZZE4	plate16-2	G12	plate16-2-G12	YBR278W	DPB3	dpb3	Y	24.1	72192	144104	9.93	9.74	9.5	30.3	44.9	-0.31	11.9	11.2161	35.7733	53.0106	0.586187	0.0971339	9.5	30.3	44.9	11.9	3.28025e-14	11.2362	35.8377	52.9261	12.4764	0.108186	0.585442	0.0973087	0.585442	0.0973087	0.186168	0.0259963	-0.0561386	-0.0888595	G1 constraints	0.64158
Koren 2010	FR-FCM-ZZE4	plate16-3	C12	plate16-3-C12	YBR278W	DPB3	dpb3	Y	28.7	72995	145365	10.2	10.2	11	27.9	45.8	-0.7	12.3	12.987	32.9398	54.0732	0.605667	0.112471	11	27.9	45.8	12.3	7.94411e-15	13.0196	33.0225	53.9579	12.8991	0.145577	0.604677	0.112753	0.604677	0.112753	0.186168	0.0259963	-0.0369032	-0.0734151		0.64158
Koren 2010	FR-FCM-ZZE4	plate16-3	G12	plate16-3-G12	YBR278W	DPB3	dpb3	Y	5.51	71882	141683	10.8	9.58	13.7	37.2	45.7	-0.36	1.23	14.1822	38.5093	47.3085	0.543996	0.122821	13.7	37.2	45.7	1.23	8.84391e-13	14.1859	38.5194	47.2947	1.2831	0.0174693	0.543877	0.122854	0.543877	0.122854	0.186168	0.0259963	-0.0977038	-0.0633147	G1 constraints	0.64158
Koren 2010	FR-FCM-ZZE4	plate16-4	C12	plate16-4-C12	YBR278W	DPB3	dpb3	Y	28	73122	147506	8.92	9.44	8.22	30.3	46.4	-0.86	12.5	9.6797	35.6806	54.6397	0.594795	0.0838286	8.22	30.3	46.4	12.5	2.71312e-13	9.69323	35.7305	54.5762	12.9527	0.0818152	0.594229	0.0839459	0.594229	0.0839459	0.186168	0.0259963	-0.0473518	-0.102222		0.64158
Koren 2010	FR-FCM-ZZE4	plate16-4	G12	plate16-4-G12	YBR278W	DPB3	dpb3	Y	31.2	72558	146724	9.4	9.82	6.91	28.7	48.8	-0.6	12.8	8.18623	34.0007	57.8131	0.619062	0.0708949	6.91	28.7	48.8	12.8	2.66786e-13	8.19463	34.0356	57.7698	13.2564	0.0562355	0.618671	0.0709676	0.618671	0.0709676	0.186168	0.0259963	-0.0229096	-0.115201	G1 constraints	0.64158
Koren 2010	FR-FCM-ZZE5	plate16-5	C12	plate16-5-C12	YBR278W	DPB3	dpb3	Y	42.7	75104	148528	8.33	9.2	7.14	29.4	44.6	-0.24	15.6	8.79961	36.2337	54.9667	0.593665	0.0762068	7.14	29.4	44.6	15.6	6.69816e-13	8.81287	36.2883	54.8989	16.2519	0.0881191	0.593053	0.0763217	0.593053	0.0763217	0.186168	0.0259963	-0.0485275	-0.109847	G1 constraints	0.64158
Koren 2010	FR-FCM-ZZE5	plate16-5	G12	plate16-5-G12	YBR278W	DPB3	dpb3	Y	39.5	72448	146764	9.36	9.82	5.58	31.2	45.1	-0.76	15.1	6.81485	38.1045	55.0806	0.58488	0.0590183	5.58	31.2	45.1	15.1	1.01079e-12	6.82073	38.1374	55.0419	15.643	0.0511557	0.584522	0.0590693	0.584522	0.0590693	0.186168	0.0259963	-0.0570582	-0.127099	G1 constraints	0.64158
Koren 2010	FR-FCM-ZZE5	plate2-1	C12	plate2-1-C12	YBR278W	DPB3	dpb3	Y	28.6	74848	147666	9.34	10.3	11.6	27.1	47.2	-0.065	11.1	13.5041	31.5483	54.9476	0.616997	0.116949	11.6	27.1	47.2	11.1	3.10736e-14	13.5367	31.6246	54.8387	11.6569	0.136934	0.61607	0.117231	0.61607	0.117231	0.186168	0.0259963	-0.0255099	-0.0689368		0.64158
Koren 2010	FR-FCM-ZZE5	plate2-1	G12	plate2-1-G12	YBR278W	DPB3	dpb3	Y	29.3	73984	146200	9.18	9.94	12.1	26.7	47.6	-0.42	11.3	14.0046	30.9028	55.0926	0.620949	0.121284	12.1	26.7	47.6	11.3	4.63952e-10	14.0416	30.9843	54.9742	11.7986	0.148445	0.619949	0.121604	0.619949	0.121604	0.186168	0.0259963	-0.021631	-0.0645647		0.64158
Koren 2010	FR-FCM-ZZE5	plate2-2	C12	plate2-2-C12	YBR278W	DPB3	dpb3	Y	5.35	74150	146317	9.57	9.18	18.5	36.4	41.7	-0.48	1.19	19.1511	37.6812	43.1677	0.527433	0.165854	18.5	36.4	41.7	1.19	1.31486e-11	19.1601	37.6989	43.141	1.26327	0.0332672	0.527211	0.165932	0.527211	0.165932	0.186168	0.0259963	-0.11437	-0.0202366		0.64158
Koren 2010	FR-FCM-ZZE5	plate2-2	G12	plate2-2-G12	YBR278W	DPB3	dpb3	Y	30.9	73686	145599	10.2	10.7	11.7	27.1	47	-0.86	11.3	13.6364	31.5851	54.7786	0.615967	0.118094	11.7	27.1	47	11.3	1.57034e-10	13.6707	31.6645	54.6648	11.8591	0.142875	0.615002	0.118391	0.615002	0.118391	0.186168	0.0259963	-0.0265786	-0.0677769		0.64158
Koren 2010	FR-FCM-ZZE5	plate2-3	C12	plate2-3-C12	YBR278W	DPB3	dpb3	Y	43.6	75064	149197	8.54	9.66	11.3	28	42.8	-0.4	14.4	13.7637	34.1048	52.1315	0.590134	0.119197	11.3	28	42.8	14.4	5.61207e-11	13.8108	34.2215	51.9677	15.2124	0.206582	0.588731	0.119605	0.588731	0.119605	0.186168	0.0259963	-0.052849	-0.0665632		0.64158
Koren 2010	FR-FCM-ZZE5	plate2-3	G12	plate2-3-G12	YBR278W	DPB3	dpb3	Y	73.1	75888	149836	9.05	9.83	11.3	22	42.5	0.17	20.4	14.9077	29.0237	56.0686	0.635224	0.129104	11.3	22	42.5	20.4	4.16967e-10	15.0006	29.2047	55.7947	21.694	0.341137	0.63295	0.129909	0.63295	0.129909	0.186168	0.0259963	-0.00863005	-0.0562594	G1 constraints	0.64158
Koren 2010	FR-FCM-ZZE5	plate2-4	C12	plate2-4-C12	YBR278W	DPB3	dpb3	Y	24.8	75070	148408	10.5	11.2	10.3	21	41.6	6.55	16.3	14.1289	28.8066	57.0645	0.641289	0.12236	10.3	21	41.6	16.3	5.27587e-13	14.1942	28.9396	56.8662	18.6493	0.247562	0.639633	0.122925	0.639633	0.122925	0.186168	0.0259963	-0.00194769	-0.0632429	G1 constraints	0.64158
Koren 2010	FR-FCM-ZZE5	plate2-4	G12	plate2-4-G12	YBR278W	DPB3	dpb3	Y	15	74490	145819	9.57	10.3	17.5	33	41.3	5.15	0.36	19.0632	35.9477	44.9891	0.545207	0.165092	17.5	33	41.3	0.36	3.65317e-11	19.066	35.953	44.981	0.40536	0.0101236	0.54514	0.165116	0.54514	0.165116	0.186168	0.0259963	-0.0964407	-0.0210518		0.64158
Koren 2010	FR-FCM-ZZE5	plate3-1	C12	plate3-1-C12	YBR278W	DPB3	dpb3	Y	32	75879	150106	9.44	10.1	11.3	29.2	45	-0.44	11	13.2164	34.152	52.6316	0.592398	0.114457	11.3	29.2	45	11	5.50727e-10	13.2468	34.2307	52.5225	11.6026	0.137902	0.591459	0.114721	0.591459	0.114721	0.186168	0.0259963	-0.0501215	-0.0714475		0.64158
Koren 2010	FR-FCM-ZZE5	plate3-1	G12	plate3-1-G12	YBR278W	DPB3	dpb3	Y	40.4	77442	152208	8.26	9.68	10.1	27.8	44.8	0.51	13.4	12.2128	33.6155	54.1717	0.602781	0.105766	10.1	27.8	44.8	13.4	1.06581e-14	12.243	33.6986	54.0584	14.156	0.14369	0.601799	0.106028	0.601799	0.106028	0.186168	0.0259963	-0.039781	-0.0801407		0.64158
Koren 2010	FR-FCM-ZZE5	plate4-1	C12	plate4-1-C12	YBR278W	DPB3	dpb3	Y	44.5	76365	151704	8.65	9.35	8.77	25.2	39.3	1.9	19.7	11.9694	34.3933	53.6372	0.596219	0.103658	8.77	25.2	39.3	19.7	1.79952e-11	12.0168	34.5294	53.4539	21.5001	0.233167	0.594623	0.104068	0.594623	0.104068	0.186168	0.0259963	-0.0469578	-0.0821	G1 constraints	0.64158
Koren 2010	FR-FCM-ZZE5	plate4-1	G12	plate4-1-G12	YBR278W	DPB3	dpb3	Y	20.8	73882	145619	8.53	10.1	9.46	22.2	44.5	1.19	18.3	12.4212	29.1492	58.4296	0.646402	0.107571	9.46	22.2	44.5	18.3	4.18387e-10	12.4685	29.2602	58.2713	19.6792	0.199093	0.645055	0.107981	0.645055	0.107981	0.186168	0.0259963	0.00347511	-0.0781876	G1 constraints	0.64158
Koren 2010	FR-FCM-ZZE5	plate4-2	C12	plate4-2-C12	YBR278W	DPB3	dpb3	Y	23.8	71877	141660	8.81	8.99	10.1	30.1	46.2	-0.11	10.9	11.6898	34.838	53.4722	0.593171	0.101237	10.1	30.1	46.2	10.9	9.8006e-14	11.7104	34.8992	53.3905	11.3582	0.10418	0.592456	0.101415	0.592456	0.101415	0.186168	0.0259963	-0.0491239	-0.0847536		0.64158
Koren 2010	FR-FCM-ZZE5	plate4-2	G12	plate4-2-G12	YBR278W	DPB3	dpb3	Y	18.4	72490	143756	8.26	8.72	10.1	31.2	43.8	-0.083	12.1	11.8684	36.6627	51.4689	0.574031	0.102783	10.1	31.2	43.8	12.1	5.20871e-10	11.8926	36.7377	51.3697	12.6272	0.126668	0.57316	0.102993	0.57316	0.102993	0.186168	0.0259963	-0.0684205	-0.0831749		0.64158
Koren 2010	FR-FCM-ZZE6	plate4-3	C12	plate4-3-C12	YBR278W	DPB3	dpb3	Y	45.3	75434	149546	7.8	8.83	8.68	28.1	46	-0.36	15	10.4856	33.9454	55.569	0.608118	0.0908082	8.68	28.1	46	15	1.81823e-13	10.5069	34.0142	55.4789	15.5118	0.115303	0.607324	0.0909922	0.607324	0.0909922	0.186168	0.0259963	-0.0342567	-0.095176	G1 constraints	0.64158
Koren 2010	FR-FCM-ZZE6	plate4-3	G12	plate4-3-G12	YBR278W	DPB3	dpb3	Y	42.2	75502	149041	8.13	8.89	8.72	29.1	44.8	-0.34	14.3	10.5543	35.2215	54.2242	0.595013	0.0914033	8.72	29.1	44.8	14.3	1.00486e-14	10.575	35.2906	54.1344	14.9213	0.115158	0.594219	0.0915826	0.594219	0.0915826	0.186168	0.0259963	-0.0473613	-0.0945857		0.64158
Koren 2010	FR-FCM-ZZE6	plate4-4	C12	plate4-4-C12	YBR278W	DPB3	dpb3	Y	28.6	68351	135758	9.17	9.63	9.06	30.2	41.5	0.31	14.8	11.2184	37.3947	51.3868	0.56996	0.0971544	9.06	30.2	41.5	14.8	5.04363e-10	11.2448	37.4827	51.2725	15.686	0.146673	0.568949	0.097383	0.568949	0.097383	0.186168	0.0259963	-0.0726316	-0.0887853		0.64158
Koren 2010	FR-FCM-ZZE6	plate4-4	G12	plate4-4-G12	YBR278W	DPB3	dpb3	Y	27.1	73651	144646	8.84	9.1	11.3	29.6	43.5	-0.0076	12.1	13.3886	35.0711	51.5403	0.582346	0.115949	11.3	29.6	43.5	12.1	2.21811e-10	13.4239	35.1636	51.4125	12.769	0.161696	0.581244	0.116255	0.581244	0.116255	0.186168	0.0259963	-0.0603361	-0.0699135		0.64158
Koren 2010	FR-FCM-ZZE6	plate4-5	C12	plate4-5-C12	YBR278W	DPB3	dpb3	Y	31.2	71936	144843	8.9	9.4	9.22	31.7	40.9	-0.32	13.5	11.2686	38.7436	49.9878	0.556221	0.0975893	9.22	31.7	40.9	13.5	2.01104e-10	11.2927	38.8263	49.881	14.3458	0.137248	0.555273	0.0977977	0.555273	0.0977977	0.186168	0.0259963	-0.0863072	-0.0883705		0.64158
Koren 2010	FR-FCM-ZZE6	plate4-5	G12	plate4-5-G12	YBR278W	DPB3	dpb3	Y	36.8	72183	144848	8.8	9.13	8.91	29.3	43.6	0.11	14.7	10.8911	35.8147	53.2942	0.587398	0.0943196	8.91	29.3	43.6	14.7	1.25934e-13	10.9147	35.8925	53.1928	15.4152	0.129955	0.586502	0.0945244	0.586502	0.0945244	0.186168	0.0259963	-0.0550785	-0.0916439		0.64158
Koren 2010	FR-FCM-ZZE6	plate4-6	C12	plate4-6-C12	YBR278W	DPB3	dpb3	Y	37.2	73310	146122	8.72	9.72	9.16	27.2	44.8	1.18	14.3	11.2863	33.514	55.1996	0.608428	0.0977426	9.16	27.2	44.8	14.3	1.91187e-13	11.3122	33.5908	55.0971	15.1743	0.130655	0.607531	0.0979664	0.607531	0.0979664	0.186168	0.0259963	-0.0340489	-0.0882019		0.64158
Koren 2010	FR-FCM-ZZE6	plate4-6	G12	plate4-6-G12	YBR278W	DPB3	dpb3	Y	32.2	74358	148919	7.98	8.89	8.49	32.5	43	-0.2	12.5	10.1083	38.6951	51.1966	0.562507	0.0875408	8.49	32.5	43	12.5	1.36151e-10	10.1239	38.7548	51.1212	13.0889	0.097395	0.561832	0.087676	0.561832	0.087676	0.186168	0.0259963	-0.0797482	-0.0984923		0.64158
Koren 2010	FR-FCM-ZZE6	plate4-7	C12	plate4-7-C12	YBR278W	DPB3	dpb3	Y	18.8	78249	154943	5.96	5.96	12	37.8	38.6	0.32	8.15	13.5747	42.7602	43.6652	0.504525	0.11756	12	37.8	38.6	8.15	1.70025e-12	13.5983	42.8346	43.5671	8.60025	0.125304	0.503663	0.117765	0.503663	0.117765	0.186168	0.0259963	-0.137918	-0.0684037		0.64158
Koren 2010	FR-FCM-ZZE6	plate4-7	G12	plate4-7-G12	YBR278W	DPB3	dpb3	Y	17.4	80216	158058	6.13	6.62	11.1	37.5	39.7	1.27	7.2	12.5708	42.4689	44.9604	0.512458	0.108866	11.1	37.5	39.7	7.2	6.81028e-11	12.5873	42.5247	44.888	7.66064	0.0928618	0.511817	0.109009	0.511817	0.109009	0.186168	0.0259963	-0.129764	-0.077159		0.64158
Koren 2010	FR-FCM-ZZE6	plate4-8	C12	plate4-8-C12	YBR278W	DPB3	dpb3	Y	6.2	71790	138967	9.49	9.12	19.4	35.4	42.4	0.27	0.075	19.9588	36.4198	43.6214	0.536008	0.172849	19.4	35.4	42.4	0.075	1.22697e-13	19.9595	36.4209	43.6196	0.0803	0.00224185	0.535993	0.172854	0.535993	0.172854	0.186168	0.0259963	-0.105587	-0.013314		0.64158
Koren 2010	FR-FCM-ZZE6	plate4-8	G12	plate4-8-G12	YBR278W	DPB3	dpb3	Y	25.7	74915	145973	9.1	9.18	13.9	26.9	41.4	0.12	13.7	16.91	32.7251	50.365	0.5882	0.146445	13.9	26.9	41.4	13.7	2.25222e-11	16.9942	32.8881	50.1177	14.7106	0.307891	0.586148	0.147174	0.586148	0.147174	0.186168	0.0259963	-0.0554321	-0.0389941		0.64158
Koren 2010	FR-FCM-ZZE6	plate5-2	C12	plate5-2-C12	YBR278W	DPB3	dpb3	Y	35	75766	151809	8.47	9.97	11	30.9	41.7	-0.12	12.2	13.1579	36.9617	49.8804	0.564593	0.113951	11	30.9	41.7	12.2	7.6195e-11	13.192	37.0575	49.7505	12.9604	0.164937	0.563465	0.114246	0.563465	0.114246	0.186168	0.0259963	-0.0781153	-0.0719223		0.64158
Koren 2010	FR-FCM-ZZE6	plate5-2	G12	plate5-2-G12	YBR278W	DPB3	dpb3	Y	22	76289	152871	9.81	11	9.12	25.8	45.9	0.34	14.1	11.2843	31.9228	56.7929	0.62435	0.0977252	9.12	25.8	45.9	14.1	1.48078e-13	11.3099	31.9951	56.695	15.0471	0.124368	0.623499	0.0979466	0.623499	0.0979466	0.186168	0.0259963	-0.018081	-0.0882216	G1 constraints	0.64158
Koren 2010	FR-FCM-ZZE6	plate5-3	C12	plate5-3-C12	YBR278W	DPB3	dpb3	Y	38.6	74992	147413	8.57	9.46	11.1	29.4	43.1	-0.16	12.9	13.2775	35.1675	51.555	0.581938	0.114987	11.1	29.4	43.1	12.9	1.89747e-10	13.3146	35.2657	51.4197	13.6091	0.171242	0.58077	0.115308	0.58077	0.115308	0.186168	0.0259963	-0.0608101	-0.0708605		0.64158
Koren 2010	FR-FCM-ZZE6	plate5-3	G12	plate5-3-G12	YBR278W	DPB3	dpb3	Y	25.7	75068	148910	9.08	9.58	11.4	31.5	45.3	-0.86	9.23	12.9252	35.7143	51.3605	0.578231	0.111935	11.4	31.5	45.3	9.23	5.01729e-10	12.9483	35.7781	51.2736	9.63501	0.110318	0.577477	0.112135	0.577477	0.112135	0.186168	0.0259963	-0.064103	-0.0740329		0.64158
Koren 2010	FR-FCM-ZZE7	plate6-1	C12	plate6-1-C12	YBR278W	DPB3	dpb3	Y	37.2	75913	149156	8.92	9.9	9.18	23	45.3	-0.54	19.3	11.8482	29.6851	58.4667	0.643908	0.102609	9.18	23	45.3	19.3	1.51772e-14	11.8907	29.7915	58.3178	20.2281	0.187896	0.642631	0.102976	0.642631	0.102976	0.186168	0.0259963	0.00105108	-0.0831918	G1 constraints	0.64158
Koren 2010	FR-FCM-ZZE7	plate6-1	G12	plate6-1-G12	YBR278W	DPB3	dpb3	Y	22.8	75008	149579	8.97	9.77	7.27	26	43.1	-0.15	19.1	9.51944	34.0448	56.4358	0.611955	0.0824408	7.27	26	43.1	19.1	3.96016e-13	9.54137	34.1232	56.3354	20.1901	0.129207	0.611061	0.0826307	0.611061	0.0826307	0.186168	0.0259963	-0.0305191	-0.103538	G1 constraints	0.64158
Koren 2010	FR-FCM-ZZE7	plate7-1	C12	plate7-1-C12	YBR278W	DPB3	dpb3	Y	22.2	80055	160144	5.55	6.78	10.1	38.7	33.5	5.52	8.85	12.2722	47.0231	40.7047	0.468408	0.10628	10.1	38.7	33.5	8.85	2.32698e-10	12.2925	47.1008	40.6068	9.85823	0.126693	0.46753	0.106456	0.46753	0.106456	0.186168	0.0259963	-0.174051	-0.0797125	G1 constraints	0.64158
Koren 2010	FR-FCM-ZZE7	plate7-1	G12	plate7-1-G12	YBR278W	DPB3	dpb3	Y	6.69	79093	157852	5.58	5.9	15.3	47	31.4	3.24	0.48	16.3287	50.1601	33.5112	0.416756	0.141411	15.3	47	31.4	0.48	2.4597e-11	16.331	50.1671	33.5019	0.523628	0.0119151	0.416674	0.141431	0.416674	0.141431	0.186168	0.0259963	-0.224907	-0.0447376	G1 constraints	0.64158
Koren 2010	FR-FCM-ZZE7	plate7-2	C12	plate7-2-C12	YBR278W	DPB3	dpb3	Y	19.6	76262	151362	6.04	6.45	8.84	39.1	38.6	0.93	8.88	10.2149	45.1814	44.6037	0.497111	0.0884639	8.84	39.1	38.6	8.88	1.05002e-11	10.226	45.2305	44.5435	9.40457	0.0783882	0.496565	0.0885599	0.496565	0.0885599	0.186168	0.0259963	-0.145015	-0.0976083		0.64158
Koren 2010	FR-FCM-ZZE7	plate7-2	G12	plate7-2-G12	YBR278W	DPB3	dpb3	Y	26.8	77109	153600	5.96	6.38	11.8	37.3	36.5	0.57	9.85	13.785	43.5748	42.6402	0.495327	0.119382	11.8	37.3	36.5	9.85	1.03558e-11	13.816	43.6726	42.5115	10.5204	0.164595	0.494194	0.11965	0.494194	0.11965	0.186168	0.0259963	-0.147386	-0.0665183		0.64158
Koren 2010	FR-FCM-ZZE7	plate7-3	C12	plate7-3-C12	YBR278W	DPB3	dpb3	Y	47.5	81275	156274	8.58	9.86	12.7	24.5	45.4	-0.19	14.1	15.3753	29.661	54.9637	0.626513	0.133154	12.7	24.5	45.4	14.1	1.8527e-13	15.4397	29.7852	54.7752	14.9373	0.234736	0.62495	0.133711	0.62495	0.133711	0.186168	0.0259963	-0.0166305	-0.0524568	G1 constraints	0.64158
Koren 2010	FR-FCM-ZZE7	plate7-3	G12	plate7-3-G12	YBR278W	DPB3	dpb3	Y	42.5	80364	155443	8.65	9.58	12.8	25.4	45.6	-0.36	13	15.2745	30.3103	54.4153	0.620525	0.132281	12.8	25.4	45.6	13	2.49363e-12	15.3317	30.4239	54.2444	13.753	0.213028	0.619103	0.132777	0.619103	0.132777	0.186168	0.0259963	-0.0224777	-0.0533917		0.64158
Koren 2010	FR-FCM-ZZE7	plate7-4	C12	plate7-4-C12	YBR278W	DPB3	dpb3	Y	17	74312	147000	8.97	9.05	10.8	30.1	48.5	-0.43	8.71	12.0805	33.6689	54.2506	0.602908	0.104621	10.8	30.1	48.5	8.71	1.03579e-14	12.098	33.7177	54.1843	9.00966	0.0841632	0.602333	0.104772	0.602333	0.104772	0.186168	0.0259963	-0.0392476	-0.0813961		0.64158
Koren 2010	FR-FCM-ZZE7	plate7-4	G12	plate7-4-G12	YBR278W	DPB3	dpb3	Y	21.8	73073	145526	8.52	9.38	9.67	30.5	45.5	-0.32	11.5	11.2875	35.6017	53.1108	0.587545	0.0977526	9.67	30.5	45.5	11.5	1.38374e-13	11.3072	35.6637	53.0291	11.9882	0.104395	0.586827	0.0979228	0.586827	0.0979228	0.186168	0.0259963	-0.0547534	-0.0882454		0.64158
Koren 2010	FR-FCM-ZZE7	plate7-5	C12	plate7-5-C12	YBR278W	DPB3	dpb3	Y	18.3	78016	155220	6.56	7.23	10.7	36	42	0.15	7.55	12.0631	40.5862	47.3506	0.533822	0.10447	10.7	36	42	7.55	1.03254e-11	12.0784	40.6375	47.2842	7.96029	0.0852464	0.533234	0.104602	0.533234	0.104602	0.186168	0.0259963	-0.108347	-0.0815666		0.64158
Koren 2010	FR-FCM-ZZE7	plate7-5	G12	plate7-5-G12	YBR278W	DPB3	dpb3	Y	16.6	79018	156730	6.32	6.55	11.5	39.1	39.2	0.37	6.11	12.8062	43.5412	43.6526	0.500557	0.110905	11.5	39.1	39.2	6.11	4.62351e-13	12.8208	43.5908	43.5884	6.47702	0.0823647	0.499988	0.111032	0.499988	0.111032	0.186168	0.0259963	-0.141592	-0.0751367		0.64158
Koren 2010	FR-FCM-ZZE7	plate8-1	C12	plate8-1-C12	YBR278W	DPB3	dpb3	Y	21.9	75387	150277	9.18	9.1	8.54	29	49.4	0.73	9.73	9.82287	33.3563	56.8208	0.617322	0.0850685	8.54	29	49.4	9.73	7.2373e-13	9.83361	33.3928	56.7736	10.1635	0.0606508	0.616904	0.0851616	0.616904	0.0851616	0.186168	0.0259963	-0.0246767	-0.101007	G1 constraints	0.64158
Koren 2010	FR-FCM-ZZE7	plate8-1	G12	plate8-1-G12	YBR278W	DPB3	dpb3	Y	24	75068	150528	8.64	9.37	6.97	33.1	47.2	-0.08	9.25	7.98671	37.9283	54.085	0.580784	0.0691669	6.97	33.1	47.2	9.25	3.46845e-13	7.99215	37.9541	54.0537	9.64511	0.0409702	0.580498	0.0692141	0.580498	0.0692141	0.186168	0.0259963	-0.0610824	-0.116954	G1 constraints	0.64158
Koren 2010	FR-FCM-ZZE7	plate79	C12	plate79-C12	YBR278W	DPB3	dpb3	Y	19.1	77044	153446	8.97	9.34	8.63	33.8	48	-0.48	6.98	9.54329	37.377	53.0797	0.578514	0.0826473	8.63	33.8	48	6.98	1.6852e-14	9.55008	37.4036	53.0464	7.23154	0.0431853	0.578214	0.0827061	0.578214	0.0827061	0.186168	0.0259963	-0.0633662	-0.103462		0.64158
Koren 2010	FR-FCM-ZZE7	plate79	G12	plate79-G12	YBR278W	DPB3	dpb3	Y	26.1	77057	153996	8.91	9.41	7.8	34.4	44.7	-0.25	9.49	8.97583	39.5857	51.4384	0.559264	0.077733	7.8	34.4	44.7	9.49	6.05266e-14	8.98382	39.6209	51.3952	9.92553	0.0562885	0.558872	0.0778021	0.558872	0.0778021	0.186168	0.0259963	-0.0827088	-0.108366		0.64158
Koren 2010	FR-FCM-ZZE8	plate8-2	C12	plate8-2-C12	YBR278W	DPB3	dpb3	Y	29.8	71829	144728	9.26	9.6	9.06	30.3	45	-0.54	12.6	10.7397	35.9175	53.3428	0.587127	0.0930084	9.06	30.3	45	12.6	1.08052e-14	10.7585	35.9804	53.2611	13.1472	0.104866	0.586403	0.0931714	0.586403	0.0931714	0.186168	0.0259963	-0.0551771	-0.0929969		0.64158
Koren 2010	FR-FCM-ZZE8	plate8-2	G12	plate8-2-G12	YBR278W	DPB3	dpb3	Y	28.5	72336	146009	9.06	9.76	6.8	32.2	46.5	-0.67	11.7	7.95322	37.6608	54.386	0.583626	0.0688769	6.8	32.2	46.5	11.7	4.72638e-13	7.96016	37.6937	54.3461	12.1138	0.0521272	0.583262	0.068937	0.583262	0.068937	0.186168	0.0259963	-0.0583183	-0.117231	G1 constraints	0.64158
Koren 2010	FR-FCM-ZZE8	plate8-3	C12	plate8-3-C12	YBR278W	DPB3	dpb3	Y	31.9	76935	154760	5.38	6.72	8.17	39.8	36.2	-0.19	12	9.70655	47.2853	43.0082	0.478615	0.0840612	8.17	39.8	36.2	12	4.24094e-10	9.71976	47.3496	42.9306	12.5969	0.101694	0.477905	0.0841756	0.477905	0.0841756	0.186168	0.0259963	-0.163676	-0.101993		0.64158
Koren 2010	FR-FCM-ZZE8	plate8-3	G12	plate8-3-G12	YBR278W	DPB3	dpb3	Y	19.8	78276	155996	5.38	6.33	11.4	39.1	37.9	0.1	8.48	12.8959	44.2308	42.8733	0.493213	0.111682	11.4	39.1	37.9	8.48	6.95885e-12	12.917	44.3029	42.7802	8.90162	0.119651	0.492386	0.111864	0.492386	0.111864	0.186168	0.0259963	-0.149194	-0.0743042		0.64158
Koren 2010	FR-FCM-ZZE8	plate9-1	C12	plate9-1-C12	YBR278W	DPB3	dpb3	N	0	0	0	0	0	0	0	0	0	0	0	0	0	0	0	0	0	0	0	0	0	0	0	0	0	0	0	0	0	0.186168	0.0259963	-0.64158	-0.186168	small number of events	0.64158
Koren 2010	FR-FCM-ZZE8	plate9-1	G12	plate9-1-G12	YBR278W	DPB3	dpb3	Y	33.5	75324	149523	8.83	9.8	8.03	21.8	42.9	1.15	21.3	11.0408	29.9739	58.9853	0.645057	0.0956164	8.03	21.8	42.9	21.3	1.81154e-14	11.0812	30.0834	58.8354	22.934	0.189965	0.64376	0.0959658	0.64376	0.0959658	0.186168	0.0259963	0.0021797	-0.0902024	G1 constraints	0.64158
Koren 2010	FR-FCM-ZZE8	plate80	C12	plate80-C12	YBR278W	DPB3	dpb3	Y	46.7	75098	147822	8.71	9.8	8.35	21.7	47.1	0.62	18.7	10.8231	28.127	61.0499	0.664614	0.0937306	8.35	21.7	47.1	18.7	1.73793e-13	10.8544	28.2085	60.937	19.7423	0.14273	0.663642	0.0940022	0.663642	0.0940022	0.186168	0.0259963	0.022062	-0.092166	G1 constraints	0.64158
Koren 2010	FR-FCM-ZZE8	plate80	G12	plate80-G12	YBR278W	DPB3	dpb3	Y	48.6	76052	148806	10.4	9.99	8.14	24.8	43.1	0.87	18.5	10.7049	32.6144	56.6807	0.620331	0.0927071	8.14	24.8	43.1	18.5	9.29834e-14	10.7353	32.7072	56.5575	19.7966	0.157226	0.619251	0.0929708	0.619251	0.0929708	0.186168	0.0259963	-0.022329	-0.0931974	G1 constraints	0.64158
Koren 2010	FR-FCM-ZZE8	plate81	C12	plate81-C12	YBR278W	DPB3	dpb3	Y	6.69	73984	145251	9.37	9.1	17.7	35.8	42.5	-0.24	1.62	18.4375	37.2917	44.2708	0.534896	0.159673	17.7	35.8	42.5	1.62	2.53853e-10	18.4485	37.3139	44.2377	1.71797	0.0413733	0.534619	0.159768	0.534619	0.159768	0.186168	0.0259963	-0.106961	-0.0263998		0.64158
Koren 2010	FR-FCM-ZZE8	plate81	G12	plate81-G12	YBR278W	DPB3	dpb3	Y	30.5	74485	148095	8.84	9.51	9.67	23.5	43.4	0.059	18.9	12.629	30.6909	56.6802	0.629946	0.10937	9.67	23.5	43.4	18.9	1.11017e-10	12.6801	30.8152	56.5047	20.1203	0.221008	0.628448	0.109813	0.628448	0.109813	0.186168	0.0259963	-0.0131326	-0.0763552	G1 constraints	0.64158
Koren 2010	FR-FCM-ZZE8	plate82	C12	plate82-C12	YBR278W	DPB3	dpb3	Y	39.4	77543	154624	5.92	6.48	6.97	37.7	36.1	0.15	14.3	8.62944	46.6757	44.6948	0.490095	0.0747332	6.97	37.7	36.1	14.3	4.46542e-11	8.64095	46.738	44.6211	15.1547	0.097199	0.489415	0.0748328	0.489415	0.0748328	0.186168	0.0259963	-0.152165	-0.111335		0.64158
Koren 2010	FR-FCM-ZZE8	plate82	G12	plate82-G12	YBR278W	DPB3	dpb3	Y	47.3	78254	154819	5.88	6.64	7.48	34	40.1	0.18	14.5	9.16891	41.6769	49.1542	0.537387	0.0794051	7.48	34	40.1	14.5	1.30179e-10	9.18279	41.74	49.0772	15.2199	0.100486	0.536686	0.0795253	0.536686	0.0795253	0.186168	0.0259963	-0.104894	-0.106643		0.64158
Koren 2010	FR-FCM-ZZE8	plate83	C12	plate83-C12	YBR278W	DPB3	dpb3	Y	15	80182	158471	7.49	7.15	6.77	28.1	33	2.74	22.5	9.97495	41.4027	48.6224	0.536098	0.0863856	6.77	28.1	33	22.5	3.93271e-10	10.0085	41.542	48.4494	25.1496	0.224605	0.534537	0.0866764	0.534537	0.0866764	0.186168	0.0259963	-0.107043	-0.0994919	G1 constraints	0.64158
Koren 2010	FR-FCM-ZZE8	plate83	G12	plate83-G12	YBR278W	DPB3	dpb3	Y	26.1	79695	158720	5.08	6.5	5.92	35.9	35.8	1.07	16.4	7.6269	46.251	46.1221	0.499356	0.0660509	5.92	35.9	35.8	16.4	5.35817e-10	7.63636	46.3084	46.0553	17.5454	0.0886162	0.498735	0.0661329	0.498735	0.0661329	0.186168	0.0259963	-0.142846	-0.120035	G1 constraints	0.64158
Koren 2010	FR-FCM-ZZE8	plate84	C12	plate84-C12	YBR278W	DPB3	dpb3	Y	13.3	76435	149713	8.81	8.8	17.4	37	39	3.73	0.53	18.6296	39.6146	41.7559	0.510707	0.161337	17.4	37	39	0.53	2.16548e-12	18.6334	39.6226	41.744	0.584546	0.0148745	0.510607	0.16137	0.510607	0.16137	0.186168	0.0259963	-0.130974	-0.0247987		0.64158
Koren 2010	FR-FCM-ZZE8	plate84	G12	plate84-G12	YBR278W	DPB3	dpb3	Y	45.5	78578	156027	7.71	8.11	10.5	30.7	40.2	0.36	14.4	12.8993	37.715	49.3857	0.558354	0.111711	10.5	30.7	40.2	14.4	2.4469e-11	12.9382	37.8289	49.2329	15.2872	0.194619	0.55702	0.112048	0.55702	0.112048	0.186168	0.0259963	-0.0845607	-0.0741199		0.64158
Koren 2010	FR-FCM-ZZE8	plate85	C12	plate85-C12	YBR278W	DPB3	dpb3	Y	31.4	77698	150670	9.43	8.95	9.54	25.6	47.9	0.28	13	11.4884	30.8285	57.683	0.634273	0.0994928	9.54	25.6	47.9	13	3.28025e-14	11.5126	30.8935	57.5939	13.7178	0.112951	0.633502	0.0997025	0.633502	0.0997025	0.186168	0.0259963	-0.00807838	-0.0864658	G1 constraints	0.64158
Koren 2010	FR-FCM-ZZE8	plate85	G12	plate85-G12	YBR278W	DPB3	dpb3	Y	25.8	77997	150105	9.73	8.94	11.1	26.9	48.5	0.0063	10.3	12.8324	31.0983	56.0694	0.624855	0.111132	11.1	26.9	48.5	10.3	1.79403e-14	12.8581	31.1606	55.9812	10.8194	0.110985	0.624103	0.111354	0.624103	0.111354	0.186168	0.0259963	-0.0174773	-0.0748138		0.64158
Koren 2010	FR-FCM-ZZE8	plate86	C12	plate86-C12	YBR278W	DPB3	dpb3	Y	20.2	74239	145991	10.1	9.33	9.87	28.9	48.2	-0.57	10.6	11.3487	33.2298	55.4214	0.610958	0.098283	9.87	28.9	48.2	10.6	1.43214e-13	11.3669	33.2829	55.3502	11.0062	0.0906788	0.610336	0.09844	0.610336	0.09844	0.186168	0.0259963	-0.0312442	-0.0877282	G1 constraints	0.64158
Koren 2010	FR-FCM-ZZE8	plate86	G12	plate86-G12	YBR278W	DPB3	dpb3	Y	22.6	75259	150745	7	6.65	9.5	29.8	49.9	-0.34	8.05	10.6502	33.4081	55.9417	0.612668	0.0922336	9.5	29.8	49.9	8.05	2.93986e-13	10.6613	33.4428	55.8959	8.3728	0.0584845	0.612266	0.0923294	0.612266	0.0923294	0.186168	0.0259963	-0.0293145	-0.0938388		0.64158
Koren 2010	FR-FCM-ZZE8	plate87	C12	plate87-C12	YBR278W	DPB3	dpb3	Y	17.6	72577	143516	7.85	7.77	11.5	31.8	38.9	0.56	12.5	13.9903	38.6861	47.3236	0.543187	0.121159	11.5	31.8	38.9	12.5	1.74849e-12	14.0331	38.8047	47.1622	13.4647	0.2048	0.541788	0.121531	0.541788	0.121531	0.186168	0.0259963	-0.0997928	-0.0646377		0.64158
Koren 2010	FR-FCM-ZZE8	plate87	G12	plate87-G12	YBR278W	DPB3	dpb3	Y	18.9	72981	143524	10.2	10.1	14.4	30.4	43.6	-0.19	8.39	16.2896	34.3891	49.3213	0.574661	0.141072	14.4	30.4	43.6	8.39	3.57731e-12	16.3321	34.4788	49.1891	8.9058	0.165264	0.573551	0.14144	0.573551	0.14144	0.186168	0.0259963	-0.0680289	-0.0447284		0.64158
Koren 2010	FR-FCM-ZZE9	plate9-2	C12	plate9-2-C12	YBR278W	DPB3	dpb3	Y	26.6	74449	146688	10	9.85	12.5	28.3	46.3	-0.47	9.64	14.3513	32.4914	53.1573	0.60333	0.124286	12.5	28.3	46.3	9.64	3.6733e-10	14.385	32.5676	53.0475	10.1754	0.137802	0.6024	0.124577	0.6024	0.124577	0.186168	0.0259963	-0.0391807	-0.0615908		0.64158
Koren 2010	FR-FCM-ZZE9	plate9-2	G12	plate9-2-G12	YBR278W	DPB3	dpb3	Y	13.6	74713	146500	9.32	9.22	14	31.7	46.1	0.032	5.32	15.2505	34.5316	50.2179	0.578431	0.132074	14	31.7	46.1	5.32	5.91149e-11	15.2717	34.5794	50.1489	5.60856	0.0865779	0.577847	0.132257	0.577847	0.132257	0.186168	0.0259963	-0.0637332	-0.0539116		0.64158
Koren 2010	FR-FCM-ZZE9	plate-rep	C12	plate-rep-C12	YBR278W	DPB3	dpb3	Y	28.7	71935	146817	8.28	8.05	4.8	34.6	39.9	-0.047	16.1	6.05296	43.6318	50.3153	0.533417	0.0524202	4.8	34.6	39.9	16.1	4.71453e-10	6.05749	43.6644	50.2781	16.9385	0.0496852	0.533068	0.0524594	0.533068	0.0524594	0.186168	0.0259963	-0.108512	-0.133709	G1 constraints	0.64158
Koren 2010	FR-FCM-ZZE9	plate-rep	G12	plate-rep-G12	YBR278W	DPB3	dpb3	Y	32.5	71427	142510	8.73	10.1	6.53	24.6	49.8	-0.66	16.7	8.0687	30.3966	61.5347	0.65569	0.069877	6.53	24.6	49.8	16.7	8.61963e-12	8.07966	30.4379	61.4824	17.2178	0.0674614	0.655223	0.0699719	0.655223	0.0699719	0.186168	0.0259963	0.0136423	-0.116196	G1 constraints	0.64158
Koren 2010	FR-FCM-ZZEY	plate0-5	C12	plate0-5-C12	YBR278W	DPB3	dpb3	Y	42.6	77576	144433	15.9	9.67	18.7	18.3	44	0.079	15.9	23.0864	22.5926	54.321	0.658642	0.199934	18.7	18.3	44	15.9	7.78558e-12	23.3508	22.8513	53.798	17.355	0.640589	0.654733	0.202224	0.654733	0.202224	0.186168	0.0259963	0.0131531	0.0160553		0.64158
Koren 2010	FR-FCM-ZZEY	plate0-5	G12	plate0-5-G12	YBR278W	DPB3	dpb3	Y	37.6	74500	148571	9.74	9.86	5.73	25.4	48.7	-0.16	15.4	7.17775	31.8176	61.0046	0.645935	0.0621612	5.73	25.4	48.7	15.4	8.14572e-12	7.18495	31.8495	60.9656	16.2553	0.0509418	0.64558	0.0622234	0.64558	0.0622234	0.186168	0.0259963	0.00399998	-0.123945	G1 constraints	0.64158
Koren 2010	FR-FCM-ZZEY	plate0-6	C12	plate0-6-C12	YBR278W	DPB3	dpb3	Y	22.5	80027	159774	6	7.2	9.95	39.6	38.4	0.21	8.06	11.3132	45.0256	43.6612	0.493178	0.0979756	9.95	39.6	38.4	8.06	8.71233e-12	11.3267	45.0793	43.594	8.50406	0.0870506	0.492574	0.0980924	0.492574	0.0980924	0.186168	0.0259963	-0.149007	-0.0880758		0.64158
Koren 2010	FR-FCM-ZZEY	plate0-6	G12	plate0-6-G12	YBR278W	DPB3	dpb3	Y	11.6	80197	158773	5.88	6.44	6.69	40.3	39.4	1.37	8.65	7.74395	46.6489	45.6071	0.494791	0.0670646	6.69	40.3	39.4	8.65	2.97606e-10	7.74864	46.6771	45.5742	9.15641	0.0436175	0.494485	0.0671052	0.494485	0.0671052	0.186168	0.0259963	-0.147095	-0.119063		0.64158
Koren 2010	FR-FCM-ZZEY	plate0-8	C12	plate0-8-C12	YBR278W	DPB3	dpb3	Y	27	72493	143903	7.89	9.01	8.31	29.6	46.7	-0.063	12.6	9.82153	34.984	55.1944	0.601052	0.085057	8.31	29.6	46.7	12.6	6.82685e-14	9.83584	35.035	55.1291	13.0883	0.0840447	0.600471	0.0851809	0.600471	0.0851809	0.186168	0.0259963	-0.0411097	-0.100987		0.64158
Koren 2010	FR-FCM-ZZEY	plate0-8	G12	plate0-8-G12	YBR278W	DPB3	dpb3	Y	29.1	73256	145078	8.21	9.11	9.63	28.1	46.8	-0.1	12.7	11.3924	33.2426	55.365	0.610612	0.0986611	9.63	28.1	46.8	12.7	9.24559e-14	11.415	33.3087	55.2762	13.2343	0.112906	0.609838	0.0988572	0.609838	0.0988572	0.186168	0.0259963	-0.0317426	-0.087311		0.64158
Koren 2010	FR-FCM-ZZEY	plate0-9	C12	plate0-9-C12	YBR278W	DPB3	dpb3	Y	65.8	77423	152022	8.6	9.04	9.63	23.4	43.3	0.18	19.6	12.6163	30.6564	56.7274	0.630355	0.10926	9.63	23.4	43.3	19.6	4.44233e-11	12.6693	30.7853	56.5453	20.7649	0.229302	0.6288	0.10972	0.6288	0.10972	0.186168	0.0259963	-0.0127802	-0.0764485	G1 constraints	0.64158
Koren 2010	FR-FCM-ZZEY	plate0-9	G12	plate0-9-G12	YBR278W	DPB3	dpb3	Y	51.4	78003	155136	8.32	9.09	9.41	29.6	41.4	0.24	14.9	11.7025	36.8113	51.4861	0.573374	0.101347	9.41	29.6	41.4	14.9	3.66826e-10	11.7329	36.9068	51.3603	15.8514	0.16081	0.572268	0.10161	0.572268	0.10161	0.186168	0.0259963	-0.0693127	-0.0845586	G1 constraints	0.64158
Koren 2010	FR-FCM-ZZEY	plate1-1	C12	plate1-1-C12	YBR278W	DPB3	dpb3	Y	51.8	76799	154275	7.93	9.91	9.48	29.5	41.3	-0.084	14.9	11.8087	36.7464	51.4449	0.573493	0.102266	9.48	29.5	41.3	14.9	3.23333e-10	11.8399	36.8436	51.3165	15.8771	0.16411	0.572364	0.102537	0.572364	0.102537	0.186168	0.0259963	-0.069216	-0.0836316	G1 constraints	0.64158
Koren 2010	FR-FCM-ZZEY	plate1-1	G12	plate1-1-G12	YBR278W	DPB3	dpb3	Y	15	81165	161041	9.63	10.4	8.87	25.5	44.7	1.16	15	11.2179	32.2499	56.5322	0.621411	0.0971499	8.87	25.5	44.7	15	1.74309e-13	11.2452	32.3285	56.4263	16.1498	0.134626	0.620489	0.0973865	0.620489	0.0973865	0.186168	0.0259963	-0.021091	-0.0887817		0.64158
Koren 2010	FR-FCM-ZZEY	plate10-1	C12	plate10-1-C12	YBR278W	DPB3	dpb3	Y	22.7	78604	154113	9.36	9.72	15.2	28.1	40.9	1.3	11.6	18.0523	33.3729	48.5748	0.57601	0.156337	15.2	28.1	40.9	11.6	1.14034e-11	18.1373	33.53	48.3327	12.5204	0.30089	0.574013	0.157073	0.574013	0.157073	0.186168	0.0259963	-0.0675671	-0.029095		0.64158
Koren 2010	FR-FCM-ZZEY	plate10-1	G12	plate10-1-G12	YBR278W	DPB3	dpb3	Y	29.6	79198	156509	8.65	9.32	14.4	29.1	40	2.09	11.1	17.2455	34.8503	47.9042	0.565269	0.14935	14.4	29.1	40	11.1	6.98513e-13	17.3167	34.9941	47.6892	12.0963	0.268248	0.563476	0.149967	0.563476	0.149967	0.186168	0.0259963	-0.0781048	-0.0362015		0.64158
Koren 2010	FR-FCM-ZZEY	plate10-2	C12	plate10-2-C12	YBR278W	DPB3	dpb3	Y	27	76186	149790	8.62	9.07	12.4	25.3	47	0.54	11.7	14.6399	29.8701	55.49	0.628099	0.126785	12.4	25.3	47	11.7	2.10097e-10	14.6846	29.9613	55.354	12.4044	0.169682	0.626964	0.127172	0.626964	0.127172	0.186168	0.0259963	-0.0146168	-0.0589958		0.64158
Koren 2010	FR-FCM-ZZEY	plate10-2	G12	plate10-2-G12	YBR278W	DPB3	dpb3	Y	27.8	75140	148103	9.31	9.77	9.84	26.2	49.7	-0.19	11	11.4766	30.5575	57.9659	0.637042	0.0993899	9.84	26.2	49.7	11	4.5124e-13	11.4963	30.6101	57.8936	11.523	0.0916059	0.636417	0.099561	0.636417	0.099561	0.186168	0.0259963	-0.00516287	-0.0866073		0.64158
Koren 2010	FR-FCM-ZZEY	plate10-4	C12	plate10-4-C12	YBR278W	DPB3	dpb3	Y	21.3	77661	152617	7.27	8.42	12.7	29.2	46.2	0.45	9.18	14.4154	33.1442	52.4404	0.596481	0.124841	12.7	29.2	46.2	9.18	2.82415e-10	14.4475	33.2179	52.3345	9.63785	0.132987	0.595583	0.125119	0.595583	0.125119	0.186168	0.0259963	-0.0459974	-0.061049		0.64158
Koren 2010	FR-FCM-ZZEY	plate10-4	G12	plate10-4-G12	YBR278W	DPB3	dpb3	Y	20	77389	151919	8.3	9.26	13.8	27.2	48.7	-0.36	8.52	15.3846	30.3233	54.2921	0.619844	0.133235	13.8	27.2	48.7	8.52	1.79032e-10	15.4203	30.3936	54.1861	8.88569	0.132106	0.618962	0.133544	0.618962	0.133544	0.186168	0.0259963	-0.022618	-0.0526246		0.64158
Koren 2010	FR-FCM-ZZEZ	plate0-2	C12	plate0-2-C12	YBR278W	DPB3	dpb3	Y	27.1	76773	152337	9.17	9.76	10.1	30.9	45.2	0.088	10.4	11.7169	35.8469	52.4362	0.582947	0.101472	10.1	30.9	45.2	10.4	1.00486e-14	11.7367	35.9074	52.3559	10.9164	0.102464	0.582243	0.101643	0.582243	0.101643	0.186168	0.0259963	-0.0593377	-0.0845253		0.64158
Koren 2010	FR-FCM-ZZEZ	plate0-2	G12	plate0-2-G12	YBR278W	DPB3	dpb3	Y	4.8	77495	152075	8.78	8.58	16.7	40.7	39.1	0.53	0.41	17.3057	42.1762	40.5181	0.49171	0.149872	16.7	40.7	39.1	0.41	1.15104e-10	17.308	42.1817	40.5103	0.436138	0.00983431	0.491643	0.149891	0.491643	0.149891	0.186168	0.0259963	-0.149937	-0.0362768		0.64158
Koren 2010	FR-FCM-ZZEZ	plate0-3	C12	plate0-3-C12	YBR278W	DPB3	dpb3	Y	32.1	74321	148036	8.17	8.99	9.83	31.2	43.5	-0.57	12.6	11.629	36.91	51.461	0.572755	0.10071	9.83	31.2	43.5	12.6	4.77567e-10	11.6529	36.9859	51.3612	13.1509	0.127642	0.571877	0.100917	0.571877	0.100917	0.186168	0.0259963	-0.0697036	-0.085251		0.64158
Koren 2010	FR-FCM-ZZEZ	plate0-3	G12	plate0-3-G12	YBR278W	DPB3	dpb3	Y	35.9	75430	149622	7.97	8.93	9.44	28.4	45.6	-0.28	13.8	11.3135	34.0364	54.65	0.603068	0.0979779	9.44	28.4	45.6	13.8	3.78076e-14	11.3379	34.1099	54.5522	14.3765	0.124797	0.602211	0.0981894	0.602211	0.0981894	0.186168	0.0259963	-0.039369	-0.0879788		0.64158
Koren 2010	FR-FCM-ZZEZ	plate0-4	C12	plate0-4-C12	YBR278W	DPB3	dpb3	Y	24	67421	134944	9.71	10.1	10.4	28.6	44.1	-0.5	13.9	12.515	34.4164	53.0686	0.593261	0.108383	10.4	28.6	44.1	13.9	4.14215e-10	12.5486	34.5087	52.9427	14.5592	0.159731	0.59217	0.108674	0.59217	0.108674	0.186168	0.0259963	-0.0494106	-0.077494		0.64158
Koren 2010	FR-FCM-ZZEZ	plate0-4	G12	plate0-4-G12	YBR278W	DPB3	dpb3	Y	37.2	71201	140796	9.3	9.72	9.81	25.3	45.1	-0.21	16.5	12.2304	31.5422	56.2274	0.623426	0.105918	9.81	25.3	45.1	16.5	4.79616e-14	12.269	31.6417	56.0894	17.3221	0.174471	0.622238	0.106252	0.622238	0.106252	0.186168	0.0259963	-0.019342	-0.0799159		0.64158
Koren 2010	FR-FCM-ZZEZ	plate0-18	C12	plate0-18-C12	YBR278W	DPB3	dpb3	Y	33	77568	149659	9.6	9.56	14.5	26.2	43.3	0.63	12	17.2619	31.1905	51.5476	0.601786	0.149492	14.5	26.2	43.3	12	1.85782e-11	17.3387	31.3292	51.3321	12.8874	0.267534	0.600015	0.150157	0.600015	0.150157	0.186168	0.0259963	-0.0415657	-0.0360109		0.64158
Koren 2010	FR-FCM-ZZEZ	plate0-18	G12	plate0-18-G12	YBR278W	DPB3	dpb3	Y	7.46	77106	149937	9.31	8.62	19.7	34.5	40.5	2.97	0.32	20.8025	36.4308	42.7666	0.531679	0.180155	19.7	34.5	40.5	0.32	2.04088e-14	20.8057	36.4364	42.7579	0.352009	0.0108512	0.531607	0.180183	0.531607	0.180183	0.186168	0.0259963	-0.109973	-0.00598546		0.64158
Koren 2010	FR-FCM-ZZEZ	plate0-20	C12	plate0-20-C12	YBR278W	DPB3	dpb3	Y	23.2	76863	154780	11.5	9.51	18.5	19.1	42.4	2.83	13.3	23.125	23.875	53	0.645625	0.200268	18.5	19.1	42.4	13.3	1.42402e-12	23.3488	24.1061	52.5451	15.077	0.557164	0.642195	0.202207	0.642195	0.202207	0.186168	0.0259963	0.000614735	0.0160385		0.64158
Koren 2010	FR-FCM-ZZEZ	plate0-20	G12	plate0-20-G12	YBR278W	DPB3	dpb3	Y	298	75743	153233	9.48	8.98	14.7	24.4	44.8	0.62	12.2	17.5209	29.0822	53.3969	0.621573	0.151735	14.7	24.4	44.8	12.2	9.75164e-11	17.6027	29.2181	53.1792	13.1011	0.269352	0.619806	0.152444	0.619806	0.152444	0.186168	0.0259963	-0.0217748	-0.0337243		0.64158
Koren 2010	FR-FCM-ZZEZ	plate0-21	C12	plate0-21-C12	YBR278W	DPB3	dpb3	Y	32.6	77061	154450	9.83	8.88	14.4	21.9	44.1	1.27	15	17.9104	27.2388	54.8507	0.63806	0.155109	14.4	21.9	44.1	15	3.40743e-10	18.0233	27.4105	54.5662	16.2512	0.351028	0.635778	0.156087	0.635778	0.156087	0.186168	0.0259963	-0.00580211	-0.0300815		0.64158
Koren 2010	FR-FCM-ZZEZ	plate0-21	G12	plate0-21-G12	YBR278W	DPB3	dpb3	Y	34.9	77203	154746	9.58	9.01	13.4	19.8	45.4	1.45	15.8	17.0483	25.1908	57.7608	0.66285	0.147643	13.4	19.8	45.4	15.8	4.19886e-11	17.1529	25.3453	57.5018	17.2447	0.319129	0.660783	0.148548	0.660783	0.148548	0.186168	0.0259963	0.0192025	-0.03762		0.64158
Koren 2010	FR-FCM-ZZEZ	plate0-22	C12	plate0-22-C12	YBR278W	DPB3	dpb3	Y	20.6	68696	137170	8.84	9.54	9.6	27.8	42.8	0.16	16.3	11.9701	34.6633	53.3666	0.593516	0.103664	9.6	27.8	42.8	16.3	4.95348e-10	12.0058	34.7667	53.2276	17.1382	0.176861	0.592304	0.103973	0.592304	0.103973	0.186168	0.0259963	-0.0492759	-0.0821953		0.64158
Koren 2010	FR-FCM-ZZEZ	plate0-22	G12	plate0-22-G12	YBR278W	DPB3	dpb3	Y	20.9	70842	140400	9.29	9.77	9.21	24.4	46.7	0.14	16.1	11.4681	30.3823	58.1497	0.638837	0.0993163	9.21	24.4	46.7	16.1	1.61756e-13	11.499	30.4641	58.0369	16.9233	0.142682	0.637864	0.0995838	0.637864	0.0995838	0.186168	0.0259963	-0.00371614	-0.0865844		0.64158
Koren 2010	FR-FCM-ZZEZ	plate0-23	C12	plate0-23-C12	YBR278W	DPB3	dpb3	Y	6.56	58221	118828	9.37	9.99	7.64	35.6	46.1	-0.56	8.5	8.5516	39.8478	51.6006	0.558764	0.074059	7.64	35.6	46.1	8.5	2.16103e-14	8.55761	39.8758	51.5666	8.75174	0.044442	0.558454	0.0741111	0.558454	0.0741111	0.186168	0.0259963	-0.083126	-0.112057	G1 constraints	0.64158
Koren 2010	FR-FCM-ZZEZ	plate0-23	G12	plate0-23-G12	YBR278W	DPB3	dpb3	Y	23.7	73473	145713	8.15	9.11	9.24	30.3	47.9	-0.37	10.2	10.5672	34.6523	54.7804	0.60064	0.091515	9.24	30.3	47.9	10.2	7.55526e-14	10.5812	34.6982	54.7206	10.5648	0.0766334	0.600112	0.0916361	0.600112	0.0916361	0.186168	0.0259963	-0.0414681	-0.0945322		0.64158
Soifer 2014	FR-FCM-ZZD8	g21	E12	g21-E12	YBR278W	DPB3	dpb3	N	0	0	0	0	0	0	0	0	0	0	0	0	0	0	0	0	0	0	0	0	0	0	0	0	0	0	0	0	0	0.186168	0.0259963	-0.64158	-0.186168	small number of events	0.64158
Soifer 2014	FR-FCM-ZZD8	g21	F12	g21-F12	YBR278W	DPB3	dpb3	N	0	0	0	0	0	0	0	0	0	0	0	0	0	0	0	0	0	0	0	0	0	0	0	0	0	0	0	0	0	0.186168	0.0259963	-0.64158	-0.186168	small number of events	0.64158
Soifer 2014	FR-FCM-ZZD8	g21	G12	g21-G12	YBR278W	DPB3	dpb3	N	0	0	0	0	0	0	0	0	0	0	0	0	0	0	0	0	0	0	0	0	0	0	0	0	0	0	0	0	0	0.186168	0.0259963	-0.64158	-0.186168	small number of events	0.64158
Soifer 2014	FR-FCM-ZZD8	g21	H12	g21-H12	YBR278W	DPB3	dpb3	N	0	0	0	0	0	0	0	0	0	0	0	0	0	0	0	0	0	0	0	0	0	0	0	0	0	0	0	0	0	0.186168	0.0259963	-0.64158	-0.186168	small number of events	0.64158
Soifer 2014	FR-FCM-ZZD9	g21	B01	g21-B01	YBR278W	DPB3	dpb3	Y	18.8	64206	127630	5.36	5.88	9.8	38.6	39.3	-0.036	10.3	11.1745	44.0137	44.8119	0.503991	0.0967736	9.8	38.6	39.3	10.3	5.69972e-11	11.1911	44.0793	44.7295	10.6435	0.106616	0.503251	0.096918	0.503251	0.096918	0.186168	0.0259963	-0.138329	-0.0892502		0.64158
Soifer 2014	FR-FCM-ZZD9	g21	F01	g21-F01	YBR278W	DPB3	ybr277c	Y	3.43	60839	119736	8.6	6.87	29.3	7.2	15.7	40.1	6.97	56.1303	13.7931	30.0766	0.581418	0.486102	29.3	7.2	15.7	6.97	1.74232e-12	60.9359	14.974	24.0901	18.737	7.76708	0.54558	0.52772	0.54558	0.52772	0.186168	0.0259963	-0.096	0.341552		0.64158
Soifer 2014	FR-FCM-ZZD9	g22	E12	g22-E12	YBR278W	DPB3	dpb3	Y	48.4	59752	124007	14.6	9.91	5.07	32.3	31.7	1.79	28	7.34038	46.7642	45.8955	0.495657	0.0635695	5.07	32.3	31.7	28	1.24957e-10	7.35661	46.8675	45.7759	29.0021	0.158929	0.494542	0.0637101	0.494542	0.0637101	0.186168	0.0259963	-0.147039	-0.122458		0.64158
Soifer 2014	FR-FCM-ZZD9	g22	F12	g22-F12	YBR278W	DPB3	dpb3	Y	19.6	63367	124365	10.5	10.8	8.01	29.9	42.9	1.7	14.7	9.91214	37.0004	53.0875	0.580436	0.0858416	8.01	29.9	42.9	14.7	9.30173e-14	9.93013	37.0675	53.0023	15.5443	0.109919	0.579674	0.0859974	0.579674	0.0859974	0.186168	0.0259963	-0.0619062	-0.100171		0.64158
Soifer 2014	FR-FCM-ZZDC	large1_1	A01	large1_1-A01	YBR278W	DPB3	dpb3	Y	23.3	66711	131598	5.97	6.28	11	39.8	36.7	-0.22	10.1	12.5714	45.4857	41.9429	0.482286	0.108872	11	39.8	36.7	10.1	6.19091e-11	12.5949	45.5705	41.8346	10.5152	0.139462	0.481321	0.109075	0.481321	0.109075	0.186168	0.0259963	-0.16026	-0.0770935		0.64158
Soifer 2014	FR-FCM-ZZDD	special1_1	B01	special1_1-B01	YBR278W	DPB3	dpb3	Y	24.4	65976	131533	5.29	6.12	9.33	38.7	39.2	-0.072	10.8	10.6959	44.3655	44.9387	0.502866	0.0926289	9.33	38.7	39.2	10.8	1.00662e-10	10.7113	44.4293	44.8594	11.1449	0.102914	0.502151	0.0927622	0.502151	0.0927622	0.186168	0.0259963	-0.13943	-0.0934061		0.64158
Koren 2010	FR-FCM-ZZE8	plate87	E09	plate87-E09	YBR279W	PAF1	paf1	N	0	0	0	0	0	0	0	0	0	0	0	0	0	0	0	0	0	0	0	0	0	0	0	0	0	0	0	0	0	0.186168	0.0259963	-0.64158	-0.186168	mixed ploidY?	0.64158
Koren 2010	FR-FCM-ZZDV	plate0-16	B08	plate0-16-B08	YBR280C	SAF1	saf1	Y	13.8	75787	150675	5.25	4.78	20.4	28.9	41.8	0.34	5.71	22.393	31.7234	45.8836	0.570801	0.193929	20.4	28.9	41.8	5.71	7.01256e-12	22.4678	31.8294	45.7027	6.21172	0.22269	0.569366	0.194577	0.569366	0.194577	0.186168	0.0259963	-0.072214	0.00840898		0.64158
Koren 2010	FR-FCM-ZZDV	plate0-1	B05	plate0-1-B05	YBR281C	DUG2	dug2	Y	19.5	83181	164498	5.93	6.21	17.5	20.6	46.9	0.12	11.4	20.5882	24.2353	55.1765	0.654706	0.178299	17.5	20.6	46.9	11.4	1.58534e-13	20.7128	24.3819	54.9054	12.3558	0.332395	0.652617	0.179378	0.652617	0.179378	0.186168	0.0259963	0.0110371	-0.00679051		0.64158
Koren 2010	FR-FCM-ZZDV	plate0-1	B06	plate0-1-B06	YBR282W	MRPL27	mrpl27	Y	15.4	71406	143631	5.49	5.33	20.1	23.5	46.5	-0.11	7.39	22.3085	26.0821	51.6093	0.627636	0.193198	20.1	23.5	46.5	7.39	1.19255e-10	22.4057	26.1957	51.3986	7.98092	0.258308	0.626015	0.194039	0.626015	0.194039	0.186168	0.0259963	-0.0155657	0.00787062		0.64158
Soifer 2014	FR-FCM-ZZDB	small1_1	B01	small1_1-B01	YBR282W	MRPL27	mrpl27	Y	28.9	57668	115329	4.38	4.38	21.8	17.8	44	0.015	15	26.0766	21.2919	52.6316	0.656699	0.22583	21.8	17.8	44	15	8.0384e-13	26.4328	21.5828	51.9844	16.3557	0.79395	0.652008	0.228915	0.652008	0.228915	0.186168	0.0259963	0.010428	0.0427467		0.64158
Soifer 2014	FR-FCM-ZZDD	special1_1	A01	special1_1-A01	YBR282W	MRPL27	mrpl27	Y	18.6	56854	113736	3.87	3.69	18.8	22.6	45.7	0.43	11.1	21.5844	25.9472	52.4684	0.632606	0.186926	18.8	22.6	45.7	11.1	1.46007e-13	21.7215	26.112	52.1666	11.8632	0.370219	0.630273	0.188113	0.630273	0.188113	0.186168	0.0259963	-0.0113074	0.00194513		0.64158
Koren 2010	FR-FCM-ZZDV	plate0-1	B07	plate0-1-B07	YBR283C	SSH1	ssh1	Y	27.9	77371	153175	7.51	6.76	18.7	17.8	46.7	0.39	12.9	22.476	21.3942	56.1298	0.673678	0.194648	18.7	17.8	46.7	12.9	3.26033e-12	22.6663	21.5754	55.7583	14.1505	0.455045	0.670914	0.196296	0.670914	0.196296	0.186168	0.0259963	0.0293342	0.0101276		0.64158
Koren 2010	FR-FCM-ZZDV	plate0-1	B08	plate0-1-B08	YBR284W	YBR284W	ybr284w	Y	38	79921	157806	6.16	5.56	16.5	21.4	43.3	0.4	14.6	20.3202	26.3547	53.3251	0.634852	0.175978	16.5	21.4	43.3	14.6	8.86991e-13	20.4814	26.5638	52.9547	15.9074	0.45488	0.631955	0.177375	0.631955	0.177375	0.186168	0.0259963	-0.00962568	-0.00879374		0.64158
Koren 2010	FR-FCM-ZZDV	plate0-1	B09	plate0-1-B09	YBR285W	YBR285W	ybr285w	Y	46.7	78232	156320	6.53	6.73	16.1	18.4	46.5	-0.071	15.4	19.8765	22.716	57.4074	0.673457	0.172136	16.1	18.4	46.5	15.4	7.51483e-13	20.0359	22.8981	57.066	16.6432	0.418421	0.670839	0.173516	0.670839	0.173516	0.186168	0.0259963	0.0292591	-0.0126526		0.64158
Koren 2010	FR-FCM-ZZDV	plate0-1	B10	plate0-1-B10	YBR286W	APE3	ape3	Y	56.4	83926	164791	7.09	7.17	17.6	14.3	48.6	0.61	16	21.8634	17.764	60.3727	0.713043	0.189342	17.6	14.3	48.6	16	2.93709e-11	22.0885	17.9469	59.9645	17.4308	0.500779	0.710088	0.191292	0.710088	0.191292	0.186168	0.0259963	0.0685075	0.00512416		0.64158
Koren 2010	FR-FCM-ZZDV	plate0-16	B09	plate0-16-B09	YBR287W	YBR287W	ybr287w	Y	7.81	77077	153573	5.46	5.05	21.6	28.3	44	0.34	2.36	23.0032	30.1384	46.8584	0.5836	0.199214	21.6	28.3	44	2.36	2.93513e-10	23.0356	30.181	46.7834	2.58908	0.0920704	0.583012	0.199494	0.583012	0.199494	0.186168	0.0259963	-0.0585681	0.0133262		0.64158
Koren 2010	FR-FCM-ZZDV	plate0-16	B10	plate0-16-B10	YBR288C	APM3	apm3	Y	38.8	79001	157612	5.44	4.97	15.7	24.3	44.3	0.48	11.7	18.624	28.8256	52.5504	0.618624	0.161288	15.7	24.3	44.3	11.7	1.22534e-10	18.7183	28.9716	52.3101	12.63	0.296601	0.616692	0.162105	0.616692	0.162105	0.186168	0.0259963	-0.024888	-0.0240631		0.64158
Soifer 2014	FR-FCM-ZZDB	small1_1	H03	small1_1-H03	YBR288C	APM3	apm3	Y	13.2	63287	126143	5.43	4.69	27.5	27.5	40	1.9	1.11	28.9474	28.9474	42.1053	0.565789	0.250692	27.5	27.5	40	1.11	1.06564e-12	28.9784	28.9784	42.0432	1.2608	0.0760311	0.565324	0.25096	0.565324	0.25096	0.186168	0.0259963	-0.0762565	0.0647921		0.64158
Koren 2010	FR-FCM-ZZDV	plate0-16	B11	plate0-16-B11	YBR289W	SNF5	snf5	Y	29.9	78914	156723	4.87	4.59	17.2	24.5	42.9	0.023	11.9	20.331	28.9598	50.7092	0.608747	0.176071	17.2	24.5	42.9	11.9	1.85975e-13	20.4566	29.1388	50.4045	12.8702	0.375064	0.606329	0.17716	0.606329	0.17716	0.186168	0.0259963	-0.0352518	-0.00900852		0.64158
Koren 2010	FR-FCM-ZZDV	plate0-1	C02	plate0-1-C02	YBR290W	BSD2	bsd2	Y	32.4	74351	148079	5.18	5.13	16.3	22.2	44.6	0.72	14.4	19.6149	26.7148	53.6703	0.634777	0.16987	16.3	22.2	44.6	14.4	8.14029e-15	19.7539	26.9041	53.342	15.369	0.403664	0.632189	0.171074	0.632189	0.171074	0.186168	0.0259963	-0.00939105	-0.0150943		0.64158
Koren 2010	FR-FCM-ZZDV	plate0-1	C03	plate0-1-C03	YBR291C	CTP1	ctp1	Y	19.9	80334	159321	5.54	5.26	17.7	23.6	43.5	0.53	11.2	20.8726	27.8302	51.2972	0.617335	0.180762	17.7	23.6	43.5	11.2	1.75994e-13	21.0006	28.0008	50.9986	12.2049	0.366945	0.614989	0.181871	0.614989	0.181871	0.186168	0.0259963	-0.0265915	-0.00429762		0.64158
Koren 2010	FR-FCM-ZZDV	plate0-1	C04	plate0-1-C04	YBR292C	YBR292C	ybr292c	Y	22.8	75996	151352	5.85	6.44	18	20.7	48.9	-0.099	9.64	20.5479	23.6301	55.8219	0.660959	0.17795	18	20.7	48.9	9.64	1.64847e-13	20.6492	23.7465	55.6043	10.3551	0.26671	0.659289	0.178827	0.659289	0.178827	0.186168	0.0259963	0.0177087	-0.00734136		0.64158
Koren 2010	FR-FCM-ZZDV	plate0-1	C05	plate0-1-C05	YBR293W	VBA2	vba2	Y	28.8	77758	154595	6.11	6.1	19	20.5	46.6	-0.0015	10.9	22.0674	23.8095	54.1231	0.651568	0.191109	19	20.5	46.6	10.9	2.28654e-13	22.2133	23.967	53.8197	11.8204	0.371735	0.649263	0.192373	0.649263	0.192373	0.186168	0.0259963	0.00768293	0.0062048		0.64158
Koren 2010	FR-FCM-ZZE8	plate83	B11	plate83-B11	YBR294W	SUL1	sul1	Y	95.5	77241	153113	4.52	4.12	14.6	20.5	36.1	0.32	23.8	20.5056	28.7921	50.7022	0.609551	0.177584	14.6	20.5	36.1	23.8	8.237e-11	20.821	29.235	49.944	26.1879	0.933008	0.603545	0.180315	0.603545	0.180315	0.186168	0.0259963	-0.0380352	-0.00585301	G1 constraints	0.64158
Koren 2010	FR-FCM-ZZDV	plate0-1	C07	plate0-1-C07	YBR295W	PCA1	pca1	N	0	0	0	0	0	0	0	0	0	0	0	0	0	0	0	0	0	0	0	0	0	0	0	0	0	0	0	0	0	0.186168	0.0259963	-0.64158	-0.186168	small number of events	0.64158
Koren 2010	FR-FCM-ZZDV	plate0-1	C08	plate0-1-C08	YBR296C	PHO89	pho89	N	0	0	0	0	0	0	0	0	0	0	0	0	0	0	0	0	0	0	0	0	0	0	0	0	0	0	0	0	0	0.186168	0.0259963	-0.64158	-0.186168	small number of events	0.64158
Koren 2010	FR-FCM-ZZEZ	plate0-20	B10	plate0-20-B10	YBR296C-A	YBR296C-A	ybr296c-a	Y	49.7	77555	155052	7.97	6.79	18	18.9	44.1	1.26	14.1	22.2222	23.3333	54.4444	0.655556	0.19245	18	18.9	44.1	14.1	5.22409e-12	22.429	23.5505	54.0205	15.6119	0.519308	0.65235	0.194241	0.65235	0.194241	0.186168	0.0259963	0.0107696	0.00807292		0.64158
Koren 2010	FR-FCM-ZZDV	plate0-1	C09	plate0-1-C09	YBR297W	MAL33	mal33	N	0	0	0	0	0	0	0	0	0	0	0	0	0	0	0	0	0	0	0	0	0	0	0	0	0	0	0	0	0	0.186168	0.0259963	-0.64158	-0.186168	small number of events	0.64158
Koren 2010	FR-FCM-ZZDV	plate0-1	C10	plate0-1-C10	YBR298C	MAL31	mal31	Y	35.6	77056	150838	8.69	9.21	17.5	9.76	57.4	-0.46	13.7	20.6709	11.5285	67.8006	0.781361	0.179015	17.5	9.76	57.4	13.7	4.61649e-12	20.8237	11.6137	67.5627	14.5598	0.295296	0.779745	0.180338	0.779745	0.180338	0.186168	0.0259963	0.138165	-0.00583003	split peaks	0.64158
Koren 2010	FR-FCM-ZZDV	plate0-17	A02	plate0-17-A02	YBR299W	MAL32	mal32	Y	7.74	70996	140637	6.83	5.98	22.1	26.4	45.9	3.3	0.061	23.411	27.9661	48.6229	0.603284	0.202745	22.1	26.4	45.9	0.061	2.14609e-13	23.4119	27.9671	48.621	0.0683217	0.00236109	0.603269	0.202753	0.603269	0.202753	0.186168	0.0259963	-0.0383113	0.0165847		0.64158
Koren 2010	FR-FCM-ZZDV	plate0-1	C11	plate0-1-C11	YBR301W	PAU24	ybr300c	Y	5.63	79437	158179	6.84	6.77	20.7	25.5	48.5	1.16	1.89	21.8585	26.9271	51.2144	0.621436	0.1893	20.7	25.5	48.5	1.89	8.16668e-12	21.8805	26.9542	51.1654	2.05511	0.0601291	0.621056	0.18949	0.621056	0.18949	0.186168	0.0259963	-0.0205245	0.00332208		0.64158
Koren 2010	FR-FCM-ZZDV	plate0-16	C01	plate0-16-C01	YBR301W	PAU24	pau24	Y	5.65	76984	152898	5.62	5.14	24.3	28.2	42.2	2.38	0.93	25.66	29.7782	44.5618	0.573918	0.222222	24.3	28.2	42.2	0.93	1.48517e-10	25.6778	29.7989	44.5233	1.04115	0.0471439	0.573622	0.222376	0.573622	0.222376	0.186168	0.0259963	-0.0679583	0.0362078		0.64158
Koren 2010	FR-FCM-ZZDV	plate0-1	D01	plate0-1-D01	YCL001W	RER1	rer1	Y	34.7	80781	159719	5.82	6.03	15.9	20.5	46.8	-0.18	13.5	19.1106	24.6394	56.25	0.658053	0.165502	15.9	20.5	46.8	13.5	4.00532e-13	19.2304	24.7939	55.9757	14.4968	0.336855	0.655909	0.16654	0.655909	0.16654	0.186168	0.0259963	0.0143285	-0.0196281		0.64158
Koren 2010	FR-FCM-ZZE5	plate3-1	A01	plate3-1-A01	YCL001W	RER1	rer1	Y	5.3	74269	147712	7.65	6.94	25.2	20.3	50.6	1.35	1.13	26.2227	21.1238	52.6535	0.657648	0.227095	25.2	20.3	50.6	1.13	6.33523e-10	26.2455	21.1422	52.6123	1.24817	0.0505837	0.65735	0.227293	0.65735	0.227293	0.186168	0.0259963	0.0157699	0.0411246		0.64158
Soifer 2014	FR-FCM-ZZDB	small3_1	G01	small3_1-G01	YCL001W	RER1	rer1	Y	36.1	63656	126197	4.33	4.19	16.6	22.9	42.5	0.047	15.9	20.2439	27.9268	51.8293	0.619512	0.175317	16.6	22.9	42.5	15.9	2.79741e-14	20.4161	28.1644	51.4196	16.9475	0.503917	0.616276	0.176808	0.616276	0.176808	0.186168	0.0259963	-0.0253044	-0.00935976		0.64158
Koren 2010	FR-FCM-ZZEZ	plate0-20	B11	plate0-20-B11	YCL001W-B	YCL001W-B	ycl001w-b	Y	47	74698	147346	6.91	6.41	17.4	17.9	44.9	0.66	15.7	21.6958	22.3192	55.985	0.668329	0.187891	17.4	17.9	44.9	15.7	2.54045e-12	21.9121	22.5418	55.5461	17.1969	0.537567	0.665022	0.189764	0.665022	0.189764	0.186168	0.0259963	0.0234415	0.00359616		0.64158
Koren 2010	FR-FCM-ZZEZ	plate0-22	A10	plate0-22-A10	YCL002C	YCL002C	ycl002c	Y	30.4	67328	133687	7.05	6.42	17.4	16.8	47.4	0.61	15.3	21.3235	20.5882	58.0882	0.6875	0.184667	17.4	16.8	47.4	15.3	1.41999e-12	21.5195	20.7774	57.7031	16.5562	0.471663	0.684629	0.186364	0.684629	0.186364	0.186168	0.0259963	0.0430484	0.000195686		0.64158
Koren 2010	FR-FCM-ZZE5	plate3-1	A05	plate3-1-A05	YCL005W	LDB16	ldb16	N	0	0	0	0	0	0	0	0	0	0	0	0	0	0	0	0	0	0	0	0	0	0	0	0	0	0	0	0	0	0.186168	0.0259963	-0.64158	-0.186168	diploid	0.64158
Koren 2010	FR-FCM-ZZE5	plate3-1	A07	plate3-1-A07	YCL005W-A	VMA9	ycl007c	Y	35.9	77358	150364	8.13	7.93	32	11.1	37.2	1.14	15.8	39.8506	13.8232	46.3263	0.662516	0.345116	32	11.1	37.2	15.8	1.62806e-14	41.5575	14.4153	44.0272	19.8734	2.92408	0.64806	0.359899	0.64806	0.359899	0.186168	0.0259963	0.00647919	0.173731		0.64158
Koren 2010	FR-FCM-ZZEZ	plate0-23	A07	plate0-23-A07	YCL005W-A	VMA9	vma9	Y	19.5	72752	144270	7.99	7.83	29.4	16.8	36.6	-0.13	13.9	35.5072	20.2899	44.2029	0.619565	0.307502	29.4	16.8	36.6	13.9	8.96082e-11	36.4443	20.8253	42.7304	16.5759	1.82567	0.609525	0.315617	0.609525	0.315617	0.186168	0.0259963	-0.032055	0.129449		0.64158
Soifer 2014	FR-FCM-ZZD8	g11	G05	g11-G05	YCL005W-A	VMA9	vma9	Y	3.62	58570	117758	5.41	5.41	11.6	22.1	23.6	32.5	8.05	20.2443	38.5689	41.1867	0.513089	0.175321	11.6	22.1	23.6	8.05	2.68524e-12	20.3682	38.8049	40.8269	12.8514	0.447747	0.51011	0.176394	0.51011	0.176394	0.186168	0.0259963	-0.13147	-0.00977464		0.64158
Soifer 2014	FR-FCM-ZZD8	g13	F01	g13-F01	YCL005W-A	VMA9	ycl007c	Y	49.7	65620	129174	6.76	6.74	25.7	17.6	33.1	-0.0057	21	33.6387	23.0366	43.3246	0.60144	0.29132	25.7	17.6	33.1	21	4.17364e-10	34.9791	23.9546	41.0663	24.5664	2.78197	0.585558	0.302928	0.585558	0.302928	0.186168	0.0259963	-0.0560219	0.11676		0.64158
Soifer 2014	FR-FCM-ZZDB	small1_1	F07	small1_1-F07	YCL005W-A	VMA9	vma9	N	6.98	59176	111288	22.1	18.4	23.2	6.84	41.3	22.1	3.77	0	0	0	0	0	0	0	0	0	0	0	0	0	0	0	0	0	0	0	0.186168	0.0259963	-0.64158	-0.186168	small number of events	0.64158
Koren 2010	FR-FCM-ZZE5	plate3-1	A08	plate3-1-A08	YCL008C	STP22	stp22	Y	19.9	71752	142395	7.79	7.3	19.5	17.2	51.8	0.26	8.69	22.0339	19.435	58.5311	0.69548	0.190819	19.5	17.2	51.8	8.69	6.19144e-13	22.146	19.534	58.32	9.40239	0.258682	0.69393	0.19179	0.69393	0.19179	0.186168	0.0259963	0.0523499	0.00562217		0.64158
Soifer 2014	FR-FCM-ZZDC	large3_1	E01	large3_1-E01	YCL008C	STP22	stp22	Y	34	60497	120236	5.24	4.95	14.7	22.1	45.3	0.1	15.8	17.905	26.9184	55.1766	0.641291	0.155062	14.7	22.1	45.3	15.8	5.89686e-14	18.0214	27.0934	54.8852	16.6807	0.359337	0.638959	0.15607	0.638959	0.15607	0.186168	0.0259963	-0.00262155	-0.0300982		0.64158
Koren 2010	FR-FCM-ZZE5	plate3-1	A09	plate3-1-A09	YCL009C	ILV6	ilv6	Y	34.1	75092	147908	7.02	6.92	19.2	13	52.5	0.0049	13.1	22.6682	15.3483	61.9835	0.733176	0.196313	19.2	13	52.5	13.1	4.30564e-12	22.8633	15.4803	61.6564	14.1335	0.403077	0.73088	0.198002	0.73088	0.198002	0.186168	0.0259963	0.0892998	0.0118336		0.64158
Koren 2010	FR-FCM-ZZE5	plate3-1	A10	plate3-1-A10	YCL010C	SGF29	sgf29	Y	49.1	73141	143765	7.23	6.98	17.7	13	49.2	0.57	16.7	22.1527	16.2703	61.577	0.726533	0.191848	17.7	13	49.2	16.7	3.93869e-11	22.4	16.452	61.148	18.201	0.527439	0.72348	0.19399	0.72348	0.19399	0.186168	0.0259963	0.0818997	0.0078216		0.64158
Koren 2010	FR-FCM-ZZE5	plate3-1	A11	plate3-1-A11	YCL011C	GBP2	gbp2	Y	55	72983	144033	6.98	6.82	16.1	12.2	50.4	0.11	18.4	20.4574	15.5019	64.0407	0.742694	0.177167	16.1	12.2	50.4	18.4	2.22492e-11	20.6732	15.6654	63.6613	19.7956	0.46603	0.73998	0.179035	0.73998	0.179035	0.186168	0.0259963	0.0983993	-0.00713285		0.64158
Koren 2010	FR-FCM-ZZE8	plate86	A01	plate86-A01	YCL012C	YCL012C	ycl012c	Y	5.65	75925	151589	5.95	5.55	25.9	26.9	42	2.14	1	27.3207	28.3755	44.3038	0.579641	0.236604	25.9	26.9	42	1	4.87091e-12	27.344	28.3997	44.2563	1.1282	0.0582013	0.579283	0.236806	0.579283	0.236806	0.186168	0.0259963	-0.0622976	0.0506376		0.64158
Koren 2010	FR-FCM-ZZEZ	plate0-22	B01	plate0-22-B01	YCL014W	BUD3	bud3	Y	48.2	67044	133876	8.2	6.98	9.78	11.2	35.1	1.46	36.1	17.4394	19.9715	62.5892	0.713088	0.151029	9.78	11.2	35.1	36.1	2.31705e-10	17.8153	20.402	61.7828	40.4462	0.98839	0.706904	0.154285	0.706904	0.154285	0.186168	0.0259963	0.0653236	-0.0318834	G1 constraints	0.64158
Koren 2010	FR-FCM-ZZE5	plate3-1	B03	plate3-1-B03	YCL016C	DCC1	dcc1	Y	64.9	74149	150151	7.97	9.63	6.99	18	52.7	0.56	17	8.9973	23.169	67.8337	0.723323	0.0779189	6.99	18	52.7	17	1.31962e-11	9.01345	23.2106	67.7759	18.1004	0.0729875	0.722827	0.0780588	0.722827	0.0780588	0.186168	0.0259963	0.0812463	-0.108109		0.64158
Soifer 2014	FR-FCM-ZZD9	g23	H01	g23-H01	YCL016C	DCC1	dcc1	Y	48.7	63155	127127	6.21	7.15	8.15	23.8	48.3	1.56	15	10.1558	29.6573	60.1869	0.652648	0.0879515	8.15	23.8	48.3	15	8.81796e-13	10.1757	29.7154	60.1089	15.9128	0.0992935	0.651967	0.0881238	0.651967	0.0881238	0.186168	0.0259963	0.010387	-0.0980444		0.64158
Koren 2010	FR-FCM-ZZEZ	plate0-21	A05	plate0-21-A05	YCL021W-A	YCL021W-A	ycl021w-a	Y	42.6	78050	155393	7.68	7.2	17.7	19.7	46	0.93	12.2	21.223	23.6211	55.1559	0.657674	0.183797	17.7	19.7	46	12.2	4.87797e-13	21.3727	23.7877	54.8397	13.3723	0.38746	0.65526	0.185093	0.65526	0.185093	0.186168	0.0259963	0.0136797	-0.00107548		0.64158
Koren 2010	FR-FCM-ZZDV	plate0-12	A10	plate0-12-A10	YCL024W	KCC4	ycl022c	Y	15.6	75738	150510	5.68	5.34	25.1	26.6	38.7	7.48	0.4	27.7655	29.4248	42.8097	0.566925	0.240456	25.1	26.6	38.7	0.4	2.71001e-10	27.7758	29.4357	42.7886	0.477356	0.0259228	0.566765	0.240545	0.566765	0.240545	0.186168	0.0259963	-0.0748158	0.0543769		0.64158
Koren 2010	FR-FCM-ZZDV	plate0-12	A11	plate0-12-A11	YCL024W	KCC4	ycl023c	Y	47.1	73346	146222	5.16	4.69	17.1	24	39.3	0.47	15.3	21.2687	29.8507	48.8806	0.595149	0.184192	17.1	24	39.3	15.3	3.09822e-11	21.466	30.1277	48.4063	16.7597	0.583575	0.591393	0.185901	0.591393	0.185901	0.186168	0.0259963	-0.0501871	-0.000267418		0.64158
Koren 2010	FR-FCM-ZZE5	plate3-1	B11	plate3-1-B11	YCL024W	KCC4	kcc4	Y	76.4	73415	145454	7.3	6.9	14.9	13.1	45.5	0.33	22.5	20.2721	17.8231	61.9048	0.720408	0.175562	14.9	13.1	45.5	22.5	8.97616e-11	20.5495	18.067	61.3836	24.4709	0.638779	0.716583	0.177964	0.716583	0.177964	0.186168	0.0259963	0.0750026	-0.00820468	G1 constraints	0.64158
Koren 2010	FR-FCM-ZZE8	plate82	B07	plate82-B07	YCL025C	AGP1	agp1	Y	47.5	76679	152388	5	4.79	16.4	23.6	42	0.22	14.1	20	28.7805	51.2195	0.612195	0.173205	16.4	23.6	42	14.1	8.71864e-14	20.1466	28.9914	50.8621	15.2929	0.440146	0.609353	0.174474	0.609353	0.174474	0.186168	0.0259963	-0.032227	-0.011694		0.64158
Koren 2010	FR-FCM-ZZDV	plate0-16	C02	plate0-16-C02	YCL026C-A	FRM2	frm2	Y	5.47	74970	149122	5.88	5.29	24.6	29.1	42.5	1.73	0.052	25.5717	30.2495	44.1788	0.569647	0.221458	24.6	29.1	42.5	0.052	2.06335e-12	25.5727	30.2506	44.1767	0.0578051	0.00258894	0.56963	0.221466	0.56963	0.221466	0.186168	0.0259963	-0.0719501	0.0352978		0.64158
Koren 2010	FR-FCM-ZZEZ	plate0-21	A06	plate0-21-A06	YCL026C-B	HBN1	hbn1	Y	9.66	70515	139722	6.68	6.1	24.1	23.5	45.5	4.49	0.85	25.8861	25.2417	48.8722	0.618153	0.224181	24.1	23.5	45.5	0.85	3.79845e-11	25.9032	25.2583	48.8386	0.969808	0.041147	0.617902	0.224328	0.617902	0.224328	0.186168	0.0259963	-0.0236787	0.0381596		0.64158
Koren 2010	FR-FCM-ZZE5	plate3-1	C02	plate3-1-C02	YCL027W	FUS1	fus1	Y	24.8	75000	148230	7.67	7.51	19.9	14.1	54.8	-0.043	9.71	22.4099	15.8784	61.7117	0.729167	0.194076	19.9	14.1	54.8	9.71	8.73536e-13	22.5419	15.9719	61.4863	10.3845	0.277455	0.727572	0.195218	0.727572	0.195218	0.186168	0.0259963	0.0859916	0.00905003		0.64158
Soifer 2014	FR-FCM-ZZDD	special3_1	D02	special3_1-D02	YCL027W	FUS1	fus1	Y	27.7	62067	122829	4.25	4.2	16.5	25.9	42.8	0.068	12.6	19.3662	30.3991	50.2347	0.599178	0.167716	16.5	25.9	42.8	12.6	1.37942e-11	19.4798	30.5774	49.9428	13.3916	0.360531	0.596827	0.1687	0.596827	0.1687	0.186168	0.0259963	-0.0447537	-0.017468		0.64158
Koren 2010	FR-FCM-ZZE5	plate3-1	C03	plate3-1-C03	YCL028W	RNQ1	rnq1	Y	21.4	73660	145921	7.81	7.27	20	16.9	52.3	-0.048	8.72	22.4215	18.9462	58.6323	0.69843	0.194176	20	16.9	52.3	8.72	2.31615e-13	22.5395	19.0458	58.4147	9.38185	0.266795	0.696844	0.195197	0.696844	0.195197	0.186168	0.0259963	0.055264	0.00902916		0.64158
Soifer 2014	FR-FCM-ZZDC	large3_1	F01	large3_1-F01	YCL028W	RNQ1	rnq1	Y	48.7	62826	123930	4.46	4.25	16.2	20.6	41.1	0.074	20	20.7959	26.4442	52.7599	0.631579	0.180098	16.2	20.6	41.1	20	3.51804e-12	21.0463	26.7626	52.1911	21.3758	0.698407	0.627142	0.182267	0.627142	0.182267	0.186168	0.0259963	-0.0144381	-0.00390169		0.64158
Koren 2010	FR-FCM-ZZE5	plate3-1	C04	plate3-1-C04	YCL029C	BIK1	bik1	Y	24	72192	143156	8.7	7.53	20.8	17.8	47	9.76	3.14	24.2991	20.7944	54.9065	0.670561	0.210436	20.8	17.8	47	3.14	4.0212e-13	24.3554	20.8426	54.802	3.76156	0.128176	0.669797	0.210924	0.669797	0.210924	0.186168	0.0259963	0.0282166	0.0247557		0.64158
Koren 2010	FR-FCM-ZZE5	plate3-1	C05	plate3-1-C05	YCL030C	HIS4	his4	Y	18	73798	145584	7.21	7.14	19.8	17.7	52.8	-0.078	7.83	21.9269	19.6013	58.4718	0.694352	0.189893	19.8	17.7	52.8	7.83	5.70631e-13	22.0243	19.6884	58.2874	8.38599	0.22595	0.692995	0.190736	0.692995	0.190736	0.186168	0.0259963	0.0514147	0.00456752		0.64158
Koren 2010	FR-FCM-ZZE5	plate3-1	C07	plate3-1-C07	YCL032W	STE50	ste50	Y	6.59	72703	144599	8.52	7.32	15.7	22.2	59.1	0.97	0.7	16.1856	22.8866	60.9278	0.690206	0.140171	15.7	22.2	59.1	0.7	1.78317e-11	16.1887	22.891	60.9202	0.735761	0.00934115	0.690146	0.140198	0.690146	0.140198	0.186168	0.0259963	0.0485657	-0.0459699		0.64158
Soifer 2014	FR-FCM-ZZD9	g23	G01	g23-G01	YCL032W	STE50	ste50	Y	22.2	62422	123607	4.99	4.83	10.9	27.9	48.9	0.24	9.91	12.4287	31.813	55.7583	0.619726	0.107636	10.9	27.9	48.9	9.91	6.57012e-14	12.4509	31.8697	55.6794	10.3125	0.0996277	0.619048	0.107828	0.619048	0.107828	0.186168	0.0259963	-0.0225318	-0.0783404		0.64158
Soifer 2014	FR-FCM-ZZDB	small3_1	H01	small3_1-H01	YCL032W	STE50	ste50	Y	14.1	63375	125952	4.59	4.31	12.5	36	44.6	2.73	1.99	13.4264	38.6681	47.9055	0.546187	0.116276	12.5	36	44.6	1.99	5.06007e-12	13.4317	38.6833	47.885	2.1312	0.026028	0.546009	0.116322	0.546009	0.116322	0.186168	0.0259963	-0.0955717	-0.0698463		0.64158
Koren 2010	FR-FCM-ZZE5	plate3-1	C08	plate3-1-C08	YCL033C	MXR2	mxr2	Y	5.05	73060	138963	11.7	10.7	38.4	12	25.8	18.2	1.84	50.3937	15.748	33.8583	0.590551	0.436422	38.4	12	25.8	1.84	2.04859e-14	50.821	15.8816	33.2974	3.17877	0.717629	0.587079	0.440123	0.587079	0.440123	0.186168	0.0259963	-0.0545011	0.253955	small number of events	0.64158
Koren 2010	FR-FCM-ZZE5	plate3-1	C09	plate3-1-C09	YCL034W	LSB5	lsb5	Y	33.9	74722	148059	7.63	7.44	18.2	15	51.8	-0.0032	12.5	21.4118	17.6471	60.9412	0.716471	0.185431	18.2	15	51.8	12.5	4.35365e-12	21.5665	17.7746	60.659	13.4459	0.346176	0.714422	0.186771	0.714422	0.186771	0.186168	0.0259963	0.0728416	0.000602888		0.64158
Soifer 2014	FR-FCM-ZZDB	small3_1	A02	small3_1-A02	YCL034W	LSB5	lsb5	Y	46.6	63613	125985	4.52	4.22	16.5	22	41.4	0.062	17.9	20.6508	27.5344	51.8148	0.621402	0.178841	16.5	22	41.4	17.9	6.63901e-13	20.8635	27.818	51.3184	19.1356	0.609947	0.617502	0.180683	0.617502	0.180683	0.186168	0.0259963	-0.0240784	-0.00548479		0.64158
Koren 2010	FR-FCM-ZZDV	plate0-11	A09	plate0-11-A09	YCL035C	GRX1	grx1	Y	27.9	71121	141018	6.86	6.62	17.4	15.7	52.3	-0.013	12.4	20.3747	18.3841	61.2412	0.714286	0.17645	17.4	15.7	52.3	12.4	2.11237e-13	20.5054	18.502	60.9926	13.2354	0.304606	0.712453	0.177582	0.712453	0.177582	0.186168	0.0259963	0.0708728	-0.00858634		0.64158
Soifer 2014	FR-FCM-ZZDB	small1_1	H01	small1_1-H01	YCL035C	GRX1	grx1	Y	15.9	60764	120699	5.43	4.92	29.2	19.7	41.4	-0.22	8.35	32.3367	21.8162	45.8472	0.620155	0.280044	29.2	19.7	41.4	8.35	1.46717e-10	32.6986	22.0604	45.241	9.47762	0.747109	0.615903	0.283179	0.615903	0.283179	0.186168	0.0259963	-0.0256775	0.0970103		0.64158
Koren 2010	FR-FCM-ZZE5	plate3-1	C11	plate3-1-C11	YCL036W	GFD2	gfd2	Y	34.6	75220	148481	7.19	7.04	17.5	14.3	51.5	-0.021	14.3	21.0084	17.1669	61.8247	0.723289	0.181938	17.5	14.3	51.5	14.3	1.13896e-11	21.1791	17.3064	61.5145	15.3397	0.38064	0.72104	0.183417	0.72104	0.183417	0.186168	0.0259963	0.07946	-0.00275144		0.64158
Koren 2010	FR-FCM-ZZE8	plate82	C07	plate82-C07	YCL037C	SRO9	sro9	N	0	0	0	0	0	0	0	0	0	0	0	0	0	0	0	0	0	0	0	0	0	0	0	0	0	0	0	0	0	0.186168	0.0259963	-0.64158	-0.186168	diploid?	0.64158
Soifer 2014	FR-FCM-ZZD8	g13	E01	g13-E01	YCL037C	SRO9	sro9	Y	64.8	59136	118585	6.13	5.77	11.7	16.1	36.2	0.13	34	18.2812	25.1562	56.5625	0.657031	0.15832	11.7	16.1	36.2	34	5.72521e-11	18.6376	25.6465	55.7159	35.9424	1.04119	0.650347	0.161406	0.650347	0.161406	0.186168	0.0259963	0.00876642	-0.0247623		0.64158
Soifer 2014	FR-FCM-ZZDC	large3_1	G01	large3_1-G01	YCL037C	SRO9	sro9	Y	118	59813	119395	5.97	5.33	10.5	12.3	34.1	0.072	40.9	18.4534	21.6169	59.9297	0.691564	0.159811	10.5	12.3	34.1	40.9	1.03376e-11	18.9618	22.2123	58.8259	43.3798	1.35329	0.683068	0.164214	0.683068	0.164214	0.186168	0.0259963	0.0414874	-0.0219546	mixed	0.64158
Soifer 2014	FR-FCM-ZZDD	special3_1	C02	special3_1-C02	YCL037C	SRO9	sro9	N	0	0	0	0	0	0	0	0	0	0	0	0	0	0	0	0	0	0	0	0	0	0	0	0	0	0	0	0	0	0.186168	0.0259963	-0.64158	-0.186168	mixed haploid/diploid	0.64158
Koren 2010	FR-FCM-ZZE8	plate83	A08	plate83-A08	YCL038C	ATG22	atg22	Y	85.3	78273	154971	5.11	4.67	16.8	20.5	37.7	0.47	20.1	22.4	27.3333	50.2667	0.614667	0.19399	16.8	20.5	37.7	20.1	5.64009e-11	22.732	27.7384	49.5296	22.2873	0.904158	0.608956	0.196865	0.608956	0.196865	0.186168	0.0259963	-0.0326242	0.0106963	G1 constraints	0.64158
[truncated: 6,551 more rows]

## Sheet: Haploid-Merged
ORF	Gene	Allele	Ternary.X	Ternary.Y	Percent.G1	Percent.S	Percent.G2	Number.Observations	Sum.Distance	P.Value	FDR	Control.Ternary.X	Control.Ternary.Y	Control.Ternary.Sigma	Ternary.dX	Ternary.dY	Ternary.Distance
[truncated: 4,697 more rows]

## Sheet: Diploid-Unmerged
Publication	Flow.Repository	Experiment	Plate.Position	Sample	ORF	Gene	Allele	Include	RMSD	G1.Peak.Mean	G2.Peak.Mean	G1.Peak.CV	G2.Peak.CV	Raw.Percent.G1	Raw.Percent.S	Raw.Percent.G2	Raw.Percent.Less.Than.G1	Raw.Percent.More.Than.G2	Scaled.Percent.G1	Scaled.Percent.S	Scaled.Percent.G2	Scaled.Ternary.X	Scaled.Ternary.Y	Modeled.Raw.Percent.G1	Modeled.Raw.Percent.S	Modeled.Raw.Percent.G2	Modeled.Raw.Percent.More.Than.G2	Modeled.Raw.Difference	Fitted.Percent.G1	Fitted.Percent.S	Fitted.Percent.G2	Fitted.Percent.Aggregate	Fitted.Scaled.Difference	Fitted.Ternary.X	Fitted.Ternary.Y	Ternary.X	Ternary.Y	Control.Ternary.Y	Control.Ternary.Sigma	Ternary.dX	Ternary.dY	Notes	Control.Ternary.X
[truncated: 6,291 more rows]

[truncated: 4 more sheets: Diploid-Merged, Increased-G1, Increased-S, Increased-G2]
