# Supplementary material for: Identification of different classes of genome instability suppressor genes through analysis of DNA damage response markers
Source: G3 (Bethesda). 2024 Mar 25;14(6):jkae064. doi: 10.1093/g3journal/jkae064 (PMC11152081; doi:10.1093/g3journal/jkae064)
Supplement: jkae064_Supplementary_Data [file jkae064_supplementary_data.zip › Supplementary_Table_5_G3-2024-404884.xlsx]

## Sheet: Summary
Supplemental Table 5. GCR results
Sheets
Merged	Merged information for each tested allele
GCR-suppressing-genes	List of genes implicated (genes can appear more than once)
Merged
allele	Allele name
ORF	Systematic name for the gene affected by the mutation
gene	Locus name for the gene affected by the mutation
dGCR30_score	Patch score for dGCR mutant strain at 30 C. (PMID: 27071721,31409704)
dGCR30_score_sig	Is patch score for dGCR mutant strain at 30 C significant? (PMID: 27071721,31409704)
dGCRsys30_genomewide_patch_sig	Are patches from genome-wide screen for dGCR mutant strain at 30 C significant (this publication)?
dGCR25_score	Patch score for dGCR mutant strain at 25 C. (PMID: 27071721,31409704)
dGCR25_score_sig	Is patch score for dGCR mutant strain at 25 C significant? (PMID: 27071721,31409704)
sGCR30_score	Patch score for sGCR mutant strain at 30 C. (PMID: 27071721,31409704)
sGCR30_score_sig	Is patch score for sGCR mutant strain at 30 C significant? (PMID: 27071721,31409704)
sGCR25_score	Patch score for sGCR mutant strain at 25 C. (PMID: 27071721,31409704)
sGCR25_score_sig	Is patch score for sGCR mutant strain at 25 C significant? (PMID: 27071721,31409704)
tyGCR30_score	Patch score for tyGCR mutant strain at 30 C. (PMID: 27071721)
tyGCR30_score_sig	Is patch score for tyGCR mutant strain at 30 C significant? (PMID: 27071721)
dGCR_score_sig	Is dGCR patch score significant?
sGCR_score_sig	Is sGCR patch score significant?
tyGCR_score_sig	Is tyGCR patch score significant?
GCR_score_sig	Is any GCR patch score significant?
classic_fold	Fold increase in rate in the classic (yel069c::URA3) GCR assay
dgcr_fold	Fold increase in rate in the dGCR assay
sgcr_fold	Fold increase in rate in the sGCR assay
ugcr_fold	Fold increase in rate in the uGCR assay
tygcr_fold	Fold increase in rate in thetyGCR assay
dgcrsys30_fold	Fold increase in rate in the systematic version of the dGCR assay at 30 C
dgcrsys25_fold	Fold increase in rate in the systematic version of the dGCR assay at 23 C
classicGCR_rate_sig	Is the fold increase in rate for the classic (yel069c::URA3) GCR assay significant?
dGCR_rate_sig	Is the fold increase in rate for the dGCR assay significant?
uGCR_rate_sig	Is the fold increase in rate for the uGCR assay significant?
sGCR_rate_sig	Is the fold increase in rate for the sGCR assay significant?
tyGCR_rate_sig	Is the fold increase in rate for the tyGCR assay significant?
GCR_rate_sig	Is any fold increase in rate significant?
classicGCR_sig	Does the allele cause increased GCRs in the classic (yel069c::URA3) GCR assay?
dGCR_sig	Does the allele cause increased GCRs in the dGCR assay?
uGCR_sig	Does the allele cause increased GCRs in the uGCR assay?
sGCR_sig	Does the allele cause increased GCRs in the sGCR assay?
tyGCR_sig	Does the allele cause increased GCRs in the tyGCR assay?
GCR_sig	Does the allele cause increased GCRs in any assay?
GCR-suppressing-genes
ORF	Systematic name for the gene
Gene	Locus name for the gene

## Sheet: Merged
orf	locus	allele	dGCR30_score	dGCR30_score_sig	dGCRsys30_genomewide_patch_sig	dGCR25_score	dGCR25_score_sig	sGCR30_score	sGCR30_score_sig	sGCR25_score	sGCR25_score_sig	tyGCR30_score	tyGCR30_score_sig	dGCR_score_sig	sGCR_score_sig	tyGCR_score_sig	GCR_score_sig	classic_fold	dgcr_fold	sgcr_fold	ugcr_fold	tygcr_fold	dgcrsys30_fold	dgcrsys25_fold	classicGCR_rate_sig	dGCR_rate_sig	uGCR_rate_sig	sGCR_rate_sig	tyGCR_rate_sig	GCR_rate_sig	classicGCR_sig	dGCR_sig	uGCR_sig	sGCR_sig	tyGCR_sig	GCR_sig
YCL018W	LEU2	leu2	1.2	FALSE	missing	missing	missing	0.1	0	missing	missing	2.67	0	FALSE	missing	missing	FALSE	missing	missing	missing	missing	missing	1	1	missing	FALSE	missing	missing	missing	FALSE	missing	FALSE	missing	missing	missing	FALSE
YMR224C	MRE11	mre11	4	TRUE	TRUE	missing	missing	1.4	0	missing	missing	3.67	0	TRUE	missing	missing	TRUE	807.171	77.1574	missing	253.304	50	35.5556	missing	TRUE	TRUE	TRUE	missing	TRUE	TRUE	TRUE	TRUE	TRUE	missing	TRUE	TRUE
YNL250W	RAD50	rad50	4	TRUE	TRUE	missing	missing	3	0	missing	missing	4.67	0	TRUE	missing	missing	TRUE	657.143	missing	missing	missing	missing	24.321	missing	TRUE	TRUE	missing	missing	missing	TRUE	TRUE	TRUE	missing	missing	missing	TRUE
YER095W	RAD51	rad51	1.27	FALSE	FALSE	missing	missing	1	0	missing	missing	4	0	FALSE	missing	missing	FALSE	7	1.17259	23.15	2.72687	7.02381	2.80247	missing	TRUE	FALSE	FALSE	TRUE	TRUE	TRUE	TRUE	FALSE	FALSE	TRUE	TRUE	TRUE
YML032C	RAD52	rad52	1	FALSE	FALSE	missing	missing	0.16	0	missing	missing	1.67	0	FALSE	missing	missing	FALSE	74.5837	0.553299	1.75	7.35683	0.154762	0.166667	missing	TRUE	FALSE	TRUE	FALSE	FALSE	TRUE	TRUE	FALSE	TRUE	FALSE	FALSE	TRUE
YGL163C	RAD54	rad54	0.83	FALSE	FALSE	missing	missing	0	0	missing	missing	3.33	0	FALSE	missing	missing	FALSE	5.90476	missing	missing	6.1674	missing	1.61728	missing	TRUE	FALSE	TRUE	missing	missing	TRUE	TRUE	FALSE	TRUE	missing	missing	TRUE
YDR076W	RAD55	rad55	0.67	FALSE	FALSE	missing	missing	0.67	0	missing	missing	3.33	0	FALSE	missing	missing	FALSE	20.2857	missing	missing	24.7577	missing	missing	missing	TRUE	missing	TRUE	missing	missing	TRUE	TRUE	FALSE	TRUE	missing	missing	TRUE
YDR004W	RAD57	rad57	1.17	FALSE	FALSE	missing	missing	0.33	0	missing	missing	3.33	0	FALSE	missing	missing	FALSE	18.7143	missing	missing	missing	missing	missing	missing	TRUE	missing	missing	missing	missing	TRUE	TRUE	FALSE	missing	missing	missing	TRUE
YDL059C	RAD59	rad59	1.02	FALSE	FALSE	missing	missing	0.67	0	missing	missing	3	0	FALSE	missing	missing	FALSE	13.5714	3.52284	missing	2.57709	0.726191	0.987654	missing	TRUE	TRUE	FALSE	missing	FALSE	TRUE	TRUE	TRUE	FALSE	missing	FALSE	TRUE
YBR073W	RDH54	rdh54	1	FALSE	FALSE	missing	missing	0.33	0	missing	missing	2	0	FALSE	missing	missing	FALSE	7.14286	missing	missing	1.63877	missing	1.1321	missing	TRUE	FALSE	FALSE	missing	missing	TRUE	TRUE	FALSE	FALSE	missing	missing	TRUE
YGL175C	SAE2	sae2	1.99	TRUE	FALSE	missing	missing	1.33	0	missing	missing	3	0	TRUE	missing	missing	TRUE	14.7714	8.37564	12.925	17.7313	missing	1.71605	missing	TRUE	TRUE	TRUE	TRUE	missing	TRUE	TRUE	TRUE	TRUE	TRUE	missing	TRUE
YDR369C	XRS2	xrs2	4	TRUE	TRUE	missing	missing	3	0	missing	missing	5	0	TRUE	missing	missing	TRUE	542.857	missing	missing	missing	missing	22.4691	missing	TRUE	TRUE	missing	missing	missing	TRUE	TRUE	TRUE	missing	missing	missing	TRUE
YDR363W	ESC2	esc2	4	TRUE	TRUE	missing	missing	1	0	missing	missing	4	0	TRUE	missing	missing	TRUE	152.857	340.102	missing	14.2291	missing	missing	missing	TRUE	TRUE	TRUE	missing	missing	TRUE	TRUE	TRUE	TRUE	missing	missing	TRUE
YBR098W	MMS4	mms4	3.06	TRUE	TRUE	missing	missing	1	0	missing	missing	3.67	0	TRUE	missing	missing	TRUE	168.571	missing	missing	missing	missing	10.6852	missing	TRUE	TRUE	missing	missing	missing	TRUE	TRUE	TRUE	missing	missing	missing	TRUE
YDR386W	MUS81	mus81	3	TRUE	TRUE	missing	missing	0.33	0	missing	missing	3.67	0	TRUE	missing	missing	TRUE	131.81	12.7411	missing	5.55066	missing	missing	missing	TRUE	TRUE	TRUE	missing	missing	TRUE	TRUE	TRUE	TRUE	missing	missing	TRUE
YPL024W	RMI1	rmi1	4.17	TRUE	TRUE	missing	missing	2.67	0	missing	missing	5	0	TRUE	missing	missing	TRUE	171.429	644.67	missing	62.1145	missing	44.6914	missing	TRUE	TRUE	TRUE	missing	missing	TRUE	TRUE	TRUE	TRUE	missing	missing	TRUE
YHR031C	RRM3	rrm3	1.07	FALSE	FALSE	missing	missing	0.33	0	missing	missing	3	0	FALSE	missing	missing	FALSE	3.52381	1.96447	missing	3.42423	2.2619	1.25926	missing	TRUE	FALSE	TRUE	missing	FALSE	TRUE	TRUE	FALSE	TRUE	missing	FALSE	TRUE
YMR190C	SGS1	sgs1	4	TRUE	TRUE	missing	missing	2.67	0	missing	missing	5	0	TRUE	missing	missing	TRUE	29.3714	97.9695	missing	7.44493	36.9048	missing	missing	TRUE	TRUE	TRUE	missing	TRUE	TRUE	TRUE	TRUE	TRUE	missing	TRUE	TRUE
YBR228W	SLX1	slx1	1	FALSE	FALSE	missing	missing	1	0	missing	missing	2	0	FALSE	missing	missing	FALSE	missing	1.17766	0.4525	missing	missing	1.01728	missing	missing	FALSE	missing	FALSE	missing	FALSE	missing	FALSE	missing	FALSE	missing	FALSE
YLR135W	SLX4	slx4	1.08	FALSE	FALSE	missing	missing	0.33	0	missing	missing	3	0	FALSE	missing	missing	FALSE	1.42857	4.70051	missing	missing	missing	1.27161	missing	FALSE	TRUE	missing	missing	missing	TRUE	FALSE	TRUE	missing	missing	missing	TRUE
YDL013W	SLX5	slx5	3	TRUE	FALSE	missing	missing	0	0	missing	missing	3.67	0	TRUE	missing	missing	TRUE	65.7143	24.467	39	0.651982	missing	11.4074	missing	TRUE	TRUE	FALSE	TRUE	missing	TRUE	TRUE	TRUE	FALSE	TRUE	missing	TRUE
YER116C	SLX8	slx8	2.73	TRUE	FALSE	missing	missing	0	0	missing	missing	3.33	0	TRUE	missing	missing	TRUE	74.2857	48.9848	missing	missing	missing	61.8519	missing	TRUE	TRUE	missing	missing	missing	TRUE	TRUE	TRUE	missing	missing	missing	TRUE
YLR234W	TOP3	top3	4	TRUE	FALSE	missing	missing	2.33	0	missing	missing	5	0	TRUE	missing	missing	TRUE	27.1429	108.629	missing	missing	missing	missing	missing	TRUE	TRUE	missing	missing	missing	TRUE	TRUE	TRUE	missing	missing	missing	TRUE
YER041W	YEN1	yen1	1	FALSE	FALSE	missing	missing	0	0	missing	missing	2.33	0	FALSE	missing	missing	FALSE	missing	missing	missing	1.0793	missing	missing	missing	missing	missing	FALSE	missing	missing	FALSE	missing	FALSE	FALSE	missing	missing	FALSE
YBR278W	DPB3	dpb3	0.83	FALSE	FALSE	missing	missing	0.33	0	missing	missing	3	0	FALSE	missing	missing	FALSE	missing	missing	missing	missing	missing	missing	missing	missing	missing	missing	missing	missing	missing	missing	FALSE	missing	missing	missing	FALSE
YDR121W	DPB4	dpb4	1.33	FALSE	FALSE	missing	missing	0.33	0	missing	missing	3	0	FALSE	missing	missing	FALSE	1.34286	missing	missing	missing	missing	missing	missing	FALSE	missing	missing	missing	missing	FALSE	FALSE	FALSE	missing	missing	missing	FALSE
YJR043C	POL32	pol32	1.29	FALSE	FALSE	missing	missing	0.33	0	missing	missing	3.67	0	FALSE	missing	missing	FALSE	8	1.59898	1.23	1.5022	missing	2.61728	missing	TRUE	FALSE	FALSE	FALSE	missing	TRUE	TRUE	FALSE	FALSE	FALSE	missing	TRUE
YKL113C	RAD27	rad27	3.33	TRUE	TRUE	missing	missing	0.67	0	missing	missing	5	0	TRUE	missing	missing	TRUE	1131.71	141.117	missing	245.374	166.667	missing	missing	TRUE	TRUE	TRUE	missing	TRUE	TRUE	TRUE	TRUE	TRUE	missing	TRUE	TRUE
YNL072W	RNH201	rnh201	1.17	FALSE	FALSE	missing	missing	0.33	0	missing	missing	3	0	FALSE	missing	missing	FALSE	1.88571	missing	missing	missing	missing	3.53086	missing	FALSE	TRUE	missing	missing	missing	TRUE	FALSE	TRUE	missing	missing	missing	TRUE
YDR279W	RNH202	rnh202	1.33	FALSE	FALSE	missing	missing	0.33	0	missing	missing	3.33	0	FALSE	missing	missing	FALSE	missing	missing	missing	missing	missing	2.28395	missing	missing	FALSE	missing	missing	missing	FALSE	missing	FALSE	missing	missing	missing	FALSE
YLR154C	RNH203	rnh203	1.67	TRUE	FALSE	missing	missing	0.33	0	missing	missing	3.67	0	TRUE	missing	missing	TRUE	4.51429	missing	missing	missing	missing	2.1358	missing	TRUE	FALSE	missing	missing	missing	TRUE	TRUE	TRUE	missing	missing	missing	TRUE
YIL066C	RNR3	rnr3	1.67	TRUE	FALSE	missing	missing	0.67	0	missing	missing	2.67	0	TRUE	missing	missing	TRUE	missing	missing	missing	missing	missing	1.16049	missing	missing	FALSE	missing	missing	missing	FALSE	missing	TRUE	missing	missing	missing	TRUE
YML034W	SRC1	src1	1.67	TRUE	FALSE	missing	missing	0.67	0	missing	missing	3	0	TRUE	missing	missing	TRUE	missing	missing	missing	missing	missing	1.12222	missing	missing	FALSE	missing	missing	missing	FALSE	missing	TRUE	missing	missing	missing	TRUE
YDL164C	CDC9	ydl162c	1.67	TRUE	FALSE	missing	missing	1	0	missing	missing	4.67	0	TRUE	missing	missing	TRUE	13.1143	missing	missing	missing	missing	1.74074	missing	TRUE	FALSE	missing	missing	missing	TRUE	TRUE	TRUE	missing	missing	missing	TRUE
YOR005C	DNL4	dnl4	1	FALSE	FALSE	missing	missing	0.33	0	missing	missing	3	0	FALSE	missing	missing	FALSE	4.57143	3.84264	missing	0.674009	missing	2.30864	missing	TRUE	TRUE	FALSE	missing	missing	TRUE	TRUE	TRUE	FALSE	missing	missing	TRUE
YGL090W	LIF1	lif1	1.33	FALSE	FALSE	missing	missing	0	0	missing	missing	2	0	FALSE	missing	missing	FALSE	1.14286	missing	missing	missing	missing	1.22469	missing	FALSE	FALSE	missing	missing	missing	FALSE	FALSE	FALSE	missing	missing	missing	FALSE
YLR265C	NEJ1	nej1	1.17	FALSE	FALSE	missing	missing	0.27	0	missing	missing	2.67	0	FALSE	missing	missing	FALSE	missing	missing	missing	missing	missing	missing	missing	missing	missing	missing	missing	missing	missing	missing	FALSE	missing	missing	missing	FALSE
YMR284W	YKU70	yku70	1.33	FALSE	FALSE	missing	missing	0	0	missing	missing	3	0	FALSE	missing	missing	FALSE	1.55238	2.70558	missing	missing	missing	2.77161	missing	FALSE	FALSE	missing	missing	missing	FALSE	FALSE	FALSE	missing	missing	missing	FALSE
YMR106C	YKU80	yku80	1.67	TRUE	FALSE	missing	missing	0	0	missing	missing	2.67	0	TRUE	missing	missing	TRUE	2.22857	1.38579	missing	0.303084	missing	4.06173	missing	FALSE	TRUE	FALSE	missing	missing	TRUE	FALSE	TRUE	FALSE	missing	missing	TRUE
YDL074C	BRE1	bre1	1	FALSE	FALSE	missing	missing	0	0	missing	missing	2.33	0	FALSE	missing	missing	FALSE	2.82857	2.48223	missing	0.801762	missing	missing	missing	FALSE	FALSE	FALSE	missing	missing	FALSE	FALSE	FALSE	FALSE	missing	missing	FALSE
YPL055C	LGE1	lge1	0.96	FALSE	FALSE	missing	missing	0	0	missing	missing	3	0	FALSE	missing	missing	FALSE	missing	2	missing	missing	missing	1.38272	missing	missing	FALSE	missing	missing	missing	FALSE	missing	FALSE	missing	missing	missing	FALSE
YGL087C	MMS2	mms2	1.5	TRUE	FALSE	missing	missing	0	0	missing	missing	3	0	TRUE	missing	missing	TRUE	0.742857	12.5381	missing	1.92511	missing	missing	missing	FALSE	TRUE	FALSE	missing	missing	TRUE	FALSE	TRUE	FALSE	missing	missing	TRUE
YCR066W	RAD18	rad18	3.81	TRUE	TRUE	missing	missing	1	0	missing	missing	4	0	TRUE	missing	missing	TRUE	123.81	41.0152	missing	0.942731	missing	94.0741	missing	TRUE	TRUE	FALSE	missing	missing	TRUE	TRUE	TRUE	FALSE	missing	missing	TRUE
YDR419W	RAD30	rad30	1	FALSE	FALSE	missing	missing	0.33	0	missing	missing	2	0	FALSE	missing	missing	FALSE	1.21905	8.37564	missing	0.506608	missing	0.919753	missing	FALSE	TRUE	FALSE	missing	missing	TRUE	FALSE	TRUE	FALSE	missing	missing	TRUE
YLR032W	RAD5	rad5	3.83	TRUE	TRUE	missing	missing	1	0	missing	missing	4.67	0	TRUE	missing	missing	TRUE	140.571	19.1878	missing	2.20264	9.88095	missing	missing	TRUE	TRUE	FALSE	missing	TRUE	TRUE	TRUE	TRUE	FALSE	missing	TRUE	TRUE
YGL058W	RAD6	rad6	2.33	TRUE	FALSE	missing	missing	0.67	0	missing	missing	4	0	TRUE	missing	missing	TRUE	3.37143	30.6091	missing	2.05286	35.7143	missing	missing	TRUE	TRUE	FALSE	missing	TRUE	TRUE	TRUE	TRUE	FALSE	missing	TRUE	TRUE
YOR346W	REV1	rev1	1	FALSE	FALSE	missing	missing	0	0	missing	missing	3	0	FALSE	missing	missing	FALSE	1.31429	missing	missing	missing	missing	3.47531	missing	FALSE	TRUE	missing	missing	missing	TRUE	FALSE	TRUE	missing	missing	missing	TRUE
YPL167C	REV3	rev3	1.22	FALSE	FALSE	missing	missing	0	0	missing	missing	3	0	FALSE	missing	missing	FALSE	2.52571	5.22589	missing	0.231718	missing	3.00617	missing	FALSE	TRUE	FALSE	missing	missing	TRUE	FALSE	TRUE	FALSE	missing	missing	TRUE
YIL139C	REV7	rev7	1.33	FALSE	FALSE	missing	missing	0	0	missing	missing	3	0	FALSE	missing	missing	FALSE	3.85714	missing	missing	missing	missing	missing	missing	TRUE	missing	missing	missing	missing	TRUE	TRUE	FALSE	missing	missing	missing	TRUE
YDR409W	SIZ1	siz1	1	FALSE	FALSE	missing	missing	0	0	missing	missing	3	0	FALSE	missing	missing	FALSE	2.07143	3.22335	missing	0.137885	missing	missing	missing	FALSE	TRUE	FALSE	missing	missing	TRUE	FALSE	TRUE	FALSE	missing	missing	TRUE
YJL092W	SRS2	srs2	2.11	TRUE	TRUE	missing	missing	0	0	missing	missing	4	0	TRUE	missing	missing	TRUE	0.757143	11.1168	0.275	2.14273	11.4286	6.2963	missing	FALSE	TRUE	FALSE	FALSE	TRUE	TRUE	FALSE	TRUE	FALSE	FALSE	TRUE	TRUE
YDR092W	UBC13	ubc13	1.33	FALSE	FALSE	missing	missing	0.33	0	missing	missing	3	0	FALSE	missing	missing	FALSE	3.71429	10.4569	missing	0.647577	missing	missing	missing	TRUE	TRUE	FALSE	missing	missing	TRUE	TRUE	TRUE	FALSE	missing	missing	TRUE
YKL114C	APN1	apn1	1.33	FALSE	FALSE	missing	missing	0	0	missing	missing	3	0	FALSE	missing	missing	FALSE	4.41429	missing	missing	missing	missing	1.58025	missing	TRUE	FALSE	missing	missing	missing	TRUE	TRUE	FALSE	missing	missing	missing	TRUE
YBL019W	APN2	apn2	1.33	FALSE	FALSE	missing	missing	0.33	0	missing	missing	2.67	0	FALSE	missing	missing	FALSE	1.08571	missing	missing	missing	missing	0.950617	missing	FALSE	FALSE	missing	missing	missing	FALSE	FALSE	FALSE	missing	missing	missing	FALSE
YER142C	MAG1	mag1	1.17	FALSE	FALSE	missing	missing	0	0	missing	missing	2.67	0	FALSE	missing	missing	FALSE	1.22857	missing	missing	missing	missing	missing	missing	FALSE	missing	missing	missing	missing	FALSE	FALSE	FALSE	missing	missing	missing	FALSE
YAL015C	NTG1	ntg1	1.5	TRUE	FALSE	missing	missing	0.33	0	missing	missing	3	0	TRUE	missing	missing	TRUE	1.8	missing	missing	missing	missing	0.646914	missing	FALSE	FALSE	missing	missing	missing	FALSE	FALSE	TRUE	missing	missing	missing	TRUE
YOL043C	NTG2	ntg2	1	FALSE	FALSE	missing	missing	0.33	0	missing	missing	2.33	0	FALSE	missing	missing	FALSE	0.857143	missing	missing	missing	missing	missing	missing	FALSE	missing	missing	missing	missing	FALSE	FALSE	FALSE	missing	missing	missing	FALSE
YML060W	OGG1	ogg1	1	FALSE	FALSE	missing	missing	0.33	0	missing	missing	2.33	0	FALSE	missing	missing	FALSE	29.2381	missing	missing	missing	missing	missing	missing	TRUE	missing	missing	missing	missing	TRUE	TRUE	FALSE	missing	missing	missing	TRUE
YCR014C	POL4	pol4	1	FALSE	FALSE	missing	missing	0.33	0	missing	missing	2.67	0	FALSE	missing	missing	FALSE	missing	missing	missing	missing	missing	missing	missing	missing	missing	missing	missing	missing	missing	missing	FALSE	missing	missing	missing	FALSE
YML021C	UNG1	ung1	0.83	FALSE	FALSE	missing	missing	0	0	missing	missing	2.67	0	FALSE	missing	missing	FALSE	1	missing	missing	missing	missing	missing	missing	FALSE	missing	missing	missing	missing	FALSE	FALSE	FALSE	missing	missing	missing	FALSE
YIL128W	MET18	met18	1.11	FALSE	FALSE	missing	missing	0.33	0	missing	missing	3.67	0	FALSE	missing	missing	FALSE	missing	missing	3.925	missing	missing	0.835802	missing	missing	FALSE	missing	TRUE	missing	TRUE	missing	FALSE	missing	TRUE	missing	TRUE
YPL022W	RAD1	rad1	1.67	TRUE	FALSE	missing	missing	0.33	0	missing	missing	3	0	TRUE	missing	missing	TRUE	2.08571	missing	missing	missing	0.892857	1.5679	missing	FALSE	FALSE	missing	missing	FALSE	FALSE	FALSE	TRUE	missing	missing	FALSE	TRUE
YML095C	RAD10	rad10	1.33	FALSE	FALSE	missing	missing	1	0	missing	missing	3	0	FALSE	missing	missing	FALSE	0.285714	9.13706	0.5	0.374009	missing	1.22593	missing	FALSE	TRUE	FALSE	FALSE	missing	TRUE	FALSE	TRUE	FALSE	FALSE	missing	TRUE
YMR201C	RAD14	rad14	1.67	TRUE	FALSE	missing	missing	0.33	0	missing	missing	3	0	TRUE	missing	missing	TRUE	missing	missing	missing	missing	missing	0.933333	missing	missing	FALSE	missing	missing	missing	FALSE	missing	TRUE	missing	missing	missing	TRUE
YBR114W	RAD16	rad16	1.17	FALSE	FALSE	missing	missing	0.33	0	missing	missing	2.67	0	FALSE	missing	missing	FALSE	missing	missing	missing	missing	missing	missing	missing	missing	missing	missing	missing	missing	missing	missing	FALSE	missing	missing	missing	FALSE
YGR258C	RAD2	rad2	1.17	FALSE	FALSE	missing	missing	0.33	0	missing	missing	3	0	FALSE	missing	missing	FALSE	missing	missing	missing	missing	missing	missing	missing	missing	missing	missing	missing	missing	missing	missing	FALSE	missing	missing	missing	FALSE
YEL037C	RAD23	rad23	1	FALSE	FALSE	missing	missing	0	0	missing	missing	2.33	0	FALSE	missing	missing	FALSE	missing	missing	missing	missing	missing	missing	missing	missing	missing	missing	missing	missing	missing	missing	FALSE	missing	missing	missing	FALSE
YJR035W	RAD26	rad26	1.33	FALSE	FALSE	missing	missing	0	0	missing	missing	2.67	0	FALSE	missing	missing	FALSE	missing	missing	missing	missing	missing	missing	missing	missing	missing	missing	missing	missing	missing	missing	FALSE	missing	missing	missing	FALSE
YDR030C	RAD28	rad28	1	FALSE	FALSE	missing	missing	0	0	missing	missing	2.33	0	FALSE	missing	missing	FALSE	missing	missing	missing	missing	missing	missing	missing	missing	missing	missing	missing	missing	missing	missing	FALSE	missing	missing	missing	FALSE
YML011C	RAD33	rad33	1.17	FALSE	FALSE	missing	missing	0.33	0	missing	missing	2.67	0	FALSE	missing	missing	FALSE	missing	missing	missing	missing	missing	missing	missing	missing	missing	missing	missing	missing	missing	missing	FALSE	missing	missing	missing	FALSE
YER162C	RAD4	rad4	1.17	FALSE	FALSE	missing	missing	0.67	0	missing	missing	3	0	FALSE	missing	missing	FALSE	missing	missing	missing	missing	missing	missing	missing	missing	missing	missing	missing	missing	missing	missing	FALSE	missing	missing	missing	FALSE
YJR052W	RAD7	rad7	1	FALSE	FALSE	missing	missing	0.33	0	missing	missing	2.67	0	FALSE	missing	missing	FALSE	missing	missing	missing	missing	missing	missing	missing	missing	missing	missing	missing	missing	missing	missing	FALSE	missing	missing	missing	FALSE
YOR033C	EXO1	exo1	1.29	FALSE	FALSE	missing	missing	0.33	0	missing	missing	3	0	FALSE	missing	missing	FALSE	12.5	4.28426	2.325	2.6652	missing	4.0679	missing	TRUE	TRUE	FALSE	FALSE	missing	TRUE	TRUE	TRUE	FALSE	FALSE	missing	TRUE
YMR167W	MLH1	mlh1	1.78	TRUE	FALSE	missing	missing	0.33	0	missing	missing	2.67	0	TRUE	missing	missing	TRUE	missing	1.95431	missing	0.255507	1.78571	missing	missing	missing	FALSE	FALSE	missing	FALSE	FALSE	missing	TRUE	FALSE	missing	FALSE	TRUE
YPL164C	MLH3	mlh3	1.33	FALSE	FALSE	missing	missing	0	0	missing	missing	3	0	FALSE	missing	missing	FALSE	missing	missing	missing	missing	missing	0.872839	missing	missing	FALSE	missing	missing	missing	FALSE	missing	FALSE	missing	missing	missing	FALSE
YHR120W	MSH1	msh1	1.33	FALSE	FALSE	missing	missing	0.33	0	missing	missing	2.33	0	FALSE	missing	missing	FALSE	missing	missing	missing	missing	missing	missing	missing	missing	missing	missing	missing	missing	missing	missing	FALSE	missing	missing	missing	FALSE
YOL090W	MSH2	msh2	2.17	TRUE	FALSE	missing	missing	0	0	missing	missing	2.33	0	TRUE	missing	missing	TRUE	6.84286	8.88325	0.5325	0.484582	2.61905	7.11111	missing	TRUE	TRUE	FALSE	FALSE	FALSE	TRUE	TRUE	TRUE	FALSE	FALSE	FALSE	TRUE
YCR092C	MSH3	msh3	1	FALSE	FALSE	missing	missing	0.33	0	missing	missing	2	0	FALSE	missing	missing	FALSE	missing	1.86294	missing	0.625551	missing	missing	missing	missing	FALSE	FALSE	missing	missing	FALSE	missing	FALSE	FALSE	missing	missing	FALSE
YFL003C	MSH4	msh4	0.83	FALSE	FALSE	missing	missing	0.33	0	missing	missing	2.67	0	FALSE	missing	missing	FALSE	missing	missing	missing	missing	missing	missing	missing	missing	missing	missing	missing	missing	missing	missing	FALSE	missing	missing	missing	FALSE
YDL154W	MSH5	msh5	1.17	FALSE	FALSE	missing	missing	0	0	missing	missing	2	0	FALSE	missing	missing	FALSE	missing	missing	missing	missing	missing	missing	missing	missing	missing	missing	missing	missing	missing	missing	FALSE	missing	missing	missing	FALSE
YDR097C	MSH6	msh6	1.83	TRUE	FALSE	missing	missing	0.33	0	missing	missing	3	0	TRUE	missing	missing	TRUE	4.48571	10.6599	missing	0.669604	missing	missing	missing	TRUE	TRUE	FALSE	missing	missing	TRUE	TRUE	TRUE	FALSE	missing	missing	TRUE
YNL082W	PMS1	pms1	1.17	FALSE	FALSE	missing	missing	0.33	0	missing	missing	3	0	FALSE	missing	missing	FALSE	missing	missing	missing	missing	missing	missing	missing	missing	missing	missing	missing	missing	missing	missing	FALSE	missing	missing	missing	FALSE
YCL036W	GFD2	gfd2	1.33	FALSE	FALSE	missing	missing	0	0	missing	missing	3	0	FALSE	missing	missing	FALSE	missing	missing	missing	missing	missing	1.21358	missing	missing	FALSE	missing	missing	missing	FALSE	missing	FALSE	missing	missing	missing	FALSE
YDR514C	YDR514C	ydr514c	1	FALSE	FALSE	missing	missing	0.33	0	missing	missing	3	0	FALSE	missing	missing	FALSE	missing	missing	missing	missing	missing	missing	missing	missing	missing	missing	missing	missing	missing	missing	FALSE	missing	missing	missing	FALSE
YIL132C	CSM2	csm2	0.67	FALSE	FALSE	missing	missing	0	0	missing	missing	3	0	FALSE	missing	missing	FALSE	5.07143	missing	missing	4.93392	missing	missing	missing	TRUE	missing	TRUE	missing	missing	TRUE	TRUE	FALSE	TRUE	missing	missing	TRUE
YLR376C	PSY3	psy3	0.83	FALSE	FALSE	missing	missing	0.33	0	missing	missing	3	0	FALSE	missing	missing	FALSE	1.42857	missing	missing	missing	missing	1.91358	missing	FALSE	FALSE	missing	missing	missing	FALSE	FALSE	FALSE	missing	missing	missing	FALSE
YHL006C	SHU1	shu1	1.11	FALSE	FALSE	missing	missing	0.33	0	missing	missing	3	0	FALSE	missing	missing	FALSE	8.42857	missing	missing	missing	missing	missing	missing	TRUE	missing	missing	missing	missing	TRUE	TRUE	FALSE	missing	missing	missing	TRUE
YDR078C	SHU2	shu2	1.33	FALSE	FALSE	missing	missing	0.33	0	missing	missing	3	0	FALSE	missing	missing	FALSE	10.1429	missing	missing	missing	missing	1.77778	missing	TRUE	FALSE	missing	missing	missing	TRUE	TRUE	FALSE	missing	missing	missing	TRUE
YMR078C	CTF18	ctf18	1.33	FALSE	FALSE	missing	missing	0.33	0	missing	missing	3	0	FALSE	missing	missing	FALSE	0.914286	11.269	missing	10.5727	missing	1.74074	missing	FALSE	TRUE	TRUE	missing	missing	TRUE	FALSE	TRUE	TRUE	missing	missing	TRUE
YPR135W	CTF4	ctf4	2	TRUE	FALSE	missing	missing	0.33	0	missing	missing	4	0	TRUE	missing	missing	TRUE	4	missing	3.425	missing	missing	5.81482	missing	TRUE	TRUE	missing	TRUE	missing	TRUE	TRUE	TRUE	missing	TRUE	missing	TRUE
YHR191C	CTF8	ctf8	1	FALSE	FALSE	missing	missing	0.67	0	missing	missing	3	0	FALSE	missing	missing	FALSE	1	missing	missing	missing	missing	missing	missing	FALSE	missing	missing	missing	missing	FALSE	FALSE	FALSE	missing	missing	missing	FALSE
YCL016C	DCC1	dcc1	1.17	FALSE	FALSE	missing	missing	0.33	0	missing	missing	3.33	0	FALSE	missing	missing	FALSE	1.17143	missing	missing	missing	missing	missing	missing	FALSE	missing	missing	missing	missing	FALSE	FALSE	FALSE	missing	missing	missing	FALSE
YLR233C	EST1	est1	0.89	FALSE	TRUE	missing	missing	1.33	0	missing	missing	3.33	0	TRUE	missing	missing	TRUE	0.428571	0.994924	missing	missing	missing	missing	missing	FALSE	FALSE	missing	missing	missing	FALSE	FALSE	TRUE	missing	missing	missing	TRUE
YLR318W	EST2	est2	1.67	TRUE	FALSE	missing	missing	0.33	0	missing	missing	0.67	0	TRUE	missing	missing	TRUE	0.614286	missing	missing	missing	0.535714	8.38272	missing	FALSE	TRUE	missing	missing	FALSE	TRUE	FALSE	TRUE	missing	missing	FALSE	TRUE
YIL009C-A	EST3	est3	1.11	FALSE	FALSE	missing	missing	0.67	0	missing	missing	4.33	0	FALSE	missing	missing	FALSE	0.428571	0.939086	missing	missing	missing	missing	missing	FALSE	FALSE	missing	missing	missing	FALSE	FALSE	FALSE	missing	missing	missing	FALSE
YML061C	PIF1	pif1	3	TRUE	FALSE	missing	missing	3	0	missing	missing	missing	missing	TRUE	missing	missing	TRUE	1075.74	18.3249	missing	164.317	missing	missing	missing	TRUE	TRUE	TRUE	missing	missing	TRUE	TRUE	TRUE	TRUE	missing	missing	TRUE
YLR453C	RIF2	rif2	0.83	FALSE	FALSE	missing	missing	0	0	missing	missing	2.33	0	FALSE	missing	missing	FALSE	14.2857	missing	missing	missing	missing	missing	missing	TRUE	missing	missing	missing	missing	TRUE	TRUE	FALSE	missing	missing	missing	TRUE
YOR080W	DIA2	dia2	1.15	FALSE	FALSE	missing	missing	0	0	missing	missing	4.33	0	FALSE	missing	missing	FALSE	105.429	missing	7.775	missing	missing	2.65432	missing	TRUE	FALSE	missing	TRUE	missing	TRUE	TRUE	FALSE	missing	TRUE	missing	TRUE
YDR440W	DOT1	dot1	0.33	FALSE	FALSE	missing	missing	0	0	missing	missing	2.33	0	FALSE	missing	missing	FALSE	2.5	missing	missing	missing	missing	0.876543	missing	FALSE	FALSE	missing	missing	missing	FALSE	FALSE	FALSE	missing	missing	missing	FALSE
YDR317W	HIM1	him1	1.17	FALSE	FALSE	missing	missing	0.33	0	missing	missing	3	0	FALSE	missing	missing	FALSE	missing	missing	missing	missing	missing	missing	missing	missing	missing	missing	missing	missing	missing	missing	FALSE	missing	missing	missing	FALSE
YNL218W	MGS1	mgs1	0.83	FALSE	FALSE	missing	missing	0.33	0	missing	missing	2.67	0	FALSE	missing	missing	FALSE	missing	1.24365	missing	0.422907	missing	missing	missing	missing	FALSE	FALSE	missing	missing	FALSE	missing	FALSE	FALSE	missing	missing	FALSE
YPR164W	MMS1	mms1	1.67	TRUE	FALSE	missing	missing	0.67	0	missing	missing	4	0	TRUE	missing	missing	TRUE	7.14286	missing	missing	missing	11.0714	2.69136	missing	TRUE	FALSE	missing	missing	TRUE	TRUE	TRUE	TRUE	missing	missing	TRUE	TRUE
YLR320W	MMS22	mms22	1	FALSE	FALSE	missing	missing	0.33	0	missing	missing	3	0	FALSE	missing	missing	FALSE	missing	missing	missing	missing	missing	missing	missing	missing	missing	missing	missing	missing	missing	missing	FALSE	missing	missing	missing	FALSE
YIR002C	MPH1	mph1	1.46	TRUE	FALSE	missing	missing	0.33	0	missing	missing	4	0	TRUE	missing	missing	TRUE	3.55	7.2335	missing	0.881057	missing	3.65432	missing	TRUE	TRUE	FALSE	missing	missing	TRUE	TRUE	TRUE	FALSE	missing	missing	TRUE
YBR094W	PBY1	pby1	3	TRUE	TRUE	missing	missing	0.67	0	missing	missing	4	0	TRUE	missing	missing	TRUE	missing	missing	missing	missing	missing	missing	missing	missing	missing	missing	missing	missing	missing	missing	TRUE	missing	missing	missing	TRUE
YOR386W	PHR1	phr1	1.17	FALSE	FALSE	missing	missing	0.67	0	missing	missing	3	0	FALSE	missing	missing	FALSE	missing	missing	missing	missing	missing	missing	missing	missing	missing	missing	missing	missing	missing	missing	FALSE	missing	missing	missing	FALSE
YMR137C	PSO2	pso2	1	FALSE	FALSE	missing	missing	0.33	0	missing	missing	2.33	0	FALSE	missing	missing	FALSE	2.05714	missing	missing	missing	missing	missing	missing	FALSE	missing	missing	missing	missing	FALSE	FALSE	FALSE	missing	missing	missing	FALSE
YJL047C	RTT101	rtt101	1.5	TRUE	FALSE	missing	missing	0.67	0	missing	missing	3.33	0	TRUE	missing	missing	TRUE	13.5429	missing	missing	missing	9.52381	3.12346	missing	TRUE	TRUE	missing	missing	TRUE	TRUE	TRUE	TRUE	missing	missing	TRUE	TRUE
YHR154W	RTT107	rtt107	1.73	TRUE	FALSE	missing	missing	0.33	0	missing	missing	4	0	TRUE	missing	missing	TRUE	37.1429	15.5838	missing	7.31278	7.2619	6.11111	missing	TRUE	TRUE	TRUE	missing	TRUE	TRUE	TRUE	TRUE	TRUE	missing	TRUE	TRUE
YBR223C	TDP1	tdp1	1.33	FALSE	FALSE	missing	missing	0.33	0	missing	missing	2	0	FALSE	missing	missing	FALSE	missing	missing	missing	missing	missing	missing	missing	missing	missing	missing	missing	missing	missing	missing	FALSE	missing	missing	missing	FALSE
YOL006C	TOP1	top1	1	FALSE	FALSE	missing	missing	0	0	missing	missing	2.33	0	FALSE	missing	missing	FALSE	2.17143	missing	missing	missing	missing	missing	missing	FALSE	missing	missing	missing	missing	FALSE	FALSE	FALSE	missing	missing	missing	FALSE
YMR156C	TPP1	tpp1	1.17	FALSE	FALSE	missing	missing	0	0	missing	missing	2.33	0	FALSE	missing	missing	FALSE	1.8	missing	missing	missing	missing	missing	missing	FALSE	missing	missing	missing	missing	FALSE	FALSE	FALSE	missing	missing	missing	FALSE
YGR184C	UBR1	ubr1	1.5	TRUE	FALSE	missing	missing	0	0	missing	missing	2.67	0	TRUE	missing	missing	TRUE	missing	5.38071	missing	missing	missing	missing	missing	missing	TRUE	missing	missing	missing	TRUE	missing	TRUE	missing	missing	missing	TRUE
YHR134W	WSS1	wss1	4.17	TRUE	TRUE	missing	missing	1	0	missing	missing	4	0	TRUE	missing	missing	TRUE	missing	missing	missing	missing	missing	56.0494	missing	missing	TRUE	missing	missing	missing	TRUE	missing	TRUE	missing	missing	missing	TRUE
YBR274W	CHK1	chk1	1.42	TRUE	TRUE	missing	missing	0	0	missing	missing	3	0	TRUE	missing	missing	TRUE	24.7214	9.94924	missing	7.7533	3.21429	7.11111	missing	TRUE	TRUE	TRUE	missing	TRUE	TRUE	TRUE	TRUE	TRUE	missing	TRUE	TRUE
YMR048W	CSM3	csm3	1.83	TRUE	FALSE	missing	missing	0.33	0	missing	missing	4	0	TRUE	missing	missing	TRUE	6.28571	missing	1.685	2.20264	4.28571	3.92593	missing	TRUE	TRUE	FALSE	FALSE	TRUE	TRUE	TRUE	TRUE	FALSE	FALSE	TRUE	TRUE
YPL194W	DDC1	ddc1	2	TRUE	TRUE	missing	missing	0.67	0	missing	missing	4	0	TRUE	missing	missing	TRUE	5.71428	missing	missing	missing	missing	4.41975	missing	TRUE	TRUE	missing	missing	missing	TRUE	TRUE	TRUE	missing	missing	missing	TRUE
YDR499W	LCD1	ddc2-sml1	2	TRUE	missing	missing	missing	0.67	0	missing	missing	4	0	TRUE	missing	missing	TRUE	missing	missing	missing	missing	missing	missing	missing	missing	missing	missing	missing	missing	missing	missing	TRUE	missing	missing	missing	TRUE
YDL101C	DUN1	dun1	2.12	TRUE	FALSE	missing	missing	0.2	0	missing	missing	3.33	0	TRUE	missing	missing	TRUE	119.719	8.17259	missing	6.36564	7.02381	1.96296	missing	TRUE	TRUE	TRUE	missing	TRUE	TRUE	TRUE	TRUE	TRUE	missing	TRUE	TRUE
YOR144C	ELG1	elg1	2.17	TRUE	FALSE	missing	missing	1	0	missing	missing	4	0	TRUE	missing	missing	TRUE	41.7143	missing	missing	missing	13.0952	2.98765	missing	TRUE	FALSE	missing	missing	TRUE	TRUE	TRUE	TRUE	missing	missing	TRUE	TRUE
YBR136W	MEC1	mec1-sml1	1.89	TRUE	missing	missing	missing	0.8	0	missing	missing	3	0	TRUE	missing	missing	TRUE	missing	missing	missing	missing	missing	missing	missing	missing	missing	missing	missing	missing	missing	missing	TRUE	missing	missing	missing	TRUE
YLR288C	MEC3	mec3	0.83	FALSE	TRUE	missing	missing	0	0	missing	missing	3	0	TRUE	missing	missing	TRUE	24.3286	22.335	missing	4.49339	missing	0.276543	missing	TRUE	TRUE	TRUE	missing	missing	TRUE	TRUE	TRUE	TRUE	missing	missing	TRUE
YCL061C	MRC1	mrc1	2.07	TRUE	FALSE	missing	missing	0.67	0	missing	missing	5	0	TRUE	missing	missing	TRUE	missing	19.0355	missing	1.39868	14.2857	3.80247	missing	missing	TRUE	FALSE	missing	TRUE	TRUE	missing	TRUE	FALSE	missing	TRUE	TRUE
YCL061C	MRC1	mrc1-aq	1.03	FALSE	missing	missing	missing	0.5	0	missing	missing	3	0	FALSE	missing	missing	FALSE	missing	6.24366	missing	3.4163	missing	1.24691	missing	missing	TRUE	TRUE	missing	missing	TRUE	missing	TRUE	TRUE	missing	missing	TRUE
YDR113C	PDS1	pds1	2.33	TRUE	missing	missing	missing	missing	missing	missing	missing	missing	missing	TRUE	missing	missing	TRUE	191.429	missing	missing	missing	missing	38.5185	missing	TRUE	TRUE	missing	missing	missing	TRUE	TRUE	TRUE	missing	missing	missing	TRUE
YDR075W	PPH3	pph3	1.17	FALSE	FALSE	missing	missing	0	0	missing	missing	1.67	0	FALSE	missing	missing	FALSE	missing	missing	missing	missing	missing	missing	missing	missing	missing	missing	missing	missing	missing	missing	FALSE	missing	missing	missing	FALSE
YNL201C	PSY2	psy2	0.83	FALSE	FALSE	missing	missing	0	0	missing	missing	2	0	FALSE	missing	missing	FALSE	missing	missing	missing	missing	missing	missing	missing	missing	missing	missing	missing	missing	missing	missing	FALSE	missing	missing	missing	FALSE
YOR368W	RAD17	rad17	2.19	TRUE	FALSE	missing	missing	1	0	missing	missing	4	0	TRUE	missing	missing	TRUE	14.2643	missing	missing	missing	missing	7.03704	missing	TRUE	TRUE	missing	missing	missing	TRUE	TRUE	TRUE	missing	missing	missing	TRUE
YER173W	RAD24	rad24	2.11	TRUE	TRUE	missing	missing	0	0	missing	missing	4	0	TRUE	missing	missing	TRUE	9.80952	10	missing	8.81057	missing	6.61728	missing	TRUE	TRUE	TRUE	missing	missing	TRUE	TRUE	TRUE	TRUE	missing	missing	TRUE
YPL153C	RAD53	rad53-sml1	1.08	FALSE	missing	missing	missing	0.33	0	missing	missing	1.67	0	FALSE	missing	missing	FALSE	missing	missing	missing	missing	missing	missing	missing	missing	missing	missing	missing	missing	missing	missing	FALSE	missing	missing	missing	FALSE
YDR217C	RAD9	rad9	0.65	FALSE	FALSE	missing	missing	1	0	missing	missing	3	0	FALSE	missing	missing	FALSE	12.0476	1.93909	1.7925	9.55947	1.04762	0.412346	missing	TRUE	FALSE	TRUE	FALSE	FALSE	TRUE	TRUE	FALSE	TRUE	FALSE	FALSE	TRUE
YML058W	SML1	sml1	1	FALSE	FALSE	missing	missing	0	0	missing	missing	3	0	FALSE	missing	missing	FALSE	0.885714	missing	missing	missing	1.09524	missing	missing	FALSE	missing	missing	missing	FALSE	FALSE	FALSE	FALSE	missing	missing	FALSE	FALSE
YBL088C	TEL1	tel1	1.99	TRUE	FALSE	missing	missing	0	0	missing	missing	3	0	TRUE	missing	missing	TRUE	3.90952	1.45685	missing	2.19824	1.66667	4.17284	missing	TRUE	TRUE	FALSE	missing	FALSE	TRUE	TRUE	TRUE	FALSE	missing	FALSE	TRUE
YNL273W	TOF1	tof1	1.5	TRUE	FALSE	missing	missing	0.33	0	missing	missing	2	0	TRUE	missing	missing	TRUE	4.57143	21.5736	missing	1.78634	missing	missing	missing	TRUE	TRUE	FALSE	missing	missing	TRUE	TRUE	TRUE	FALSE	missing	missing	TRUE
YJL115W	ASF1	asf1	1.5	TRUE	FALSE	missing	missing	0.67	0	missing	missing	4	0	TRUE	missing	missing	TRUE	49.5	14.6701	missing	5.90308	19.0476	missing	missing	TRUE	TRUE	TRUE	missing	TRUE	TRUE	TRUE	TRUE	TRUE	missing	TRUE	TRUE
YML102W	CAC2	cac2	1.22	FALSE	FALSE	missing	missing	0.33	0	missing	missing	3	0	FALSE	missing	missing	FALSE	85.7143	missing	missing	missing	missing	1.32099	missing	TRUE	FALSE	missing	missing	missing	TRUE	TRUE	FALSE	missing	missing	missing	TRUE
YOR025W	HST3	hst3	2.5	TRUE	TRUE	missing	missing	0.67	0	missing	missing	4	0	TRUE	missing	missing	TRUE	4	missing	missing	missing	missing	5.92592	missing	TRUE	TRUE	missing	missing	missing	TRUE	TRUE	TRUE	missing	missing	missing	TRUE
YDR225W	HTA1	hta1	0.67	FALSE	FALSE	missing	missing	0	0	missing	missing	1.33	0	FALSE	missing	missing	FALSE	4	missing	missing	missing	missing	missing	missing	TRUE	missing	missing	missing	missing	TRUE	TRUE	FALSE	missing	missing	missing	TRUE
YDR207C	UME6	ume6	1	FALSE	FALSE	missing	missing	0	0	missing	missing	2	0	FALSE	missing	missing	FALSE	missing	missing	missing	missing	missing	missing	missing	missing	missing	missing	missing	missing	missing	missing	FALSE	missing	missing	missing	FALSE
YPR018W	RLF2	rlf2	0.83	FALSE	FALSE	missing	missing	0.33	0	missing	missing	3	0	FALSE	missing	missing	FALSE	227.143	missing	missing	missing	2.14286	missing	missing	TRUE	missing	missing	missing	FALSE	TRUE	TRUE	FALSE	missing	missing	FALSE	TRUE
YNL068C	FKH2	fkh2	0.83	FALSE	FALSE	missing	missing	0	0	missing	missing	1.67	0	FALSE	missing	missing	FALSE	missing	missing	missing	missing	missing	missing	missing	missing	missing	missing	missing	missing	missing	missing	FALSE	missing	missing	missing	FALSE
YLL002W	RTT109	rtt109	2.42	TRUE	FALSE	missing	missing	0.33	0	missing	missing	4	0	TRUE	missing	missing	TRUE	4	9.3401	12.525	2.48458	23.8095	14.9383	missing	TRUE	TRUE	FALSE	TRUE	TRUE	TRUE	TRUE	TRUE	FALSE	TRUE	TRUE	TRUE
YGL020C	GET1	get1	0.83	FALSE	FALSE	missing	missing	0	0	missing	missing	2.67	0	FALSE	missing	missing	FALSE	missing	missing	missing	missing	missing	missing	missing	missing	missing	missing	missing	missing	missing	missing	FALSE	missing	missing	missing	FALSE
YER083C	GET2	get2	0.17	FALSE	FALSE	missing	missing	0.33	0	missing	missing	3	0	FALSE	missing	missing	FALSE	missing	missing	missing	missing	missing	missing	missing	missing	missing	missing	missing	missing	missing	missing	FALSE	missing	missing	missing	FALSE
YAL021C	CCR4	ccr4	0.5	FALSE	FALSE	missing	missing	0	0	missing	missing	0.67	0	FALSE	missing	missing	FALSE	missing	missing	missing	missing	missing	missing	missing	missing	missing	missing	missing	missing	missing	missing	FALSE	missing	missing	missing	FALSE
YJL124C	LSM1	lsm1	0.83	FALSE	FALSE	missing	missing	0.33	0	missing	missing	2	0	FALSE	missing	missing	FALSE	missing	missing	missing	missing	missing	missing	missing	missing	missing	missing	missing	missing	missing	missing	FALSE	missing	missing	missing	FALSE
YDR378C	LSM6	lsm6	1.17	FALSE	FALSE	missing	missing	0	0	missing	missing	2.67	0	FALSE	missing	missing	FALSE	missing	missing	missing	missing	missing	missing	missing	missing	missing	missing	missing	missing	missing	missing	FALSE	missing	missing	missing	FALSE
YNL147W	LSM7	lsm7	0.5	FALSE	FALSE	missing	missing	0	0	missing	missing	1.67	0	FALSE	missing	missing	FALSE	missing	missing	missing	missing	missing	0.723457	missing	missing	FALSE	missing	missing	missing	FALSE	missing	FALSE	missing	missing	missing	FALSE
YCR077C	PAT1	pat1	0.83	FALSE	FALSE	missing	missing	0.33	0	missing	missing	1.33	0	FALSE	missing	missing	FALSE	missing	missing	missing	missing	missing	missing	missing	missing	missing	missing	missing	missing	missing	missing	FALSE	missing	missing	missing	FALSE
YNR052C	POP2	pop2	0	FALSE	FALSE	missing	missing	0	0	missing	missing	0	0	FALSE	missing	missing	FALSE	missing	missing	missing	missing	missing	0.102222	missing	missing	FALSE	missing	missing	missing	FALSE	missing	FALSE	missing	missing	missing	FALSE
YDR432W	NPL3	npl3	0.5	FALSE	missing	missing	missing	0.33	0	missing	missing	0.67	0	FALSE	missing	missing	FALSE	missing	missing	missing	missing	missing	missing	missing	missing	missing	missing	missing	missing	missing	missing	FALSE	missing	missing	missing	FALSE
YKL057C	NUP120	nup120	1.33	FALSE	FALSE	missing	missing	0	0	missing	missing	2.67	0	FALSE	missing	missing	FALSE	missing	missing	missing	missing	missing	7.25926	missing	missing	TRUE	missing	missing	missing	TRUE	missing	TRUE	missing	missing	missing	TRUE
YKR082W	NUP133	nup133	2	TRUE	FALSE	missing	missing	0	0	missing	missing	0.33	0	TRUE	missing	missing	TRUE	10.5714	missing	0.5125	missing	missing	14.9383	missing	TRUE	TRUE	missing	FALSE	missing	TRUE	TRUE	TRUE	missing	FALSE	missing	TRUE
YAR002W	NUP60	nup60	2	TRUE	FALSE	missing	missing	0.67	0	missing	missing	3	0	TRUE	missing	missing	TRUE	7.42857	missing	missing	missing	missing	6.80247	missing	TRUE	TRUE	missing	missing	missing	TRUE	TRUE	TRUE	missing	missing	missing	TRUE
YDL116W	NUP84	nup84	2.04	TRUE	FALSE	missing	missing	0	0	missing	missing	3	0	TRUE	missing	missing	TRUE	45.7143	missing	9.975	missing	missing	3.92593	missing	TRUE	TRUE	missing	TRUE	missing	TRUE	TRUE	TRUE	missing	TRUE	missing	TRUE
YHR013C	ARD1	ard1	1	FALSE	TRUE	missing	missing	0	0	missing	missing	1	0	TRUE	missing	missing	TRUE	missing	missing	missing	missing	missing	missing	missing	missing	missing	missing	missing	missing	missing	missing	TRUE	missing	missing	missing	TRUE
YGL003C	CDH1	cdh1	0.17	FALSE	FALSE	missing	missing	0	0	missing	missing	0	0	FALSE	missing	missing	FALSE	60	missing	missing	missing	missing	0.021605	missing	TRUE	FALSE	missing	missing	missing	TRUE	TRUE	FALSE	missing	missing	missing	TRUE
YNL298W	CLA4	cla4	1.17	FALSE	FALSE	missing	missing	0.33	0	missing	missing	0.67	0	FALSE	missing	missing	FALSE	missing	missing	missing	missing	missing	missing	missing	missing	missing	missing	missing	missing	missing	missing	FALSE	missing	missing	missing	FALSE
YPR119W	CLB2	clb2	0	FALSE	FALSE	missing	missing	0.33	0	missing	missing	1	0	FALSE	missing	missing	FALSE	3.42857	missing	missing	missing	missing	0.38642	missing	TRUE	FALSE	missing	missing	missing	TRUE	TRUE	FALSE	missing	missing	missing	TRUE
YPR120C	CLB5	clb5	1	FALSE	FALSE	missing	missing	0	0	missing	missing	4	0	FALSE	missing	missing	FALSE	6.28571	missing	3.15	missing	missing	2.20988	missing	TRUE	FALSE	missing	TRUE	missing	TRUE	TRUE	FALSE	missing	TRUE	missing	TRUE
YPL256C	CLN2	cln2	0.67	FALSE	FALSE	missing	missing	0	0	missing	missing	2	0	FALSE	missing	missing	FALSE	missing	missing	missing	missing	missing	missing	missing	missing	missing	missing	missing	missing	missing	missing	FALSE	missing	missing	missing	FALSE
YCR086W	CSM1	csm1	0.83	FALSE	FALSE	missing	missing	0	0	missing	missing	1.67	0	FALSE	missing	missing	FALSE	missing	missing	missing	missing	missing	missing	missing	missing	missing	missing	missing	missing	missing	missing	FALSE	missing	missing	missing	FALSE
YGR092W	DBF2	dbf2	0.83	FALSE	FALSE	missing	missing	0	0	missing	missing	1	0	FALSE	missing	missing	FALSE	missing	missing	missing	missing	missing	missing	missing	missing	missing	missing	missing	missing	missing	missing	FALSE	missing	missing	missing	FALSE
YKL101W	HSL1	hsl1	0.83	FALSE	FALSE	missing	missing	0	0	missing	missing	1	0	FALSE	missing	missing	FALSE	5.42857	missing	missing	missing	missing	missing	missing	TRUE	missing	missing	missing	missing	TRUE	TRUE	FALSE	missing	missing	missing	TRUE
YDR439W	LRS4	lrs4	1	FALSE	FALSE	missing	missing	0	0	missing	missing	2	0	FALSE	missing	missing	FALSE	3.42857	missing	missing	missing	missing	missing	missing	TRUE	missing	missing	missing	missing	TRUE	TRUE	FALSE	missing	missing	missing	TRUE
YAL024C	LTE1	lte1	1.33	FALSE	FALSE	missing	missing	0.33	0	missing	missing	2	0	FALSE	missing	missing	FALSE	missing	missing	missing	missing	missing	missing	missing	missing	missing	missing	missing	missing	missing	missing	FALSE	missing	missing	missing	FALSE
YDL040C	NAT1	nat1	0.83	FALSE	FALSE	missing	missing	0.33	0	missing	missing	2.33	0	FALSE	missing	missing	FALSE	missing	missing	missing	missing	missing	missing	missing	missing	missing	missing	missing	missing	missing	missing	FALSE	missing	missing	missing	FALSE
YOR156C	NFI1	nfi1	1.33	FALSE	FALSE	missing	missing	0	0	missing	missing	2.33	0	FALSE	missing	missing	FALSE	0.342857	1.88325	missing	1.17181	missing	missing	missing	FALSE	FALSE	FALSE	missing	missing	FALSE	FALSE	FALSE	FALSE	missing	missing	FALSE
YOR209C	NPT1	npt1	0.5	FALSE	FALSE	missing	missing	0	0	missing	missing	3	0	FALSE	missing	missing	FALSE	missing	missing	missing	missing	missing	missing	missing	missing	missing	missing	missing	missing	missing	missing	FALSE	missing	missing	missing	FALSE
YBL051C	PIN4	pin4	1	FALSE	FALSE	missing	missing	0	0	missing	missing	1.67	0	FALSE	missing	missing	FALSE	4.57143	missing	missing	missing	missing	missing	missing	TRUE	missing	missing	missing	missing	TRUE	TRUE	FALSE	missing	missing	missing	TRUE
YER104W	RTT105	rtt105	1.67	TRUE	missing	missing	missing	0.67	0	missing	missing	3.33	0	TRUE	missing	missing	TRUE	47.5714	missing	missing	missing	52.381	2.17284	missing	TRUE	FALSE	missing	missing	TRUE	TRUE	TRUE	TRUE	missing	missing	TRUE	TRUE
YLR079W	SIC1	sic1	2.43	TRUE	FALSE	missing	missing	1.33	0	missing	missing	4	0	TRUE	missing	missing	TRUE	287.143	missing	missing	missing	61.9048	11.0988	missing	TRUE	TRUE	missing	missing	TRUE	TRUE	TRUE	TRUE	missing	missing	TRUE	TRUE
YML086C	ALO1	alo1	0.83	FALSE	FALSE	missing	missing	0	0	missing	missing	2	0	FALSE	missing	missing	FALSE	134.286	missing	missing	missing	missing	missing	missing	TRUE	missing	missing	missing	missing	TRUE	TRUE	FALSE	missing	missing	missing	TRUE
YMR038C	CCS1	ccs1	2	TRUE	missing	missing	missing	missing	missing	missing	missing	missing	missing	TRUE	missing	missing	TRUE	1.42857	missing	missing	missing	missing	missing	missing	FALSE	missing	missing	missing	missing	FALSE	FALSE	TRUE	missing	missing	missing	TRUE
YHR206W	SKN7	skn7	1.83	TRUE	FALSE	missing	missing	0.33	0	missing	missing	2	0	TRUE	missing	missing	TRUE	8.31429	missing	6.25	missing	missing	1.87654	missing	TRUE	FALSE	missing	TRUE	missing	TRUE	TRUE	TRUE	missing	TRUE	missing	TRUE
YJR104C	SOD1	sod1	0.67	FALSE	FALSE	missing	missing	0	0	missing	missing	1.67	0	FALSE	missing	missing	FALSE	2.51429	missing	missing	missing	missing	missing	missing	FALSE	missing	missing	missing	missing	FALSE	FALSE	FALSE	missing	missing	missing	FALSE
YML028W	TSA1	tsa1	3.67	TRUE	TRUE	missing	missing	0.33	0	missing	missing	4	0	TRUE	missing	missing	TRUE	20.9571	65.9898	16.85	2.98678	41.6667	14.321	missing	TRUE	TRUE	FALSE	TRUE	TRUE	TRUE	TRUE	TRUE	FALSE	TRUE	TRUE	TRUE
YML007W	YAP1	yap1	1.17	FALSE	FALSE	missing	missing	0	0	missing	missing	3	0	FALSE	missing	missing	FALSE	6.28571	missing	missing	missing	missing	missing	missing	TRUE	missing	missing	missing	missing	TRUE	TRUE	FALSE	missing	missing	missing	TRUE
YHR200W	RPN10	rpn10	0.5	FALSE	FALSE	missing	missing	0	0	missing	missing	1.67	0	FALSE	missing	missing	FALSE	25.7143	missing	missing	missing	missing	missing	missing	TRUE	missing	missing	missing	missing	TRUE	TRUE	FALSE	missing	missing	missing	TRUE
YDL020C	RPN4	rpn4	0.5	FALSE	FALSE	missing	missing	0.33	0	missing	missing	1.67	0	FALSE	missing	missing	FALSE	missing	missing	missing	missing	missing	missing	missing	missing	missing	missing	missing	missing	missing	missing	FALSE	missing	missing	missing	FALSE
YGL168W	HUR1	hur1	0.83	FALSE	FALSE	missing	missing	0	0	missing	missing	1	0	FALSE	missing	missing	FALSE	missing	missing	missing	missing	missing	0.461728	missing	missing	FALSE	missing	missing	missing	FALSE	missing	FALSE	missing	missing	missing	FALSE
YER019W	ISC1	isc1	1.17	FALSE	FALSE	missing	missing	0	0	missing	missing	2	0	FALSE	missing	missing	FALSE	missing	missing	missing	missing	missing	missing	missing	missing	missing	missing	missing	missing	missing	missing	FALSE	missing	missing	missing	FALSE
YDR335W	MSN5	msn5	0.83	FALSE	FALSE	missing	missing	0.33	0	missing	missing	1.67	0	FALSE	missing	missing	FALSE	missing	missing	missing	missing	missing	missing	missing	missing	missing	missing	missing	missing	missing	missing	FALSE	missing	missing	missing	FALSE
YOR014W	RTS1	rts1	0.33	FALSE	FALSE	missing	missing	0.67	0	missing	missing	1.67	0	FALSE	missing	missing	FALSE	missing	missing	missing	missing	missing	missing	missing	missing	missing	missing	missing	missing	missing	missing	FALSE	missing	missing	missing	FALSE
YOR073W	SGO1	sgo1	0.83	FALSE	FALSE	missing	missing	0.33	0	missing	missing	1	0	FALSE	missing	missing	FALSE	missing	missing	missing	missing	missing	missing	missing	missing	missing	missing	missing	missing	missing	missing	FALSE	missing	missing	missing	FALSE
YBR082C	UBC4	ubc4	1	FALSE	FALSE	missing	missing	0.33	0	missing	missing	2	0	FALSE	missing	missing	FALSE	missing	missing	missing	missing	missing	missing	missing	missing	missing	missing	missing	missing	missing	missing	FALSE	missing	missing	missing	FALSE
YBR173C	UMP1	ump1	1.5	TRUE	missing	missing	missing	0	0	missing	missing	1.67	0	TRUE	missing	missing	TRUE	missing	missing	missing	missing	missing	3.5679	missing	missing	TRUE	missing	missing	missing	TRUE	missing	TRUE	missing	missing	missing	TRUE
YER111C	SWI4	swi4	0.5	FALSE	FALSE	missing	missing	0	0	missing	missing	0.67	0	FALSE	missing	missing	FALSE	missing	missing	missing	missing	missing	missing	missing	missing	missing	missing	missing	missing	missing	missing	FALSE	missing	missing	missing	FALSE
YLR182W	SWI6	swi6	1	FALSE	FALSE	missing	missing	0.33	0	missing	missing	1	0	FALSE	missing	missing	FALSE	missing	missing	missing	missing	missing	missing	missing	missing	missing	missing	missing	missing	missing	missing	FALSE	missing	missing	missing	FALSE
YKL139W	CTK1	ctk1	1.17	FALSE	FALSE	missing	missing	0	0	missing	missing	2	0	FALSE	missing	missing	FALSE	missing	missing	missing	missing	missing	missing	missing	missing	missing	missing	missing	missing	missing	missing	FALSE	missing	missing	missing	FALSE
YJL006C	CTK2	ctk2	1.75	TRUE	missing	missing	missing	0	0	missing	missing	0.33	0	TRUE	missing	missing	TRUE	missing	missing	missing	missing	missing	0.649383	missing	missing	FALSE	missing	missing	missing	FALSE	missing	TRUE	missing	missing	missing	TRUE
YML112W	CTK3	ctk3	0.83	FALSE	FALSE	missing	missing	0	0	missing	missing	0.67	0	FALSE	missing	missing	FALSE	missing	missing	missing	missing	missing	missing	missing	missing	missing	missing	missing	missing	missing	missing	FALSE	missing	missing	missing	FALSE
YDR359C	EAF1	eaf1	0.33	FALSE	FALSE	missing	missing	0.67	0	missing	missing	1	0	FALSE	missing	missing	FALSE	missing	missing	missing	missing	missing	missing	missing	missing	missing	missing	missing	missing	missing	missing	FALSE	missing	missing	missing	FALSE
YDL056W	MBP1	mbp1	1	FALSE	FALSE	missing	missing	0.33	0	missing	missing	2	0	FALSE	missing	missing	FALSE	missing	missing	missing	missing	missing	missing	missing	missing	missing	missing	missing	missing	missing	missing	FALSE	missing	missing	missing	FALSE
YNL153C	GIM3	gim3	0.83	FALSE	FALSE	missing	missing	0.67	0	missing	missing	1.33	0	FALSE	missing	missing	FALSE	missing	missing	missing	missing	missing	missing	missing	missing	missing	missing	missing	missing	missing	missing	FALSE	missing	missing	missing	FALSE
YEL003W	GIM4	gim4	1	FALSE	FALSE	missing	missing	0	0	missing	missing	1.67	0	FALSE	missing	missing	FALSE	missing	missing	missing	missing	missing	missing	missing	missing	missing	missing	missing	missing	missing	missing	FALSE	missing	missing	missing	FALSE
YML094W	GIM5	gim5	0.5	FALSE	FALSE	missing	missing	0	0	missing	missing	1.67	0	FALSE	missing	missing	FALSE	missing	missing	missing	missing	missing	missing	missing	missing	missing	missing	missing	missing	missing	missing	FALSE	missing	missing	missing	FALSE
YGR078C	PAC10	pac10	0.67	FALSE	FALSE	missing	missing	0.33	0	missing	missing	1	0	FALSE	missing	missing	FALSE	missing	missing	missing	missing	missing	missing	missing	missing	missing	missing	missing	missing	missing	missing	FALSE	missing	missing	missing	FALSE
YLR200W	YKE2	yke2	0.67	FALSE	FALSE	missing	missing	0.33	0	missing	missing	1	0	FALSE	missing	missing	FALSE	missing	missing	missing	missing	missing	missing	missing	missing	missing	missing	missing	missing	missing	missing	FALSE	missing	missing	missing	FALSE
YJL179W	PFD1	pfd1	0.67	FALSE	missing	missing	missing	1	0	missing	missing	1.33	0	FALSE	missing	missing	FALSE	missing	missing	0.41	missing	missing	2.40741	missing	missing	FALSE	missing	FALSE	missing	FALSE	missing	FALSE	missing	FALSE	missing	FALSE
YBR175W	SWD3	swd3	0.83	FALSE	FALSE	missing	missing	0.33	0	missing	missing	1.67	0	FALSE	missing	missing	FALSE	missing	missing	missing	missing	missing	missing	missing	missing	missing	missing	missing	missing	missing	missing	FALSE	missing	missing	missing	FALSE
YAR003W	SWD1	swd1	0.5	FALSE	FALSE	missing	missing	0.33	0	missing	missing	2	0	FALSE	missing	missing	FALSE	missing	missing	missing	missing	missing	missing	missing	missing	missing	missing	missing	missing	missing	missing	FALSE	missing	missing	missing	FALSE
YDR469W	SDC1	sdc1	0.33	FALSE	FALSE	missing	missing	0	0	missing	missing	2	0	FALSE	missing	missing	FALSE	missing	missing	missing	missing	missing	missing	missing	missing	missing	missing	missing	missing	missing	missing	FALSE	missing	missing	missing	FALSE
YLR015W	BRE2	bre2	0.67	FALSE	FALSE	missing	missing	0	0	missing	missing	2	0	FALSE	missing	missing	FALSE	missing	missing	missing	missing	missing	missing	missing	missing	missing	missing	missing	missing	missing	missing	FALSE	missing	missing	missing	FALSE
YNL330C	RPD3	rpd3	0.17	FALSE	FALSE	missing	missing	0	0	missing	missing	1	0	FALSE	missing	missing	FALSE	missing	missing	missing	missing	missing	0.4	missing	missing	FALSE	missing	missing	missing	FALSE	missing	FALSE	missing	missing	missing	FALSE
YOL004W	SIN3	sin3	0.33	FALSE	missing	missing	missing	0	0	missing	missing	1	0	FALSE	missing	missing	FALSE	missing	missing	missing	missing	missing	missing	missing	missing	missing	missing	missing	missing	missing	missing	FALSE	missing	missing	missing	FALSE
YIL084C	SDS3	sds3	0.67	FALSE	FALSE	missing	missing	0	0	missing	missing	0.33	0	FALSE	missing	missing	FALSE	missing	missing	missing	missing	missing	missing	missing	missing	missing	missing	missing	missing	missing	missing	FALSE	missing	missing	missing	FALSE
YMR263W	SAP30	sap30	0.5	FALSE	FALSE	missing	missing	0	0	missing	missing	1	0	FALSE	missing	missing	FALSE	missing	missing	missing	missing	missing	missing	missing	missing	missing	missing	missing	missing	missing	missing	FALSE	missing	missing	missing	FALSE
YNL097C	PHO23	pho23	0.83	FALSE	FALSE	missing	missing	0	0	missing	missing	0.33	0	FALSE	missing	missing	FALSE	missing	missing	missing	missing	missing	missing	missing	missing	missing	missing	missing	missing	missing	missing	FALSE	missing	missing	missing	FALSE
YBR095C	RXT2	rxt2	1.17	FALSE	missing	missing	missing	0.33	0	missing	missing	0.67	0	FALSE	missing	missing	FALSE	missing	missing	missing	missing	missing	missing	missing	missing	missing	missing	missing	missing	missing	missing	FALSE	missing	missing	missing	FALSE
YAL013W	DEP1	dep1	0.17	FALSE	FALSE	missing	missing	0	0	missing	missing	1.33	0	FALSE	missing	missing	FALSE	missing	missing	missing	missing	missing	0.517284	missing	missing	FALSE	missing	missing	missing	FALSE	missing	FALSE	missing	missing	missing	FALSE
YML041C	VPS71	vps71	0.94	FALSE	FALSE	missing	missing	0	0	missing	missing	2.67	0	FALSE	missing	missing	FALSE	missing	missing	missing	missing	missing	missing	missing	missing	missing	missing	missing	missing	missing	missing	FALSE	missing	missing	missing	FALSE
YDR485C	VPS72	vps72	1.09	FALSE	FALSE	missing	missing	0	0	missing	missing	2.67	0	FALSE	missing	missing	FALSE	missing	missing	missing	missing	missing	missing	missing	missing	missing	missing	missing	missing	missing	missing	FALSE	missing	missing	missing	FALSE
YDR334W	SWR1	swr1	1.26	FALSE	FALSE	missing	missing	0.33	0	missing	missing	3	0	FALSE	missing	missing	FALSE	2.14286	missing	missing	0.352423	missing	1.62963	missing	FALSE	FALSE	FALSE	missing	missing	FALSE	FALSE	FALSE	FALSE	missing	missing	FALSE
YAL011W	SWC3	swc3	1.03	FALSE	FALSE	missing	missing	0	0	missing	missing	2.67	0	FALSE	missing	missing	FALSE	missing	missing	missing	missing	missing	missing	missing	missing	missing	missing	missing	missing	missing	missing	FALSE	missing	missing	missing	FALSE
YBR231C	SWC5	swc5	1	FALSE	missing	missing	missing	0	0	missing	missing	2.33	0	FALSE	missing	missing	FALSE	missing	missing	missing	missing	missing	missing	missing	missing	missing	missing	missing	missing	missing	missing	FALSE	missing	missing	missing	FALSE
YLR085C	ARP6	arp6	1.12	FALSE	FALSE	missing	missing	0	0	missing	missing	3	0	FALSE	missing	missing	FALSE	missing	missing	missing	missing	missing	missing	missing	missing	missing	missing	missing	missing	missing	missing	FALSE	missing	missing	missing	FALSE
YNL107W	YAF9	yaf9	0.78	FALSE	missing	missing	missing	0	0	missing	missing	1.67	0	FALSE	missing	missing	FALSE	missing	missing	missing	missing	missing	missing	missing	missing	missing	missing	missing	missing	missing	missing	FALSE	missing	missing	missing	FALSE
YOL012C	HTZ1	htz1	1.13	FALSE	FALSE	missing	missing	0	0	missing	missing	3	0	FALSE	missing	missing	FALSE	missing	missing	missing	0.30837	missing	missing	missing	missing	missing	FALSE	missing	missing	FALSE	missing	FALSE	FALSE	missing	missing	FALSE
YOL072W	THP1	thp1	0.5	FALSE	FALSE	missing	missing	0	0	missing	missing	0.33	0	FALSE	missing	missing	FALSE	missing	missing	missing	missing	missing	2.65432	missing	missing	FALSE	missing	missing	missing	FALSE	missing	FALSE	missing	missing	missing	FALSE
YDR159W	SAC3	sac3	1.5	TRUE	FALSE	missing	missing	0	0	missing	missing	4	0	TRUE	missing	missing	TRUE	missing	missing	missing	missing	missing	1.11235	missing	missing	FALSE	missing	missing	missing	FALSE	missing	TRUE	missing	missing	missing	TRUE
YDR363W-A	SEM1	sem1	1.63	TRUE	FALSE	missing	missing	0	0	missing	missing	3	0	TRUE	missing	missing	TRUE	missing	missing	missing	missing	missing	6.04938	missing	missing	TRUE	missing	missing	missing	TRUE	missing	TRUE	missing	missing	missing	TRUE
YKL213C	DOA1	doa1	0.33	FALSE	FALSE	missing	missing	0	0	missing	missing	1	0	FALSE	missing	missing	FALSE	missing	missing	missing	missing	missing	missing	missing	missing	missing	missing	missing	missing	missing	missing	FALSE	missing	missing	missing	FALSE
YFR010W	UBP6	ubp6	1.17	FALSE	FALSE	missing	missing	0	0	missing	missing	2	0	FALSE	missing	missing	FALSE	missing	missing	missing	missing	missing	missing	missing	missing	missing	missing	missing	missing	missing	missing	FALSE	missing	missing	missing	FALSE
YBL008W	HIR1	hir1	1.17	FALSE	FALSE	missing	missing	0	0	missing	missing	2	0	FALSE	missing	missing	FALSE	2.8	missing	missing	missing	missing	missing	missing	FALSE	missing	missing	missing	missing	FALSE	FALSE	FALSE	missing	missing	missing	FALSE
YOR038C	HIR2	hir2	0.83	FALSE	FALSE	missing	missing	0	0	missing	missing	3	0	FALSE	missing	missing	FALSE	missing	missing	missing	missing	missing	missing	missing	missing	missing	missing	missing	missing	missing	missing	FALSE	missing	missing	missing	FALSE
YBR215W	HPC2	hpc2	0.83	FALSE	FALSE	missing	missing	0.33	0	missing	missing	2.67	0	FALSE	missing	missing	FALSE	missing	missing	missing	missing	missing	missing	missing	missing	missing	missing	missing	missing	missing	missing	FALSE	missing	missing	missing	FALSE
YJR140C	HIR3	hir3	0.83	FALSE	FALSE	missing	missing	0	0	missing	missing	3	0	FALSE	missing	missing	FALSE	missing	missing	missing	missing	missing	missing	missing	missing	missing	missing	missing	missing	missing	missing	FALSE	missing	missing	missing	FALSE
YPR023C	EAF3	eaf3	1	FALSE	FALSE	missing	missing	0.33	0	missing	missing	2.67	0	FALSE	missing	missing	FALSE	missing	missing	missing	missing	missing	missing	missing	missing	missing	missing	missing	missing	missing	missing	FALSE	missing	missing	missing	FALSE
YMR075W	RCO1	rco1	1	FALSE	FALSE	missing	missing	0	0	missing	missing	3	0	FALSE	missing	missing	FALSE	missing	missing	missing	missing	missing	missing	missing	missing	missing	missing	missing	missing	missing	missing	FALSE	missing	missing	missing	FALSE
YGR270W	YTA7	yta7	1.58	TRUE	FALSE	missing	missing	0	0	missing	missing	3	0	TRUE	missing	missing	TRUE	missing	missing	missing	missing	missing	8.97531	missing	missing	TRUE	missing	missing	missing	TRUE	missing	TRUE	missing	missing	missing	TRUE
YJR082C	EAF6	eaf6	0.83	FALSE	FALSE	missing	missing	0	0	missing	missing	3	0	FALSE	missing	missing	FALSE	missing	missing	missing	missing	missing	missing	missing	missing	missing	missing	missing	missing	missing	missing	FALSE	missing	missing	missing	FALSE
YBR245C	ISW1	isw1	1	FALSE	FALSE	missing	missing	0.67	0	missing	missing	3	0	FALSE	missing	missing	FALSE	missing	missing	missing	missing	missing	missing	missing	missing	missing	missing	missing	missing	missing	missing	FALSE	missing	missing	missing	FALSE
YNL136W	EAF7	eaf7	0.33	FALSE	FALSE	missing	missing	0	0	missing	missing	2	0	FALSE	missing	missing	FALSE	missing	missing	missing	missing	missing	1.22593	missing	missing	FALSE	missing	missing	missing	FALSE	missing	FALSE	missing	missing	missing	FALSE
YEL018W	EAF5	eaf5	0.83	FALSE	missing	missing	missing	0	0	missing	missing	2	0	FALSE	missing	missing	FALSE	missing	missing	missing	missing	missing	missing	missing	missing	missing	missing	missing	missing	missing	missing	FALSE	missing	missing	missing	FALSE
YPL129W	TAF14	taf14	0	FALSE	missing	missing	missing	0	0	missing	missing	missing	missing	FALSE	missing	missing	FALSE	missing	1.02538	missing	missing	missing	missing	missing	missing	FALSE	missing	missing	missing	FALSE	missing	FALSE	missing	missing	missing	FALSE
YER092W	IES5	ies5	0.83	FALSE	FALSE	missing	missing	0	0	missing	missing	2.67	0	FALSE	missing	missing	FALSE	missing	missing	missing	missing	missing	missing	missing	missing	missing	missing	missing	missing	missing	missing	FALSE	missing	missing	missing	FALSE
YFL013C	IES1	ies1	1	FALSE	FALSE	missing	missing	0.33	0	missing	missing	3	0	FALSE	missing	missing	FALSE	missing	missing	missing	missing	missing	missing	missing	missing	missing	missing	missing	missing	missing	missing	FALSE	missing	missing	missing	FALSE
YDL002C	NHP10	nhp10	0.67	FALSE	FALSE	missing	missing	0.33	0	missing	missing	3	0	FALSE	missing	missing	FALSE	missing	1.52792	missing	0.612335	missing	missing	missing	missing	FALSE	FALSE	missing	missing	FALSE	missing	FALSE	FALSE	missing	missing	FALSE
YNL215W	IES2	ies2	0.67	FALSE	FALSE	missing	missing	0.33	0	missing	missing	3	0	FALSE	missing	missing	FALSE	missing	missing	missing	missing	missing	missing	missing	missing	missing	missing	missing	missing	missing	missing	FALSE	missing	missing	missing	FALSE
YHR056C	RSC30	rsc30	0.31	FALSE	missing	missing	missing	0.67	0	missing	missing	0.67	0	FALSE	missing	missing	FALSE	missing	missing	missing	missing	missing	3.02469	missing	missing	TRUE	missing	missing	missing	TRUE	missing	TRUE	missing	missing	missing	TRUE
YGR275W	RTT102	rtt102	0.5	FALSE	FALSE	missing	missing	0.33	0	missing	missing	3	0	FALSE	missing	missing	FALSE	missing	missing	missing	missing	1.19048	missing	missing	missing	missing	missing	missing	FALSE	FALSE	missing	FALSE	missing	missing	FALSE	FALSE
YGR188C	BUB1	bub1	1.17	FALSE	FALSE	missing	missing	0	0	missing	missing	3	0	FALSE	missing	missing	FALSE	1.34286	missing	missing	missing	missing	missing	missing	FALSE	missing	missing	missing	missing	FALSE	FALSE	FALSE	missing	missing	missing	FALSE
YOR026W	BUB3	bub3	0.67	FALSE	FALSE	missing	missing	0	0	missing	missing	0.33	0	FALSE	missing	missing	FALSE	1.11429	missing	missing	missing	missing	missing	missing	FALSE	missing	missing	missing	missing	FALSE	FALSE	FALSE	missing	missing	missing	FALSE
YGL086W	MAD1	mad1	1	FALSE	FALSE	missing	missing	0.33	0	missing	missing	3	0	FALSE	missing	missing	FALSE	missing	missing	missing	missing	missing	missing	missing	missing	missing	missing	missing	missing	missing	missing	FALSE	missing	missing	missing	FALSE
YJL030W	MAD2	mad2	1.11	FALSE	FALSE	missing	missing	0	0	missing	missing	3	0	FALSE	missing	missing	FALSE	1.6	missing	missing	missing	missing	1.23333	missing	FALSE	FALSE	missing	missing	missing	FALSE	FALSE	FALSE	missing	missing	missing	FALSE
YJL013C	MAD3	mad3	1	FALSE	FALSE	missing	missing	0	0	missing	missing	3	0	FALSE	missing	missing	FALSE	0.685714	missing	missing	missing	missing	missing	missing	FALSE	missing	missing	missing	missing	FALSE	FALSE	FALSE	missing	missing	missing	FALSE
YMR055C	BUB2	bub2	0.67	FALSE	FALSE	missing	missing	0	0	missing	missing	2	0	FALSE	missing	missing	FALSE	0.971429	missing	missing	missing	missing	missing	missing	FALSE	missing	missing	missing	missing	FALSE	FALSE	FALSE	missing	missing	missing	FALSE
YJR053W	BFA1	bfa1	0.83	FALSE	FALSE	missing	missing	0	0	missing	missing	2	0	FALSE	missing	missing	FALSE	missing	missing	missing	missing	missing	missing	missing	missing	missing	missing	missing	missing	missing	missing	FALSE	missing	missing	missing	FALSE
YBR158W	AMN1	amn1	0.83	FALSE	FALSE	missing	missing	0	0	missing	missing	2.67	0	FALSE	missing	missing	FALSE	missing	missing	missing	missing	missing	missing	missing	missing	missing	missing	missing	missing	missing	missing	FALSE	missing	missing	missing	FALSE
YHR158C	KEL1	kel1	0.67	FALSE	FALSE	missing	missing	0	0	missing	missing	2.33	0	FALSE	missing	missing	FALSE	missing	missing	missing	missing	missing	missing	missing	missing	missing	missing	missing	missing	missing	missing	FALSE	missing	missing	missing	FALSE
YGR238C	KEL2	kel2	0.83	FALSE	FALSE	missing	missing	0	0	missing	missing	2.33	0	FALSE	missing	missing	FALSE	missing	missing	missing	missing	missing	missing	missing	missing	missing	missing	missing	missing	missing	missing	FALSE	missing	missing	missing	FALSE
YPR111W	DBF20	dbf20	0.83	FALSE	FALSE	missing	missing	0	0	missing	missing	2.67	0	FALSE	missing	missing	FALSE	missing	missing	missing	missing	missing	missing	missing	missing	missing	missing	missing	missing	missing	missing	FALSE	missing	missing	missing	FALSE
YOR195W	SLK19	slk19	1.17	FALSE	FALSE	missing	missing	0	0	missing	missing	2	0	FALSE	missing	missing	FALSE	missing	missing	missing	missing	missing	missing	missing	missing	missing	missing	missing	missing	missing	missing	FALSE	missing	missing	missing	FALSE
YHR152W	SPO12	spo12	0.67	FALSE	FALSE	missing	missing	0.33	0	missing	missing	2.67	0	FALSE	missing	missing	FALSE	missing	missing	missing	missing	missing	missing	missing	missing	missing	missing	missing	missing	missing	missing	FALSE	missing	missing	missing	FALSE
YMR234W	RNH1	rnh1	0.83	FALSE	FALSE	missing	missing	0	0	missing	missing	3	0	FALSE	missing	missing	FALSE	4.85714	missing	missing	missing	missing	missing	missing	TRUE	missing	missing	missing	missing	TRUE	TRUE	FALSE	missing	missing	missing	TRUE
YDR110W	FOB1	fob1	0.67	FALSE	FALSE	missing	missing	0	0	missing	missing	3	0	FALSE	missing	missing	FALSE	missing	missing	missing	missing	missing	missing	missing	missing	missing	missing	missing	missing	missing	missing	FALSE	missing	missing	missing	FALSE
YDR174W	HMO1	hmo1	0.67	FALSE	FALSE	missing	missing	0	0	missing	missing	2.33	0	FALSE	missing	missing	FALSE	missing	missing	missing	missing	missing	missing	missing	missing	missing	missing	missing	missing	missing	missing	FALSE	missing	missing	missing	FALSE
YGR252W	GCN5	gcn5	0.83	FALSE	FALSE	missing	missing	0.33	0	missing	missing	2	0	FALSE	missing	missing	FALSE	missing	missing	missing	missing	missing	missing	missing	missing	missing	missing	missing	missing	missing	missing	FALSE	missing	missing	missing	FALSE
YKL017C	HCS1	hcs1	0.83	FALSE	FALSE	missing	missing	0	0	missing	missing	3	0	FALSE	missing	missing	FALSE	missing	6.19289	missing	0.270044	missing	missing	missing	missing	TRUE	FALSE	missing	missing	TRUE	missing	TRUE	FALSE	missing	missing	TRUE
YGL005C	COG7	cog7	1.17	FALSE	FALSE	missing	missing	0	0	missing	missing	3	0	FALSE	missing	missing	FALSE	missing	missing	missing	missing	missing	missing	missing	missing	missing	missing	missing	missing	missing	missing	FALSE	missing	missing	missing	FALSE
YML071C	COG8	cog8	1	FALSE	FALSE	missing	missing	0	0	missing	missing	3	0	FALSE	missing	missing	FALSE	missing	missing	missing	missing	missing	missing	missing	missing	missing	missing	missing	missing	missing	missing	FALSE	missing	missing	missing	FALSE
YOR083W	WHI5	whi5	0.67	FALSE	FALSE	missing	missing	missing	missing	missing	missing	2.33	0	FALSE	missing	missing	FALSE	missing	missing	missing	missing	missing	missing	missing	missing	missing	missing	missing	missing	missing	missing	FALSE	missing	missing	missing	FALSE
YDR388W	RVS167	rvs167	0	FALSE	FALSE	missing	missing	0	0	missing	missing	0.33	0	FALSE	missing	missing	FALSE	missing	missing	missing	missing	missing	missing	missing	missing	missing	missing	missing	missing	missing	missing	FALSE	missing	missing	missing	FALSE
YBL007C	SLA1	sla1	0.33	FALSE	FALSE	missing	missing	0.33	0	missing	missing	1	0	FALSE	missing	missing	FALSE	missing	missing	missing	missing	missing	missing	missing	missing	missing	missing	missing	missing	missing	missing	FALSE	missing	missing	missing	FALSE
YHR030C	SLT2	slt2	0.67	FALSE	FALSE	missing	missing	0	0	missing	missing	1	0	FALSE	missing	missing	FALSE	missing	missing	missing	missing	missing	missing	missing	missing	missing	missing	missing	missing	missing	missing	FALSE	missing	missing	missing	FALSE
YJL095W	BCK1	bck1	0.83	FALSE	FALSE	missing	missing	0.33	0	missing	missing	2.33	0	FALSE	missing	missing	FALSE	missing	missing	missing	missing	missing	missing	missing	missing	missing	missing	missing	missing	missing	missing	FALSE	missing	missing	missing	FALSE
YGR229C	SMI1	smi1	0.67	FALSE	FALSE	missing	missing	0	0	missing	missing	1	0	FALSE	missing	missing	FALSE	missing	missing	missing	missing	missing	missing	missing	missing	missing	missing	missing	missing	missing	missing	FALSE	missing	missing	missing	FALSE
YNL322C	KRE1	kre1	0.67	FALSE	FALSE	missing	missing	0.33	0	missing	missing	2.67	0	FALSE	missing	missing	FALSE	missing	missing	missing	missing	missing	missing	missing	missing	missing	missing	missing	missing	missing	missing	FALSE	missing	missing	missing	FALSE
YDR448W	ADA2	ada2	0.33	FALSE	FALSE	missing	missing	0.33	0	missing	missing	missing	missing	FALSE	missing	missing	FALSE	missing	missing	missing	missing	missing	missing	missing	missing	missing	missing	missing	missing	missing	missing	FALSE	missing	missing	missing	FALSE
YDR176W	NGG1	ngg1	1	FALSE	FALSE	missing	missing	missing	missing	missing	missing	0	0	FALSE	missing	missing	FALSE	missing	missing	missing	missing	missing	missing	missing	missing	missing	missing	missing	missing	missing	missing	FALSE	missing	missing	missing	FALSE
YMR312W	ELP6	elp6	0.67	FALSE	FALSE	missing	missing	0	0	missing	missing	1	0	FALSE	missing	missing	FALSE	missing	missing	missing	missing	missing	missing	missing	missing	missing	missing	missing	missing	missing	missing	FALSE	missing	missing	missing	FALSE
YPL101W	ELP4	elp4	0.67	FALSE	FALSE	missing	missing	0	0	missing	missing	1.67	0	FALSE	missing	missing	FALSE	missing	missing	missing	missing	missing	missing	missing	missing	missing	missing	missing	missing	missing	missing	FALSE	missing	missing	missing	FALSE
YGR200C	ELP2	elp2	1	FALSE	FALSE	missing	missing	0	0	missing	missing	2	0	FALSE	missing	missing	FALSE	missing	missing	missing	missing	missing	missing	missing	missing	missing	missing	missing	missing	missing	missing	FALSE	missing	missing	missing	FALSE
YLR384C	IKI3	iki3	0.5	FALSE	FALSE	missing	missing	0	0	missing	missing	1	0	FALSE	missing	missing	FALSE	missing	missing	missing	missing	missing	missing	missing	missing	missing	missing	missing	missing	missing	missing	FALSE	missing	missing	missing	FALSE
YPL086C	ELP3	elp3	0.83	FALSE	FALSE	missing	missing	0	0	missing	missing	missing	missing	FALSE	missing	missing	FALSE	missing	missing	missing	missing	missing	missing	missing	missing	missing	missing	missing	missing	missing	missing	FALSE	missing	missing	missing	FALSE
YNL199C	GCR2	gcr2	0.83	FALSE	FALSE	missing	missing	0	0	missing	missing	2.33	0	FALSE	missing	missing	FALSE	missing	missing	missing	missing	missing	missing	missing	missing	missing	missing	missing	missing	missing	missing	FALSE	missing	missing	missing	FALSE
YMR179W	SPT21	spt21	1	FALSE	FALSE	missing	missing	0.33	0	missing	missing	3.33	0	FALSE	missing	missing	FALSE	154.286	missing	missing	missing	13.0952	missing	missing	TRUE	missing	missing	missing	TRUE	TRUE	TRUE	FALSE	missing	missing	TRUE	TRUE
YFR036W	CDC26	cdc26	1.17	FALSE	FALSE	missing	missing	0	0	missing	missing	3.33	0	FALSE	missing	missing	FALSE	missing	missing	missing	missing	missing	missing	missing	missing	missing	missing	missing	missing	missing	missing	FALSE	missing	missing	missing	FALSE
YER016W	BIM1	bim1	0.67	FALSE	FALSE	missing	missing	0	0	missing	missing	1.67	0	FALSE	missing	missing	FALSE	missing	missing	missing	missing	missing	missing	missing	missing	missing	missing	missing	missing	missing	missing	FALSE	missing	missing	missing	FALSE
YPR141C	KAR3	kar3	0.83	FALSE	FALSE	missing	missing	0	0	missing	missing	1.33	0	FALSE	missing	missing	FALSE	missing	missing	missing	missing	missing	missing	missing	missing	missing	missing	missing	missing	missing	missing	FALSE	missing	missing	missing	FALSE
YMR198W	CIK1	cik1	0.83	FALSE	FALSE	missing	missing	missing	missing	missing	missing	0.67	0	FALSE	missing	missing	FALSE	missing	missing	missing	missing	missing	missing	missing	missing	missing	missing	missing	missing	missing	missing	FALSE	missing	missing	missing	FALSE
YBL058W	SHP1	shp1	0.67	FALSE	FALSE	missing	missing	0	0	missing	missing	missing	missing	FALSE	missing	missing	FALSE	missing	missing	missing	missing	missing	missing	missing	missing	missing	missing	missing	missing	missing	missing	FALSE	missing	missing	missing	FALSE
YHR129C	ARP1	arp1	0.83	FALSE	FALSE	missing	missing	0	0	missing	missing	1.67	0	FALSE	missing	missing	FALSE	missing	missing	missing	missing	missing	missing	missing	missing	missing	missing	missing	missing	missing	missing	FALSE	missing	missing	missing	FALSE
YDR150W	NUM1	num1	0.67	FALSE	FALSE	missing	missing	0	0	missing	missing	2.67	0	FALSE	missing	missing	FALSE	missing	missing	missing	missing	missing	missing	missing	missing	missing	missing	missing	missing	missing	missing	FALSE	missing	missing	missing	FALSE
YMR294W	JNM1	jnm1	0.83	FALSE	FALSE	missing	missing	0	0	missing	missing	2.33	0	FALSE	missing	missing	FALSE	missing	missing	missing	missing	missing	missing	missing	missing	missing	missing	missing	missing	missing	missing	FALSE	missing	missing	missing	FALSE
YNL297C	MON2	mon2	1.33	FALSE	FALSE	missing	missing	0	0	missing	missing	1.67	0	FALSE	missing	missing	FALSE	missing	missing	missing	missing	missing	missing	missing	missing	missing	missing	missing	missing	missing	missing	FALSE	missing	missing	missing	FALSE
YER164W	CHD1	chd1	1	FALSE	FALSE	missing	missing	0.33	0	missing	missing	3.67	0	FALSE	missing	missing	FALSE	missing	missing	0.975	missing	missing	0.962963	missing	missing	FALSE	missing	FALSE	missing	FALSE	missing	FALSE	missing	FALSE	missing	FALSE
YGL216W	KIP3	kip3	0.83	FALSE	FALSE	missing	missing	0	0	missing	missing	2	0	FALSE	missing	missing	FALSE	missing	missing	missing	missing	missing	missing	missing	missing	missing	missing	missing	missing	missing	missing	FALSE	missing	missing	missing	FALSE
YLR102C	APC9	apc9	1.5	TRUE	FALSE	missing	missing	0	0	missing	missing	2	0	TRUE	missing	missing	TRUE	missing	missing	missing	missing	missing	0.601235	missing	missing	FALSE	missing	missing	missing	FALSE	missing	TRUE	missing	missing	missing	TRUE
YDR260C	SWM1	swm1	1	FALSE	FALSE	missing	missing	0.33	0	missing	missing	2.33	0	FALSE	missing	missing	FALSE	missing	missing	missing	missing	missing	missing	missing	missing	missing	missing	missing	missing	missing	missing	FALSE	missing	missing	missing	FALSE
YBL031W	SHE1	she1	0.83	FALSE	FALSE	missing	missing	0	0	missing	missing	1.33	0	FALSE	missing	missing	FALSE	missing	missing	missing	missing	missing	missing	missing	missing	missing	missing	missing	missing	missing	missing	FALSE	missing	missing	missing	FALSE
YPL269W	KAR9	kar9	1	FALSE	FALSE	missing	missing	0	0	missing	missing	2.67	0	FALSE	missing	missing	FALSE	missing	missing	missing	missing	missing	missing	missing	missing	missing	missing	missing	missing	missing	missing	FALSE	missing	missing	missing	FALSE
YOR265W	RBL2	rbl2	1	FALSE	FALSE	missing	missing	0	0	missing	missing	2.67	0	FALSE	missing	missing	FALSE	missing	missing	missing	missing	missing	missing	missing	missing	missing	missing	missing	missing	missing	missing	FALSE	missing	missing	missing	FALSE
YDR318W	MCM21	mcm21	1	FALSE	FALSE	missing	missing	0	0	missing	missing	2.33	0	FALSE	missing	missing	FALSE	missing	missing	missing	missing	missing	missing	missing	missing	missing	missing	missing	missing	missing	missing	FALSE	missing	missing	missing	FALSE
YDR254W	CHL4	chl4	0.83	FALSE	FALSE	missing	missing	0	0	missing	missing	2.33	0	FALSE	missing	missing	FALSE	missing	missing	missing	missing	missing	3.59259	missing	missing	TRUE	missing	missing	missing	TRUE	missing	TRUE	missing	missing	missing	TRUE
YPR046W	MCM16	mcm16	0.83	FALSE	FALSE	missing	missing	0	0	missing	missing	3	0	FALSE	missing	missing	FALSE	missing	missing	missing	missing	missing	missing	missing	missing	missing	missing	missing	missing	missing	missing	FALSE	missing	missing	missing	FALSE
YJR135C	MCM22	mcm22	1	FALSE	FALSE	missing	missing	0	0	missing	missing	2.67	0	FALSE	missing	missing	FALSE	missing	missing	missing	missing	missing	missing	missing	missing	missing	missing	missing	missing	missing	missing	FALSE	missing	missing	missing	FALSE
YPL253C	VIK1	vik1	0.83	FALSE	FALSE	missing	missing	0.33	0	missing	missing	2	0	FALSE	missing	missing	FALSE	missing	missing	missing	missing	missing	missing	missing	missing	missing	missing	missing	missing	missing	missing	FALSE	missing	missing	missing	FALSE
YCL011C	GBP2	gbp2	1.17	FALSE	FALSE	missing	missing	0	0	missing	missing	2.67	0	FALSE	missing	missing	FALSE	missing	missing	missing	missing	missing	missing	missing	missing	missing	missing	missing	missing	missing	missing	FALSE	missing	missing	missing	FALSE
YDR014W	RAD61	rad61	1.67	TRUE	FALSE	missing	missing	0	0	missing	missing	4	0	TRUE	missing	missing	TRUE	missing	missing	missing	missing	missing	1.4321	missing	missing	FALSE	missing	missing	missing	FALSE	missing	TRUE	missing	missing	missing	TRUE
YDR191W	HST4	hst4	1	FALSE	FALSE	missing	missing	0	0	missing	missing	4	0	FALSE	missing	missing	FALSE	0.6	missing	1.245	missing	missing	6.55555	missing	FALSE	TRUE	missing	FALSE	missing	TRUE	FALSE	TRUE	missing	FALSE	missing	TRUE
YMR219W	ESC1	esc1	1	FALSE	FALSE	missing	missing	0	0	missing	missing	3.33	0	FALSE	missing	missing	FALSE	6.57143	missing	1.06	missing	missing	1.58025	missing	TRUE	FALSE	missing	FALSE	missing	TRUE	TRUE	FALSE	missing	FALSE	missing	TRUE
YGR285C	ZUO1	zuo1	0.17	FALSE	FALSE	missing	missing	0	0	missing	missing	0	0	FALSE	missing	missing	FALSE	missing	missing	missing	missing	missing	missing	missing	missing	missing	missing	missing	missing	missing	missing	FALSE	missing	missing	missing	FALSE
YER030W	CHZ1	chz1	1.17	FALSE	FALSE	missing	missing	0	0	missing	missing	2.67	0	FALSE	missing	missing	FALSE	missing	missing	missing	missing	missing	missing	missing	missing	missing	missing	missing	missing	missing	missing	FALSE	missing	missing	missing	FALSE
YPL003W	ULA1	ula1	1.17	FALSE	FALSE	missing	missing	0	0	missing	missing	3	0	FALSE	missing	missing	FALSE	missing	missing	missing	missing	missing	missing	missing	missing	missing	missing	missing	missing	missing	missing	FALSE	missing	missing	missing	FALSE
YDR139C	RUB1	rub1	1.33	FALSE	FALSE	missing	missing	0	0	missing	missing	3	0	FALSE	missing	missing	FALSE	missing	missing	missing	missing	missing	missing	missing	missing	missing	missing	missing	missing	missing	missing	FALSE	missing	missing	missing	FALSE
YLR306W	UBC12	ubc12	1.17	FALSE	FALSE	missing	missing	0	0	missing	missing	3	0	FALSE	missing	missing	FALSE	missing	missing	missing	missing	missing	missing	missing	missing	missing	missing	missing	missing	missing	missing	FALSE	missing	missing	missing	FALSE
YGR134W	CAF130	caf130	1	FALSE	FALSE	missing	missing	0	0	missing	missing	2	0	FALSE	missing	missing	FALSE	missing	missing	missing	missing	missing	missing	missing	missing	missing	missing	missing	missing	missing	missing	FALSE	missing	missing	missing	FALSE
YPR078C	YPR078C	ypr078c	1	FALSE	FALSE	missing	missing	0	0	missing	missing	2.33	0	FALSE	missing	missing	FALSE	missing	missing	missing	missing	missing	missing	missing	missing	missing	missing	missing	missing	missing	missing	FALSE	missing	missing	missing	FALSE
YHR207C	SET5	set5	1	FALSE	FALSE	missing	missing	0.33	0	missing	missing	2.67	0	FALSE	missing	missing	FALSE	missing	missing	missing	missing	missing	missing	missing	missing	missing	missing	missing	missing	missing	missing	FALSE	missing	missing	missing	FALSE
YKR101W	SIR1	sir1	1	FALSE	FALSE	missing	missing	0	0	missing	missing	3	0	FALSE	missing	missing	FALSE	2.54286	missing	missing	missing	missing	missing	missing	FALSE	missing	missing	missing	missing	FALSE	FALSE	FALSE	missing	missing	missing	FALSE
YLR442C	SIR3	sir3	0.67	FALSE	missing	missing	missing	missing	missing	missing	missing	missing	missing	FALSE	missing	missing	FALSE	1.42857	missing	missing	missing	missing	6.66667	missing	FALSE	TRUE	missing	missing	missing	TRUE	FALSE	TRUE	missing	missing	missing	TRUE
YAL027W	SAW1	saw1	1	FALSE	FALSE	missing	missing	0	0	missing	missing	3	0	FALSE	missing	missing	FALSE	missing	missing	missing	missing	missing	missing	missing	missing	missing	missing	missing	missing	missing	missing	FALSE	missing	missing	missing	FALSE
YBL046W	PSY4	psy4	1	FALSE	FALSE	missing	missing	0	0	missing	missing	3	0	FALSE	missing	missing	FALSE	missing	missing	missing	missing	missing	missing	missing	missing	missing	missing	missing	missing	missing	missing	FALSE	missing	missing	missing	FALSE
YDR291W	HRQ1	hrq1	1.17	FALSE	FALSE	missing	missing	0.33	0	missing	missing	2.67	0	FALSE	missing	missing	FALSE	25.5	3.20812	missing	0.096916	missing	missing	missing	TRUE	TRUE	FALSE	missing	missing	TRUE	TRUE	TRUE	FALSE	missing	missing	TRUE
YKL075C	AAN1	aan1	1.17	FALSE	FALSE	missing	missing	0	0	missing	missing	2	0	FALSE	missing	missing	FALSE	missing	missing	missing	missing	missing	missing	missing	missing	missing	missing	missing	missing	missing	missing	FALSE	missing	missing	missing	FALSE
YDR540C	IRC4	irc4	1.17	FALSE	FALSE	missing	missing	0	0	missing	missing	2	0	FALSE	missing	missing	FALSE	missing	missing	missing	missing	missing	missing	missing	missing	missing	missing	missing	missing	missing	missing	FALSE	missing	missing	missing	FALSE
YMR073C	IRC21	irc21	0.83	FALSE	FALSE	missing	missing	0	0	missing	missing	2	0	FALSE	missing	missing	FALSE	missing	missing	missing	missing	missing	missing	missing	missing	missing	missing	missing	missing	missing	missing	FALSE	missing	missing	missing	FALSE
YDR332W	IRC3	irc3	1.67	TRUE	FALSE	missing	missing	0.33	0	missing	missing	2	0	TRUE	missing	missing	TRUE	6.85714	missing	missing	missing	missing	8.69136	missing	TRUE	TRUE	missing	missing	missing	TRUE	TRUE	TRUE	missing	missing	missing	TRUE
YPL017C	IRC15	irc15	1.17	FALSE	FALSE	missing	missing	0	0	missing	missing	2.33	0	FALSE	missing	missing	FALSE	8	missing	missing	missing	missing	missing	missing	TRUE	missing	missing	missing	missing	TRUE	TRUE	FALSE	missing	missing	missing	TRUE
YJL168C	SET2	set2	0.83	FALSE	FALSE	missing	missing	0	0	missing	missing	2.33	0	FALSE	missing	missing	FALSE	missing	missing	missing	missing	missing	2	missing	missing	FALSE	missing	missing	missing	FALSE	missing	FALSE	missing	missing	missing	FALSE
YLR418C	CDC73	cdc73	1.89	TRUE	FALSE	missing	missing	0.33	0	missing	missing	3.33	0	TRUE	missing	missing	TRUE	2.68571	missing	missing	6.87225	missing	6.94444	missing	FALSE	TRUE	TRUE	missing	missing	TRUE	FALSE	TRUE	TRUE	missing	missing	TRUE
YOR123C	LEO1	leo1	0.83	FALSE	FALSE	missing	missing	0	0	missing	missing	1	0	FALSE	missing	missing	FALSE	missing	missing	missing	missing	missing	3.91358	missing	missing	TRUE	missing	missing	missing	TRUE	missing	TRUE	missing	missing	missing	TRUE
YDR289C	RTT103	rtt103	0.83	FALSE	FALSE	missing	missing	0	0	missing	missing	2	0	FALSE	missing	missing	FALSE	missing	missing	missing	missing	0.238095	missing	missing	missing	missing	missing	missing	FALSE	FALSE	missing	FALSE	missing	missing	FALSE	FALSE
YGL244W	RTF1	rtf1	0.88	FALSE	FALSE	missing	missing	0	0	missing	missing	3	0	FALSE	missing	missing	FALSE	missing	missing	missing	missing	missing	3.85185	missing	missing	TRUE	missing	missing	missing	TRUE	missing	TRUE	missing	missing	missing	TRUE
YGL127C	SOH1	soh1	0.83	FALSE	missing	missing	missing	0	0	missing	missing	2.67	0	FALSE	missing	missing	FALSE	missing	missing	missing	missing	missing	missing	missing	missing	missing	missing	missing	missing	missing	missing	FALSE	missing	missing	missing	FALSE
YHR041C	SRB2	srb2	0.83	FALSE	FALSE	missing	missing	0	0	missing	missing	1.67	0	FALSE	missing	missing	FALSE	missing	missing	missing	missing	missing	missing	missing	missing	missing	missing	missing	missing	missing	missing	FALSE	missing	missing	missing	FALSE
YLR055C	SPT8	spt8	1.39	FALSE	FALSE	missing	missing	0.33	0	missing	missing	3	0	FALSE	missing	missing	FALSE	missing	missing	missing	missing	0.642857	9.01235	missing	missing	TRUE	missing	missing	FALSE	TRUE	missing	TRUE	missing	missing	FALSE	TRUE
YDR392W	SPT3	spt3	1.67	TRUE	FALSE	missing	missing	0.33	0	missing	missing	2.67	0	TRUE	missing	missing	TRUE	missing	missing	missing	missing	missing	2.87654	missing	missing	FALSE	missing	missing	missing	FALSE	missing	TRUE	missing	missing	missing	TRUE
YBR195C	MSI1	msi1	1	FALSE	FALSE	missing	missing	0.33	0	missing	missing	3	0	FALSE	missing	missing	FALSE	31.4286	missing	missing	missing	missing	missing	missing	TRUE	missing	missing	missing	missing	TRUE	TRUE	FALSE	missing	missing	missing	TRUE
YNL021W	HDA1	hda1	0.83	FALSE	FALSE	missing	missing	0	0	missing	missing	2	0	FALSE	missing	missing	FALSE	missing	missing	missing	missing	missing	missing	missing	missing	missing	missing	missing	missing	missing	missing	FALSE	missing	missing	missing	FALSE
YGR135W	PRE9	pre9	1.17	FALSE	FALSE	missing	missing	0	0	missing	missing	1.67	0	FALSE	missing	missing	FALSE	missing	missing	missing	missing	missing	missing	missing	missing	missing	missing	missing	missing	missing	missing	FALSE	missing	missing	missing	FALSE
YIL008W	URM1	urm1	0.33	FALSE	FALSE	missing	missing	0	0	missing	missing	2	0	FALSE	missing	missing	FALSE	missing	missing	missing	missing	missing	missing	missing	missing	missing	missing	missing	missing	missing	missing	FALSE	missing	missing	missing	FALSE
YGL043W	DST1	dst1	1.67	TRUE	FALSE	missing	missing	0.33	0	missing	missing	3	0	TRUE	missing	missing	TRUE	5.25714	missing	missing	missing	missing	1.4321	missing	TRUE	FALSE	missing	missing	missing	TRUE	TRUE	TRUE	missing	missing	missing	TRUE
YPR070W	MED1	med1	0.67	FALSE	FALSE	missing	missing	0.33	0	missing	missing	3	0	FALSE	missing	missing	FALSE	missing	missing	missing	missing	missing	missing	missing	missing	missing	missing	missing	missing	missing	missing	FALSE	missing	missing	missing	FALSE
YGL151W	NUT1	nut1	0.83	FALSE	FALSE	missing	missing	0.33	0	missing	missing	2.67	0	FALSE	missing	missing	FALSE	missing	missing	missing	missing	missing	missing	missing	missing	missing	missing	missing	missing	missing	missing	FALSE	missing	missing	missing	FALSE
YGL066W	SGF73	sgf73	1	FALSE	FALSE	missing	missing	0.33	0	missing	missing	2	0	FALSE	missing	missing	FALSE	missing	missing	missing	missing	missing	missing	missing	missing	missing	missing	missing	missing	missing	missing	FALSE	missing	missing	missing	FALSE
YGL194C	HOS2	hos2	1	FALSE	FALSE	missing	missing	0	0	missing	missing	3.33	0	FALSE	missing	missing	FALSE	missing	missing	missing	missing	missing	8.90123	missing	missing	TRUE	missing	missing	missing	TRUE	missing	TRUE	missing	missing	missing	TRUE
YBR103W	SIF2	sif2	1.17	FALSE	FALSE	missing	missing	0	0	missing	missing	3	0	FALSE	missing	missing	FALSE	missing	missing	missing	missing	missing	missing	missing	missing	missing	missing	missing	missing	missing	missing	FALSE	missing	missing	missing	FALSE
YCR033W	SNT1	snt1	1.5	TRUE	FALSE	missing	missing	0	0	missing	missing	3.33	0	TRUE	missing	missing	TRUE	missing	missing	missing	missing	missing	2.5679	missing	missing	FALSE	missing	missing	missing	FALSE	missing	TRUE	missing	missing	missing	TRUE
YGL019W	CKB1	ckb1	1	FALSE	FALSE	missing	missing	0.33	0	missing	missing	3	0	FALSE	missing	missing	FALSE	missing	missing	missing	missing	missing	2.64197	missing	missing	FALSE	missing	missing	missing	FALSE	missing	FALSE	missing	missing	missing	FALSE
YOR039W	CKB2	ckb2	1.26	FALSE	FALSE	missing	missing	0.67	0	missing	missing	3.67	0	FALSE	missing	missing	FALSE	missing	missing	missing	missing	missing	7.03086	missing	missing	TRUE	missing	missing	missing	TRUE	missing	TRUE	missing	missing	missing	TRUE
YNL307C	MCK1	mck1	1.17	FALSE	FALSE	missing	missing	0	0	missing	missing	3	0	FALSE	missing	missing	FALSE	missing	missing	missing	missing	missing	missing	missing	missing	missing	missing	missing	missing	missing	missing	FALSE	missing	missing	missing	FALSE
YML008C	ERG6	erg6	1	FALSE	FALSE	missing	missing	0	0	missing	missing	2.67	0	FALSE	missing	missing	FALSE	missing	missing	missing	missing	missing	missing	missing	missing	missing	missing	missing	missing	missing	missing	FALSE	missing	missing	missing	FALSE
YPL008W	CHL1	chl1	1.67	TRUE	FALSE	missing	missing	0	0	missing	missing	3.67	0	TRUE	missing	missing	TRUE	4	missing	missing	missing	missing	3.59259	missing	TRUE	TRUE	missing	missing	missing	TRUE	TRUE	TRUE	missing	missing	missing	TRUE
YFR038W	IRC5	irc5	0.83	FALSE	FALSE	missing	missing	0.33	0	missing	missing	2.67	0	FALSE	missing	missing	FALSE	missing	missing	missing	missing	missing	missing	missing	missing	missing	missing	missing	missing	missing	missing	FALSE	missing	missing	missing	FALSE
YLL033W	IRC19	irc19	1	FALSE	FALSE	missing	missing	0	0	missing	missing	2	0	FALSE	missing	missing	FALSE	missing	missing	missing	missing	missing	missing	missing	missing	missing	missing	missing	missing	missing	missing	FALSE	missing	missing	missing	FALSE
YKR010C	TOF2	tof2	0.67	FALSE	FALSE	missing	missing	0.67	0	missing	missing	2.67	0	FALSE	missing	missing	FALSE	missing	missing	missing	missing	missing	missing	missing	missing	missing	missing	missing	missing	missing	missing	FALSE	missing	missing	missing	FALSE
YDL066W	IDP1	idp1	1	FALSE	FALSE	missing	missing	0.33	0	missing	missing	3	0	FALSE	missing	missing	FALSE	missing	missing	missing	missing	missing	missing	missing	missing	missing	missing	missing	missing	missing	missing	FALSE	missing	missing	missing	FALSE
YCR061W	TVS1	tvs1	0.83	FALSE	FALSE	missing	missing	0	0	missing	missing	2.67	0	FALSE	missing	missing	FALSE	missing	missing	missing	missing	missing	missing	missing	missing	missing	missing	missing	missing	missing	missing	FALSE	missing	missing	missing	FALSE
YML020W	YML020W	yml020w	0.83	FALSE	FALSE	missing	missing	0.33	0	missing	missing	3.33	0	FALSE	missing	missing	FALSE	missing	missing	missing	missing	missing	missing	missing	missing	missing	missing	missing	missing	missing	missing	FALSE	missing	missing	missing	FALSE
YER155C	BEM2	bem2	0.67	FALSE	FALSE	missing	missing	0.33	0	missing	missing	1.67	0	FALSE	missing	missing	FALSE	missing	missing	missing	missing	missing	missing	missing	missing	missing	missing	missing	missing	missing	missing	FALSE	missing	missing	missing	FALSE
YAL040C	CLN3	cln3	1.83	TRUE	FALSE	missing	missing	0	0	missing	missing	3	0	TRUE	missing	missing	TRUE	missing	missing	1.4225	missing	missing	2.25926	missing	missing	FALSE	missing	FALSE	missing	FALSE	missing	TRUE	missing	FALSE	missing	TRUE
YER143W	DDI1	ddi1	1	FALSE	FALSE	missing	missing	0	0	missing	missing	2.33	0	FALSE	missing	missing	FALSE	missing	missing	missing	missing	missing	missing	missing	missing	missing	missing	missing	missing	missing	missing	FALSE	missing	missing	missing	FALSE
YPL153C	RAD53	rad53-21	1	FALSE	missing	missing	missing	0	0	missing	missing	3	0	FALSE	missing	missing	FALSE	missing	missing	missing	missing	missing	missing	missing	missing	missing	missing	missing	missing	missing	missing	FALSE	missing	missing	missing	FALSE
YML006C	GIS4	gis4	1.33	FALSE	FALSE	missing	missing	0	0	missing	missing	2	0	FALSE	missing	missing	FALSE	missing	missing	missing	missing	missing	missing	missing	missing	missing	missing	missing	missing	missing	missing	FALSE	missing	missing	missing	FALSE
YML059C	NTE1	nte1	1.33	FALSE	missing	missing	missing	0	0	missing	missing	2	0	FALSE	missing	missing	FALSE	missing	missing	missing	missing	missing	missing	missing	missing	missing	missing	missing	missing	missing	missing	FALSE	missing	missing	missing	FALSE
YGR037C	ACB1	acb1	1	FALSE	FALSE	missing	missing	0	0	missing	missing	2.33	0	FALSE	missing	missing	FALSE	missing	missing	missing	missing	missing	missing	missing	missing	missing	missing	missing	missing	missing	missing	FALSE	missing	missing	missing	FALSE
YFR055W	IRC7	irc7	1.17	FALSE	FALSE	missing	missing	0	0	missing	missing	2.67	0	FALSE	missing	missing	FALSE	missing	missing	missing	missing	missing	missing	missing	missing	missing	missing	missing	missing	missing	missing	FALSE	missing	missing	missing	FALSE
YPR131C	NAT3	nat3	0.33	FALSE	FALSE	missing	missing	0	0	missing	missing	1.33	0	FALSE	missing	missing	FALSE	missing	missing	missing	missing	missing	missing	missing	missing	missing	missing	missing	missing	missing	missing	FALSE	missing	missing	missing	FALSE
YML088W	UFO1	ufo1	1	FALSE	FALSE	missing	missing	0	0	missing	missing	3	0	FALSE	missing	missing	FALSE	74.2857	missing	missing	missing	missing	missing	missing	TRUE	missing	missing	missing	missing	TRUE	TRUE	FALSE	missing	missing	missing	TRUE
YLR035C	MLH2	mlh2	1.17	FALSE	FALSE	missing	missing	0	0	missing	missing	2.67	0	FALSE	missing	missing	FALSE	missing	missing	missing	missing	missing	missing	missing	missing	missing	missing	missing	missing	missing	missing	FALSE	missing	missing	missing	FALSE
YKL048C	ELM1	elm1	0.33	FALSE	FALSE	missing	missing	0.67	0	missing	missing	1	0	FALSE	missing	missing	FALSE	missing	missing	missing	missing	missing	missing	missing	missing	missing	missing	missing	missing	missing	missing	FALSE	missing	missing	missing	FALSE
YLR262C	YPT6	ypt6	0	FALSE	FALSE	missing	missing	0	0	missing	missing	1	0	FALSE	missing	missing	FALSE	missing	missing	missing	missing	missing	1.04198	missing	missing	FALSE	missing	missing	missing	FALSE	missing	FALSE	missing	missing	missing	FALSE
YHL027W	RIM101	rim101	1	FALSE	FALSE	missing	missing	0	0	missing	missing	2.33	0	FALSE	missing	missing	FALSE	missing	missing	missing	missing	missing	missing	missing	missing	missing	missing	missing	missing	missing	missing	FALSE	missing	missing	missing	FALSE
YKL212W	SAC1	sac1	0.83	FALSE	FALSE	missing	missing	0.33	0	missing	missing	2	0	FALSE	missing	missing	FALSE	missing	missing	missing	missing	missing	missing	missing	missing	missing	missing	missing	missing	missing	missing	FALSE	missing	missing	missing	FALSE
YGL173C	XRN1	xrn1	0.5	FALSE	FALSE	missing	missing	0	0	missing	missing	2	0	FALSE	missing	missing	FALSE	missing	missing	missing	missing	missing	missing	missing	missing	missing	missing	missing	missing	missing	missing	FALSE	missing	missing	missing	FALSE
YML103C	NUP188	nup188	1	FALSE	FALSE	missing	missing	0	0	missing	missing	2.33	0	FALSE	missing	missing	FALSE	missing	missing	missing	missing	missing	missing	missing	missing	missing	missing	missing	missing	missing	missing	FALSE	missing	missing	missing	FALSE
YCR094W	CDC50	cdc50	0.83	FALSE	FALSE	missing	missing	0	0	missing	missing	3	0	FALSE	missing	missing	FALSE	13.7143	missing	missing	missing	missing	missing	missing	TRUE	missing	missing	missing	missing	TRUE	TRUE	FALSE	missing	missing	missing	TRUE
YPL047W	SGF11	sgf11	0.5	FALSE	FALSE	missing	missing	0.33	0	missing	missing	2.67	0	FALSE	missing	missing	FALSE	missing	missing	missing	missing	missing	missing	missing	missing	missing	missing	missing	missing	missing	missing	FALSE	missing	missing	missing	FALSE
YMR223W	UBP8	ubp8	0.83	FALSE	FALSE	missing	missing	0.33	0	missing	missing	3	0	FALSE	missing	missing	FALSE	missing	missing	missing	missing	missing	missing	missing	missing	missing	missing	missing	missing	missing	missing	FALSE	missing	missing	missing	FALSE
YOR043W	WHI2	whi2	1	FALSE	FALSE	missing	missing	0.33	0	missing	missing	1	0	FALSE	missing	missing	FALSE	missing	missing	missing	missing	missing	missing	missing	missing	missing	missing	missing	missing	missing	missing	FALSE	missing	missing	missing	FALSE
YOL001W	PHO80	pho80	0.83	FALSE	FALSE	missing	missing	0.33	0	missing	missing	2	0	FALSE	missing	missing	FALSE	missing	missing	missing	missing	missing	missing	missing	missing	missing	missing	missing	missing	missing	missing	FALSE	missing	missing	missing	FALSE
YJL148W	RPA34	rpa34	0.83	FALSE	FALSE	missing	missing	0	0	missing	missing	2	0	FALSE	missing	missing	FALSE	missing	missing	missing	missing	missing	missing	missing	missing	missing	missing	missing	missing	missing	missing	FALSE	missing	missing	missing	FALSE
YPL181W	CTI6	cti6	1	FALSE	FALSE	missing	missing	0	0	missing	missing	1.33	0	FALSE	missing	missing	FALSE	missing	missing	missing	missing	missing	missing	missing	missing	missing	missing	missing	missing	missing	missing	FALSE	missing	missing	missing	FALSE
YNL236W	SIN4	sin4	1	FALSE	TRUE	missing	missing	0	0	missing	missing	3	0	TRUE	missing	missing	TRUE	missing	missing	missing	missing	missing	missing	missing	missing	missing	missing	missing	missing	missing	missing	TRUE	missing	missing	missing	TRUE
YOL081W	IRA2	ira2	1	FALSE	missing	missing	missing	0	0	missing	missing	2.33	0	FALSE	missing	missing	FALSE	missing	missing	missing	missing	missing	missing	missing	missing	missing	missing	missing	missing	missing	missing	FALSE	missing	missing	missing	FALSE
YOR360C	PDE2	pde2	1.17	FALSE	FALSE	missing	missing	0.33	0	missing	missing	2	0	FALSE	missing	missing	FALSE	missing	missing	missing	missing	missing	missing	missing	missing	missing	missing	missing	missing	missing	missing	FALSE	missing	missing	missing	FALSE
YDR156W	RPA14	rpa14	0.83	FALSE	FALSE	missing	missing	0	0	missing	missing	2	0	FALSE	missing	missing	FALSE	missing	missing	missing	missing	missing	missing	missing	missing	missing	missing	missing	missing	missing	missing	FALSE	missing	missing	missing	FALSE
YLR410W	VIP1	vip1	0.83	FALSE	FALSE	missing	missing	0	0	missing	missing	2.67	0	FALSE	missing	missing	FALSE	missing	missing	missing	missing	missing	missing	missing	missing	missing	missing	missing	missing	missing	missing	FALSE	missing	missing	missing	FALSE
YDR315C	IPK1	ipk1	1.17	FALSE	FALSE	missing	missing	0	0	missing	missing	2	0	FALSE	missing	missing	FALSE	missing	missing	missing	missing	missing	missing	missing	missing	missing	missing	missing	missing	missing	missing	FALSE	missing	missing	missing	FALSE
YGL252C	RTG2	rtg2	1.17	FALSE	FALSE	missing	missing	0	0	missing	missing	2.33	0	FALSE	missing	missing	FALSE	missing	missing	missing	missing	missing	missing	missing	missing	missing	missing	missing	missing	missing	missing	FALSE	missing	missing	missing	FALSE
YAL056W	GPB2	gpb2	1.17	FALSE	FALSE	missing	missing	0	0	missing	missing	2.67	0	FALSE	missing	missing	FALSE	missing	missing	missing	missing	missing	missing	missing	missing	missing	missing	missing	missing	missing	missing	FALSE	missing	missing	missing	FALSE
YER004W	FMP52	fmp52	1	FALSE	FALSE	missing	missing	0	0	missing	missing	2.67	0	FALSE	missing	missing	FALSE	missing	missing	missing	missing	missing	missing	missing	missing	missing	missing	missing	missing	missing	missing	FALSE	missing	missing	missing	FALSE
YEL050C	RML2	rml2	1.17	FALSE	FALSE	missing	missing	0	0	missing	missing	1.33	0	FALSE	missing	missing	FALSE	6.28571	missing	missing	missing	missing	missing	missing	TRUE	missing	missing	missing	missing	TRUE	TRUE	FALSE	missing	missing	missing	TRUE
YKR035W-A	DID2	did2	1	FALSE	FALSE	missing	missing	0	0	missing	missing	2	0	FALSE	missing	missing	FALSE	missing	missing	missing	missing	missing	missing	missing	missing	missing	missing	missing	missing	missing	missing	FALSE	missing	missing	missing	FALSE
YKL041W	VPS24	vps24	0.33	FALSE	FALSE	missing	missing	0	0	missing	missing	1.33	0	FALSE	missing	missing	FALSE	missing	missing	missing	missing	missing	missing	missing	missing	missing	missing	missing	missing	missing	missing	FALSE	missing	missing	missing	FALSE
YDR389W	SAC7	sac7	0.5	FALSE	FALSE	missing	missing	0	0	missing	missing	2	0	FALSE	missing	missing	FALSE	missing	missing	missing	missing	missing	missing	missing	missing	missing	missing	missing	missing	missing	missing	FALSE	missing	missing	missing	FALSE
YMR039C	SUB1	sub1	1	FALSE	FALSE	missing	missing	0	0	missing	missing	3	0	FALSE	missing	missing	FALSE	missing	missing	missing	missing	missing	missing	missing	missing	missing	missing	missing	missing	missing	missing	FALSE	missing	missing	missing	FALSE
YPL144W	POC4	poc4	1	FALSE	FALSE	missing	missing	1	0	missing	missing	1.67	0	FALSE	missing	missing	FALSE	missing	missing	0.8375	missing	missing	1.07778	missing	missing	FALSE	missing	FALSE	missing	FALSE	missing	FALSE	missing	FALSE	missing	FALSE
YMR080C	NAM7	nam7	1.67	TRUE	FALSE	missing	missing	0	0	missing	missing	2.33	0	TRUE	missing	missing	TRUE	missing	missing	missing	missing	missing	1.35802	missing	missing	FALSE	missing	missing	missing	FALSE	missing	TRUE	missing	missing	missing	TRUE
YGR286C	BIO2	bio2	0.67	FALSE	FALSE	missing	missing	0.33	0	missing	missing	2.33	0	FALSE	missing	missing	FALSE	missing	missing	missing	missing	missing	missing	missing	missing	missing	missing	missing	missing	missing	missing	FALSE	missing	missing	missing	FALSE
YKR072C	SIS2	sis2	1	FALSE	FALSE	missing	missing	0	0	missing	missing	2.67	0	FALSE	missing	missing	FALSE	missing	missing	missing	missing	missing	missing	missing	missing	missing	missing	missing	missing	missing	missing	FALSE	missing	missing	missing	FALSE
YML016C	PPZ1	ppz1	1.33	FALSE	FALSE	missing	missing	0	0	missing	missing	2	0	FALSE	missing	missing	FALSE	missing	missing	missing	missing	missing	missing	missing	missing	missing	missing	missing	missing	missing	missing	FALSE	missing	missing	missing	FALSE
YFR040W	SAP155	sap155	0.67	FALSE	FALSE	missing	missing	0	0	missing	missing	2	0	FALSE	missing	missing	FALSE	missing	missing	missing	missing	missing	missing	missing	missing	missing	missing	missing	missing	missing	missing	FALSE	missing	missing	missing	FALSE
YIL153W	RRD1	rrd1	0.67	FALSE	FALSE	missing	missing	0	0	missing	missing	2	0	FALSE	missing	missing	FALSE	missing	missing	missing	missing	missing	missing	missing	missing	missing	missing	missing	missing	missing	missing	FALSE	missing	missing	missing	FALSE
YLR113W	HOG1	hog1	0.67	FALSE	FALSE	missing	missing	0	0	missing	missing	2	0	FALSE	missing	missing	FALSE	missing	missing	missing	missing	missing	missing	missing	missing	missing	missing	missing	missing	missing	missing	FALSE	missing	missing	missing	FALSE
YJL128C	PBS2	pbs2	0.67	FALSE	FALSE	missing	missing	0	0	missing	missing	1.33	0	FALSE	missing	missing	FALSE	missing	missing	missing	missing	missing	missing	missing	missing	missing	missing	missing	missing	missing	missing	FALSE	missing	missing	missing	FALSE
YNR031C	SSK2	ssk2	1	FALSE	FALSE	missing	missing	0	0	missing	missing	2	0	FALSE	missing	missing	FALSE	missing	missing	missing	missing	missing	missing	missing	missing	missing	missing	missing	missing	missing	missing	FALSE	missing	missing	missing	FALSE
YDR200C	VPS64	vps64	0.67	FALSE	missing	missing	missing	0.33	0	missing	missing	0.33	0	FALSE	missing	missing	FALSE	missing	missing	missing	missing	missing	missing	missing	missing	missing	missing	missing	missing	missing	missing	FALSE	missing	missing	missing	FALSE
YDR435C	PPM1	ppm1	0.67	FALSE	FALSE	missing	missing	0	0	missing	missing	2	0	FALSE	missing	missing	FALSE	missing	missing	missing	missing	missing	missing	missing	missing	missing	missing	missing	missing	missing	missing	FALSE	missing	missing	missing	FALSE
YMR016C	SOK2	sok2	0.83	FALSE	FALSE	missing	missing	0	0	missing	missing	1.67	0	FALSE	missing	missing	FALSE	missing	missing	missing	missing	missing	missing	missing	missing	missing	missing	missing	missing	missing	missing	FALSE	missing	missing	missing	FALSE
YLL043W	FPS1	fps1	0.89	FALSE	FALSE	missing	missing	0	0	missing	missing	2	0	FALSE	missing	missing	FALSE	missing	missing	missing	missing	missing	missing	missing	missing	missing	missing	missing	missing	missing	missing	FALSE	missing	missing	missing	FALSE
YNL016W	PUB1	pub1	0.67	FALSE	FALSE	missing	missing	0	0	missing	missing	2	0	FALSE	missing	missing	FALSE	missing	missing	missing	missing	missing	missing	missing	missing	missing	missing	missing	missing	missing	missing	FALSE	missing	missing	missing	FALSE
YEL051W	VMA8	vma8	1.17	FALSE	FALSE	missing	missing	0	0	missing	missing	2.33	0	FALSE	missing	missing	FALSE	missing	missing	missing	missing	missing	0.62963	missing	missing	FALSE	missing	missing	missing	FALSE	missing	FALSE	missing	missing	missing	FALSE
YER089C	PTC2	ptc2	0.83	FALSE	FALSE	missing	missing	0	0	missing	missing	2	0	FALSE	missing	missing	FALSE	missing	missing	missing	missing	missing	missing	missing	missing	missing	missing	missing	missing	missing	missing	FALSE	missing	missing	missing	FALSE
YOL051W	GAL11	gal11	1	FALSE	FALSE	missing	missing	0	0	missing	missing	2	0	FALSE	missing	missing	FALSE	missing	missing	missing	missing	0.154762	missing	missing	missing	missing	missing	missing	FALSE	FALSE	missing	FALSE	missing	missing	FALSE	FALSE
YGL025C	PGD1	pgd1	1.5	TRUE	FALSE	missing	missing	0.33	0	missing	missing	2.33	0	TRUE	missing	missing	TRUE	missing	missing	missing	missing	missing	1.40741	missing	missing	FALSE	missing	missing	missing	FALSE	missing	TRUE	missing	missing	missing	TRUE
YGR063C	SPT4	spt4	0.17	FALSE	FALSE	missing	missing	0.33	0	missing	missing	3	0	FALSE	missing	missing	FALSE	missing	missing	missing	missing	0.52381	missing	missing	missing	missing	missing	missing	FALSE	FALSE	missing	FALSE	missing	missing	FALSE	FALSE
YCL037C	SRO9	sro9	1.17	FALSE	FALSE	missing	missing	0	0	missing	missing	2	0	FALSE	missing	missing	FALSE	missing	missing	missing	missing	missing	missing	missing	missing	missing	missing	missing	missing	missing	missing	FALSE	missing	missing	missing	FALSE
YNL294C	RIM21	rim21	0.67	FALSE	FALSE	missing	missing	0	0	missing	missing	2	0	FALSE	missing	missing	FALSE	missing	missing	missing	missing	missing	missing	missing	missing	missing	missing	missing	missing	missing	missing	FALSE	missing	missing	missing	FALSE
YOR297C	TIM18	tim18	1.33	FALSE	FALSE	missing	missing	0	0	missing	missing	2	0	FALSE	missing	missing	FALSE	missing	missing	missing	missing	missing	missing	missing	missing	missing	missing	missing	missing	missing	missing	FALSE	missing	missing	missing	FALSE
YPL138C	SPP1	spp1	0.83	FALSE	FALSE	missing	missing	0	0	missing	missing	2.67	0	FALSE	missing	missing	FALSE	missing	missing	missing	missing	missing	missing	missing	missing	missing	missing	missing	missing	missing	missing	FALSE	missing	missing	missing	FALSE
YPL139C	UME1	ume1	0.33	FALSE	FALSE	missing	missing	0	0	missing	missing	2	0	FALSE	missing	missing	FALSE	missing	missing	missing	missing	missing	missing	missing	missing	missing	missing	missing	missing	missing	missing	FALSE	missing	missing	missing	FALSE
YDL070W	BDF2	bdf2	1	FALSE	FALSE	missing	missing	0.33	0	missing	missing	3	0	FALSE	missing	missing	FALSE	missing	missing	missing	missing	missing	missing	missing	missing	missing	missing	missing	missing	missing	missing	FALSE	missing	missing	missing	FALSE
YOR290C	SNF2	snf2	0.5	FALSE	FALSE	missing	missing	0.33	0	missing	missing	1.67	0	FALSE	missing	missing	FALSE	missing	missing	missing	missing	missing	missing	missing	missing	missing	missing	missing	missing	missing	missing	FALSE	missing	missing	missing	FALSE
YGL070C	RPB9	rpb9	0.33	FALSE	FALSE	missing	missing	0.33	0	missing	missing	1.67	0	FALSE	missing	missing	FALSE	missing	missing	missing	missing	missing	missing	missing	missing	missing	missing	missing	missing	missing	missing	FALSE	missing	missing	missing	FALSE
YBL052C	SAS3	sas3	0.83	FALSE	FALSE	missing	missing	0	0	missing	missing	2	0	FALSE	missing	missing	FALSE	missing	missing	missing	missing	missing	missing	missing	missing	missing	missing	missing	missing	missing	missing	FALSE	missing	missing	missing	FALSE
YPR031W	NTO1	nto1	1	FALSE	FALSE	missing	missing	0	0	missing	missing	2	0	FALSE	missing	missing	FALSE	missing	missing	missing	missing	missing	missing	missing	missing	missing	missing	missing	missing	missing	missing	FALSE	missing	missing	missing	FALSE
YJL117W	PHO86	pho86	1	FALSE	FALSE	missing	missing	0	0	missing	missing	2.33	0	FALSE	missing	missing	FALSE	missing	missing	missing	missing	missing	missing	missing	missing	missing	missing	missing	missing	missing	missing	FALSE	missing	missing	missing	FALSE
YNL070W	TOM7	tom7	1	FALSE	FALSE	missing	missing	0	0	missing	missing	2	0	FALSE	missing	missing	FALSE	missing	missing	missing	missing	missing	missing	missing	missing	missing	missing	missing	missing	missing	missing	FALSE	missing	missing	missing	FALSE
YML030W	RCF1	rcf1	0.67	FALSE	FALSE	missing	missing	0	0	missing	missing	1.67	0	FALSE	missing	missing	FALSE	missing	missing	missing	missing	missing	missing	missing	missing	missing	missing	missing	missing	missing	missing	FALSE	missing	missing	missing	FALSE
YNL135C	FPR1	fpr1	0.83	FALSE	FALSE	missing	missing	0	0	missing	missing	2	0	FALSE	missing	missing	FALSE	missing	missing	missing	missing	missing	missing	missing	missing	missing	missing	missing	missing	missing	missing	FALSE	missing	missing	missing	FALSE
YNL001W	DOM34	dom34	0.67	FALSE	FALSE	missing	missing	0	0	missing	missing	2	0	FALSE	missing	missing	FALSE	missing	missing	missing	missing	missing	missing	missing	missing	missing	missing	missing	missing	missing	missing	FALSE	missing	missing	missing	FALSE
YPL262W	FUM1	fum1	0.67	FALSE	FALSE	missing	missing	0	0	missing	missing	1.33	0	FALSE	missing	missing	FALSE	missing	missing	missing	missing	missing	missing	missing	missing	missing	missing	missing	missing	missing	missing	FALSE	missing	missing	missing	FALSE
YPR074C	TKL1	tkl1	0.83	FALSE	FALSE	missing	missing	0	0	missing	missing	1.67	0	FALSE	missing	missing	FALSE	missing	missing	missing	missing	missing	missing	missing	missing	missing	missing	missing	missing	missing	missing	FALSE	missing	missing	missing	FALSE
YJL121C	RPE1	rpe1	0.83	FALSE	FALSE	missing	missing	0	0	missing	missing	2.67	0	FALSE	missing	missing	FALSE	missing	missing	missing	missing	missing	missing	missing	missing	missing	missing	missing	missing	missing	missing	FALSE	missing	missing	missing	FALSE
YPR066W	UBA3	uba3	0.5	FALSE	FALSE	missing	missing	0	0	missing	missing	2.33	0	FALSE	missing	missing	FALSE	missing	missing	missing	missing	missing	missing	missing	missing	missing	missing	missing	missing	missing	missing	FALSE	missing	missing	missing	FALSE
YIR033W	MGA2	mga2	0.83	FALSE	FALSE	missing	missing	0.33	0	missing	missing	3	0	FALSE	missing	missing	FALSE	missing	missing	missing	missing	missing	missing	missing	missing	missing	missing	missing	missing	missing	missing	FALSE	missing	missing	missing	FALSE
YOR136W	IDH2	idh2	0.67	FALSE	FALSE	missing	missing	0.33	0	missing	missing	2.33	0	FALSE	missing	missing	FALSE	missing	missing	missing	missing	missing	missing	missing	missing	missing	missing	missing	missing	missing	missing	FALSE	missing	missing	missing	FALSE
YBL089W	AVT5	avt5	0.83	FALSE	FALSE	missing	missing	0.33	0	missing	missing	2.67	0	FALSE	missing	missing	FALSE	missing	missing	missing	missing	missing	missing	missing	missing	missing	missing	missing	missing	missing	missing	FALSE	missing	missing	missing	FALSE
YIL002C	INP51	inp51	0.83	FALSE	FALSE	missing	missing	0	0	missing	missing	2.33	0	FALSE	missing	missing	FALSE	missing	missing	missing	missing	missing	missing	missing	missing	missing	missing	missing	missing	missing	missing	FALSE	missing	missing	missing	FALSE
YER091C	MET6	met6	0.89	FALSE	FALSE	missing	missing	0	0	missing	missing	2	0	FALSE	missing	missing	FALSE	missing	missing	missing	missing	missing	missing	missing	missing	missing	missing	missing	missing	missing	missing	FALSE	missing	missing	missing	FALSE
YOR355W	GDS1	gds1	0.5	FALSE	FALSE	missing	missing	0	0	missing	missing	1.67	0	FALSE	missing	missing	FALSE	missing	missing	missing	missing	missing	missing	missing	missing	missing	missing	missing	missing	missing	missing	FALSE	missing	missing	missing	FALSE
YNL288W	CAF40	caf40	1	FALSE	FALSE	missing	missing	0	0	missing	missing	1.33	0	FALSE	missing	missing	FALSE	missing	missing	missing	missing	missing	missing	missing	missing	missing	missing	missing	missing	missing	missing	FALSE	missing	missing	missing	FALSE
YOR124C	UBP2	ubp2	0.5	FALSE	FALSE	missing	missing	missing	missing	missing	missing	missing	missing	FALSE	missing	missing	FALSE	missing	missing	missing	missing	missing	missing	missing	missing	missing	missing	missing	missing	missing	missing	FALSE	missing	missing	missing	FALSE
YDR264C	AKR1	akr1	1	FALSE	FALSE	missing	missing	0	0	missing	missing	2	0	FALSE	missing	missing	FALSE	missing	missing	missing	missing	missing	missing	missing	missing	missing	missing	missing	missing	missing	missing	FALSE	missing	missing	missing	FALSE
YNR028W	CPR8	cpr8	1.17	FALSE	FALSE	missing	missing	0.33	0	missing	missing	2.33	0	FALSE	missing	missing	FALSE	missing	missing	missing	missing	missing	missing	missing	missing	missing	missing	missing	missing	missing	missing	FALSE	missing	missing	missing	FALSE
YJL165C	HAL5	hal5	1	FALSE	FALSE	missing	missing	0	0	missing	missing	2.33	0	FALSE	missing	missing	FALSE	missing	missing	missing	missing	missing	missing	missing	missing	missing	missing	missing	missing	missing	missing	FALSE	missing	missing	missing	FALSE
YGL071W	AFT1	aft1	0.83	FALSE	FALSE	missing	missing	0	0	missing	missing	2	0	FALSE	missing	missing	FALSE	missing	missing	missing	missing	missing	missing	missing	missing	missing	missing	missing	missing	missing	missing	FALSE	missing	missing	missing	FALSE
YPL046C	ELC1	elc1	1	FALSE	FALSE	missing	missing	0.33	0	missing	missing	2.67	0	FALSE	missing	missing	FALSE	missing	missing	missing	missing	missing	missing	missing	missing	missing	missing	missing	missing	missing	missing	FALSE	missing	missing	missing	FALSE
YML078W	CPR3	cpr3	1.17	FALSE	FALSE	missing	missing	0	0	missing	missing	2	0	FALSE	missing	missing	FALSE	missing	missing	missing	missing	missing	missing	missing	missing	missing	missing	missing	missing	missing	missing	FALSE	missing	missing	missing	FALSE
YPL009C	RQC2	tae2	1	FALSE	FALSE	missing	missing	0	0	missing	missing	2	0	FALSE	missing	missing	FALSE	missing	missing	missing	missing	missing	missing	missing	missing	missing	missing	missing	missing	missing	missing	FALSE	missing	missing	missing	FALSE
YBR244W	GPX2	gpx2	0.83	FALSE	FALSE	missing	missing	0	0	missing	missing	3	0	FALSE	missing	missing	FALSE	missing	missing	missing	missing	missing	missing	missing	missing	missing	missing	missing	missing	missing	missing	FALSE	missing	missing	missing	FALSE
YDL167C	NRP1	nrp1	0.67	FALSE	FALSE	missing	missing	0.33	0	missing	missing	2	0	FALSE	missing	missing	FALSE	missing	missing	missing	missing	missing	missing	missing	missing	missing	missing	missing	missing	missing	missing	FALSE	missing	missing	missing	FALSE
YLR319C	BUD6	bud6	0.83	FALSE	FALSE	missing	missing	0	0	missing	missing	1.67	0	FALSE	missing	missing	FALSE	missing	missing	missing	missing	missing	missing	missing	missing	missing	missing	missing	missing	missing	missing	FALSE	missing	missing	missing	FALSE
YNL079C	TPM1	tpm1	1	FALSE	FALSE	missing	missing	0	0	missing	missing	1.33	0	FALSE	missing	missing	FALSE	missing	missing	missing	missing	missing	missing	missing	missing	missing	missing	missing	missing	missing	missing	FALSE	missing	missing	missing	FALSE
YPL115C	BEM3	bem3	0.83	FALSE	FALSE	missing	missing	0.67	0	missing	missing	2	0	FALSE	missing	missing	FALSE	missing	missing	missing	missing	missing	missing	missing	missing	missing	missing	missing	missing	missing	missing	FALSE	missing	missing	missing	FALSE
YMR273C	ZDS1	zds1	0.5	FALSE	FALSE	missing	missing	0.67	0	missing	missing	2	0	FALSE	missing	missing	FALSE	missing	missing	missing	missing	missing	missing	missing	missing	missing	missing	missing	missing	missing	missing	FALSE	missing	missing	missing	FALSE
YGR152C	RSR1	rsr1	1.33	FALSE	FALSE	missing	missing	0	0	missing	missing	2.67	0	FALSE	missing	missing	FALSE	missing	missing	missing	missing	missing	missing	missing	missing	missing	missing	missing	missing	missing	missing	FALSE	missing	missing	missing	FALSE
YDL226C	GCS1	gcs1	1.17	FALSE	FALSE	missing	missing	0	0	missing	missing	2	0	FALSE	missing	missing	FALSE	missing	missing	missing	missing	missing	missing	missing	missing	missing	missing	missing	missing	missing	missing	FALSE	missing	missing	missing	FALSE
YHR114W	BZZ1	bzz1	1.17	FALSE	FALSE	missing	missing	0	0	missing	missing	2	0	FALSE	missing	missing	FALSE	missing	missing	missing	missing	missing	missing	missing	missing	missing	missing	missing	missing	missing	missing	FALSE	missing	missing	missing	FALSE
YER088C	DOT6	dot6	0.83	FALSE	FALSE	missing	missing	0.33	0	missing	missing	2	0	FALSE	missing	missing	FALSE	missing	missing	missing	missing	missing	missing	missing	missing	missing	missing	missing	missing	missing	missing	FALSE	missing	missing	missing	FALSE
YLL029W	FRA1	fra1	0.83	FALSE	FALSE	missing	missing	0.33	0	missing	missing	2	0	FALSE	missing	missing	FALSE	missing	missing	missing	missing	missing	missing	missing	missing	missing	missing	missing	missing	missing	missing	FALSE	missing	missing	missing	FALSE
YOR027W	STI1	sti1	0.83	FALSE	FALSE	missing	missing	0.33	0	missing	missing	2.67	0	FALSE	missing	missing	FALSE	missing	missing	missing	missing	missing	missing	missing	missing	missing	missing	missing	missing	missing	missing	FALSE	missing	missing	missing	FALSE
YGR271W	SLH1	slh1	1	FALSE	FALSE	missing	missing	0	0	missing	missing	2.33	0	FALSE	missing	missing	FALSE	missing	missing	missing	missing	missing	missing	missing	missing	missing	missing	missing	missing	missing	missing	FALSE	missing	missing	missing	FALSE
YDR001C	NTH1	nth1	1.17	FALSE	FALSE	missing	missing	0	0	missing	missing	2.33	0	FALSE	missing	missing	FALSE	missing	missing	missing	missing	missing	missing	missing	missing	missing	missing	missing	missing	missing	missing	FALSE	missing	missing	missing	FALSE
YDR379W	RGA2	rga2	0.83	FALSE	FALSE	missing	missing	0	0	missing	missing	2.67	0	FALSE	missing	missing	FALSE	missing	missing	missing	missing	missing	missing	missing	missing	missing	missing	missing	missing	missing	missing	FALSE	missing	missing	missing	FALSE
YKL135C	APL2	apl2	0.5	FALSE	missing	missing	missing	missing	missing	missing	missing	missing	missing	FALSE	missing	missing	FALSE	missing	missing	missing	missing	missing	missing	missing	missing	missing	missing	missing	missing	missing	missing	FALSE	missing	missing	missing	FALSE
YER005W	YND1	ynd1	0.83	FALSE	FALSE	missing	missing	0	0	missing	missing	2.33	0	FALSE	missing	missing	FALSE	missing	missing	missing	missing	missing	missing	missing	missing	missing	missing	missing	missing	missing	missing	FALSE	missing	missing	missing	FALSE
YML075C	HMG1	hmg1	1	FALSE	FALSE	missing	missing	0.33	0	missing	missing	2.33	0	FALSE	missing	missing	FALSE	missing	missing	missing	missing	missing	missing	missing	missing	missing	missing	missing	missing	missing	missing	FALSE	missing	missing	missing	FALSE
YLR357W	RSC2	rsc2	0.11	FALSE	FALSE	missing	missing	0.33	0	missing	missing	1.67	0	FALSE	missing	missing	FALSE	13.7143	missing	missing	missing	missing	0.01642	missing	TRUE	FALSE	missing	missing	missing	TRUE	TRUE	FALSE	missing	missing	missing	TRUE
YLR052W	IES3	ies3	1	FALSE	FALSE	missing	missing	0	0	missing	missing	1	0	FALSE	missing	missing	FALSE	missing	missing	missing	missing	missing	missing	missing	missing	missing	missing	missing	missing	missing	missing	FALSE	missing	missing	missing	FALSE
YOR141C	ARP8	arp8	0.67	FALSE	FALSE	missing	missing	missing	missing	missing	missing	missing	missing	FALSE	missing	missing	FALSE	8.28571	2.45685	missing	missing	missing	2.28395	missing	TRUE	FALSE	missing	missing	missing	TRUE	TRUE	FALSE	missing	missing	missing	TRUE
YER070W	RNR1	rnr1	0.78	FALSE	FALSE	missing	missing	0	0	missing	missing	3.33	0	FALSE	missing	missing	FALSE	missing	missing	missing	missing	missing	missing	missing	missing	missing	missing	missing	missing	missing	missing	FALSE	missing	missing	missing	FALSE
YGR180C	RNR4	rnr4	1.22	FALSE	FALSE	missing	missing	0	0	missing	missing	1.67	0	FALSE	missing	missing	FALSE	missing	missing	missing	missing	missing	missing	missing	missing	missing	missing	missing	missing	missing	missing	FALSE	missing	missing	missing	FALSE
YMR060C	SAM37	sam37	1.22	FALSE	FALSE	missing	missing	0.33	0	missing	missing	2.33	0	FALSE	missing	missing	FALSE	missing	missing	missing	missing	missing	missing	missing	missing	missing	missing	missing	missing	missing	missing	FALSE	missing	missing	missing	FALSE
YLR226W	BUR2	bur2	1.33	FALSE	missing	missing	missing	missing	missing	missing	missing	missing	missing	FALSE	missing	missing	FALSE	5.71428	missing	missing	missing	missing	missing	missing	TRUE	missing	missing	missing	missing	TRUE	TRUE	FALSE	missing	missing	missing	TRUE
YDL160C	DHH1	dhh1	1.11	FALSE	FALSE	missing	missing	0.33	0	missing	missing	1.33	0	FALSE	missing	missing	FALSE	missing	missing	missing	missing	missing	missing	missing	missing	missing	missing	missing	missing	missing	missing	FALSE	missing	missing	missing	FALSE
YDR276C	PMP3	pmp3	0.78	FALSE	FALSE	missing	missing	0	0	missing	missing	2.33	0	FALSE	missing	missing	FALSE	missing	missing	missing	missing	missing	missing	missing	missing	missing	missing	missing	missing	missing	missing	FALSE	missing	missing	missing	FALSE
YGL115W	SNF4	snf4	0.67	FALSE	missing	missing	missing	0	0	missing	missing	2.67	0	FALSE	missing	missing	FALSE	missing	missing	missing	missing	missing	missing	missing	missing	missing	missing	missing	missing	missing	missing	FALSE	missing	missing	missing	FALSE
YGL212W	VAM7	vam7	1	FALSE	FALSE	missing	missing	0	0	missing	missing	1	0	FALSE	missing	missing	FALSE	missing	missing	missing	missing	missing	missing	missing	missing	missing	missing	missing	missing	missing	missing	FALSE	missing	missing	missing	FALSE
YBR026C	ETR1	etr1	0.89	FALSE	FALSE	missing	missing	0.33	0	missing	missing	1.33	0	FALSE	missing	missing	FALSE	missing	missing	missing	missing	missing	missing	missing	missing	missing	missing	missing	missing	missing	missing	FALSE	missing	missing	missing	FALSE
YCR044C	PER1	per1	0.89	FALSE	FALSE	missing	missing	0.33	0	missing	missing	1.33	0	FALSE	missing	missing	FALSE	missing	missing	missing	missing	missing	missing	missing	missing	missing	missing	missing	missing	missing	missing	FALSE	missing	missing	missing	FALSE
YKR019C	IRS4	irs4	0.78	FALSE	FALSE	missing	missing	0.33	0	missing	missing	2	0	FALSE	missing	missing	FALSE	missing	missing	missing	missing	missing	missing	missing	missing	missing	missing	missing	missing	missing	missing	FALSE	missing	missing	missing	FALSE
YBR037C	SCO1	sco1	0.89	FALSE	FALSE	missing	missing	0.33	0	missing	missing	1.33	0	FALSE	missing	missing	FALSE	missing	missing	missing	missing	missing	missing	missing	missing	missing	missing	missing	missing	missing	missing	FALSE	missing	missing	missing	FALSE
YER153C	PET122	pet122	0.78	FALSE	FALSE	missing	missing	0	0	missing	missing	1.67	0	FALSE	missing	missing	FALSE	missing	missing	missing	missing	missing	missing	missing	missing	missing	missing	missing	missing	missing	missing	FALSE	missing	missing	missing	FALSE
YNR041C	COQ2	coq2	0.89	FALSE	FALSE	missing	missing	0	0	missing	missing	1.33	0	FALSE	missing	missing	FALSE	missing	missing	missing	missing	missing	missing	missing	missing	missing	missing	missing	missing	missing	missing	FALSE	missing	missing	missing	FALSE
YNL084C	END3	end3	0.89	FALSE	FALSE	missing	missing	0.33	0	missing	missing	2.33	0	FALSE	missing	missing	FALSE	missing	missing	missing	missing	missing	missing	missing	missing	missing	missing	missing	missing	missing	missing	FALSE	missing	missing	missing	FALSE
YLR148W	PEP3	pep3	0.44	FALSE	FALSE	missing	missing	0	0	missing	missing	1.33	0	FALSE	missing	missing	FALSE	missing	missing	missing	missing	missing	missing	missing	missing	missing	missing	missing	missing	missing	missing	FALSE	missing	missing	missing	FALSE
YGL095C	VPS45	vps45	0.33	FALSE	missing	missing	missing	missing	missing	missing	missing	0.33	0	FALSE	missing	missing	FALSE	missing	missing	missing	missing	missing	missing	missing	missing	missing	missing	missing	missing	missing	missing	FALSE	missing	missing	missing	FALSE
YDR028C	REG1	reg1	0.56	FALSE	FALSE	missing	missing	0.33	0	missing	missing	1	0	FALSE	missing	missing	FALSE	missing	missing	missing	missing	missing	missing	missing	missing	missing	missing	missing	missing	missing	missing	FALSE	missing	missing	missing	FALSE
YPL268W	PLC1	plc1	0.89	FALSE	FALSE	missing	missing	0	0	missing	missing	2.33	0	FALSE	missing	missing	FALSE	missing	missing	missing	missing	missing	missing	missing	missing	missing	missing	missing	missing	missing	missing	FALSE	missing	missing	missing	FALSE
YER044C	ERG28	erg28	1	FALSE	FALSE	missing	missing	0.33	0	missing	missing	2	0	FALSE	missing	missing	FALSE	missing	missing	missing	missing	missing	missing	missing	missing	missing	missing	missing	missing	missing	missing	FALSE	missing	missing	missing	FALSE
YDR253C	MET32	met32	1	FALSE	FALSE	missing	missing	0	0	missing	missing	2.67	0	FALSE	missing	missing	FALSE	missing	missing	missing	missing	missing	missing	missing	missing	missing	missing	missing	missing	missing	missing	FALSE	missing	missing	missing	FALSE
YCR053W	THR4	thr4	0.89	FALSE	FALSE	missing	missing	0.33	0	missing	missing	2.33	0	FALSE	missing	missing	FALSE	missing	missing	missing	missing	missing	missing	missing	missing	missing	missing	missing	missing	missing	missing	FALSE	missing	missing	missing	FALSE
YPL051W	ARL3	arl3	1.22	FALSE	FALSE	missing	missing	0	0	missing	missing	2.67	0	FALSE	missing	missing	FALSE	missing	missing	missing	missing	missing	missing	missing	missing	missing	missing	missing	missing	missing	missing	FALSE	missing	missing	missing	FALSE
YOL018C	TLG2	tlg2	0.89	FALSE	FALSE	missing	missing	0	0	missing	missing	2.67	0	FALSE	missing	missing	FALSE	missing	missing	missing	missing	missing	missing	missing	missing	missing	missing	missing	missing	missing	missing	FALSE	missing	missing	missing	FALSE
YBR164C	ARL1	arl1	1	FALSE	FALSE	missing	missing	0	0	missing	missing	3	0	FALSE	missing	missing	FALSE	missing	missing	missing	missing	missing	missing	missing	missing	missing	missing	missing	missing	missing	missing	FALSE	missing	missing	missing	FALSE
YJL004C	SYS1	sys1	1	FALSE	FALSE	missing	missing	0	0	missing	missing	2.33	0	FALSE	missing	missing	FALSE	missing	missing	missing	missing	missing	missing	missing	missing	missing	missing	missing	missing	missing	missing	FALSE	missing	missing	missing	FALSE
YNL041C	COG6	cog6	1.11	FALSE	FALSE	missing	missing	0	0	missing	missing	2.67	0	FALSE	missing	missing	FALSE	missing	missing	missing	missing	missing	missing	missing	missing	missing	missing	missing	missing	missing	missing	FALSE	missing	missing	missing	FALSE
YOR216C	RUD3	rud3	1	FALSE	FALSE	missing	missing	0.33	0	missing	missing	3	0	FALSE	missing	missing	FALSE	missing	missing	missing	missing	missing	missing	missing	missing	missing	missing	missing	missing	missing	missing	FALSE	missing	missing	missing	FALSE
YDR108W	TRS85	trs85	1	FALSE	FALSE	missing	missing	0	0	missing	missing	2.67	0	FALSE	missing	missing	FALSE	missing	missing	missing	missing	missing	missing	missing	missing	missing	missing	missing	missing	missing	missing	FALSE	missing	missing	missing	FALSE
YLR039C	RIC1	ric1	1	FALSE	FALSE	missing	missing	0	0	missing	missing	2	0	FALSE	missing	missing	FALSE	missing	missing	missing	missing	missing	missing	missing	missing	missing	missing	missing	missing	missing	missing	FALSE	missing	missing	missing	FALSE
YDR137W	RGP1	rgp1	1.11	FALSE	FALSE	missing	missing	0	0	missing	missing	2.67	0	FALSE	missing	missing	FALSE	missing	missing	missing	missing	missing	missing	missing	missing	missing	missing	missing	missing	missing	missing	FALSE	missing	missing	missing	FALSE
YLR268W	SEC22	sec22	0.89	FALSE	FALSE	missing	missing	0	0	missing	missing	3	0	FALSE	missing	missing	FALSE	missing	missing	missing	missing	missing	missing	missing	missing	missing	missing	missing	missing	missing	missing	FALSE	missing	missing	missing	FALSE
YNR051C	BRE5	bre5	1	FALSE	FALSE	missing	missing	0	0	missing	missing	2	0	FALSE	missing	missing	FALSE	missing	missing	missing	missing	missing	missing	missing	missing	missing	missing	missing	missing	missing	missing	FALSE	missing	missing	missing	FALSE
YER151C	UBP3	ubp3	0.22	FALSE	FALSE	missing	missing	0	0	missing	missing	0.67	0	FALSE	missing	missing	FALSE	missing	missing	missing	missing	missing	missing	missing	missing	missing	missing	missing	missing	missing	missing	FALSE	missing	missing	missing	FALSE
YLR087C	CSF1	csf1	1	FALSE	FALSE	missing	missing	0	0	missing	missing	2.33	0	FALSE	missing	missing	FALSE	missing	missing	missing	missing	missing	missing	missing	missing	missing	missing	missing	missing	missing	missing	FALSE	missing	missing	missing	FALSE
YIL076W	SEC28	sec28	0.33	FALSE	FALSE	missing	missing	0	0	missing	missing	2	0	FALSE	missing	missing	FALSE	missing	missing	missing	missing	missing	missing	missing	missing	missing	missing	missing	missing	missing	missing	FALSE	missing	missing	missing	FALSE
YOR089C	VPS21	vps21	0.89	FALSE	FALSE	missing	missing	0	0	missing	missing	1.67	0	FALSE	missing	missing	FALSE	missing	missing	missing	missing	missing	missing	missing	missing	missing	missing	missing	missing	missing	missing	FALSE	missing	missing	missing	FALSE
YAL002W	VPS8	vps8	0.67	FALSE	FALSE	missing	missing	0	0	missing	missing	1.33	0	FALSE	missing	missing	FALSE	missing	missing	missing	missing	missing	missing	missing	missing	missing	missing	missing	missing	missing	missing	FALSE	missing	missing	missing	FALSE
YML097C	VPS9	vps9	0.56	FALSE	FALSE	missing	missing	0.33	0	missing	missing	1	0	FALSE	missing	missing	FALSE	missing	missing	missing	missing	missing	missing	missing	missing	missing	missing	missing	missing	missing	missing	FALSE	missing	missing	missing	FALSE
YDR245W	MNN10	mnn10	0.89	FALSE	FALSE	missing	missing	0.33	0	missing	missing	2	0	FALSE	missing	missing	FALSE	missing	missing	missing	missing	missing	missing	missing	missing	missing	missing	missing	missing	missing	missing	FALSE	missing	missing	missing	FALSE
YDR162C	NBP2	nbp2	0.89	FALSE	FALSE	missing	missing	0	0	missing	missing	2	0	FALSE	missing	missing	FALSE	missing	missing	missing	missing	missing	missing	missing	missing	missing	missing	missing	missing	missing	missing	FALSE	missing	missing	missing	FALSE
YDL006W	PTC1	ptc1	1.13	FALSE	FALSE	missing	missing	0	0	missing	missing	1	0	FALSE	missing	missing	FALSE	missing	missing	missing	missing	missing	missing	missing	missing	missing	missing	missing	missing	missing	missing	FALSE	missing	missing	missing	FALSE
YLR330W	CHS5	chs5	0.67	FALSE	FALSE	missing	missing	0	0	missing	missing	2.33	0	FALSE	missing	missing	FALSE	missing	missing	missing	missing	missing	missing	missing	missing	missing	missing	missing	missing	missing	missing	FALSE	missing	missing	missing	FALSE
YOR035C	SHE4	she4	0.78	FALSE	FALSE	missing	missing	0	0	missing	missing	0.67	0	FALSE	missing	missing	FALSE	missing	missing	missing	missing	missing	missing	missing	missing	missing	missing	missing	missing	missing	missing	FALSE	missing	missing	missing	FALSE
YMR307W	GAS1	gas1	0.78	FALSE	FALSE	missing	missing	0.33	0	missing	missing	2.67	0	FALSE	missing	missing	FALSE	missing	missing	missing	missing	missing	missing	missing	missing	missing	missing	missing	missing	missing	missing	FALSE	missing	missing	missing	FALSE
YJL062W	LAS21	las21	1	FALSE	FALSE	missing	missing	0	0	missing	missing	2.67	0	FALSE	missing	missing	FALSE	missing	missing	missing	missing	missing	missing	missing	missing	missing	missing	missing	missing	missing	missing	FALSE	missing	missing	missing	FALSE
YEL031W	SPF1	spf1	1.22	FALSE	missing	missing	missing	0	0	missing	missing	2.67	0	FALSE	missing	missing	FALSE	missing	missing	missing	missing	missing	missing	missing	missing	missing	missing	missing	missing	missing	missing	FALSE	missing	missing	missing	FALSE
YBR171W	SEC66	sec66	0.89	FALSE	FALSE	missing	missing	0.67	0	missing	missing	2.33	0	FALSE	missing	missing	FALSE	missing	missing	missing	missing	missing	missing	missing	missing	missing	missing	missing	missing	missing	missing	FALSE	missing	missing	missing	FALSE
YJR075W	HOC1	hoc1	0.89	FALSE	FALSE	missing	missing	0	0	missing	missing	2.67	0	FALSE	missing	missing	FALSE	missing	missing	missing	missing	missing	missing	missing	missing	missing	missing	missing	missing	missing	missing	FALSE	missing	missing	missing	FALSE
YDR414C	ERD1	erd1	1.11	FALSE	FALSE	missing	missing	0	0	missing	missing	3	0	FALSE	missing	missing	FALSE	missing	missing	missing	missing	missing	missing	missing	missing	missing	missing	missing	missing	missing	missing	FALSE	missing	missing	missing	FALSE
YDL192W	ARF1	arf1	0.89	FALSE	FALSE	missing	missing	0.33	0	missing	missing	2.33	0	FALSE	missing	missing	FALSE	missing	missing	missing	missing	missing	missing	missing	missing	missing	missing	missing	missing	missing	missing	FALSE	missing	missing	missing	FALSE
YIL090W	ICE2	ice2	1.2	FALSE	FALSE	missing	missing	0	0	missing	missing	3	0	FALSE	missing	missing	FALSE	missing	missing	missing	missing	missing	missing	missing	missing	missing	missing	missing	missing	missing	missing	FALSE	missing	missing	missing	FALSE
YPL158C	AIM44	aim44	1	FALSE	FALSE	missing	missing	0	0	missing	missing	2	0	FALSE	missing	missing	FALSE	missing	missing	missing	missing	missing	missing	missing	missing	missing	missing	missing	missing	missing	missing	FALSE	missing	missing	missing	FALSE
YBR078W	ECM33	ecm33	1.22	FALSE	FALSE	missing	missing	0	0	missing	missing	2.67	0	FALSE	missing	missing	FALSE	missing	missing	missing	missing	missing	missing	missing	missing	missing	missing	missing	missing	missing	missing	FALSE	missing	missing	missing	FALSE
YLR373C	VID22	vid22	3.56	TRUE	FALSE	missing	missing	0	0	missing	missing	3.33	0	TRUE	missing	missing	TRUE	missing	missing	7	missing	missing	24.321	missing	missing	TRUE	missing	TRUE	missing	TRUE	missing	TRUE	missing	TRUE	missing	TRUE
YLR190W	MMR1	mmr1	0.78	FALSE	FALSE	missing	missing	0	0	missing	missing	3	0	FALSE	missing	missing	FALSE	missing	missing	missing	missing	missing	missing	missing	missing	missing	missing	missing	missing	missing	missing	FALSE	missing	missing	missing	FALSE
YDR126W	SWF1	swf1	0.78	FALSE	FALSE	missing	missing	0.33	0	missing	missing	2.33	0	FALSE	missing	missing	FALSE	missing	missing	missing	missing	missing	missing	missing	missing	missing	missing	missing	missing	missing	missing	FALSE	missing	missing	missing	FALSE
YOR109W	INP53	inp53	0.89	FALSE	FALSE	missing	missing	0	0	missing	missing	3	0	FALSE	missing	missing	FALSE	missing	missing	missing	missing	missing	missing	missing	missing	missing	missing	missing	missing	missing	missing	FALSE	missing	missing	missing	FALSE
YLL040C	VPS13	vps13	0.89	FALSE	FALSE	missing	missing	0.33	0	missing	missing	2	0	FALSE	missing	missing	FALSE	missing	missing	missing	missing	missing	missing	missing	missing	missing	missing	missing	missing	missing	missing	FALSE	missing	missing	missing	FALSE
YOR132W	VPS17	vps17	0.89	FALSE	FALSE	missing	missing	0	0	missing	missing	2	0	FALSE	missing	missing	FALSE	missing	missing	missing	missing	missing	missing	missing	missing	missing	missing	missing	missing	missing	missing	FALSE	missing	missing	missing	FALSE
YJL154C	VPS35	vps35	0.67	FALSE	FALSE	missing	missing	0	0	missing	missing	1.33	0	FALSE	missing	missing	FALSE	missing	missing	missing	missing	missing	missing	missing	missing	missing	missing	missing	missing	missing	missing	FALSE	missing	missing	missing	FALSE
YHR012W	VPS29	vps29	0.89	FALSE	FALSE	missing	missing	0	0	missing	missing	1.67	0	FALSE	missing	missing	FALSE	missing	missing	missing	missing	missing	missing	missing	missing	missing	missing	missing	missing	missing	missing	FALSE	missing	missing	missing	FALSE
YOR069W	VPS5	vps5	0.89	FALSE	FALSE	missing	missing	0	0	missing	missing	1.67	0	FALSE	missing	missing	FALSE	missing	missing	missing	missing	missing	missing	missing	missing	missing	missing	missing	missing	missing	missing	FALSE	missing	missing	missing	FALSE
YLR370C	ARC18	arc18	0.67	FALSE	FALSE	missing	missing	0	0	missing	missing	1.33	0	FALSE	missing	missing	FALSE	missing	missing	missing	missing	missing	missing	missing	missing	missing	missing	missing	missing	missing	missing	FALSE	missing	missing	missing	FALSE
YGL045W	RIM8	rim8	1.11	FALSE	FALSE	missing	missing	0	0	missing	missing	2.33	0	FALSE	missing	missing	FALSE	missing	missing	missing	missing	missing	missing	missing	missing	missing	missing	missing	missing	missing	missing	FALSE	missing	missing	missing	FALSE
YOR275C	RIM20	rim20	0.89	FALSE	FALSE	missing	missing	0	0	missing	missing	2.67	0	FALSE	missing	missing	FALSE	missing	missing	missing	missing	missing	missing	missing	missing	missing	missing	missing	missing	missing	missing	FALSE	missing	missing	missing	FALSE
YMR154C	RIM13	rim13	1.22	FALSE	FALSE	missing	missing	0	0	missing	missing	2.67	0	FALSE	missing	missing	FALSE	missing	missing	missing	missing	missing	missing	missing	missing	missing	missing	missing	missing	missing	missing	FALSE	missing	missing	missing	FALSE
YOR030W	DFG16	dfg16	1	FALSE	FALSE	missing	missing	0	0	missing	missing	2.33	0	FALSE	missing	missing	FALSE	missing	missing	missing	missing	missing	missing	missing	missing	missing	missing	missing	missing	missing	missing	FALSE	missing	missing	missing	FALSE
YMR063W	RIM9	rim9	0.56	FALSE	FALSE	missing	missing	0	0	missing	missing	2	0	FALSE	missing	missing	FALSE	missing	missing	missing	missing	missing	missing	missing	missing	missing	missing	missing	missing	missing	missing	FALSE	missing	missing	missing	FALSE
YKR048C	NAP1	nap1	0.89	FALSE	FALSE	missing	missing	0	0	missing	missing	2	0	FALSE	missing	missing	FALSE	missing	missing	missing	missing	missing	missing	missing	missing	missing	missing	missing	missing	missing	missing	FALSE	missing	missing	missing	FALSE
YCR009C	RVS161	rvs161	1	FALSE	FALSE	missing	missing	0	0	missing	missing	2.67	0	FALSE	missing	missing	FALSE	missing	missing	missing	missing	missing	missing	missing	missing	missing	missing	missing	missing	missing	missing	FALSE	missing	missing	missing	FALSE
YLR337C	VRP1	vrp1	0.33	FALSE	FALSE	missing	missing	0	0	missing	missing	0.67	0	FALSE	missing	missing	FALSE	missing	missing	missing	missing	missing	missing	missing	missing	missing	missing	missing	missing	missing	missing	FALSE	missing	missing	missing	FALSE
YCL032W	STE50	ste50	1.4	TRUE	FALSE	missing	missing	0	0	missing	missing	2.33	0	TRUE	missing	missing	TRUE	missing	missing	missing	missing	missing	missing	missing	missing	missing	missing	missing	missing	missing	missing	TRUE	missing	missing	missing	TRUE
YCR002C	CDC10	cdc10	1	FALSE	missing	missing	missing	0	0	missing	missing	2	0	FALSE	missing	missing	FALSE	missing	missing	missing	missing	missing	missing	missing	missing	missing	missing	missing	missing	missing	missing	FALSE	missing	missing	missing	FALSE
YMR116C	ASC1	asc1	0.78	FALSE	FALSE	missing	missing	0.33	0	missing	missing	0.33	0	FALSE	missing	missing	FALSE	missing	missing	missing	missing	missing	missing	missing	missing	missing	missing	missing	missing	missing	missing	FALSE	missing	missing	missing	FALSE
YHR178W	STB5	stb5	1	FALSE	FALSE	missing	missing	0	0	missing	missing	2.33	0	FALSE	missing	missing	FALSE	missing	missing	missing	missing	missing	missing	missing	missing	missing	missing	missing	missing	missing	missing	FALSE	missing	missing	missing	FALSE
YNL064C	YDJ1	ydj1	2.56	TRUE	FALSE	missing	missing	0.33	0	missing	missing	3	0	TRUE	missing	missing	TRUE	missing	missing	6.175	missing	missing	17.1605	missing	missing	TRUE	missing	TRUE	missing	TRUE	missing	TRUE	missing	TRUE	missing	TRUE
YNL141W	AAH1	aah1	1.22	FALSE	FALSE	missing	missing	0	0	missing	missing	2	0	FALSE	missing	missing	FALSE	missing	missing	missing	missing	missing	missing	missing	missing	missing	missing	missing	missing	missing	missing	FALSE	missing	missing	missing	FALSE
YOR106W	VAM3	vam3	0.78	FALSE	FALSE	missing	missing	0	0	missing	missing	1	0	FALSE	missing	missing	FALSE	missing	missing	missing	missing	missing	missing	missing	missing	missing	missing	missing	missing	missing	missing	FALSE	missing	missing	missing	FALSE
YDL077C	VAM6	vam6	1	FALSE	FALSE	missing	missing	0	0	missing	missing	2.67	0	FALSE	missing	missing	FALSE	missing	missing	missing	missing	missing	missing	missing	missing	missing	missing	missing	missing	missing	missing	FALSE	missing	missing	missing	FALSE
YDR080W	VPS41	vps41	0.67	FALSE	FALSE	missing	missing	0	0	missing	missing	1	0	FALSE	missing	missing	FALSE	missing	missing	missing	missing	missing	missing	missing	missing	missing	missing	missing	missing	missing	missing	FALSE	missing	missing	missing	FALSE
YGL124C	MON1	mon1	0.89	FALSE	FALSE	missing	missing	0.33	0	missing	missing	2	0	FALSE	missing	missing	FALSE	missing	missing	missing	missing	missing	missing	missing	missing	missing	missing	missing	missing	missing	missing	FALSE	missing	missing	missing	FALSE
YML001W	YPT7	ypt7	0.67	FALSE	FALSE	missing	missing	0	0	missing	missing	2	0	FALSE	missing	missing	FALSE	missing	missing	missing	missing	missing	missing	missing	missing	missing	missing	missing	missing	missing	missing	FALSE	missing	missing	missing	FALSE
YBR131W	CCZ1	ccz1	0.78	FALSE	FALSE	missing	missing	0	0	missing	missing	2	0	FALSE	missing	missing	FALSE	missing	missing	missing	missing	missing	missing	missing	missing	missing	missing	missing	missing	missing	missing	FALSE	missing	missing	missing	FALSE
YJL036W	SNX4	snx4	0.78	FALSE	FALSE	missing	missing	0	0	missing	missing	2.33	0	FALSE	missing	missing	FALSE	missing	missing	missing	missing	missing	missing	missing	missing	missing	missing	missing	missing	missing	missing	FALSE	missing	missing	missing	FALSE
YBR036C	CSG2	csg2	0.89	FALSE	FALSE	missing	missing	0	0	missing	missing	1.67	0	FALSE	missing	missing	FALSE	missing	missing	missing	missing	missing	missing	missing	missing	missing	missing	missing	missing	missing	missing	FALSE	missing	missing	missing	FALSE
YDL142C	CRD1	crd1	0.6	FALSE	FALSE	missing	missing	0	0	missing	missing	2.67	0	FALSE	missing	missing	FALSE	missing	missing	missing	missing	missing	missing	missing	missing	missing	missing	missing	missing	missing	missing	FALSE	missing	missing	missing	FALSE
YER178W	PDA1	pda1	1.13	FALSE	FALSE	missing	missing	0	0	missing	missing	1.33	0	FALSE	missing	missing	FALSE	missing	missing	missing	missing	missing	missing	missing	missing	missing	missing	missing	missing	missing	missing	FALSE	missing	missing	missing	FALSE
YNL071W	LAT1	lat1	1.22	FALSE	FALSE	missing	missing	0	0	missing	missing	1.67	0	FALSE	missing	missing	FALSE	missing	missing	missing	missing	missing	missing	missing	missing	missing	missing	missing	missing	missing	missing	FALSE	missing	missing	missing	FALSE
YML121W	GTR1	gtr1	1.11	FALSE	FALSE	missing	missing	0.33	0	missing	missing	1.33	0	FALSE	missing	missing	FALSE	missing	missing	missing	missing	missing	missing	missing	missing	missing	missing	missing	missing	missing	missing	FALSE	missing	missing	missing	FALSE
YKL176C	LST4	lst4	0.44	FALSE	FALSE	missing	missing	0	0	missing	missing	1.67	0	FALSE	missing	missing	FALSE	missing	missing	missing	missing	missing	missing	missing	missing	missing	missing	missing	missing	missing	missing	FALSE	missing	missing	missing	FALSE
YOR221C	MCT1	mct1	0.93	FALSE	FALSE	missing	missing	0	0	missing	missing	1	0	FALSE	missing	missing	FALSE	missing	missing	missing	missing	missing	missing	missing	missing	missing	missing	missing	missing	missing	missing	FALSE	missing	missing	missing	FALSE
YBR077C	SLM4	slm4	0.89	FALSE	FALSE	missing	missing	0	0	missing	missing	1.67	0	FALSE	missing	missing	FALSE	missing	missing	missing	missing	missing	missing	missing	missing	missing	missing	missing	missing	missing	missing	FALSE	missing	missing	missing	FALSE
YPL180W	TCO89	tco89	0.89	FALSE	missing	missing	missing	missing	missing	missing	missing	1	0	FALSE	missing	missing	FALSE	missing	missing	missing	missing	missing	missing	missing	missing	missing	missing	missing	missing	missing	missing	FALSE	missing	missing	missing	FALSE
YNL056W	OCA2	oca2	1.13	FALSE	FALSE	missing	missing	0	0	missing	missing	1.67	0	FALSE	missing	missing	FALSE	missing	missing	missing	missing	missing	missing	missing	missing	missing	missing	missing	missing	missing	missing	FALSE	missing	missing	missing	FALSE
YJL101C	GSH1	gsh1	0.56	FALSE	FALSE	missing	missing	0	0	missing	missing	1	0	FALSE	missing	missing	FALSE	missing	missing	missing	missing	missing	missing	missing	missing	missing	missing	missing	missing	missing	missing	FALSE	missing	missing	missing	FALSE
YLL039C	UBI4	ubi4	0.78	FALSE	FALSE	missing	missing	0	0	missing	missing	1	0	FALSE	missing	missing	FALSE	missing	missing	missing	missing	missing	missing	missing	missing	missing	missing	missing	missing	missing	missing	FALSE	missing	missing	missing	FALSE
YER031C	YPT31	ypt31	1	FALSE	FALSE	missing	missing	0.33	0	missing	missing	2	0	FALSE	missing	missing	FALSE	missing	missing	missing	missing	missing	missing	missing	missing	missing	missing	missing	missing	missing	missing	FALSE	missing	missing	missing	FALSE
YNL315C	ATP11	atp11	0.67	FALSE	FALSE	missing	missing	0	0	missing	missing	0.67	0	FALSE	missing	missing	FALSE	missing	missing	missing	missing	missing	missing	missing	missing	missing	missing	missing	missing	missing	missing	FALSE	missing	missing	missing	FALSE
YIR023W	DAL81	dal81	1	FALSE	FALSE	missing	missing	0	0	missing	missing	2	0	FALSE	missing	missing	FALSE	missing	missing	missing	missing	missing	missing	missing	missing	missing	missing	missing	missing	missing	missing	FALSE	missing	missing	missing	FALSE
YNR006W	VPS27	vps27	0.78	FALSE	FALSE	missing	missing	0	0	missing	missing	1	0	FALSE	missing	missing	FALSE	missing	missing	missing	missing	missing	missing	missing	missing	missing	missing	missing	missing	missing	missing	FALSE	missing	missing	missing	FALSE
YPR173C	VPS4	vps4	1.22	FALSE	FALSE	missing	missing	0	0	missing	missing	2.67	0	FALSE	missing	missing	FALSE	missing	missing	missing	missing	missing	missing	missing	missing	missing	missing	missing	missing	missing	missing	FALSE	missing	missing	missing	FALSE
YKL002W	DID4	did4	0.56	FALSE	FALSE	missing	missing	0	0	missing	missing	1	0	FALSE	missing	missing	FALSE	missing	missing	missing	missing	missing	missing	missing	missing	missing	missing	missing	missing	missing	missing	FALSE	missing	missing	missing	FALSE
YPL065W	VPS28	vps28	0.56	FALSE	FALSE	missing	missing	0	0	missing	missing	0.33	0	FALSE	missing	missing	FALSE	missing	missing	missing	missing	missing	missing	missing	missing	missing	missing	missing	missing	missing	missing	FALSE	missing	missing	missing	FALSE
YPR061C	JID1	jid1	1	FALSE	FALSE	missing	missing	0	0	missing	missing	2	0	FALSE	missing	missing	FALSE	missing	missing	missing	missing	missing	missing	missing	missing	missing	missing	missing	missing	missing	missing	FALSE	missing	missing	missing	FALSE
YOR140W	SFL1	sfl1	1.11	FALSE	FALSE	missing	missing	0.67	0	missing	missing	2.33	0	FALSE	missing	missing	FALSE	missing	missing	missing	missing	missing	missing	missing	missing	missing	missing	missing	missing	missing	missing	FALSE	missing	missing	missing	FALSE
YDR005C	MAF1	maf1	1	FALSE	FALSE	missing	missing	0	0	missing	missing	2	0	FALSE	missing	missing	FALSE	missing	missing	missing	missing	missing	missing	missing	missing	missing	missing	missing	missing	missing	missing	FALSE	missing	missing	missing	FALSE
YKR095W	MLP1	mlp1	1.33	FALSE	FALSE	missing	missing	0	0	missing	missing	3	0	FALSE	missing	missing	FALSE	missing	missing	missing	missing	missing	missing	missing	missing	missing	missing	missing	missing	missing	missing	FALSE	missing	missing	missing	FALSE
YPR189W	SKI3	ski3	1.67	TRUE	FALSE	missing	missing	0	0	missing	missing	2.33	0	TRUE	missing	missing	TRUE	missing	missing	missing	missing	missing	1.59259	missing	missing	FALSE	missing	missing	missing	FALSE	missing	TRUE	missing	missing	missing	TRUE
YDL001W	RMD1	rmd1	1.22	FALSE	FALSE	missing	missing	0.33	0	missing	missing	2.33	0	FALSE	missing	missing	FALSE	missing	missing	missing	missing	missing	missing	missing	missing	missing	missing	missing	missing	missing	missing	FALSE	missing	missing	missing	FALSE
YNL291C	MID1	mid1	1.2	FALSE	FALSE	missing	missing	0.33	0	missing	missing	2.67	0	FALSE	missing	missing	FALSE	missing	missing	missing	missing	missing	0.945679	missing	missing	FALSE	missing	missing	missing	FALSE	missing	FALSE	missing	missing	missing	FALSE
YBR058C	UBP14	ubp14	0.78	FALSE	FALSE	missing	missing	0	0	missing	missing	1.67	0	FALSE	missing	missing	FALSE	missing	missing	missing	missing	missing	missing	missing	missing	missing	missing	missing	missing	missing	missing	FALSE	missing	missing	missing	FALSE
YPL227C	ALG5	alg5	0.89	FALSE	FALSE	missing	missing	0.33	0	missing	missing	2	0	FALSE	missing	missing	FALSE	missing	missing	missing	missing	missing	missing	missing	missing	missing	missing	missing	missing	missing	missing	FALSE	missing	missing	missing	FALSE
YOR085W	OST3	ost3	0.78	FALSE	FALSE	missing	missing	0	0	missing	missing	3	0	FALSE	missing	missing	FALSE	missing	missing	missing	missing	missing	missing	missing	missing	missing	missing	missing	missing	missing	missing	FALSE	missing	missing	missing	FALSE
YMR214W	SCJ1	scj1	1.11	FALSE	FALSE	missing	missing	0	0	missing	missing	2.33	0	FALSE	missing	missing	FALSE	missing	missing	missing	missing	missing	missing	missing	missing	missing	missing	missing	missing	missing	missing	FALSE	missing	missing	missing	FALSE
YGL084C	GUP1	gup1	0.78	FALSE	FALSE	missing	missing	0	0	missing	missing	2	0	FALSE	missing	missing	FALSE	missing	missing	missing	missing	missing	missing	missing	missing	missing	missing	missing	missing	missing	missing	FALSE	missing	missing	missing	FALSE
YGL027C	CWH41	cwh41	0.89	FALSE	FALSE	missing	missing	0	0	missing	missing	2	0	FALSE	missing	missing	FALSE	missing	missing	missing	missing	missing	missing	missing	missing	missing	missing	missing	missing	missing	missing	FALSE	missing	missing	missing	FALSE
YML019W	OST6	ost6	0.78	FALSE	FALSE	missing	missing	0.33	0	missing	missing	2.33	0	FALSE	missing	missing	FALSE	missing	missing	missing	missing	missing	missing	missing	missing	missing	missing	missing	missing	missing	missing	FALSE	missing	missing	missing	FALSE
YCR017C	CWH43	cwh43	0.89	FALSE	FALSE	missing	missing	0	0	missing	missing	2.33	0	FALSE	missing	missing	FALSE	missing	missing	missing	missing	missing	missing	missing	missing	missing	missing	missing	missing	missing	missing	FALSE	missing	missing	missing	FALSE
YAL058W	CNE1	cne1	1.22	FALSE	FALSE	missing	missing	0	0	missing	missing	2.33	0	FALSE	missing	missing	FALSE	missing	missing	missing	missing	missing	missing	missing	missing	missing	missing	missing	missing	missing	missing	FALSE	missing	missing	missing	FALSE
YBL082C	ALG3	alg3	1.11	FALSE	FALSE	missing	missing	0	0	missing	missing	2.33	0	FALSE	missing	missing	FALSE	missing	missing	missing	missing	missing	missing	missing	missing	missing	missing	missing	missing	missing	missing	FALSE	missing	missing	missing	FALSE
YNR030W	ALG12	alg12	0.89	FALSE	FALSE	missing	missing	0	0	missing	missing	2.67	0	FALSE	missing	missing	FALSE	missing	missing	missing	missing	missing	missing	missing	missing	missing	missing	missing	missing	missing	missing	FALSE	missing	missing	missing	FALSE
YDR310C	SUM1	sum1	0.56	FALSE	FALSE	missing	missing	0	0	missing	missing	2	0	FALSE	missing	missing	FALSE	missing	missing	missing	missing	missing	missing	missing	missing	missing	missing	missing	missing	missing	missing	FALSE	missing	missing	missing	FALSE
YLR110C	CCW12	ccw12	1.22	FALSE	FALSE	missing	missing	0.33	0	missing	missing	3	0	FALSE	missing	missing	FALSE	missing	missing	missing	missing	missing	missing	missing	missing	missing	missing	missing	missing	missing	missing	FALSE	missing	missing	missing	FALSE
YDR372C	VPS74	vps74	1.22	FALSE	FALSE	missing	missing	0	0	missing	missing	2.67	0	FALSE	missing	missing	FALSE	missing	missing	missing	missing	missing	missing	missing	missing	missing	missing	missing	missing	missing	missing	FALSE	missing	missing	missing	FALSE
YAR014C	BUD14	bud14	1.33	FALSE	FALSE	missing	missing	0	0	missing	missing	2.67	0	FALSE	missing	missing	FALSE	missing	missing	missing	missing	missing	missing	missing	missing	missing	missing	missing	missing	missing	missing	FALSE	missing	missing	missing	FALSE
YBR015C	MNN2	mnn2	1.11	FALSE	FALSE	missing	missing	0	0	missing	missing	2.33	0	FALSE	missing	missing	FALSE	missing	missing	missing	missing	missing	missing	missing	missing	missing	missing	missing	missing	missing	missing	FALSE	missing	missing	missing	FALSE
YJR040W	GEF1	gef1	0.78	FALSE	FALSE	missing	missing	0	0	missing	missing	2.67	0	FALSE	missing	missing	FALSE	missing	missing	missing	missing	missing	missing	missing	missing	missing	missing	missing	missing	missing	missing	FALSE	missing	missing	missing	FALSE
YLR292C	SEC72	sec72	1.22	FALSE	FALSE	missing	missing	0	0	missing	missing	2.33	0	FALSE	missing	missing	FALSE	missing	missing	missing	missing	missing	missing	missing	missing	missing	missing	missing	missing	missing	missing	FALSE	missing	missing	missing	FALSE
YNL233W	BNI4	bni4	1.07	FALSE	FALSE	missing	missing	0	0	missing	missing	2.33	0	FALSE	missing	missing	FALSE	missing	missing	missing	missing	missing	missing	missing	missing	missing	missing	missing	missing	missing	missing	FALSE	missing	missing	missing	FALSE
YHR142W	CHS7	chs7	1.13	FALSE	FALSE	missing	missing	0	0	missing	missing	3	0	FALSE	missing	missing	FALSE	missing	missing	missing	missing	missing	missing	missing	missing	missing	missing	missing	missing	missing	missing	FALSE	missing	missing	missing	FALSE
YLR332W	MID2	mid2	0.67	FALSE	FALSE	missing	missing	0.33	0	missing	missing	2.33	0	FALSE	missing	missing	FALSE	missing	missing	missing	missing	missing	missing	missing	missing	missing	missing	missing	missing	missing	missing	FALSE	missing	missing	missing	FALSE
YBR260C	RGD1	rgd1	0.44	FALSE	FALSE	missing	missing	0	0	missing	missing	2	0	FALSE	missing	missing	FALSE	missing	missing	missing	missing	missing	missing	missing	missing	missing	missing	missing	missing	missing	missing	FALSE	missing	missing	missing	FALSE
YGR166W	TRS65	trs65	0.89	FALSE	FALSE	missing	missing	0	0	missing	missing	2.33	0	FALSE	missing	missing	FALSE	missing	missing	missing	missing	missing	missing	missing	missing	missing	missing	missing	missing	missing	missing	FALSE	missing	missing	missing	FALSE
YGL013C	PDR1	pdr1	1	FALSE	FALSE	missing	missing	0	0	missing	missing	3	0	FALSE	missing	missing	FALSE	missing	missing	missing	missing	missing	missing	missing	missing	missing	missing	missing	missing	missing	missing	FALSE	missing	missing	missing	FALSE
YDR283C	GCN2	gcn2	1.22	FALSE	FALSE	missing	missing	0	0	missing	missing	2.67	0	FALSE	missing	missing	FALSE	missing	missing	missing	missing	missing	missing	missing	missing	missing	missing	missing	missing	missing	missing	FALSE	missing	missing	missing	FALSE
YIL017C	VID28	vid28	0.89	FALSE	FALSE	missing	missing	0	0	missing	missing	2	0	FALSE	missing	missing	FALSE	missing	missing	missing	missing	missing	missing	missing	missing	missing	missing	missing	missing	missing	missing	FALSE	missing	missing	missing	FALSE
YBR227C	MCX1	mcx1	1	FALSE	FALSE	missing	missing	0	0	missing	missing	3	0	FALSE	missing	missing	FALSE	missing	missing	missing	missing	missing	missing	missing	missing	missing	missing	missing	missing	missing	missing	FALSE	missing	missing	missing	FALSE
YBR105C	VID24	vid24	0.89	FALSE	FALSE	missing	missing	0	0	missing	missing	2.67	0	FALSE	missing	missing	FALSE	missing	missing	missing	missing	missing	missing	missing	missing	missing	missing	missing	missing	missing	missing	FALSE	missing	missing	missing	FALSE
YDR255C	RMD5	rmd5	1	FALSE	FALSE	missing	missing	0.67	0	missing	missing	2.67	0	FALSE	missing	missing	FALSE	missing	missing	missing	missing	missing	missing	missing	missing	missing	missing	missing	missing	missing	missing	FALSE	missing	missing	missing	FALSE
YFR033C	QCR6	qcr6	1.13	FALSE	FALSE	missing	missing	0	0	missing	missing	3	0	FALSE	missing	missing	FALSE	missing	missing	missing	missing	missing	missing	missing	missing	missing	missing	missing	missing	missing	missing	FALSE	missing	missing	missing	FALSE
YEL024W	RIP1	rip1	0.67	FALSE	FALSE	missing	missing	0	0	missing	missing	2	0	FALSE	missing	missing	FALSE	missing	missing	missing	missing	missing	missing	missing	missing	missing	missing	missing	missing	missing	missing	FALSE	missing	missing	missing	FALSE
YML129C	COX14	cox14	0.89	FALSE	FALSE	missing	missing	0	0	missing	missing	2.67	0	FALSE	missing	missing	FALSE	missing	missing	missing	missing	missing	missing	missing	missing	missing	missing	missing	missing	missing	missing	FALSE	missing	missing	missing	FALSE
YLR038C	COX12	cox12	0.89	FALSE	FALSE	missing	missing	0	0	missing	missing	2	0	FALSE	missing	missing	FALSE	missing	missing	missing	missing	missing	missing	missing	missing	missing	missing	missing	missing	missing	missing	FALSE	missing	missing	missing	FALSE
YPL172C	COX10	cox10	0.78	FALSE	FALSE	missing	missing	0	0	missing	missing	2.33	0	FALSE	missing	missing	FALSE	missing	missing	missing	missing	missing	missing	missing	missing	missing	missing	missing	missing	missing	missing	FALSE	missing	missing	missing	FALSE
YOR037W	CYC2	cyc2	1.11	FALSE	FALSE	missing	missing	0	0	missing	missing	2	0	FALSE	missing	missing	FALSE	missing	missing	missing	missing	missing	missing	missing	missing	missing	missing	missing	missing	missing	missing	FALSE	missing	missing	missing	FALSE
YBL103C	RTG3	rtg3	1.33	FALSE	FALSE	missing	missing	0	0	missing	missing	3	0	FALSE	missing	missing	FALSE	missing	missing	missing	missing	missing	missing	missing	missing	missing	missing	missing	missing	missing	missing	FALSE	missing	missing	missing	FALSE
YGR181W	TIM13	tim13	1.11	FALSE	FALSE	missing	missing	0	0	missing	missing	2.33	0	FALSE	missing	missing	FALSE	missing	missing	missing	missing	missing	missing	missing	missing	missing	missing	missing	missing	missing	missing	FALSE	missing	missing	missing	FALSE
YER086W	ILV1	ilv1	0.11	FALSE	FALSE	missing	missing	0	0	missing	missing	1	0	FALSE	missing	missing	FALSE	missing	missing	missing	missing	missing	missing	missing	missing	missing	missing	missing	missing	missing	missing	FALSE	missing	missing	missing	FALSE
YMR037C	MSN2	msn2	0.78	FALSE	FALSE	missing	missing	0	0	missing	missing	3	0	FALSE	missing	missing	FALSE	missing	missing	missing	missing	missing	missing	missing	missing	missing	missing	missing	missing	missing	missing	FALSE	missing	missing	missing	FALSE
YIL041W	GVP36	gvp36	0.89	FALSE	FALSE	missing	missing	0	0	missing	missing	2.67	0	FALSE	missing	missing	FALSE	missing	missing	missing	missing	missing	missing	missing	missing	missing	missing	missing	missing	missing	missing	FALSE	missing	missing	missing	FALSE
YBR059C	AKL1	akl1	1	FALSE	FALSE	missing	missing	0	0	missing	missing	2	0	FALSE	missing	missing	FALSE	missing	missing	missing	missing	missing	missing	missing	missing	missing	missing	missing	missing	missing	missing	FALSE	missing	missing	missing	FALSE
YPL037C	EGD1	egd1	0.89	FALSE	FALSE	missing	missing	0	0	missing	missing	2	0	FALSE	missing	missing	FALSE	missing	missing	missing	missing	missing	missing	missing	missing	missing	missing	missing	missing	missing	missing	FALSE	missing	missing	missing	FALSE
YLR006C	SSK1	ssk1	0.89	FALSE	FALSE	missing	missing	0	0	missing	missing	2	0	FALSE	missing	missing	FALSE	missing	missing	missing	missing	missing	missing	missing	missing	missing	missing	missing	missing	missing	missing	FALSE	missing	missing	missing	FALSE
YBL024W	NCL1	ncl1	1.22	FALSE	FALSE	missing	missing	0	0	missing	missing	2.33	0	FALSE	missing	missing	FALSE	missing	missing	missing	missing	missing	missing	missing	missing	missing	missing	missing	missing	missing	missing	FALSE	missing	missing	missing	FALSE
YDR144C	MKC7	mkc7	0.78	FALSE	FALSE	missing	missing	0.33	0	missing	missing	2	0	FALSE	missing	missing	FALSE	missing	missing	missing	missing	missing	missing	missing	missing	missing	missing	missing	missing	missing	missing	FALSE	missing	missing	missing	FALSE
YDR505C	PSP1	psp1	1.33	FALSE	FALSE	missing	missing	0	0	missing	missing	2.67	0	FALSE	missing	missing	FALSE	missing	missing	missing	missing	missing	missing	missing	missing	missing	missing	missing	missing	missing	missing	FALSE	missing	missing	missing	FALSE
YIL095W	PRK1	prk1	0.89	FALSE	FALSE	missing	missing	0.33	0	missing	missing	3	0	FALSE	missing	missing	FALSE	missing	missing	missing	missing	missing	missing	missing	missing	missing	missing	missing	missing	missing	missing	FALSE	missing	missing	missing	FALSE
YMR109W	MYO5	myo5	0.89	FALSE	FALSE	missing	missing	0	0	missing	missing	2.33	0	FALSE	missing	missing	FALSE	missing	missing	missing	missing	missing	missing	missing	missing	missing	missing	missing	missing	missing	missing	FALSE	missing	missing	missing	FALSE
YBR290W	BSD2	bsd2	0.89	FALSE	FALSE	missing	missing	0.67	0	missing	missing	2.33	0	FALSE	missing	missing	FALSE	missing	missing	missing	missing	missing	missing	missing	missing	missing	missing	missing	missing	missing	missing	FALSE	missing	missing	missing	FALSE
YDR155C	CPR1	cpr1	0.78	FALSE	FALSE	missing	missing	0	0	missing	missing	2.67	0	FALSE	missing	missing	FALSE	missing	missing	missing	missing	missing	missing	missing	missing	missing	missing	missing	missing	missing	missing	FALSE	missing	missing	missing	FALSE
YIL035C	CKA1	cka1	1.22	FALSE	FALSE	missing	missing	0	0	missing	missing	2.33	0	FALSE	missing	missing	FALSE	missing	missing	missing	missing	missing	missing	missing	missing	missing	missing	missing	missing	missing	missing	FALSE	missing	missing	missing	FALSE
YAR042W	SWH1	swh1	1.11	FALSE	FALSE	missing	missing	0	0	missing	missing	2	0	FALSE	missing	missing	FALSE	missing	missing	missing	missing	missing	missing	missing	missing	missing	missing	missing	missing	missing	missing	FALSE	missing	missing	missing	FALSE
YJL134W	LCB3	lcb3	1.22	FALSE	FALSE	missing	missing	0.33	0	missing	missing	1.67	0	FALSE	missing	missing	FALSE	missing	missing	missing	missing	missing	missing	missing	missing	missing	missing	missing	missing	missing	missing	FALSE	missing	missing	missing	FALSE
YMR264W	CUE1	cue1	0.89	FALSE	FALSE	missing	missing	0	0	missing	missing	2	0	FALSE	missing	missing	FALSE	missing	missing	missing	missing	missing	missing	missing	missing	missing	missing	missing	missing	missing	missing	FALSE	missing	missing	missing	FALSE
YMR015C	ERG5	erg5	1.22	FALSE	FALSE	missing	missing	0	0	missing	missing	2	0	FALSE	missing	missing	FALSE	missing	missing	missing	missing	missing	missing	missing	missing	missing	missing	missing	missing	missing	missing	FALSE	missing	missing	missing	FALSE
YDR463W	STP1	stp1	1.11	FALSE	FALSE	missing	missing	0	0	missing	missing	1.67	0	FALSE	missing	missing	FALSE	missing	missing	missing	missing	missing	missing	missing	missing	missing	missing	missing	missing	missing	missing	FALSE	missing	missing	missing	FALSE
YER123W	YCK3	yck3	1	FALSE	FALSE	missing	missing	0.33	0	missing	missing	2.33	0	FALSE	missing	missing	FALSE	missing	missing	missing	missing	missing	missing	missing	missing	missing	missing	missing	missing	missing	missing	FALSE	missing	missing	missing	FALSE
YIL053W	GPP1	gpp1	1	FALSE	FALSE	missing	missing	0	0	missing	missing	2.33	0	FALSE	missing	missing	FALSE	missing	missing	missing	missing	missing	missing	missing	missing	missing	missing	missing	missing	missing	missing	FALSE	missing	missing	missing	FALSE
YNL111C	CYB5	cyb5	1	FALSE	FALSE	missing	missing	0	0	missing	missing	2	0	FALSE	missing	missing	FALSE	missing	missing	missing	missing	missing	missing	missing	missing	missing	missing	missing	missing	missing	missing	FALSE	missing	missing	missing	FALSE
YNR001C	CIT1	cit1	1.22	FALSE	FALSE	missing	missing	0	0	missing	missing	2	0	FALSE	missing	missing	FALSE	missing	missing	missing	missing	missing	missing	missing	missing	missing	missing	missing	missing	missing	missing	FALSE	missing	missing	missing	FALSE
YFR013W	IOC3	ioc3	1.11	FALSE	FALSE	missing	missing	0	0	missing	missing	2	0	FALSE	missing	missing	FALSE	missing	missing	missing	missing	missing	missing	missing	missing	missing	missing	missing	missing	missing	missing	FALSE	missing	missing	missing	FALSE
YNL022C	RCM1	rcm1	1.2	FALSE	FALSE	missing	missing	0	0	missing	missing	2.33	0	FALSE	missing	missing	FALSE	missing	missing	missing	missing	missing	missing	missing	missing	missing	missing	missing	missing	missing	missing	FALSE	missing	missing	missing	FALSE
YAL026C	DRS2	drs2	0.56	FALSE	FALSE	missing	missing	0	0	missing	missing	2.67	0	FALSE	missing	missing	FALSE	missing	missing	missing	missing	missing	missing	missing	missing	missing	missing	missing	missing	missing	missing	FALSE	missing	missing	missing	FALSE
YHL031C	GOS1	gos1	0.78	FALSE	FALSE	missing	missing	0.33	0	missing	missing	2.33	0	FALSE	missing	missing	FALSE	missing	missing	missing	missing	missing	missing	missing	missing	missing	missing	missing	missing	missing	missing	FALSE	missing	missing	missing	FALSE
YEL042W	GDA1	gda1	1	FALSE	FALSE	missing	missing	0	0	missing	missing	3	0	FALSE	missing	missing	FALSE	missing	missing	missing	missing	missing	missing	missing	missing	missing	missing	missing	missing	missing	missing	FALSE	missing	missing	missing	FALSE
YDR484W	VPS52	vps52	1.11	FALSE	FALSE	missing	missing	0	0	missing	missing	2	0	FALSE	missing	missing	FALSE	missing	missing	missing	missing	missing	missing	missing	missing	missing	missing	missing	missing	missing	missing	FALSE	missing	missing	missing	FALSE
YHR060W	VMA22	vma22	0.78	FALSE	FALSE	missing	missing	0	0	missing	missing	2	0	FALSE	missing	missing	FALSE	missing	missing	missing	missing	missing	missing	missing	missing	missing	missing	missing	missing	missing	missing	FALSE	missing	missing	missing	FALSE
YBR288C	APM3	apm3	1	FALSE	FALSE	missing	missing	0	0	missing	missing	2	0	FALSE	missing	missing	FALSE	missing	missing	missing	missing	missing	missing	missing	missing	missing	missing	missing	missing	missing	missing	FALSE	missing	missing	missing	FALSE
YGR261C	APL6	apl6	1	FALSE	FALSE	missing	missing	0	0	missing	missing	2	0	FALSE	missing	missing	FALSE	missing	missing	missing	missing	missing	missing	missing	missing	missing	missing	missing	missing	missing	missing	FALSE	missing	missing	missing	FALSE
YJL024C	APS3	aps3	0.56	FALSE	FALSE	missing	missing	0.33	0	missing	missing	2	0	FALSE	missing	missing	FALSE	missing	missing	missing	missing	missing	missing	missing	missing	missing	missing	missing	missing	missing	missing	FALSE	missing	missing	missing	FALSE
YML012W	ERV25	erv25	1	FALSE	FALSE	missing	missing	0	0	missing	missing	2.33	0	FALSE	missing	missing	FALSE	missing	missing	missing	missing	missing	missing	missing	missing	missing	missing	missing	missing	missing	missing	FALSE	missing	missing	missing	FALSE
YEL043W	GTA1	yel043w	1.11	FALSE	FALSE	missing	missing	0	0	missing	missing	2	0	FALSE	missing	missing	FALSE	missing	missing	missing	missing	missing	missing	missing	missing	missing	missing	missing	missing	missing	missing	FALSE	missing	missing	missing	FALSE
YIL039W	TED1	ted1	1.07	FALSE	FALSE	missing	missing	0	0	missing	missing	2	0	FALSE	missing	missing	FALSE	missing	missing	missing	missing	missing	missing	missing	missing	missing	missing	missing	missing	missing	missing	FALSE	missing	missing	missing	FALSE
YNL044W	YIP3	yip3	1.11	FALSE	FALSE	missing	missing	0	0	missing	missing	2.33	0	FALSE	missing	missing	FALSE	missing	missing	missing	missing	missing	missing	missing	missing	missing	missing	missing	missing	missing	missing	FALSE	missing	missing	missing	FALSE
YGR089W	NNF2	nnf2	0.89	FALSE	FALSE	missing	missing	0	0	missing	missing	2	0	FALSE	missing	missing	FALSE	missing	missing	missing	missing	missing	missing	missing	missing	missing	missing	missing	missing	missing	missing	FALSE	missing	missing	missing	FALSE
YCL045C	EMC1	emc1	0.89	FALSE	FALSE	missing	missing	0	0	missing	missing	2	0	FALSE	missing	missing	FALSE	missing	missing	missing	missing	missing	missing	missing	missing	missing	missing	missing	missing	missing	missing	FALSE	missing	missing	missing	FALSE
YAL019W	FUN30	fun30	1	FALSE	FALSE	missing	missing	0.33	0	missing	missing	2	0	FALSE	missing	missing	FALSE	missing	missing	missing	missing	missing	0.54321	missing	missing	FALSE	missing	missing	missing	FALSE	missing	FALSE	missing	missing	missing	FALSE
YJL123C	MTC1	mtc1	1.22	FALSE	FALSE	missing	missing	0	0	missing	missing	2.67	0	FALSE	missing	missing	FALSE	missing	missing	missing	missing	missing	missing	missing	missing	missing	missing	missing	missing	missing	missing	FALSE	missing	missing	missing	FALSE
YDL133W	SRF1	srf1	1.11	FALSE	FALSE	missing	missing	0	0	missing	missing	2.67	0	FALSE	missing	missing	FALSE	missing	missing	missing	missing	missing	missing	missing	missing	missing	missing	missing	missing	missing	missing	FALSE	missing	missing	missing	FALSE
YEL060C	PRB1	prb1	1	FALSE	FALSE	missing	missing	0	0	missing	missing	3	0	FALSE	missing	missing	FALSE	missing	missing	missing	missing	missing	missing	missing	missing	missing	missing	missing	missing	missing	missing	FALSE	missing	missing	missing	FALSE
YPL098C	MGR2	mgr2	0.89	FALSE	FALSE	missing	missing	0	0	missing	missing	2	0	FALSE	missing	missing	FALSE	missing	missing	missing	missing	missing	missing	missing	missing	missing	missing	missing	missing	missing	missing	FALSE	missing	missing	missing	FALSE
YHR104W	GRE3	gre3	0.67	FALSE	FALSE	missing	missing	0	0	missing	missing	3	0	FALSE	missing	missing	FALSE	missing	missing	missing	missing	missing	missing	missing	missing	missing	missing	missing	missing	missing	missing	FALSE	missing	missing	missing	FALSE
YDR129C	SAC6	sac6	0.89	FALSE	FALSE	missing	missing	0	0	missing	missing	2.67	0	FALSE	missing	missing	FALSE	missing	missing	missing	missing	missing	missing	missing	missing	missing	missing	missing	missing	missing	missing	FALSE	missing	missing	missing	FALSE
YEL044W	IES6	ies6	1.33	FALSE	FALSE	missing	missing	0.33	0	missing	missing	0.33	0	FALSE	missing	missing	FALSE	missing	missing	missing	missing	missing	missing	missing	missing	missing	missing	missing	missing	missing	missing	FALSE	missing	missing	missing	FALSE
YPL002C	SNF8	snf8	0.56	FALSE	FALSE	missing	missing	0	0	missing	missing	0.67	0	FALSE	missing	missing	FALSE	missing	missing	missing	missing	missing	missing	missing	missing	missing	missing	missing	missing	missing	missing	FALSE	missing	missing	missing	FALSE
YPL084W	BRO1	bro1	0.56	FALSE	FALSE	missing	missing	0.33	0	missing	missing	0.33	0	FALSE	missing	missing	FALSE	missing	missing	missing	missing	missing	missing	missing	missing	missing	missing	missing	missing	missing	missing	FALSE	missing	missing	missing	FALSE
YLR396C	VPS33	vps33	1	FALSE	FALSE	missing	missing	0.33	0	missing	missing	2.67	0	FALSE	missing	missing	FALSE	missing	missing	missing	missing	missing	missing	missing	missing	missing	missing	missing	missing	missing	missing	FALSE	missing	missing	missing	FALSE
YLR417W	VPS36	vps36	0.67	FALSE	FALSE	missing	missing	0	0	missing	missing	1	0	FALSE	missing	missing	FALSE	missing	missing	missing	missing	missing	missing	missing	missing	missing	missing	missing	missing	missing	missing	FALSE	missing	missing	missing	FALSE
YMR077C	VPS20	vps20	1.11	FALSE	FALSE	missing	missing	0.67	0	missing	missing	2.67	0	FALSE	missing	missing	FALSE	missing	missing	missing	missing	missing	missing	missing	missing	missing	missing	missing	missing	missing	missing	FALSE	missing	missing	missing	FALSE
YJR102C	VPS25	vps25	0.67	FALSE	FALSE	missing	missing	0	0	missing	missing	0.33	0	FALSE	missing	missing	FALSE	missing	missing	missing	missing	missing	missing	missing	missing	missing	missing	missing	missing	missing	missing	FALSE	missing	missing	missing	FALSE
YCL008C	STP22	stp22	0.56	FALSE	FALSE	missing	missing	0	0	missing	missing	1.33	0	FALSE	missing	missing	FALSE	missing	missing	missing	missing	missing	missing	missing	missing	missing	missing	missing	missing	missing	missing	FALSE	missing	missing	missing	FALSE
YOR036W	PEP12	pep12	1.22	FALSE	FALSE	missing	missing	0.33	0	missing	missing	3	0	FALSE	missing	missing	FALSE	missing	missing	missing	missing	missing	missing	missing	missing	missing	missing	missing	missing	missing	missing	FALSE	missing	missing	missing	FALSE
YDR495C	VPS3	vps3	0.22	FALSE	FALSE	missing	missing	0	0	missing	missing	1	0	FALSE	missing	missing	FALSE	missing	missing	missing	missing	missing	missing	missing	missing	missing	missing	missing	missing	missing	missing	FALSE	missing	missing	missing	FALSE
YKR001C	VPS1	vps1	0.67	FALSE	FALSE	missing	missing	0	0	missing	missing	1.33	0	FALSE	missing	missing	FALSE	missing	missing	missing	missing	missing	missing	missing	missing	missing	missing	missing	missing	missing	missing	FALSE	missing	missing	missing	FALSE
YDR456W	NHX1	nhx1	0.56	FALSE	FALSE	missing	missing	0	0	missing	missing	3	0	FALSE	missing	missing	FALSE	missing	missing	missing	missing	missing	missing	missing	missing	missing	missing	missing	missing	missing	missing	FALSE	missing	missing	missing	FALSE
YJL129C	TRK1	trk1	0.73	FALSE	FALSE	missing	missing	0	0	missing	missing	2.33	0	FALSE	missing	missing	FALSE	missing	missing	missing	missing	missing	missing	missing	missing	missing	missing	missing	missing	missing	missing	FALSE	missing	missing	missing	FALSE
YJR090C	GRR1	grr1	0.56	FALSE	FALSE	missing	missing	0.33	0	missing	missing	1.33	0	FALSE	missing	missing	FALSE	missing	missing	missing	missing	missing	missing	missing	missing	missing	missing	missing	missing	missing	missing	FALSE	missing	missing	missing	FALSE
YHR025W	THR1	thr1	0.89	FALSE	FALSE	missing	missing	0	0	missing	missing	2.67	0	FALSE	missing	missing	FALSE	missing	missing	missing	missing	missing	missing	missing	missing	missing	missing	missing	missing	missing	missing	FALSE	missing	missing	missing	FALSE
YKL204W	EAP1	eap1	1	FALSE	FALSE	missing	missing	0	0	missing	missing	1.33	0	FALSE	missing	missing	FALSE	missing	missing	missing	missing	missing	missing	missing	missing	missing	missing	missing	missing	missing	missing	FALSE	missing	missing	missing	FALSE
YMR058W	FET3	fet3	0.89	FALSE	FALSE	missing	missing	0	0	missing	missing	3	0	FALSE	missing	missing	FALSE	missing	missing	missing	missing	missing	missing	missing	missing	missing	missing	missing	missing	missing	missing	FALSE	missing	missing	missing	FALSE
YER145C	FTR1	ftr1	0.89	FALSE	FALSE	missing	missing	0	0	missing	missing	2.67	0	FALSE	missing	missing	FALSE	missing	missing	missing	missing	missing	missing	missing	missing	missing	missing	missing	missing	missing	missing	FALSE	missing	missing	missing	FALSE
YPL023C	MET12	met12	0.56	FALSE	FALSE	missing	missing	0	0	missing	missing	2.67	0	FALSE	missing	missing	FALSE	missing	missing	missing	missing	missing	missing	missing	missing	missing	missing	missing	missing	missing	missing	FALSE	missing	missing	missing	FALSE
YDL216C	RRI1	rri1	0.89	FALSE	FALSE	missing	missing	0	0	missing	missing	2.33	0	FALSE	missing	missing	FALSE	missing	missing	missing	missing	missing	missing	missing	missing	missing	missing	missing	missing	missing	missing	FALSE	missing	missing	missing	FALSE
YER072W	VTC1	vtc1	0.78	FALSE	FALSE	missing	missing	0	0	missing	missing	3	0	FALSE	missing	missing	FALSE	missing	missing	missing	missing	missing	missing	missing	missing	missing	missing	missing	missing	missing	missing	FALSE	missing	missing	missing	FALSE
YKR023W	RQT4	rqt4	0.78	FALSE	FALSE	missing	missing	0.67	0	missing	missing	2.67	0	FALSE	missing	missing	FALSE	missing	missing	missing	missing	missing	missing	missing	missing	missing	missing	missing	missing	missing	missing	FALSE	missing	missing	missing	FALSE
YBR033W	EDS1	eds1	1	FALSE	FALSE	missing	missing	0.33	0	missing	missing	2	0	FALSE	missing	missing	FALSE	missing	missing	missing	missing	missing	missing	missing	missing	missing	missing	missing	missing	missing	missing	FALSE	missing	missing	missing	FALSE
YPR171W	BSP1	bsp1	1	FALSE	FALSE	missing	missing	0	0	missing	missing	2.33	0	FALSE	missing	missing	FALSE	missing	missing	missing	missing	missing	missing	missing	missing	missing	missing	missing	missing	missing	missing	FALSE	missing	missing	missing	FALSE
YOL089C	HAL9	hal9	0.78	FALSE	FALSE	missing	missing	0	0	missing	missing	3	0	FALSE	missing	missing	FALSE	missing	missing	missing	missing	missing	missing	missing	missing	missing	missing	missing	missing	missing	missing	FALSE	missing	missing	missing	FALSE
YPL091W	GLR1	glr1	1	FALSE	FALSE	missing	missing	0	0	missing	missing	2.33	0	FALSE	missing	missing	FALSE	missing	missing	missing	missing	missing	missing	missing	missing	missing	missing	missing	missing	missing	missing	FALSE	missing	missing	missing	FALSE
YPR198W	SGE1	sge1	1	FALSE	FALSE	missing	missing	0.33	0	missing	missing	2	0	FALSE	missing	missing	FALSE	missing	missing	missing	missing	missing	missing	missing	missing	missing	missing	missing	missing	missing	missing	FALSE	missing	missing	missing	FALSE
YML014W	TRM9	trm9	0.56	FALSE	missing	missing	missing	missing	missing	missing	missing	missing	missing	FALSE	missing	missing	FALSE	missing	missing	missing	missing	missing	missing	missing	missing	missing	missing	missing	missing	missing	missing	FALSE	missing	missing	missing	FALSE
YMR009W	ADI1	adi1	1	FALSE	FALSE	missing	missing	0.33	0	missing	missing	2.67	0	FALSE	missing	missing	FALSE	missing	missing	missing	missing	missing	missing	missing	missing	missing	missing	missing	missing	missing	missing	FALSE	missing	missing	missing	FALSE
YMR319C	FET4	fet4	1	FALSE	FALSE	missing	missing	0	0	missing	missing	2.33	0	FALSE	missing	missing	FALSE	missing	missing	missing	missing	missing	missing	missing	missing	missing	missing	missing	missing	missing	missing	FALSE	missing	missing	missing	FALSE
YNL122C	MRP35	mrp35	0.89	FALSE	FALSE	missing	missing	0	0	missing	missing	3	0	FALSE	missing	missing	FALSE	missing	missing	missing	missing	missing	missing	missing	missing	missing	missing	missing	missing	missing	missing	FALSE	missing	missing	missing	FALSE
YKR097W	PCK1	pck1	0.44	FALSE	FALSE	missing	missing	0	0	missing	missing	2.33	0	FALSE	missing	missing	FALSE	missing	missing	missing	missing	missing	missing	missing	missing	missing	missing	missing	missing	missing	missing	FALSE	missing	missing	missing	FALSE
YNL230C	ELA1	ela1	0.89	FALSE	FALSE	missing	missing	0.33	0	missing	missing	2.67	0	FALSE	missing	missing	FALSE	missing	missing	missing	missing	missing	missing	missing	missing	missing	missing	missing	missing	missing	missing	FALSE	missing	missing	missing	FALSE
YGR284C	ERV29	erv29	0.89	FALSE	FALSE	missing	missing	0	0	missing	missing	2.33	0	FALSE	missing	missing	FALSE	missing	missing	missing	missing	missing	missing	missing	missing	missing	missing	missing	missing	missing	missing	FALSE	missing	missing	missing	FALSE
YNL023C	FAP1	fap1	1.11	FALSE	FALSE	missing	missing	0.33	0	missing	missing	2.33	0	FALSE	missing	missing	FALSE	missing	missing	missing	missing	missing	missing	missing	missing	missing	missing	missing	missing	missing	missing	FALSE	missing	missing	missing	FALSE
YOR045W	TOM6	tom6	1	FALSE	FALSE	missing	missing	0	0	missing	missing	3	0	FALSE	missing	missing	FALSE	missing	missing	missing	missing	missing	missing	missing	missing	missing	missing	missing	missing	missing	missing	FALSE	missing	missing	missing	FALSE
YLR168C	UPS2	ups2	1.22	FALSE	FALSE	missing	missing	0	0	missing	missing	2.67	0	FALSE	missing	missing	FALSE	missing	missing	missing	missing	missing	missing	missing	missing	missing	missing	missing	missing	missing	missing	FALSE	missing	missing	missing	FALSE
YNL094W	APP1	app1	1	FALSE	FALSE	missing	missing	0	0	missing	missing	2.67	0	FALSE	missing	missing	FALSE	missing	missing	missing	missing	missing	missing	missing	missing	missing	missing	missing	missing	missing	missing	FALSE	missing	missing	missing	FALSE
YLR216C	CPR6	cpr6	1.07	FALSE	FALSE	missing	missing	0	0	missing	missing	2.67	0	FALSE	missing	missing	FALSE	missing	missing	missing	missing	missing	missing	missing	missing	missing	missing	missing	missing	missing	missing	FALSE	missing	missing	missing	FALSE
YER098W	UBP9	ubp9	1	FALSE	FALSE	missing	missing	0	0	missing	missing	2.67	0	FALSE	missing	missing	FALSE	missing	missing	missing	missing	missing	missing	missing	missing	missing	missing	missing	missing	missing	missing	FALSE	missing	missing	missing	FALSE
YLR375W	STP3	stp3	1.11	FALSE	FALSE	missing	missing	0.33	0	missing	missing	2.33	0	FALSE	missing	missing	FALSE	missing	missing	missing	missing	missing	missing	missing	missing	missing	missing	missing	missing	missing	missing	FALSE	missing	missing	missing	FALSE
YIL018W	RPL2B	rpl2b	0.89	FALSE	FALSE	missing	missing	0.33	0	missing	missing	2.33	0	FALSE	missing	missing	FALSE	missing	missing	missing	missing	missing	missing	missing	missing	missing	missing	missing	missing	missing	missing	FALSE	missing	missing	missing	FALSE
YBR208C	DUR12	dur12	1	FALSE	FALSE	missing	missing	0.33	0	missing	missing	3	0	FALSE	missing	missing	FALSE	missing	missing	missing	missing	missing	missing	missing	missing	missing	missing	missing	missing	missing	missing	FALSE	missing	missing	missing	FALSE
YJL089W	SIP4	sip4	1	FALSE	FALSE	missing	missing	0.33	0	missing	missing	3	0	FALSE	missing	missing	FALSE	missing	missing	missing	missing	missing	missing	missing	missing	missing	missing	missing	missing	missing	missing	FALSE	missing	missing	missing	FALSE
YKL037W	AIM26	aim26	1.11	FALSE	FALSE	missing	missing	0	0	missing	missing	3	0	FALSE	missing	missing	FALSE	missing	missing	missing	missing	missing	missing	missing	missing	missing	missing	missing	missing	missing	missing	FALSE	missing	missing	missing	FALSE
YDL021W	GPM2	gpm2	0.78	FALSE	FALSE	missing	missing	missing	missing	missing	missing	0	0	FALSE	missing	missing	FALSE	missing	missing	missing	missing	missing	missing	missing	missing	missing	missing	missing	missing	missing	missing	FALSE	missing	missing	missing	FALSE
YBR022W	POA1	poa1	0.89	FALSE	FALSE	missing	missing	0	0	missing	missing	3	0	FALSE	missing	missing	FALSE	missing	missing	missing	missing	missing	missing	missing	missing	missing	missing	missing	missing	missing	missing	FALSE	missing	missing	missing	FALSE
YGR106C	VOA1	voa1	1	FALSE	FALSE	missing	missing	0.33	0	missing	missing	3	0	FALSE	missing	missing	FALSE	missing	missing	missing	missing	missing	missing	missing	missing	missing	missing	missing	missing	missing	missing	FALSE	missing	missing	missing	FALSE
YKL126W	YPK1	ypk1	1	FALSE	FALSE	missing	missing	0	0	missing	missing	3	0	FALSE	missing	missing	FALSE	missing	missing	missing	missing	missing	missing	missing	missing	missing	missing	missing	missing	missing	missing	FALSE	missing	missing	missing	FALSE
YGR163W	GTR2	gtr2	1.11	FALSE	FALSE	missing	missing	0	0	missing	missing	3	0	FALSE	missing	missing	FALSE	missing	missing	missing	missing	missing	missing	missing	missing	missing	missing	missing	missing	missing	missing	FALSE	missing	missing	missing	FALSE
YIL124W	AYR1	ayr1	0.89	FALSE	FALSE	missing	missing	0	0	missing	missing	3	0	FALSE	missing	missing	FALSE	missing	missing	missing	missing	missing	missing	missing	missing	missing	missing	missing	missing	missing	missing	FALSE	missing	missing	missing	FALSE
YDR270W	CCC2	ccc2	0.89	FALSE	FALSE	missing	missing	0	0	missing	missing	2.67	0	FALSE	missing	missing	FALSE	missing	missing	missing	missing	missing	missing	missing	missing	missing	missing	missing	missing	missing	missing	FALSE	missing	missing	missing	FALSE
YIL005W	EPS1	eps1	0.78	FALSE	FALSE	missing	missing	0	0	missing	missing	3	0	FALSE	missing	missing	FALSE	missing	missing	missing	missing	missing	missing	missing	missing	missing	missing	missing	missing	missing	missing	FALSE	missing	missing	missing	FALSE
YDR314C	RAD34	rad34	0.89	FALSE	FALSE	missing	missing	0	0	missing	missing	3	0	FALSE	missing	missing	FALSE	missing	missing	missing	missing	missing	missing	missing	missing	missing	missing	missing	missing	missing	missing	FALSE	missing	missing	missing	FALSE
YBR030W	RKM3	rkm3	0.89	FALSE	FALSE	missing	missing	0.33	0	missing	missing	2.67	0	FALSE	missing	missing	FALSE	missing	missing	missing	missing	missing	missing	missing	missing	missing	missing	missing	missing	missing	missing	FALSE	missing	missing	missing	FALSE
YDL213C	NOP6	nop6	0.78	FALSE	FALSE	missing	missing	0	0	missing	missing	2.33	0	FALSE	missing	missing	FALSE	missing	missing	missing	missing	missing	missing	missing	missing	missing	missing	missing	missing	missing	missing	FALSE	missing	missing	missing	FALSE
YNR015W	SMM1	smm1	0.89	FALSE	FALSE	missing	missing	0	0	missing	missing	2.67	0	FALSE	missing	missing	FALSE	missing	missing	missing	missing	missing	missing	missing	missing	missing	missing	missing	missing	missing	missing	FALSE	missing	missing	missing	FALSE
YDR120C	TRM1	trm1	0.89	FALSE	FALSE	missing	missing	0	0	missing	missing	2	0	FALSE	missing	missing	FALSE	missing	missing	missing	missing	missing	missing	missing	missing	missing	missing	missing	missing	missing	missing	FALSE	missing	missing	missing	FALSE
YNL314W	DAL82	dal82	0.87	FALSE	FALSE	missing	missing	0	0	missing	missing	2	0	FALSE	missing	missing	FALSE	missing	missing	missing	missing	missing	missing	missing	missing	missing	missing	missing	missing	missing	missing	FALSE	missing	missing	missing	FALSE
YMR152W	YIM1	yim1	1	FALSE	FALSE	missing	missing	0	0	missing	missing	2.67	0	FALSE	missing	missing	FALSE	missing	missing	missing	missing	missing	missing	missing	missing	missing	missing	missing	missing	missing	missing	FALSE	missing	missing	missing	FALSE
YIL006W	YIA6	yia6	1.11	FALSE	FALSE	missing	missing	0	0	missing	missing	2.67	0	FALSE	missing	missing	FALSE	missing	missing	missing	missing	missing	missing	missing	missing	missing	missing	missing	missing	missing	missing	FALSE	missing	missing	missing	FALSE
YDR257C	RKM4	rkm4	0.89	FALSE	FALSE	missing	missing	0	0	missing	missing	2.33	0	FALSE	missing	missing	FALSE	missing	missing	missing	missing	missing	missing	missing	missing	missing	missing	missing	missing	missing	missing	FALSE	missing	missing	missing	FALSE
YNR040W	MRX15	mrx15	1	FALSE	FALSE	missing	missing	0.33	0	missing	missing	3	0	FALSE	missing	missing	FALSE	missing	missing	missing	missing	missing	missing	missing	missing	missing	missing	missing	missing	missing	missing	FALSE	missing	missing	missing	FALSE
YJL073W	JEM1	jem1	0.89	FALSE	FALSE	missing	missing	0	0	missing	missing	2.33	0	FALSE	missing	missing	FALSE	missing	missing	missing	missing	missing	missing	missing	missing	missing	missing	missing	missing	missing	missing	FALSE	missing	missing	missing	FALSE
YIL156W	UBP7	ubp7	0.89	FALSE	FALSE	missing	missing	0.33	0	missing	missing	2.67	0	FALSE	missing	missing	FALSE	missing	missing	missing	missing	missing	missing	missing	missing	missing	missing	missing	missing	missing	missing	FALSE	missing	missing	missing	FALSE
YKR052C	MRS4	mrs4	1.11	FALSE	FALSE	missing	missing	0	0	missing	missing	3.33	0	FALSE	missing	missing	FALSE	missing	missing	0.5675	missing	missing	1.97531	missing	missing	FALSE	missing	FALSE	missing	FALSE	missing	FALSE	missing	FALSE	missing	FALSE
YIL105C	SLM1	slm1	1	FALSE	FALSE	missing	missing	0.67	0	missing	missing	3	0	FALSE	missing	missing	FALSE	missing	missing	missing	missing	missing	missing	missing	missing	missing	missing	missing	missing	missing	missing	FALSE	missing	missing	missing	FALSE
YKL033W-A	YKL033W-A	ykl033w-a	0.89	FALSE	FALSE	missing	missing	0	0	missing	missing	2.33	0	FALSE	missing	missing	FALSE	missing	missing	missing	missing	missing	missing	missing	missing	missing	missing	missing	missing	missing	missing	FALSE	missing	missing	missing	FALSE
YDL194W	SNF3	snf3	0.89	FALSE	FALSE	missing	missing	0.33	0	missing	missing	3	0	FALSE	missing	missing	FALSE	missing	missing	missing	missing	missing	missing	missing	missing	missing	missing	missing	missing	missing	missing	FALSE	missing	missing	missing	FALSE
YJL158C	CIS3	cis3	0.78	FALSE	FALSE	missing	missing	0.33	0	missing	missing	3	0	FALSE	missing	missing	FALSE	missing	missing	missing	missing	missing	missing	missing	missing	missing	missing	missing	missing	missing	missing	FALSE	missing	missing	missing	FALSE
YPL137C	GIP3	gip3	0.67	FALSE	FALSE	missing	missing	0.67	0	missing	missing	2.67	0	FALSE	missing	missing	FALSE	missing	missing	missing	missing	missing	missing	missing	missing	missing	missing	missing	missing	missing	missing	FALSE	missing	missing	missing	FALSE
YDR305C	HNT2	hnt2	0.78	FALSE	FALSE	missing	missing	0	0	missing	missing	2.67	0	FALSE	missing	missing	FALSE	missing	missing	missing	missing	missing	missing	missing	missing	missing	missing	missing	missing	missing	missing	FALSE	missing	missing	missing	FALSE
YML057W	CMP2	cmp2	0.67	FALSE	FALSE	missing	missing	0	0	missing	missing	2.67	0	FALSE	missing	missing	FALSE	missing	missing	missing	missing	missing	missing	missing	missing	missing	missing	missing	missing	missing	missing	FALSE	missing	missing	missing	FALSE
YML119W	YML119W	yml119w	0.78	FALSE	FALSE	missing	missing	0	0	missing	missing	2	0	FALSE	missing	missing	FALSE	missing	missing	missing	missing	missing	missing	missing	missing	missing	missing	missing	missing	missing	missing	FALSE	missing	missing	missing	FALSE
YBL011W	SCT1	sct1	0.89	FALSE	FALSE	missing	missing	0	0	missing	missing	3	0	FALSE	missing	missing	FALSE	missing	missing	missing	missing	missing	missing	missing	missing	missing	missing	missing	missing	missing	missing	FALSE	missing	missing	missing	FALSE
YDR233C	RTN1	rtn1	0.78	FALSE	FALSE	missing	missing	0	0	missing	missing	3	0	FALSE	missing	missing	FALSE	missing	missing	missing	missing	missing	missing	missing	missing	missing	missing	missing	missing	missing	missing	FALSE	missing	missing	missing	FALSE
YDR057W	YOS9	yos9	0.78	FALSE	FALSE	missing	missing	0	0	missing	missing	2.67	0	FALSE	missing	missing	FALSE	missing	missing	missing	missing	missing	missing	missing	missing	missing	missing	missing	missing	missing	missing	FALSE	missing	missing	missing	FALSE
YOR276W	CAF20	caf20	1	FALSE	FALSE	missing	missing	0	0	missing	missing	2.67	0	FALSE	missing	missing	FALSE	missing	missing	missing	missing	missing	missing	missing	missing	missing	missing	missing	missing	missing	missing	FALSE	missing	missing	missing	FALSE
YHL044W	DFP4	dfp4	0.89	FALSE	FALSE	missing	missing	0	0	missing	missing	2.33	0	FALSE	missing	missing	FALSE	missing	missing	missing	missing	missing	missing	missing	missing	missing	missing	missing	missing	missing	missing	FALSE	missing	missing	missing	FALSE
YOR231W	MKK1	mkk1	0.89	FALSE	FALSE	missing	missing	0	0	missing	missing	2	0	FALSE	missing	missing	FALSE	missing	missing	missing	missing	missing	missing	missing	missing	missing	missing	missing	missing	missing	missing	FALSE	missing	missing	missing	FALSE
YDR009W	GAL3	gal3	1.07	FALSE	FALSE	missing	missing	0	0	missing	missing	3	0	FALSE	missing	missing	FALSE	missing	missing	missing	missing	missing	missing	missing	missing	missing	missing	missing	missing	missing	missing	FALSE	missing	missing	missing	FALSE
YBR001C	NTH2	nth2	1	FALSE	FALSE	missing	missing	0	0	missing	missing	2.33	0	FALSE	missing	missing	FALSE	missing	missing	missing	missing	missing	missing	missing	missing	missing	missing	missing	missing	missing	missing	FALSE	missing	missing	missing	FALSE
YLL025W	PAU17	pau17	1	FALSE	FALSE	missing	missing	0	0	missing	missing	3	0	FALSE	missing	missing	FALSE	missing	missing	missing	missing	missing	missing	missing	missing	missing	missing	missing	missing	missing	missing	FALSE	missing	missing	missing	FALSE
YOR330C	MIP1	mip1	1.11	FALSE	FALSE	missing	missing	0.33	0	missing	missing	2	0	FALSE	missing	missing	FALSE	missing	missing	missing	missing	missing	missing	missing	missing	missing	missing	missing	missing	missing	missing	FALSE	missing	missing	missing	FALSE
YHR045W	YHR045W	yhr045w	1.11	FALSE	FALSE	missing	missing	0.33	0	missing	missing	2.33	0	FALSE	missing	missing	FALSE	missing	missing	missing	missing	missing	missing	missing	missing	missing	missing	missing	missing	missing	missing	FALSE	missing	missing	missing	FALSE
YML013W	UBX2	ubx2	1	FALSE	FALSE	missing	missing	0	0	missing	missing	2.33	0	FALSE	missing	missing	FALSE	missing	missing	missing	missing	missing	missing	missing	missing	missing	missing	missing	missing	missing	missing	FALSE	missing	missing	missing	FALSE
YNL083W	SAL1	sal1	1	FALSE	FALSE	missing	missing	0	0	missing	missing	2	0	FALSE	missing	missing	FALSE	missing	missing	missing	missing	missing	missing	missing	missing	missing	missing	missing	missing	missing	missing	FALSE	missing	missing	missing	FALSE
YBR138C	YBR138C	ybr138c	1.22	FALSE	FALSE	missing	missing	0.33	0	missing	missing	2.33	0	FALSE	missing	missing	FALSE	missing	missing	missing	missing	missing	missing	missing	missing	missing	missing	missing	missing	missing	missing	FALSE	missing	missing	missing	FALSE
YBL032W	HEK2	hek2	1	FALSE	FALSE	missing	missing	0.33	0	missing	missing	2	0	FALSE	missing	missing	FALSE	missing	missing	missing	missing	missing	missing	missing	missing	missing	missing	missing	missing	missing	missing	FALSE	missing	missing	missing	FALSE
YKL116C	PRR1	prr1	1.78	TRUE	FALSE	missing	missing	0	0	missing	missing	1.67	0	TRUE	missing	missing	TRUE	missing	missing	0.605	missing	missing	2.06173	missing	missing	FALSE	missing	FALSE	missing	FALSE	missing	TRUE	missing	FALSE	missing	TRUE
YGR223C	HSV2	hsv2	1.07	FALSE	FALSE	missing	missing	0	0	missing	missing	2.33	0	FALSE	missing	missing	FALSE	missing	missing	missing	missing	missing	missing	missing	missing	missing	missing	missing	missing	missing	missing	FALSE	missing	missing	missing	FALSE
YMR144W	FDO1	fdo1	0.89	FALSE	FALSE	missing	missing	0	0	missing	missing	1.33	0	FALSE	missing	missing	FALSE	missing	missing	missing	missing	missing	missing	missing	missing	missing	missing	missing	missing	missing	missing	FALSE	missing	missing	missing	FALSE
YGR124W	ASN2	asn2	1	FALSE	FALSE	missing	missing	0	0	missing	missing	1.67	0	FALSE	missing	missing	FALSE	missing	missing	missing	missing	missing	missing	missing	missing	missing	missing	missing	missing	missing	missing	FALSE	missing	missing	missing	FALSE
YBL098W	BNA4	bna4	1	FALSE	TRUE	missing	missing	0	0	missing	missing	2	0	TRUE	missing	missing	TRUE	missing	missing	missing	missing	missing	missing	missing	missing	missing	missing	missing	missing	missing	missing	TRUE	missing	missing	missing	TRUE
YBR069C	TAT1	tat1	1	FALSE	FALSE	missing	missing	0	0	missing	missing	1.67	0	FALSE	missing	missing	FALSE	missing	missing	missing	missing	missing	missing	missing	missing	missing	missing	missing	missing	missing	missing	FALSE	missing	missing	missing	FALSE
YPL203W	TPK2	tpk2	1	FALSE	FALSE	missing	missing	0.33	0	missing	missing	2	0	FALSE	missing	missing	FALSE	missing	missing	missing	missing	missing	missing	missing	missing	missing	missing	missing	missing	missing	missing	FALSE	missing	missing	missing	FALSE
YJL094C	KHA1	kha1	1.11	FALSE	FALSE	missing	missing	0	0	missing	missing	2	0	FALSE	missing	missing	FALSE	missing	missing	missing	missing	missing	missing	missing	missing	missing	missing	missing	missing	missing	missing	FALSE	missing	missing	missing	FALSE
YBR067C	TIP1	tip1	1	FALSE	FALSE	missing	missing	0.33	0	missing	missing	2.33	0	FALSE	missing	missing	FALSE	missing	missing	missing	missing	missing	missing	missing	missing	missing	missing	missing	missing	missing	missing	FALSE	missing	missing	missing	FALSE
YDR259C	YAP6	yap6	0.89	FALSE	FALSE	missing	missing	0	0	missing	missing	2.33	0	FALSE	missing	missing	FALSE	missing	missing	missing	missing	missing	missing	missing	missing	missing	missing	missing	missing	missing	missing	FALSE	missing	missing	missing	FALSE
YBR212W	NGR1	ngr1	1.33	FALSE	FALSE	missing	missing	0	0	missing	missing	2.33	0	FALSE	missing	missing	FALSE	missing	missing	missing	missing	missing	missing	missing	missing	missing	missing	missing	missing	missing	missing	FALSE	missing	missing	missing	FALSE
YEL015W	EDC3	edc3	1.22	FALSE	FALSE	missing	missing	0	0	missing	missing	2	0	FALSE	missing	missing	FALSE	missing	missing	missing	missing	missing	missing	missing	missing	missing	missing	missing	missing	missing	missing	FALSE	missing	missing	missing	FALSE
YOR042W	CUE5	cue5	1	FALSE	FALSE	missing	missing	0.33	0	missing	missing	2.33	0	FALSE	missing	missing	FALSE	missing	missing	missing	missing	missing	missing	missing	missing	missing	missing	missing	missing	missing	missing	FALSE	missing	missing	missing	FALSE
YDR482C	CWC21	cwc21	1.13	FALSE	FALSE	missing	missing	0	0	missing	missing	1.33	0	FALSE	missing	missing	FALSE	missing	missing	missing	missing	missing	missing	missing	missing	missing	missing	missing	missing	missing	missing	FALSE	missing	missing	missing	FALSE
YOR201C	MRM1	mrm1	1.22	FALSE	FALSE	missing	missing	0.33	0	missing	missing	2	0	FALSE	missing	missing	FALSE	missing	missing	1.26	missing	missing	11.3	missing	missing	TRUE	missing	FALSE	missing	TRUE	missing	TRUE	missing	FALSE	missing	TRUE
YDR451C	YHP1	yhp1	1.11	FALSE	FALSE	missing	missing	0.33	0	missing	missing	2	0	FALSE	missing	missing	FALSE	missing	missing	missing	missing	missing	missing	missing	missing	missing	missing	missing	missing	missing	missing	FALSE	missing	missing	missing	FALSE
YHR163W	SOL3	sol3	1.11	FALSE	FALSE	missing	missing	0	0	missing	missing	2.33	0	FALSE	missing	missing	FALSE	missing	missing	missing	missing	missing	missing	missing	missing	missing	missing	missing	missing	missing	missing	FALSE	missing	missing	missing	FALSE
YPL273W	SAM4	sam4	1	FALSE	FALSE	missing	missing	0.33	0	missing	missing	3	0	FALSE	missing	missing	FALSE	missing	missing	missing	missing	missing	missing	missing	missing	missing	missing	missing	missing	missing	missing	FALSE	missing	missing	missing	FALSE
YOR288C	MPD1	mpd1	1	FALSE	FALSE	missing	missing	0	0	missing	missing	2.33	0	FALSE	missing	missing	FALSE	missing	missing	missing	missing	missing	missing	missing	missing	missing	missing	missing	missing	missing	missing	FALSE	missing	missing	missing	FALSE
YIL145C	PAN6	pan6	0.89	FALSE	FALSE	missing	missing	0	0	missing	missing	2	0	FALSE	missing	missing	FALSE	missing	missing	missing	missing	missing	missing	missing	missing	missing	missing	missing	missing	missing	missing	FALSE	missing	missing	missing	FALSE
YNL166C	BNI5	bni5	0.67	FALSE	FALSE	missing	missing	0	0	missing	missing	2.33	0	FALSE	missing	missing	FALSE	missing	missing	missing	missing	missing	missing	missing	missing	missing	missing	missing	missing	missing	missing	FALSE	missing	missing	missing	FALSE
YNL139C	THO2	tho2	0	FALSE	FALSE	missing	missing	missing	missing	missing	missing	missing	missing	FALSE	missing	missing	FALSE	missing	missing	missing	missing	missing	missing	missing	missing	missing	missing	missing	missing	missing	missing	FALSE	missing	missing	missing	FALSE
YHR064C	SSZ1	ssz1	1.17	FALSE	FALSE	missing	missing	1	0	missing	missing	4	0	FALSE	missing	missing	FALSE	missing	missing	47.5	missing	missing	2.54321	missing	missing	FALSE	missing	TRUE	missing	TRUE	missing	FALSE	missing	TRUE	missing	TRUE
YAL009W	SPO7	spo7	0.67	FALSE	FALSE	missing	missing	0.67	0	missing	missing	2	0	FALSE	missing	missing	FALSE	missing	missing	missing	missing	missing	missing	missing	missing	missing	missing	missing	missing	missing	missing	FALSE	missing	missing	missing	FALSE
YJL127C	SPT10	spt10	1.11	FALSE	FALSE	missing	missing	0.33	0	missing	missing	3	0	FALSE	missing	missing	FALSE	missing	missing	missing	missing	missing	missing	missing	missing	missing	missing	missing	missing	missing	missing	FALSE	missing	missing	missing	FALSE
YDL052C	SLC1	slc1	0.93	FALSE	FALSE	missing	missing	0.33	0	missing	missing	2.33	0	FALSE	missing	missing	FALSE	missing	missing	missing	missing	missing	missing	missing	missing	missing	missing	missing	missing	missing	missing	FALSE	missing	missing	missing	FALSE
YOR008C	SLG1	slg1	0.56	FALSE	FALSE	missing	missing	0.33	0	missing	missing	2.33	0	FALSE	missing	missing	FALSE	missing	missing	missing	missing	missing	missing	missing	missing	missing	missing	missing	missing	missing	missing	FALSE	missing	missing	missing	FALSE
YDL022W	GPD1	gpd1	0.78	FALSE	FALSE	missing	missing	0	0	missing	missing	2.33	0	FALSE	missing	missing	FALSE	missing	missing	missing	missing	missing	missing	missing	missing	missing	missing	missing	missing	missing	missing	FALSE	missing	missing	missing	FALSE
YHR136C	SPL2	spl2	1	FALSE	FALSE	missing	missing	0	0	missing	missing	2.33	0	FALSE	missing	missing	FALSE	missing	missing	missing	missing	missing	missing	missing	missing	missing	missing	missing	missing	missing	missing	FALSE	missing	missing	missing	FALSE
YMR087W	PDL32	pdl32	1	FALSE	FALSE	missing	missing	0	0	missing	missing	2	0	FALSE	missing	missing	FALSE	missing	missing	missing	missing	missing	missing	missing	missing	missing	missing	missing	missing	missing	missing	FALSE	missing	missing	missing	FALSE
YNR034W	SOL1	sol1	1.13	FALSE	FALSE	missing	missing	0	0	missing	missing	2.33	0	FALSE	missing	missing	FALSE	missing	missing	missing	missing	missing	missing	missing	missing	missing	missing	missing	missing	missing	missing	FALSE	missing	missing	missing	FALSE
YOR323C	PRO2	pro2	0	FALSE	FALSE	missing	missing	0	0	missing	missing	0	0	FALSE	missing	missing	FALSE	missing	missing	missing	missing	missing	missing	missing	missing	missing	missing	missing	missing	missing	missing	FALSE	missing	missing	missing	FALSE
YDR127W	ARO1	aro1	0.56	FALSE	FALSE	missing	missing	0	0	missing	missing	1	0	FALSE	missing	missing	FALSE	missing	missing	missing	missing	missing	missing	missing	missing	missing	missing	missing	missing	missing	missing	FALSE	missing	missing	missing	FALSE
YGL148W	ARO2	aro2	0.67	FALSE	FALSE	missing	missing	missing	missing	missing	missing	2.67	0	FALSE	missing	missing	FALSE	missing	missing	missing	missing	missing	missing	missing	missing	missing	missing	missing	missing	missing	missing	FALSE	missing	missing	missing	FALSE
YJR139C	HOM6	hom6	1	FALSE	FALSE	missing	missing	0	0	missing	missing	2	0	FALSE	missing	missing	FALSE	missing	missing	missing	missing	missing	missing	missing	missing	missing	missing	missing	missing	missing	missing	FALSE	missing	missing	missing	FALSE
YAL028W	FRT2	frt2	1	FALSE	FALSE	missing	missing	0.33	0	missing	missing	2.33	0	FALSE	missing	missing	FALSE	missing	missing	missing	missing	missing	missing	missing	missing	missing	missing	missing	missing	missing	missing	FALSE	missing	missing	missing	FALSE
YAR018C	KIN3	kin3	0.67	FALSE	FALSE	missing	missing	0	0	missing	missing	2.33	0	FALSE	missing	missing	FALSE	missing	missing	missing	missing	missing	missing	missing	missing	missing	missing	missing	missing	missing	missing	FALSE	missing	missing	missing	FALSE
YAR031W	PRM9	prm9	1	FALSE	FALSE	missing	missing	0	0	missing	missing	2	0	FALSE	missing	missing	FALSE	missing	missing	missing	missing	missing	missing	missing	missing	missing	missing	missing	missing	missing	missing	FALSE	missing	missing	missing	FALSE
YLL061W	MMP1	mmp1	1	FALSE	FALSE	missing	missing	0.67	0	missing	missing	3	0	FALSE	missing	missing	FALSE	missing	missing	missing	missing	missing	missing	missing	missing	missing	missing	missing	missing	missing	missing	FALSE	missing	missing	missing	FALSE
YLR014C	PPR1	ppr1	0.33	FALSE	FALSE	missing	missing	0.33	0	missing	missing	2.67	0	FALSE	missing	missing	FALSE	missing	missing	missing	missing	missing	missing	missing	missing	missing	missing	missing	missing	missing	missing	FALSE	missing	missing	missing	FALSE
YLR025W	SNF7	snf7	0	FALSE	FALSE	missing	missing	0	0	missing	missing	0.67	0	FALSE	missing	missing	FALSE	missing	missing	missing	missing	missing	missing	missing	missing	missing	missing	missing	missing	missing	missing	FALSE	missing	missing	missing	FALSE
YLR094C	GIS3	gis3	0	FALSE	FALSE	missing	missing	0.33	0	missing	missing	2	0	FALSE	missing	missing	FALSE	missing	missing	missing	missing	missing	missing	missing	missing	missing	missing	missing	missing	missing	missing	FALSE	missing	missing	missing	FALSE
YLR108C	YLR108C	ylr108c	0.67	FALSE	FALSE	missing	missing	0	0	missing	missing	3	0	FALSE	missing	missing	FALSE	missing	missing	missing	missing	missing	missing	missing	missing	missing	missing	missing	missing	missing	missing	FALSE	missing	missing	missing	FALSE
YLR119W	SRN2	srn2	0.67	FALSE	FALSE	missing	missing	0.33	0	missing	missing	1.67	0	FALSE	missing	missing	FALSE	missing	missing	missing	missing	missing	missing	missing	missing	missing	missing	missing	missing	missing	missing	FALSE	missing	missing	missing	FALSE
YLR124W	YLR124W	ylr124w	2.33	TRUE	FALSE	missing	missing	0	0	missing	missing	2	0	TRUE	missing	missing	TRUE	missing	missing	missing	missing	missing	1.28395	missing	missing	FALSE	missing	missing	missing	FALSE	missing	TRUE	missing	missing	missing	TRUE
YML082W	YML082W	yml082w	1	FALSE	FALSE	missing	missing	0.33	0	missing	missing	2.33	0	FALSE	missing	missing	FALSE	missing	missing	missing	missing	missing	missing	missing	missing	missing	missing	missing	missing	missing	missing	FALSE	missing	missing	missing	FALSE
YML051W	GAL80	gal80	0.67	FALSE	FALSE	missing	missing	0	0	missing	missing	1	0	FALSE	missing	missing	FALSE	missing	missing	missing	missing	missing	missing	missing	missing	missing	missing	missing	missing	missing	missing	FALSE	missing	missing	missing	FALSE
YML002W	VRL1	vrl1	0.67	FALSE	FALSE	missing	missing	0.67	0	missing	missing	2	0	FALSE	missing	missing	FALSE	missing	missing	missing	missing	missing	missing	missing	missing	missing	missing	missing	missing	missing	missing	FALSE	missing	missing	missing	FALSE
YMR150C	IMP1	imp1	0.67	FALSE	FALSE	missing	missing	0	0	missing	missing	2	0	FALSE	missing	missing	FALSE	missing	missing	missing	missing	missing	missing	missing	missing	missing	missing	missing	missing	missing	missing	FALSE	missing	missing	missing	FALSE
YMR155W	YMR155W	ymr155w	0.67	FALSE	FALSE	missing	missing	0	0	missing	missing	2	0	FALSE	missing	missing	FALSE	missing	missing	missing	missing	missing	missing	missing	missing	missing	missing	missing	missing	missing	missing	FALSE	missing	missing	missing	FALSE
YMR166C	MME1	mme1	0.67	FALSE	FALSE	missing	missing	0.33	0	missing	missing	2.67	0	FALSE	missing	missing	FALSE	missing	missing	missing	missing	missing	missing	missing	missing	missing	missing	missing	missing	missing	missing	FALSE	missing	missing	missing	FALSE
YMR175W	SIP18	sip18	0.67	FALSE	FALSE	missing	missing	0	0	missing	missing	2.33	0	FALSE	missing	missing	FALSE	missing	missing	missing	missing	missing	missing	missing	missing	missing	missing	missing	missing	missing	missing	FALSE	missing	missing	missing	FALSE
YMR196W	YMR196W	ymr196w	1	FALSE	FALSE	missing	missing	0	0	missing	missing	3	0	FALSE	missing	missing	FALSE	missing	missing	missing	missing	missing	missing	missing	missing	missing	missing	missing	missing	missing	missing	FALSE	missing	missing	missing	FALSE
YMR204C	INP1	inp1	1	FALSE	FALSE	missing	missing	0.33	0	missing	missing	2.33	0	FALSE	missing	missing	FALSE	missing	missing	missing	missing	missing	missing	missing	missing	missing	missing	missing	missing	missing	missing	FALSE	missing	missing	missing	FALSE
YMR237W	BCH1	bch1	1	FALSE	FALSE	missing	missing	0.33	0	missing	missing	2.67	0	FALSE	missing	missing	FALSE	missing	missing	missing	missing	missing	missing	missing	missing	missing	missing	missing	missing	missing	missing	FALSE	missing	missing	missing	FALSE
YMR242C	RPL20A	rpl20a	1	FALSE	FALSE	missing	missing	0.33	0	missing	missing	2	0	FALSE	missing	missing	FALSE	missing	missing	missing	missing	missing	missing	missing	missing	missing	missing	missing	missing	missing	missing	FALSE	missing	missing	missing	FALSE
YMR257C	PET111	pet111	1	FALSE	FALSE	missing	missing	0.33	0	missing	missing	2	0	FALSE	missing	missing	FALSE	missing	missing	missing	missing	missing	missing	missing	missing	missing	missing	missing	missing	missing	missing	FALSE	missing	missing	missing	FALSE
YMR293C	HER2	her2	1	FALSE	FALSE	missing	missing	0.33	0	missing	missing	2	0	FALSE	missing	missing	FALSE	missing	missing	missing	missing	missing	missing	missing	missing	missing	missing	missing	missing	missing	missing	FALSE	missing	missing	missing	FALSE
YMR305C	SCW10	scw10	0.67	FALSE	FALSE	missing	missing	0	0	missing	missing	2	0	FALSE	missing	missing	FALSE	missing	missing	missing	missing	missing	missing	missing	missing	missing	missing	missing	missing	missing	missing	FALSE	missing	missing	missing	FALSE
YMR310C	UPA2	upa2	0.67	FALSE	FALSE	missing	missing	0	0	missing	missing	2	0	FALSE	missing	missing	FALSE	missing	missing	missing	missing	missing	missing	missing	missing	missing	missing	missing	missing	missing	missing	FALSE	missing	missing	missing	FALSE
YNL318C	HXT14	hxt14	0.67	FALSE	FALSE	missing	missing	0.33	0	missing	missing	2	0	FALSE	missing	missing	FALSE	missing	missing	missing	missing	missing	missing	missing	missing	missing	missing	missing	missing	missing	missing	FALSE	missing	missing	missing	FALSE
YNL283C	WSC2	wsc2	0	FALSE	FALSE	missing	missing	0.33	0	missing	missing	2.33	0	FALSE	missing	missing	FALSE	missing	missing	missing	missing	missing	missing	missing	missing	missing	missing	missing	missing	missing	missing	FALSE	missing	missing	missing	FALSE
YOR051C	ETT1	ett1	1	FALSE	FALSE	missing	missing	0.33	0	missing	missing	2.67	0	FALSE	missing	missing	FALSE	missing	missing	missing	missing	missing	missing	missing	missing	missing	missing	missing	missing	missing	missing	FALSE	missing	missing	missing	FALSE
YOR304C-A	BIL1	bil1	0.67	FALSE	FALSE	missing	missing	0	0	missing	missing	1.67	0	FALSE	missing	missing	FALSE	missing	missing	missing	missing	missing	missing	missing	missing	missing	missing	missing	missing	missing	missing	FALSE	missing	missing	missing	FALSE
YOR332W	VMA4	vma4	0.67	FALSE	FALSE	missing	missing	0	0	missing	missing	2.33	0	FALSE	missing	missing	FALSE	missing	missing	missing	missing	missing	missing	missing	missing	missing	missing	missing	missing	missing	missing	FALSE	missing	missing	missing	FALSE
YOR334W	MRS2	mrs2	0.67	FALSE	FALSE	missing	missing	0	0	missing	missing	2.33	0	FALSE	missing	missing	FALSE	missing	missing	missing	missing	missing	missing	missing	missing	missing	missing	missing	missing	missing	missing	FALSE	missing	missing	missing	FALSE
YOR365C	YOR365C	yor365c	1	FALSE	FALSE	missing	missing	0	0	missing	missing	3	0	FALSE	missing	missing	FALSE	missing	missing	missing	missing	missing	missing	missing	missing	missing	missing	missing	missing	missing	missing	FALSE	missing	missing	missing	FALSE
YOR371C	GPB1	gpb1	1	FALSE	FALSE	missing	missing	0	0	missing	missing	2.33	0	FALSE	missing	missing	FALSE	missing	missing	missing	missing	missing	missing	missing	missing	missing	missing	missing	missing	missing	missing	FALSE	missing	missing	missing	FALSE
YOL028C	YAP7	yap7	1	FALSE	FALSE	missing	missing	0	0	missing	missing	2.67	0	FALSE	missing	missing	FALSE	missing	missing	missing	missing	missing	missing	missing	missing	missing	missing	missing	missing	missing	missing	FALSE	missing	missing	missing	FALSE
YOL060C	MAM3	mam3	1	FALSE	FALSE	missing	missing	0	0	missing	missing	2.67	0	FALSE	missing	missing	FALSE	missing	missing	missing	missing	missing	missing	missing	missing	missing	missing	missing	missing	missing	missing	FALSE	missing	missing	missing	FALSE
YOL076W	MDM20	mdm20	0.33	FALSE	FALSE	missing	missing	0	0	missing	missing	2	0	FALSE	missing	missing	FALSE	missing	missing	missing	missing	missing	missing	missing	missing	missing	missing	missing	missing	missing	missing	FALSE	missing	missing	missing	FALSE
YPL260W	CUB1	cub1	1	FALSE	FALSE	missing	missing	0	0	missing	missing	2	0	FALSE	missing	missing	FALSE	missing	missing	missing	missing	missing	missing	missing	missing	missing	missing	missing	missing	missing	missing	FALSE	missing	missing	missing	FALSE
YPL259C	APM1	apm1	0.67	FALSE	FALSE	missing	missing	0	0	missing	missing	2.33	0	FALSE	missing	missing	FALSE	missing	missing	missing	missing	missing	missing	missing	missing	missing	missing	missing	missing	missing	missing	FALSE	missing	missing	missing	FALSE
YPL184C	MRN1	mrn1	1	FALSE	FALSE	missing	missing	0.33	0	missing	missing	3	0	FALSE	missing	missing	FALSE	missing	missing	missing	missing	missing	missing	missing	missing	missing	missing	missing	missing	missing	missing	FALSE	missing	missing	missing	FALSE
YPL154C	PEP4	pep4	1	FALSE	FALSE	missing	missing	0	0	missing	missing	2.33	0	FALSE	missing	missing	FALSE	missing	missing	missing	missing	missing	missing	missing	missing	missing	missing	missing	missing	missing	missing	FALSE	missing	missing	missing	FALSE
YPL135W	ISU1	isu1	1	FALSE	FALSE	missing	missing	0.33	0	missing	missing	3	0	FALSE	missing	missing	FALSE	missing	missing	missing	missing	missing	missing	missing	missing	missing	missing	missing	missing	missing	missing	FALSE	missing	missing	missing	FALSE
YPL120W	VPS30	vps30	1	FALSE	FALSE	missing	missing	missing	missing	missing	missing	1.67	0	FALSE	missing	missing	FALSE	missing	missing	missing	missing	missing	missing	missing	missing	missing	missing	missing	missing	missing	missing	FALSE	missing	missing	missing	FALSE
YPL095C	EEB1	eeb1	1	FALSE	FALSE	missing	missing	0.33	0	missing	missing	2.33	0	FALSE	missing	missing	FALSE	missing	missing	missing	missing	missing	missing	missing	missing	missing	missing	missing	missing	missing	missing	FALSE	missing	missing	missing	FALSE
YDR049W	VMS1	vms1	0.33	FALSE	FALSE	missing	missing	0	0	missing	missing	2	0	FALSE	missing	missing	FALSE	missing	missing	missing	missing	missing	missing	missing	missing	missing	missing	missing	missing	missing	missing	FALSE	missing	missing	missing	FALSE
YDR348C	PAL1	pal1	1	FALSE	FALSE	missing	missing	0	0	missing	missing	2.67	0	FALSE	missing	missing	FALSE	missing	missing	missing	missing	missing	missing	missing	missing	missing	missing	missing	missing	missing	missing	FALSE	missing	missing	missing	FALSE
YEL007W	MIT1	mit1	1	FALSE	FALSE	missing	missing	0	0	missing	missing	3	0	FALSE	missing	missing	FALSE	missing	missing	missing	missing	missing	missing	missing	missing	missing	missing	missing	missing	missing	missing	FALSE	missing	missing	missing	FALSE
YEL009C	GCN4	gcn4	0	FALSE	FALSE	missing	missing	0	0	missing	missing	0	0	FALSE	missing	missing	FALSE	missing	missing	missing	missing	missing	missing	missing	missing	missing	missing	missing	missing	missing	missing	FALSE	missing	missing	missing	FALSE
YEL046C	GLY1	gly1	0	FALSE	FALSE	missing	missing	0	0	missing	missing	0.33	0	FALSE	missing	missing	FALSE	missing	missing	missing	missing	missing	missing	missing	missing	missing	missing	missing	missing	missing	missing	FALSE	missing	missing	missing	FALSE
YER044C-A	MEI4	mei4	0.67	FALSE	FALSE	missing	missing	0	0	missing	missing	2.33	0	FALSE	missing	missing	FALSE	missing	missing	missing	missing	missing	missing	missing	missing	missing	missing	missing	missing	missing	missing	FALSE	missing	missing	missing	FALSE
YGR146C	ECL1	ecl1	0.67	FALSE	FALSE	missing	missing	0	0	missing	missing	2.67	0	FALSE	missing	missing	FALSE	missing	missing	missing	missing	missing	missing	missing	missing	missing	missing	missing	missing	missing	missing	FALSE	missing	missing	missing	FALSE
YGR154C	GTO1	gto1	0.33	FALSE	missing	missing	missing	0	0	missing	missing	2	0	FALSE	missing	missing	FALSE	missing	missing	missing	missing	missing	missing	missing	missing	missing	missing	missing	missing	missing	missing	FALSE	missing	missing	missing	FALSE
YGR164W	YGR164W	ygr164w	1	FALSE	FALSE	missing	missing	0	0	missing	missing	2.33	0	FALSE	missing	missing	FALSE	missing	missing	missing	missing	missing	missing	missing	missing	missing	missing	missing	missing	missing	missing	FALSE	missing	missing	missing	FALSE
YGR197C	SNG1	sng1	0.67	FALSE	FALSE	missing	missing	0.33	0	missing	missing	2.33	0	FALSE	missing	missing	FALSE	missing	missing	missing	missing	missing	missing	missing	missing	missing	missing	missing	missing	missing	missing	FALSE	missing	missing	missing	FALSE
YHL042W	YHL042W	yhl042w	0.67	FALSE	FALSE	missing	missing	0	0	missing	missing	2.33	0	FALSE	missing	missing	FALSE	missing	missing	missing	missing	missing	missing	missing	missing	missing	missing	missing	missing	missing	missing	FALSE	missing	missing	missing	FALSE
YHL035C	VMR1	vmr1	1	FALSE	FALSE	missing	missing	0	0	missing	missing	2.33	0	FALSE	missing	missing	FALSE	missing	missing	missing	missing	missing	missing	missing	missing	missing	missing	missing	missing	missing	missing	FALSE	missing	missing	missing	FALSE
YHL032C	GUT1	gut1	1	FALSE	FALSE	missing	missing	0	0	missing	missing	2.67	0	FALSE	missing	missing	FALSE	missing	missing	missing	missing	missing	missing	missing	missing	missing	missing	missing	missing	missing	missing	FALSE	missing	missing	missing	FALSE
YHL026C	YHL026C	yhl026c	0.67	FALSE	FALSE	missing	missing	0.67	0	missing	missing	2	0	FALSE	missing	missing	FALSE	missing	missing	missing	missing	missing	missing	missing	missing	missing	missing	missing	missing	missing	missing	FALSE	missing	missing	missing	FALSE
YHL023C	NPR3	npr3	1	FALSE	FALSE	missing	missing	0.67	0	missing	missing	2	0	FALSE	missing	missing	FALSE	missing	missing	missing	missing	missing	missing	missing	missing	missing	missing	missing	missing	missing	missing	FALSE	missing	missing	missing	FALSE
YHL021C	AIM17	aim17	0.67	FALSE	FALSE	missing	missing	0	0	missing	missing	2.33	0	FALSE	missing	missing	FALSE	missing	missing	missing	missing	missing	missing	missing	missing	missing	missing	missing	missing	missing	missing	FALSE	missing	missing	missing	FALSE
YHL020C	OPI1	opi1	0.67	FALSE	FALSE	missing	missing	0.33	0	missing	missing	2	0	FALSE	missing	missing	FALSE	missing	missing	missing	missing	missing	missing	missing	missing	missing	missing	missing	missing	missing	missing	FALSE	missing	missing	missing	FALSE
YHL013C	OTU2	otu2	1	FALSE	FALSE	missing	missing	0	0	missing	missing	2	0	FALSE	missing	missing	FALSE	missing	missing	missing	missing	missing	missing	missing	missing	missing	missing	missing	missing	missing	missing	FALSE	missing	missing	missing	FALSE
YHL009C	YAP3	yap3	1	FALSE	FALSE	missing	missing	0	0	missing	missing	2	0	FALSE	missing	missing	FALSE	missing	missing	missing	missing	missing	missing	missing	missing	missing	missing	missing	missing	missing	missing	FALSE	missing	missing	missing	FALSE
YHR011W	DIA4	dia4	0.33	FALSE	FALSE	missing	missing	0	0	missing	missing	2.33	0	FALSE	missing	missing	FALSE	missing	missing	missing	missing	missing	missing	missing	missing	missing	missing	missing	missing	missing	missing	FALSE	missing	missing	missing	FALSE
YHR082C	KSP1	ksp1	0.67	FALSE	FALSE	missing	missing	0.33	0	missing	missing	2	0	FALSE	missing	missing	FALSE	missing	missing	missing	missing	missing	missing	missing	missing	missing	missing	missing	missing	missing	missing	FALSE	missing	missing	missing	FALSE
YHR105W	YPT35	ypt35	1	FALSE	FALSE	missing	missing	0	0	missing	missing	2	0	FALSE	missing	missing	FALSE	missing	missing	missing	missing	missing	missing	missing	missing	missing	missing	missing	missing	missing	missing	FALSE	missing	missing	missing	FALSE
YHR159W	TDA11	tda11	0.67	FALSE	FALSE	missing	missing	0.33	0	missing	missing	2	0	FALSE	missing	missing	FALSE	missing	missing	missing	missing	missing	missing	missing	missing	missing	missing	missing	missing	missing	missing	FALSE	missing	missing	missing	FALSE
YCL005W	LDB16	ldb16	0.33	FALSE	missing	missing	missing	missing	missing	missing	missing	0.33	0	FALSE	missing	missing	FALSE	missing	missing	missing	missing	missing	missing	missing	missing	missing	missing	missing	missing	missing	missing	FALSE	missing	missing	missing	FALSE
YCL026C	YCL026C	ycl026c	0.33	FALSE	FALSE	missing	missing	0.67	0	missing	missing	2	0	FALSE	missing	missing	FALSE	missing	missing	missing	missing	missing	missing	missing	missing	missing	missing	missing	missing	missing	missing	FALSE	missing	missing	missing	FALSE
YCL063W	VAC17	vac17	1	FALSE	FALSE	missing	missing	0	0	missing	missing	2	0	FALSE	missing	missing	FALSE	missing	missing	missing	missing	missing	missing	missing	missing	missing	missing	missing	missing	missing	missing	FALSE	missing	missing	missing	FALSE
YCR008W	SAT4	sat4	0.67	FALSE	FALSE	missing	missing	0	0	missing	missing	2	0	FALSE	missing	missing	FALSE	missing	missing	missing	missing	missing	missing	missing	missing	missing	missing	missing	missing	missing	missing	FALSE	missing	missing	missing	FALSE
YLR150W	STM1	stm1	0.67	FALSE	FALSE	missing	missing	0.33	0	missing	missing	1.67	0	FALSE	missing	missing	FALSE	missing	missing	missing	missing	missing	missing	missing	missing	missing	missing	missing	missing	missing	missing	FALSE	missing	missing	missing	FALSE
YLR191W	PEX13	pex13	0.33	FALSE	FALSE	missing	missing	0	0	missing	missing	2	0	FALSE	missing	missing	FALSE	missing	missing	missing	missing	missing	missing	missing	missing	missing	missing	missing	missing	missing	missing	FALSE	missing	missing	missing	FALSE
YLR220W	CCC1	ccc1	0.33	FALSE	FALSE	missing	missing	0.33	0	missing	missing	2.33	0	FALSE	missing	missing	FALSE	missing	missing	missing	missing	missing	missing	missing	missing	missing	missing	missing	missing	missing	missing	FALSE	missing	missing	missing	FALSE
YKL032C	IXR1	ixr1	0.33	FALSE	FALSE	missing	missing	missing	missing	missing	missing	2.33	0	FALSE	missing	missing	FALSE	missing	missing	missing	missing	missing	missing	missing	missing	missing	missing	missing	missing	missing	missing	FALSE	missing	missing	missing	FALSE
YKL121W	DGR2	dgr2	1	FALSE	FALSE	missing	missing	0	0	missing	missing	2	0	FALSE	missing	missing	FALSE	missing	missing	missing	missing	missing	missing	missing	missing	missing	missing	missing	missing	missing	missing	FALSE	missing	missing	missing	FALSE
YGR057C	LST7	lst7	1	FALSE	FALSE	missing	missing	0	0	missing	missing	2	0	FALSE	missing	missing	FALSE	missing	missing	missing	missing	missing	missing	missing	missing	missing	missing	missing	missing	missing	missing	FALSE	missing	missing	missing	FALSE
YGR122W	YGR122W	ygr122w	0.67	FALSE	FALSE	missing	missing	0	0	missing	missing	1.67	0	FALSE	missing	missing	FALSE	missing	missing	missing	missing	missing	missing	missing	missing	missing	missing	missing	missing	missing	missing	FALSE	missing	missing	missing	FALSE
YOR104W	PIN2	pin2	0.67	FALSE	FALSE	missing	missing	0	0	missing	missing	2	0	FALSE	missing	missing	FALSE	missing	missing	missing	missing	missing	missing	missing	missing	missing	missing	missing	missing	missing	missing	FALSE	missing	missing	missing	FALSE
YOR125C	CAT5	cat5	1	FALSE	FALSE	missing	missing	0	0	missing	missing	2	0	FALSE	missing	missing	FALSE	missing	missing	missing	missing	missing	missing	missing	missing	missing	missing	missing	missing	missing	missing	FALSE	missing	missing	missing	FALSE
YOR162C	YRR1	yrr1	1	FALSE	FALSE	missing	missing	0.33	0	missing	missing	2	0	FALSE	missing	missing	FALSE	missing	missing	missing	missing	missing	missing	missing	missing	missing	missing	missing	missing	missing	missing	FALSE	missing	missing	missing	FALSE
YOR164C	GET4	get4	1	FALSE	FALSE	missing	missing	0	0	missing	missing	2.33	0	FALSE	missing	missing	FALSE	missing	missing	missing	missing	missing	missing	missing	missing	missing	missing	missing	missing	missing	missing	FALSE	missing	missing	missing	FALSE
YOR286W	RDL2	rdl2	1	FALSE	FALSE	missing	missing	0	0	missing	missing	2.33	0	FALSE	missing	missing	FALSE	missing	missing	missing	missing	missing	missing	missing	missing	missing	missing	missing	missing	missing	missing	FALSE	missing	missing	missing	FALSE
YJL218W	YJL218W	yjl218w	1	FALSE	FALSE	missing	missing	0.67	0	missing	missing	2	0	FALSE	missing	missing	FALSE	missing	missing	missing	missing	missing	missing	missing	missing	missing	missing	missing	missing	missing	missing	FALSE	missing	missing	missing	FALSE
YJL210W	PEX2	pex2	0	FALSE	FALSE	missing	missing	0	0	missing	missing	2	0	FALSE	missing	missing	FALSE	missing	missing	missing	missing	missing	missing	missing	missing	missing	missing	missing	missing	missing	missing	FALSE	missing	missing	missing	FALSE
YJL204C	RCY1	rcy1	1	FALSE	FALSE	missing	missing	0	0	missing	missing	1	0	FALSE	missing	missing	FALSE	missing	missing	missing	missing	missing	missing	missing	missing	missing	missing	missing	missing	missing	missing	FALSE	missing	missing	missing	FALSE
YJL193W	YJL193W	yjl193w	1	FALSE	FALSE	missing	missing	0	0	missing	missing	2	0	FALSE	missing	missing	FALSE	missing	missing	missing	missing	missing	missing	missing	missing	missing	missing	missing	missing	missing	missing	FALSE	missing	missing	missing	FALSE
YJL190C	RPS22A	rps22a	1	FALSE	FALSE	missing	missing	0	0	missing	missing	2.33	0	FALSE	missing	missing	FALSE	missing	missing	missing	missing	missing	missing	missing	missing	missing	missing	missing	missing	missing	missing	FALSE	missing	missing	missing	FALSE
YJL186W	MNN5	mnn5	0.67	FALSE	FALSE	missing	missing	0.33	0	missing	missing	2.67	0	FALSE	missing	missing	FALSE	missing	missing	missing	missing	missing	missing	missing	missing	missing	missing	missing	missing	missing	missing	FALSE	missing	missing	missing	FALSE
YJL155C	FBP26	fbp26	0.67	FALSE	FALSE	missing	missing	0.33	0	missing	missing	2	0	FALSE	missing	missing	FALSE	missing	missing	missing	missing	missing	missing	missing	missing	missing	missing	missing	missing	missing	missing	FALSE	missing	missing	missing	FALSE
YJL130C	URA2	ura2	0	FALSE	FALSE	missing	missing	missing	missing	missing	missing	missing	missing	FALSE	missing	missing	FALSE	missing	missing	missing	missing	missing	missing	missing	missing	missing	missing	missing	missing	missing	missing	FALSE	missing	missing	missing	FALSE
YLR324W	PEX30	pex30	0.67	FALSE	FALSE	missing	missing	0	0	missing	missing	3	0	FALSE	missing	missing	FALSE	missing	missing	missing	missing	missing	missing	missing	missing	missing	missing	missing	missing	missing	missing	FALSE	missing	missing	missing	FALSE
YLR407W	YLR407W	ylr407w	1.33	FALSE	FALSE	missing	missing	0.33	0	missing	missing	2.33	0	FALSE	missing	missing	FALSE	missing	missing	missing	missing	missing	missing	missing	missing	missing	missing	missing	missing	missing	missing	FALSE	missing	missing	missing	FALSE
YLR412W	BER1	ber1	0.33	FALSE	FALSE	missing	missing	0	0	missing	missing	1.67	0	FALSE	missing	missing	FALSE	missing	missing	missing	missing	missing	missing	missing	missing	missing	missing	missing	missing	missing	missing	FALSE	missing	missing	missing	FALSE
YLR414C	PUN1	pun1	1	FALSE	FALSE	missing	missing	0	0	missing	missing	2	0	FALSE	missing	missing	FALSE	missing	missing	missing	missing	missing	missing	missing	missing	missing	missing	missing	missing	missing	missing	FALSE	missing	missing	missing	FALSE
YLR231C	BNA5	bna5	1	FALSE	FALSE	missing	missing	0	0	missing	missing	1.67	0	FALSE	missing	missing	FALSE	missing	missing	missing	missing	missing	missing	missing	missing	missing	missing	missing	missing	missing	missing	FALSE	missing	missing	missing	FALSE
YDR226W	ADK1	adk1	0	FALSE	FALSE	missing	missing	0.33	0	missing	missing	1.33	0	FALSE	missing	missing	FALSE	missing	missing	missing	missing	missing	missing	missing	missing	missing	missing	missing	missing	missing	missing	FALSE	missing	missing	missing	FALSE
YDR231C	COX20	cox20	0.67	FALSE	FALSE	missing	missing	0	0	missing	missing	2	0	FALSE	missing	missing	FALSE	missing	missing	missing	missing	missing	missing	missing	missing	missing	missing	missing	missing	missing	missing	FALSE	missing	missing	missing	FALSE
YGR020C	VMA7	vma7	1	FALSE	FALSE	missing	missing	0	0	missing	missing	1	0	FALSE	missing	missing	FALSE	missing	missing	missing	missing	missing	missing	missing	missing	missing	missing	missing	missing	missing	missing	FALSE	missing	missing	missing	FALSE
YPL066W	RGL1	rgl1	1	FALSE	FALSE	missing	missing	0	0	missing	missing	2	0	FALSE	missing	missing	FALSE	missing	missing	missing	missing	missing	missing	missing	missing	missing	missing	missing	missing	missing	missing	FALSE	missing	missing	missing	FALSE
YPL049C	DIG1	dig1	0.33	FALSE	missing	missing	missing	0	0	missing	missing	2	0	FALSE	missing	missing	FALSE	missing	missing	missing	missing	missing	missing	missing	missing	missing	missing	missing	missing	missing	missing	FALSE	missing	missing	missing	FALSE
YPL014W	CIP1	cip1	1	FALSE	FALSE	missing	missing	0	0	missing	missing	1.67	0	FALSE	missing	missing	FALSE	missing	missing	missing	missing	missing	missing	missing	missing	missing	missing	missing	missing	missing	missing	FALSE	missing	missing	missing	FALSE
YPL013C	MRPS16	mrps16	1.33	FALSE	FALSE	missing	missing	0.33	0	missing	missing	1.33	0	FALSE	missing	missing	FALSE	missing	missing	missing	missing	missing	missing	missing	missing	missing	missing	missing	missing	missing	missing	FALSE	missing	missing	missing	FALSE
YDR538W	PAD1	pad1	1	FALSE	FALSE	missing	missing	0	0	missing	missing	2	0	FALSE	missing	missing	FALSE	missing	missing	missing	missing	missing	missing	missing	missing	missing	missing	missing	missing	missing	missing	FALSE	missing	missing	missing	FALSE
YGR237C	YGR237C	ygr237c	1	FALSE	FALSE	missing	missing	0	0	missing	missing	1.67	0	FALSE	missing	missing	FALSE	missing	missing	missing	missing	missing	missing	missing	missing	missing	missing	missing	missing	missing	missing	FALSE	missing	missing	missing	FALSE
YBL022C	PIM1	pim1	1	FALSE	FALSE	missing	missing	0	0	missing	missing	2	0	FALSE	missing	missing	FALSE	missing	missing	missing	missing	missing	missing	missing	missing	missing	missing	missing	missing	missing	missing	FALSE	missing	missing	missing	FALSE
YBL027W	RPL19B	rpl19b	1	FALSE	FALSE	missing	missing	0	0	missing	missing	1	0	FALSE	missing	missing	FALSE	missing	missing	missing	missing	missing	missing	missing	missing	missing	missing	missing	missing	missing	missing	FALSE	missing	missing	missing	FALSE
YBL042C	FUI1	fui1	1	FALSE	FALSE	missing	missing	0	0	missing	missing	2	0	FALSE	missing	missing	FALSE	missing	missing	missing	missing	missing	missing	missing	missing	missing	missing	missing	missing	missing	missing	FALSE	missing	missing	missing	FALSE
YBL054W	TOD6	tod6	0.67	FALSE	FALSE	missing	missing	0	0	missing	missing	2	0	FALSE	missing	missing	FALSE	missing	missing	missing	missing	missing	missing	missing	missing	missing	missing	missing	missing	missing	missing	FALSE	missing	missing	missing	FALSE
YBL055C	YBL055C	ybl055c	1	FALSE	FALSE	missing	missing	0.33	0	missing	missing	2	0	FALSE	missing	missing	FALSE	missing	missing	missing	missing	missing	missing	missing	missing	missing	missing	missing	missing	missing	missing	FALSE	missing	missing	missing	FALSE
YBL066C	SEF1	sef1	0.33	FALSE	FALSE	missing	missing	0.33	0	missing	missing	2	0	FALSE	missing	missing	FALSE	missing	missing	missing	missing	missing	missing	missing	missing	missing	missing	missing	missing	missing	missing	FALSE	missing	missing	missing	FALSE
YGL007W	BRP1	brp1	0.67	FALSE	FALSE	missing	missing	0	0	missing	missing	1.67	0	FALSE	missing	missing	FALSE	missing	missing	missing	missing	missing	missing	missing	missing	missing	missing	missing	missing	missing	missing	FALSE	missing	missing	missing	FALSE
YGL035C	MIG1	mig1	0.67	FALSE	FALSE	missing	missing	0.33	0	missing	missing	2.67	0	FALSE	missing	missing	FALSE	missing	missing	missing	missing	missing	missing	missing	missing	missing	missing	missing	missing	missing	missing	FALSE	missing	missing	missing	FALSE
YNL241C	ZWF1	zwf1	0.67	FALSE	FALSE	missing	missing	0.33	0	missing	missing	2	0	FALSE	missing	missing	FALSE	missing	missing	missing	missing	missing	missing	missing	missing	missing	missing	missing	missing	missing	missing	FALSE	missing	missing	missing	FALSE
YNL214W	PEX17	pex17	0.67	FALSE	FALSE	missing	missing	0	0	missing	missing	2	0	FALSE	missing	missing	FALSE	missing	missing	missing	missing	missing	missing	missing	missing	missing	missing	missing	missing	missing	missing	FALSE	missing	missing	missing	FALSE
YNL212W	VID27	vid27	0.67	FALSE	FALSE	missing	missing	0	0	missing	missing	2	0	FALSE	missing	missing	FALSE	missing	missing	missing	missing	missing	missing	missing	missing	missing	missing	missing	missing	missing	missing	FALSE	missing	missing	missing	FALSE
YNL155W	CUZ1	cuz1	0	FALSE	FALSE	missing	missing	0	0	missing	missing	2	0	FALSE	missing	missing	FALSE	missing	missing	missing	missing	missing	missing	missing	missing	missing	missing	missing	missing	missing	missing	FALSE	missing	missing	missing	FALSE
YNL148C	ALF1	alf1	0.33	FALSE	FALSE	missing	missing	0	0	missing	missing	1.33	0	FALSE	missing	missing	FALSE	missing	missing	missing	missing	missing	missing	missing	missing	missing	missing	missing	missing	missing	missing	FALSE	missing	missing	missing	FALSE
YKR007W	MEH1	meh1	0.67	FALSE	FALSE	missing	missing	0	0	missing	missing	2	0	FALSE	missing	missing	FALSE	missing	missing	missing	missing	missing	missing	missing	missing	missing	missing	missing	missing	missing	missing	FALSE	missing	missing	missing	FALSE
YKR017C	HEL1	hel1	0.67	FALSE	FALSE	missing	missing	0.33	0	missing	missing	1.33	0	FALSE	missing	missing	FALSE	missing	missing	missing	missing	missing	missing	missing	missing	missing	missing	missing	missing	missing	missing	FALSE	missing	missing	missing	FALSE
YDR249C	YDR249C	ydr249c	1	FALSE	FALSE	missing	missing	0	0	missing	missing	2	0	FALSE	missing	missing	FALSE	missing	missing	missing	missing	missing	missing	missing	missing	missing	missing	missing	missing	missing	missing	FALSE	missing	missing	missing	FALSE
YDR250C	YDR250C	ydr250c	0.67	FALSE	FALSE	missing	missing	0	0	missing	missing	2	0	FALSE	missing	missing	FALSE	missing	missing	missing	missing	missing	missing	missing	missing	missing	missing	missing	missing	missing	missing	FALSE	missing	missing	missing	FALSE
YDR262W	YDR262W	ydr262w	1	FALSE	FALSE	missing	missing	0	0	missing	missing	2.33	0	FALSE	missing	missing	FALSE	missing	missing	missing	missing	missing	missing	missing	missing	missing	missing	missing	missing	missing	missing	FALSE	missing	missing	missing	FALSE
YDR265W	PEX10	pex10	0	FALSE	FALSE	missing	missing	0	0	missing	missing	1.67	0	FALSE	missing	missing	FALSE	missing	missing	missing	missing	missing	missing	missing	missing	missing	missing	missing	missing	missing	missing	FALSE	missing	missing	missing	FALSE
YDR266C	HEL2	hel2	0	FALSE	FALSE	missing	missing	0	0	missing	missing	1.67	0	FALSE	missing	missing	FALSE	missing	missing	missing	missing	missing	missing	missing	missing	missing	missing	missing	missing	missing	missing	FALSE	missing	missing	missing	FALSE
YDR282C	MRX10	ydr282c	1	FALSE	FALSE	missing	missing	0	0	missing	missing	2	0	FALSE	missing	missing	FALSE	missing	missing	missing	missing	missing	missing	missing	missing	missing	missing	missing	missing	missing	missing	FALSE	missing	missing	missing	FALSE
YDR323C	PEP7	pep7	0.67	FALSE	FALSE	missing	missing	0.33	0	missing	missing	1.67	0	FALSE	missing	missing	FALSE	missing	missing	missing	missing	missing	missing	missing	missing	missing	missing	missing	missing	missing	missing	FALSE	missing	missing	missing	FALSE
YIL001W	YIL001W	yil001w	0.67	FALSE	FALSE	missing	missing	0	0	missing	missing	2	0	FALSE	missing	missing	FALSE	missing	missing	missing	missing	missing	missing	missing	missing	missing	missing	missing	missing	missing	missing	FALSE	missing	missing	missing	FALSE
YIL015W	BAR1	bar1	0	FALSE	FALSE	missing	missing	0	0	missing	missing	2	0	FALSE	missing	missing	FALSE	missing	missing	missing	missing	missing	missing	missing	missing	missing	missing	missing	missing	missing	missing	FALSE	missing	missing	missing	FALSE
YIL016W	SNL1	snl1	0.67	FALSE	FALSE	missing	missing	0	0	missing	missing	1.67	0	FALSE	missing	missing	FALSE	missing	missing	missing	missing	missing	missing	missing	missing	missing	missing	missing	missing	missing	missing	FALSE	missing	missing	missing	FALSE
YIL029C	EMA17	ema17	1	FALSE	FALSE	missing	missing	0	0	missing	missing	2	0	FALSE	missing	missing	FALSE	missing	missing	missing	missing	missing	missing	missing	missing	missing	missing	missing	missing	missing	missing	FALSE	missing	missing	missing	FALSE
YIL037C	PRM2	prm2	0.33	FALSE	FALSE	missing	missing	0	0	missing	missing	2	0	FALSE	missing	missing	FALSE	missing	missing	missing	missing	missing	missing	missing	missing	missing	missing	missing	missing	missing	missing	FALSE	missing	missing	missing	FALSE
YIL057C	RGI2	rgi2	0.67	FALSE	FALSE	missing	missing	0.33	0	missing	missing	2	0	FALSE	missing	missing	FALSE	missing	missing	missing	missing	missing	missing	missing	missing	missing	missing	missing	missing	missing	missing	FALSE	missing	missing	missing	FALSE
YIL064W	EFM4	efm4	0.67	FALSE	FALSE	missing	missing	0.33	0	missing	missing	0.67	0	FALSE	missing	missing	FALSE	missing	missing	missing	missing	missing	missing	missing	missing	missing	missing	missing	missing	missing	missing	FALSE	missing	missing	missing	FALSE
YIL065C	FIS1	fis1	0.67	FALSE	FALSE	missing	missing	0	0	missing	missing	0.67	0	FALSE	missing	missing	FALSE	missing	missing	missing	missing	missing	missing	missing	missing	missing	missing	missing	missing	missing	missing	FALSE	missing	missing	missing	FALSE
YIL073C	SPO22	spo22	1	FALSE	FALSE	missing	missing	0.33	0	missing	missing	2	0	FALSE	missing	missing	FALSE	missing	missing	missing	missing	missing	missing	missing	missing	missing	missing	missing	missing	missing	missing	FALSE	missing	missing	missing	FALSE
YIL077C	RCI37	rci37	0.67	FALSE	FALSE	missing	missing	0	0	missing	missing	2	0	FALSE	missing	missing	FALSE	missing	missing	missing	missing	missing	missing	missing	missing	missing	missing	missing	missing	missing	missing	FALSE	missing	missing	missing	FALSE
YIL052C	RPL34B	rpl34b	4	TRUE	FALSE	missing	missing	0	0	missing	missing	0	0	TRUE	missing	missing	TRUE	missing	missing	missing	missing	missing	0.833333	missing	missing	FALSE	missing	missing	missing	FALSE	missing	TRUE	missing	missing	missing	TRUE
YIL055C	YIL055C	yil055c	1	FALSE	FALSE	missing	missing	0	0	missing	missing	2	0	FALSE	missing	missing	FALSE	missing	missing	missing	missing	missing	missing	missing	missing	missing	missing	missing	missing	missing	missing	FALSE	missing	missing	missing	FALSE
YFL056C	AAD6	aad6	0.67	FALSE	FALSE	missing	missing	0.33	0	missing	missing	2	0	FALSE	missing	missing	FALSE	missing	missing	missing	missing	missing	missing	missing	missing	missing	missing	missing	missing	missing	missing	FALSE	missing	missing	missing	FALSE
YFR007W	YFH7	yfh7	1	FALSE	FALSE	missing	missing	0	0	missing	missing	2	0	FALSE	missing	missing	FALSE	missing	missing	missing	missing	missing	missing	missing	missing	missing	missing	missing	missing	missing	missing	FALSE	missing	missing	missing	FALSE
YGR260W	TNA1	tna1	1	FALSE	FALSE	missing	missing	missing	missing	missing	missing	2	0	FALSE	missing	missing	FALSE	missing	missing	missing	missing	missing	missing	missing	missing	missing	missing	missing	missing	missing	missing	FALSE	missing	missing	missing	FALSE
YGR288W	MAL13	mal13	1	FALSE	FALSE	missing	missing	0	0	missing	missing	1.67	0	FALSE	missing	missing	FALSE	missing	missing	missing	missing	missing	missing	missing	missing	missing	missing	missing	missing	missing	missing	FALSE	missing	missing	missing	FALSE
YIR028W	DAL4	dal4	1	FALSE	FALSE	missing	missing	0	0	missing	missing	2	0	FALSE	missing	missing	FALSE	missing	missing	missing	missing	missing	missing	missing	missing	missing	missing	missing	missing	missing	missing	FALSE	missing	missing	missing	FALSE
YKR074W	AIM29	aim29	0.67	FALSE	FALSE	missing	missing	0	0	missing	missing	2	0	FALSE	missing	missing	FALSE	missing	missing	missing	missing	missing	missing	missing	missing	missing	missing	missing	missing	missing	missing	FALSE	missing	missing	missing	FALSE
YMR067C	UBX4	ubx4	0	FALSE	FALSE	missing	missing	0	0	missing	missing	2	0	FALSE	missing	missing	FALSE	missing	missing	missing	missing	missing	missing	missing	missing	missing	missing	missing	missing	missing	missing	FALSE	missing	missing	missing	FALSE
YMR072W	ABF2	abf2	0.67	FALSE	FALSE	missing	missing	0	0	missing	missing	2	0	FALSE	missing	missing	FALSE	missing	missing	missing	missing	missing	missing	missing	missing	missing	missing	missing	missing	missing	missing	FALSE	missing	missing	missing	FALSE
YOL138C	RTC1	rtc1	0.67	FALSE	FALSE	missing	missing	0.33	0	missing	missing	2	0	FALSE	missing	missing	FALSE	missing	missing	missing	missing	missing	missing	missing	missing	missing	missing	missing	missing	missing	missing	FALSE	missing	missing	missing	FALSE
YLL048C	YBT1	ybt1	0.67	FALSE	FALSE	missing	missing	0	0	missing	missing	2	0	FALSE	missing	missing	FALSE	missing	missing	missing	missing	missing	missing	missing	missing	missing	missing	missing	missing	missing	missing	FALSE	missing	missing	missing	FALSE
YLR031W	YLR031W	ylr031w	1	FALSE	FALSE	missing	missing	missing	missing	missing	missing	1.33	0	FALSE	missing	missing	FALSE	missing	missing	missing	missing	missing	missing	missing	missing	missing	missing	missing	missing	missing	missing	FALSE	missing	missing	missing	FALSE
YMR315W	YMR315W	ymr315w	0.67	FALSE	FALSE	missing	missing	0	0	missing	missing	2	0	FALSE	missing	missing	FALSE	missing	missing	missing	missing	missing	missing	missing	missing	missing	missing	missing	missing	missing	missing	FALSE	missing	missing	missing	FALSE
YMR317W	YMR317W	ymr317w	1	FALSE	FALSE	missing	missing	0.33	0	missing	missing	1	0	FALSE	missing	missing	FALSE	missing	missing	missing	missing	missing	missing	missing	missing	missing	missing	missing	missing	missing	missing	FALSE	missing	missing	missing	FALSE
YPL132W	COX11	cox11	1	FALSE	FALSE	missing	missing	0	0	missing	missing	2	0	FALSE	missing	missing	FALSE	missing	missing	missing	missing	missing	missing	missing	missing	missing	missing	missing	missing	missing	missing	FALSE	missing	missing	missing	FALSE
YML117W	NAB6	nab6	0.33	FALSE	FALSE	missing	missing	0	0	missing	missing	2	0	FALSE	missing	missing	FALSE	missing	missing	missing	missing	missing	missing	missing	missing	missing	missing	missing	missing	missing	missing	FALSE	missing	missing	missing	FALSE
YPR040W	TIP41	tip41	1	FALSE	FALSE	missing	missing	0	0	missing	missing	1.67	0	FALSE	missing	missing	FALSE	missing	missing	missing	missing	missing	missing	missing	missing	missing	missing	missing	missing	missing	missing	FALSE	missing	missing	missing	FALSE
YPR065W	ROX1	rox1	1	FALSE	FALSE	missing	missing	0	0	missing	missing	2	0	FALSE	missing	missing	FALSE	missing	missing	missing	missing	missing	missing	missing	missing	missing	missing	missing	missing	missing	missing	FALSE	missing	missing	missing	FALSE
YPR089W	YPR089W	ypr089w	1	FALSE	FALSE	missing	missing	0	0	missing	missing	2	0	FALSE	missing	missing	FALSE	missing	missing	missing	missing	missing	missing	missing	missing	missing	missing	missing	missing	missing	missing	FALSE	missing	missing	missing	FALSE
YJL053W	PEP8	pep8	1	FALSE	FALSE	missing	missing	0	0	missing	missing	1.33	0	FALSE	missing	missing	FALSE	missing	missing	missing	missing	missing	missing	missing	missing	missing	missing	missing	missing	missing	missing	FALSE	missing	missing	missing	FALSE
YHR009C	TDA3	tda3	1	FALSE	FALSE	missing	missing	0	0	missing	missing	2	0	FALSE	missing	missing	FALSE	missing	missing	missing	missing	missing	missing	missing	missing	missing	missing	missing	missing	missing	missing	FALSE	missing	missing	missing	FALSE
YOL159C	CSS3	yol159c	0.67	FALSE	FALSE	missing	missing	0.33	0	missing	missing	1	0	FALSE	missing	missing	FALSE	missing	missing	missing	missing	missing	missing	missing	missing	missing	missing	missing	missing	missing	missing	FALSE	missing	missing	missing	FALSE
YJR111C	PXP2	pxp2	1	FALSE	FALSE	missing	missing	0	0	missing	missing	1.67	0	FALSE	missing	missing	FALSE	missing	missing	missing	missing	missing	missing	missing	missing	missing	missing	missing	missing	missing	missing	FALSE	missing	missing	missing	FALSE
YKR087C	OMA1	oma1	0.67	FALSE	FALSE	missing	missing	0.33	0	missing	missing	2	0	FALSE	missing	missing	FALSE	missing	missing	missing	missing	missing	missing	missing	missing	missing	missing	missing	missing	missing	missing	FALSE	missing	missing	missing	FALSE
YKR103W	NFT1	nft1	0.33	FALSE	FALSE	missing	missing	0	0	missing	missing	2	0	FALSE	missing	missing	FALSE	missing	missing	missing	missing	missing	missing	missing	missing	missing	missing	missing	missing	missing	missing	FALSE	missing	missing	missing	FALSE
YLR426W	TDA5	tda5	0.67	FALSE	FALSE	missing	missing	0	0	missing	missing	2	0	FALSE	missing	missing	FALSE	missing	missing	missing	missing	missing	missing	missing	missing	missing	missing	missing	missing	missing	missing	FALSE	missing	missing	missing	FALSE
YML009C	MRPL39	mrpl39	1	FALSE	FALSE	missing	missing	0	0	missing	missing	1.67	0	FALSE	missing	missing	FALSE	missing	missing	missing	missing	missing	missing	missing	missing	missing	missing	missing	missing	missing	missing	FALSE	missing	missing	missing	FALSE
YNR057C	BIO4	bio4	1	FALSE	FALSE	missing	missing	0	0	missing	missing	1.67	0	FALSE	missing	missing	FALSE	missing	missing	missing	missing	missing	missing	missing	missing	missing	missing	missing	missing	missing	missing	FALSE	missing	missing	missing	FALSE
YNR062C	PUL3	pul3	1	FALSE	FALSE	missing	missing	0	0	missing	missing	1.67	0	FALSE	missing	missing	FALSE	missing	missing	missing	missing	missing	missing	missing	missing	missing	missing	missing	missing	missing	missing	FALSE	missing	missing	missing	FALSE
YNR068C	YNR068C	ynr068c	0.67	FALSE	missing	missing	missing	missing	missing	missing	missing	missing	missing	FALSE	missing	missing	FALSE	missing	missing	missing	missing	missing	missing	missing	missing	missing	missing	missing	missing	missing	missing	FALSE	missing	missing	missing	FALSE
YJR142W	YJR142W	yjr142w	1	FALSE	FALSE	missing	missing	0.33	0	missing	missing	2	0	FALSE	missing	missing	FALSE	missing	missing	missing	missing	missing	missing	missing	missing	missing	missing	missing	missing	missing	missing	FALSE	missing	missing	missing	FALSE
YDR011W	SNQ2	snq2	1.33	FALSE	FALSE	missing	missing	0.67	0	missing	missing	1.33	0	FALSE	missing	missing	FALSE	missing	missing	missing	missing	missing	missing	missing	missing	missing	missing	missing	missing	missing	missing	FALSE	missing	missing	missing	FALSE
YBR291C	CTP1	ctp1	1	FALSE	FALSE	missing	missing	0	0	missing	missing	2	0	FALSE	missing	missing	FALSE	missing	missing	missing	missing	missing	missing	missing	missing	missing	missing	missing	missing	missing	missing	FALSE	missing	missing	missing	FALSE
YCR068W	ATG15	atg15	1	FALSE	FALSE	missing	missing	0	0	missing	missing	1.67	0	FALSE	missing	missing	FALSE	missing	missing	missing	missing	missing	missing	missing	missing	missing	missing	missing	missing	missing	missing	FALSE	missing	missing	missing	FALSE
YJL029C	VPS53	vps53	0	FALSE	FALSE	missing	missing	0.67	0	missing	missing	1	0	FALSE	missing	missing	FALSE	missing	missing	missing	missing	missing	missing	missing	missing	missing	missing	missing	missing	missing	missing	FALSE	missing	missing	missing	FALSE
YJR033C	RAV1	rav1	0.67	FALSE	FALSE	missing	missing	0	0	missing	missing	1.33	0	FALSE	missing	missing	FALSE	missing	missing	missing	missing	missing	missing	missing	missing	missing	missing	missing	missing	missing	missing	FALSE	missing	missing	missing	FALSE
YJR054W	KCH1	kch1	1	FALSE	FALSE	missing	missing	3.33	0	missing	missing	1.67	0	FALSE	missing	missing	FALSE	missing	missing	missing	missing	missing	missing	missing	missing	missing	missing	missing	missing	missing	missing	FALSE	missing	missing	missing	FALSE
YDL119C	HEM25	ydl118w	1	FALSE	FALSE	missing	missing	0.33	0	missing	missing	0.33	0	FALSE	missing	missing	FALSE	missing	missing	missing	missing	missing	missing	missing	missing	missing	missing	missing	missing	missing	missing	FALSE	missing	missing	missing	FALSE
YDL119C	HEM25	hem25	0.67	FALSE	FALSE	missing	missing	0.33	0	missing	missing	0.33	0	FALSE	missing	missing	FALSE	missing	missing	missing	missing	missing	missing	missing	missing	missing	missing	missing	missing	missing	missing	FALSE	missing	missing	missing	FALSE
YNL032W	SIW14	siw14	0.67	FALSE	FALSE	missing	missing	0	0	missing	missing	1.67	0	FALSE	missing	missing	FALSE	missing	missing	missing	missing	missing	missing	missing	missing	missing	missing	missing	missing	missing	missing	FALSE	missing	missing	missing	FALSE
YNR007C	ATG3	atg3	1	FALSE	FALSE	missing	missing	0	0	missing	missing	2	0	FALSE	missing	missing	FALSE	missing	missing	missing	missing	missing	missing	missing	missing	missing	missing	missing	missing	missing	missing	FALSE	missing	missing	missing	FALSE
YBL095W	MRX3	mrx3	1	FALSE	FALSE	missing	missing	0	0	missing	missing	1.67	0	FALSE	missing	missing	FALSE	missing	missing	missing	missing	missing	missing	missing	missing	missing	missing	missing	missing	missing	missing	FALSE	missing	missing	missing	FALSE
YBR028C	YPK3	ypk3	1	FALSE	FALSE	missing	missing	0.33	0	missing	missing	1.33	0	FALSE	missing	missing	FALSE	missing	missing	missing	missing	missing	missing	missing	missing	missing	missing	missing	missing	missing	missing	FALSE	missing	missing	missing	FALSE
YBR044C	TCM62	tcm62	1	FALSE	FALSE	missing	missing	0	0	missing	missing	1.33	0	FALSE	missing	missing	FALSE	missing	missing	missing	missing	missing	missing	missing	missing	missing	missing	missing	missing	missing	missing	FALSE	missing	missing	missing	FALSE
YNL133C	FYV6	fyv6	1	FALSE	FALSE	missing	missing	0	0	missing	missing	0.67	0	FALSE	missing	missing	FALSE	missing	missing	missing	missing	missing	missing	missing	missing	missing	missing	missing	missing	missing	missing	FALSE	missing	missing	missing	FALSE
YNL129W	NRK1	nrk1	0.67	FALSE	FALSE	missing	missing	0.33	0	missing	missing	2	0	FALSE	missing	missing	FALSE	missing	missing	missing	missing	missing	missing	missing	missing	missing	missing	missing	missing	missing	missing	FALSE	missing	missing	missing	FALSE
YNL123W	NMA111	nma111	1	FALSE	FALSE	missing	missing	0	0	missing	missing	2	0	FALSE	missing	missing	FALSE	missing	missing	missing	missing	missing	missing	missing	missing	missing	missing	missing	missing	missing	missing	FALSE	missing	missing	missing	FALSE
YIL107C	PFK26	pfk26	1	FALSE	FALSE	missing	missing	0.33	0	missing	missing	1.67	0	FALSE	missing	missing	FALSE	missing	missing	missing	missing	missing	missing	missing	missing	missing	missing	missing	missing	missing	missing	FALSE	missing	missing	missing	FALSE
YIL108W	YIL108W	yil108w	0.67	FALSE	FALSE	missing	missing	0.33	0	missing	missing	2	0	FALSE	missing	missing	FALSE	missing	missing	missing	missing	missing	missing	missing	missing	missing	missing	missing	missing	missing	missing	FALSE	missing	missing	missing	FALSE
YIL116W	HIS5	his5	1	FALSE	FALSE	missing	missing	0.33	0	missing	missing	2.67	0	FALSE	missing	missing	FALSE	missing	missing	missing	missing	missing	missing	missing	missing	missing	missing	missing	missing	missing	missing	FALSE	missing	missing	missing	FALSE
YIL152W	VPR1	vpr1	1	FALSE	FALSE	missing	missing	0	0	missing	missing	2	0	FALSE	missing	missing	FALSE	missing	missing	missing	missing	missing	missing	missing	missing	missing	missing	missing	missing	missing	missing	FALSE	missing	missing	missing	FALSE
YIL160C	POT1	pot1	0.67	FALSE	FALSE	missing	missing	0	0	missing	missing	1.67	0	FALSE	missing	missing	FALSE	missing	missing	missing	missing	missing	missing	missing	missing	missing	missing	missing	missing	missing	missing	FALSE	missing	missing	missing	FALSE
YIL161W	SMU2	yil161w	1.33	FALSE	FALSE	missing	missing	0	0	missing	missing	2	0	FALSE	missing	missing	FALSE	missing	missing	missing	missing	missing	missing	missing	missing	missing	missing	missing	missing	missing	missing	FALSE	missing	missing	missing	FALSE
YIL162W	SUC2	suc2	1	FALSE	FALSE	missing	missing	0	0	missing	missing	2.33	0	FALSE	missing	missing	FALSE	missing	missing	missing	missing	missing	missing	missing	missing	missing	missing	missing	missing	missing	missing	FALSE	missing	missing	missing	FALSE
YIL166C	SOA1	soa1	0.33	FALSE	FALSE	missing	missing	0	0	missing	missing	2	0	FALSE	missing	missing	FALSE	missing	missing	missing	missing	missing	missing	missing	missing	missing	missing	missing	missing	missing	missing	FALSE	missing	missing	missing	FALSE
YBR074W	PFF1	pff1	0.67	FALSE	FALSE	missing	missing	0.33	0	missing	missing	1.67	0	FALSE	missing	missing	FALSE	missing	missing	missing	missing	missing	missing	missing	missing	missing	missing	missing	missing	missing	missing	FALSE	missing	missing	missing	FALSE
YDR007W	TRP1	trp1	1	FALSE	FALSE	missing	missing	0.33	0	missing	missing	2	0	FALSE	missing	missing	FALSE	missing	missing	missing	missing	missing	missing	missing	missing	missing	missing	missing	missing	missing	missing	FALSE	missing	missing	missing	FALSE
YNL091W	NST1	nst1	1	FALSE	FALSE	missing	missing	0.33	0	missing	missing	1	0	FALSE	missing	missing	FALSE	missing	missing	missing	missing	missing	missing	missing	missing	missing	missing	missing	missing	missing	missing	FALSE	missing	missing	missing	FALSE
YNL093W	YPT53	ypt53	1	FALSE	FALSE	missing	missing	0	0	missing	missing	2	0	FALSE	missing	missing	FALSE	missing	missing	missing	missing	missing	missing	missing	missing	missing	missing	missing	missing	missing	missing	FALSE	missing	missing	missing	FALSE
YJL141C	YAK1	yak1	0.67	FALSE	FALSE	missing	missing	0	0	missing	missing	2	0	FALSE	missing	missing	FALSE	missing	missing	missing	missing	missing	missing	missing	missing	missing	missing	missing	missing	missing	missing	FALSE	missing	missing	missing	FALSE
YGR295C	COS6	cos6	1	FALSE	FALSE	missing	missing	0	0	missing	missing	2	0	FALSE	missing	missing	FALSE	missing	missing	missing	missing	missing	missing	missing	missing	missing	missing	missing	missing	missing	missing	FALSE	missing	missing	missing	FALSE
YHR146W	CRP1	crp1	1	FALSE	FALSE	missing	missing	0	0	missing	missing	2	0	FALSE	missing	missing	FALSE	missing	missing	missing	missing	missing	missing	missing	missing	missing	missing	missing	missing	missing	missing	FALSE	missing	missing	missing	FALSE
YPR022C	SDD4	sdd4	1	FALSE	FALSE	missing	missing	0	0	missing	missing	2	0	FALSE	missing	missing	FALSE	missing	missing	missing	missing	missing	missing	missing	missing	missing	missing	missing	missing	missing	missing	FALSE	missing	missing	missing	FALSE
YPR037C	ERV2	erv2	0.67	FALSE	FALSE	missing	missing	0	0	missing	missing	2	0	FALSE	missing	missing	FALSE	missing	missing	missing	missing	missing	missing	missing	missing	missing	missing	missing	missing	missing	missing	FALSE	missing	missing	missing	FALSE
YBR156C	SLI15	sli15	0.67	FALSE	FALSE	missing	missing	0	0	missing	missing	1.67	0	FALSE	missing	missing	FALSE	missing	missing	missing	missing	missing	missing	missing	missing	missing	missing	missing	missing	missing	missing	FALSE	missing	missing	missing	FALSE
YBR162C	TOS1	tos1	0.33	FALSE	FALSE	missing	missing	0	0	missing	missing	1.67	0	FALSE	missing	missing	FALSE	missing	missing	missing	missing	missing	missing	missing	missing	missing	missing	missing	missing	missing	missing	FALSE	missing	missing	missing	FALSE
YER103W	SSA4	ssa4	0.67	FALSE	FALSE	missing	missing	0	0	missing	missing	2	0	FALSE	missing	missing	FALSE	missing	missing	missing	missing	missing	missing	missing	missing	missing	missing	missing	missing	missing	missing	FALSE	missing	missing	missing	FALSE
YER109C	FLO8	flo8	1.33	FALSE	FALSE	missing	missing	0.33	0	missing	missing	1.67	0	FALSE	missing	missing	FALSE	missing	missing	missing	missing	missing	missing	missing	missing	missing	missing	missing	missing	missing	missing	FALSE	missing	missing	missing	FALSE
YER182W	FMP10	fmp10	0.67	FALSE	FALSE	missing	missing	0	0	missing	missing	2	0	FALSE	missing	missing	FALSE	missing	missing	missing	missing	missing	missing	missing	missing	missing	missing	missing	missing	missing	missing	FALSE	missing	missing	missing	FALSE
YIR004W	DJP1	djp1	0.67	FALSE	FALSE	missing	missing	0	0	missing	missing	1.33	0	FALSE	missing	missing	FALSE	missing	missing	missing	missing	missing	missing	missing	missing	missing	missing	missing	missing	missing	missing	FALSE	missing	missing	missing	FALSE
YDL067C	COX9	cox9	1	FALSE	FALSE	missing	missing	0	0	missing	missing	1.67	0	FALSE	missing	missing	FALSE	missing	missing	missing	missing	missing	missing	missing	missing	missing	missing	missing	missing	missing	missing	FALSE	missing	missing	missing	FALSE
YER028C	MIG3	mig3	1	FALSE	FALSE	missing	missing	0.33	0	missing	missing	2	0	FALSE	missing	missing	FALSE	missing	missing	missing	missing	missing	missing	missing	missing	missing	missing	missing	missing	missing	missing	FALSE	missing	missing	missing	FALSE
YDR444W	YDR444W	ydr444w	1	FALSE	FALSE	missing	missing	0	0	missing	missing	2	0	FALSE	missing	missing	FALSE	missing	missing	missing	missing	missing	missing	missing	missing	missing	missing	missing	missing	missing	missing	FALSE	missing	missing	missing	FALSE
YOR158W	PET123	pet123	1.67	TRUE	FALSE	missing	missing	0.33	0	missing	missing	2	0	TRUE	missing	missing	TRUE	missing	missing	missing	missing	missing	1.79012	missing	missing	FALSE	missing	missing	missing	FALSE	missing	TRUE	missing	missing	missing	TRUE
YPL045W	VPS16	vps16	0.33	FALSE	missing	missing	missing	missing	missing	missing	missing	0	0	FALSE	missing	missing	FALSE	missing	missing	missing	missing	missing	missing	missing	missing	missing	missing	missing	missing	missing	missing	FALSE	missing	missing	missing	FALSE
YKR006C	MRPL13	mrpl13	1	FALSE	FALSE	missing	missing	0.33	0	missing	missing	2	0	FALSE	missing	missing	FALSE	missing	missing	missing	missing	missing	missing	missing	missing	missing	missing	missing	missing	missing	missing	FALSE	missing	missing	missing	FALSE
YCR063W	BUD31	bud31	0	FALSE	FALSE	missing	missing	0	0	missing	missing	0.67	0	FALSE	missing	missing	FALSE	missing	missing	missing	missing	missing	missing	missing	missing	missing	missing	missing	missing	missing	missing	FALSE	missing	missing	missing	FALSE
YJL027C	YJL027C	yjl027c	1	FALSE	FALSE	missing	missing	0	0	missing	missing	2	0	FALSE	missing	missing	FALSE	missing	missing	missing	missing	missing	missing	missing	missing	missing	missing	missing	missing	missing	missing	FALSE	missing	missing	missing	FALSE
YBR097W	VPS15	vps15	1	FALSE	FALSE	missing	missing	missing	missing	missing	missing	2	0	FALSE	missing	missing	FALSE	missing	missing	missing	missing	missing	missing	missing	missing	missing	missing	missing	missing	missing	missing	FALSE	missing	missing	missing	FALSE
YOR008C-A	YOR008C-A	yor008c-a	0.67	FALSE	FALSE	missing	missing	0	0	missing	missing	1.67	0	FALSE	missing	missing	FALSE	missing	missing	missing	missing	missing	missing	missing	missing	missing	missing	missing	missing	missing	missing	FALSE	missing	missing	missing	FALSE
YGR257C	MTM1	mtm1	1.33	FALSE	TRUE	missing	missing	1	0	missing	missing	3	0	TRUE	missing	missing	TRUE	missing	missing	missing	missing	missing	missing	missing	missing	missing	missing	missing	missing	missing	missing	TRUE	missing	missing	missing	TRUE
YKL155C	RSM22	rsm22	1.33	FALSE	FALSE	missing	missing	0	0	missing	missing	2.33	0	FALSE	missing	missing	FALSE	missing	missing	missing	missing	missing	missing	missing	missing	missing	missing	missing	missing	missing	missing	FALSE	missing	missing	missing	FALSE
YPR133W-A	TOM5	tom5	1	FALSE	FALSE	missing	missing	0	0	missing	missing	1.33	0	FALSE	missing	missing	FALSE	missing	missing	missing	missing	missing	missing	missing	missing	missing	missing	missing	missing	missing	missing	FALSE	missing	missing	missing	FALSE
YBR060C	ORC2	orc2-4	2	TRUE	missing	2.5	TRUE	1	0	0.666667	FALSE	missing	missing	TRUE	FALSE	missing	TRUE	missing	missing	missing	missing	missing	missing	missing	missing	missing	missing	missing	missing	missing	missing	TRUE	missing	FALSE	missing	TRUE
YEL019C	MMS21	mms21-1	2	TRUE	missing	3.83333	TRUE	1.33333	0	2.66667	TRUE	missing	missing	TRUE	TRUE	missing	TRUE	missing	missing	missing	missing	missing	missing	missing	missing	missing	missing	missing	missing	missing	missing	TRUE	missing	TRUE	missing	TRUE
YPL169C	MEX67	mex67-ts5	0.666667	FALSE	missing	1	FALSE	0	0	0.666667	FALSE	missing	missing	FALSE	FALSE	missing	FALSE	missing	missing	missing	missing	missing	missing	missing	missing	missing	missing	missing	missing	missing	missing	FALSE	missing	FALSE	missing	FALSE
YOR257W	CDC31	cdc31-5	0.333333	FALSE	missing	1	FALSE	0.666667	0	0	FALSE	missing	missing	FALSE	FALSE	missing	FALSE	missing	missing	missing	missing	missing	missing	missing	missing	missing	missing	missing	missing	missing	missing	FALSE	missing	FALSE	missing	FALSE
YLR293C	GSP1	gsp1-p162l	0.666667	FALSE	missing	1.66667	FALSE	0	0	0.333333	FALSE	missing	missing	FALSE	FALSE	missing	FALSE	missing	missing	missing	missing	missing	missing	missing	missing	missing	missing	missing	missing	missing	missing	FALSE	missing	FALSE	missing	FALSE
YJR046W	TAH11	tah11-ts	0.833333	FALSE	missing	2.5	TRUE	0	0	1.66667	TRUE	missing	missing	TRUE	TRUE	missing	TRUE	missing	missing	missing	missing	missing	missing	7.03704	missing	TRUE	missing	missing	missing	TRUE	missing	TRUE	missing	TRUE	missing	TRUE
YDL132W	CDC53	cdc53-1	1	FALSE	missing	1	FALSE	0	0	0	FALSE	missing	missing	FALSE	FALSE	missing	FALSE	missing	missing	missing	missing	missing	missing	missing	missing	missing	missing	missing	missing	missing	missing	FALSE	missing	FALSE	missing	FALSE
YGR140W	CBF2	cbf2-2	1	FALSE	missing	1	FALSE	0	0	0.333333	FALSE	missing	missing	FALSE	FALSE	missing	FALSE	missing	missing	missing	missing	missing	missing	missing	missing	missing	missing	missing	missing	missing	missing	FALSE	missing	FALSE	missing	FALSE
YJR006W	POL31	hys2-ts	1	FALSE	missing	missing	missing	missing	missing	missing	missing	missing	missing	FALSE	missing	missing	FALSE	missing	missing	missing	missing	missing	missing	missing	missing	missing	missing	missing	missing	missing	missing	FALSE	missing	missing	missing	FALSE
YPL209C	IPL1	ipl1-1	0	FALSE	missing	1	FALSE	0	0	0.333333	FALSE	missing	missing	FALSE	FALSE	missing	FALSE	missing	missing	missing	missing	missing	missing	missing	missing	missing	missing	missing	missing	missing	missing	FALSE	missing	FALSE	missing	FALSE
YLR321C	SFH1	sfh1-1	0.333333	FALSE	missing	1.16667	FALSE	0	0	0	FALSE	missing	missing	FALSE	FALSE	missing	FALSE	missing	missing	missing	missing	missing	missing	missing	missing	missing	missing	missing	missing	missing	missing	FALSE	missing	FALSE	missing	FALSE
YGL075C	MPS2	mps2-1	0	FALSE	missing	0	FALSE	0	0	0	FALSE	missing	missing	FALSE	FALSE	missing	FALSE	missing	missing	missing	missing	missing	missing	missing	missing	missing	missing	missing	missing	missing	missing	FALSE	missing	FALSE	missing	FALSE
YDR054C	CDC34	cdc34-1	0.166667	FALSE	missing	0.666667	FALSE	0	0	1	TRUE	missing	missing	FALSE	TRUE	missing	TRUE	missing	missing	missing	missing	missing	missing	missing	missing	missing	missing	missing	missing	missing	missing	FALSE	missing	TRUE	missing	TRUE
YOL069W	NUF2	nuf2-ph	1	FALSE	missing	0	FALSE	0	0	0	FALSE	missing	missing	FALSE	FALSE	missing	FALSE	missing	missing	missing	missing	missing	missing	missing	missing	missing	missing	missing	missing	missing	missing	FALSE	missing	FALSE	missing	FALSE
YKR037C	SPC34	spc34-7	1.33333	FALSE	missing	1.33333	FALSE	0.333333	0	0.666667	FALSE	missing	missing	FALSE	FALSE	missing	FALSE	missing	missing	missing	missing	missing	missing	missing	missing	missing	missing	missing	missing	missing	missing	FALSE	missing	FALSE	missing	FALSE
YNL102W	POL1	pol1-2	2.16667	TRUE	missing	1.66667	FALSE	0.666667	0	0.666667	FALSE	missing	missing	TRUE	FALSE	missing	TRUE	missing	missing	missing	missing	missing	missing	missing	missing	missing	missing	missing	missing	missing	missing	TRUE	missing	FALSE	missing	TRUE
YBR160W	CDC28	cdc28-13	0.333333	FALSE	missing	1	FALSE	0	0	0.333333	FALSE	missing	missing	FALSE	FALSE	missing	FALSE	missing	missing	missing	missing	missing	missing	missing	missing	missing	missing	missing	missing	missing	missing	FALSE	missing	FALSE	missing	FALSE
YBL097W	BRN1	brn1-9	1	FALSE	missing	1.33333	FALSE	0	0	0	FALSE	missing	missing	FALSE	FALSE	missing	FALSE	missing	missing	missing	missing	missing	missing	missing	missing	missing	missing	missing	missing	missing	missing	FALSE	missing	FALSE	missing	FALSE
YGL207W	SPT16	spt16-ts	0.666667	FALSE	missing	1.33333	FALSE	0	0	0.333333	FALSE	missing	missing	FALSE	FALSE	missing	FALSE	missing	missing	missing	missing	missing	missing	missing	missing	missing	missing	missing	missing	missing	missing	FALSE	missing	FALSE	missing	FALSE
YDR364C	CDC40	cdc40-ts	0.666667	FALSE	missing	2	FALSE	0	0	0.333333	FALSE	missing	missing	FALSE	FALSE	missing	FALSE	missing	missing	missing	missing	missing	missing	missing	missing	missing	missing	missing	missing	missing	missing	FALSE	missing	FALSE	missing	FALSE
YNL189W	SRP1	srp1-ph	1	FALSE	missing	2	FALSE	0	0	0.333333	FALSE	missing	missing	FALSE	FALSE	missing	FALSE	missing	missing	missing	missing	missing	missing	missing	missing	missing	missing	missing	missing	missing	missing	FALSE	missing	FALSE	missing	FALSE
YHR036W	BRL1	brl1-c371s	1.33333	FALSE	missing	1	FALSE	0.333333	0	0.666667	FALSE	missing	missing	FALSE	FALSE	missing	FALSE	missing	missing	missing	missing	missing	missing	missing	missing	missing	missing	missing	missing	missing	missing	FALSE	missing	FALSE	missing	FALSE
YFL039C	ACT1	act1-132	0.333333	FALSE	missing	1	FALSE	0	0	0.333333	FALSE	missing	missing	FALSE	FALSE	missing	FALSE	missing	missing	missing	missing	missing	missing	missing	missing	missing	missing	missing	missing	missing	missing	FALSE	missing	FALSE	missing	FALSE
YER125W	RSP5	rsp5-sm1	0.666667	FALSE	missing	1	FALSE	0	0	0.333333	FALSE	missing	missing	FALSE	FALSE	missing	FALSE	missing	missing	missing	missing	missing	missing	missing	missing	missing	missing	missing	missing	missing	missing	FALSE	missing	FALSE	missing	FALSE
YCR052W	RSC6	rsc6-ph	1	FALSE	missing	1.5	FALSE	0	0	1	TRUE	missing	missing	FALSE	TRUE	missing	TRUE	missing	missing	missing	missing	missing	missing	missing	missing	missing	missing	missing	missing	missing	missing	FALSE	missing	TRUE	missing	TRUE
YDR356W	SPC110	spc110-221	1.66667	TRUE	missing	2.66667	TRUE	0.666667	0	0.666667	FALSE	missing	missing	TRUE	FALSE	missing	TRUE	missing	missing	missing	missing	missing	missing	missing	missing	missing	missing	missing	missing	missing	missing	TRUE	missing	FALSE	missing	TRUE
YBL105C	PKC1	pkc1-3	1.33333	FALSE	missing	1.33333	FALSE	0.333333	0	0.666667	FALSE	missing	missing	FALSE	FALSE	missing	FALSE	missing	missing	missing	missing	missing	missing	missing	missing	missing	missing	missing	missing	missing	missing	FALSE	missing	FALSE	missing	FALSE
YOR074C	CDC21	cdc21-1	0.333333	FALSE	missing	2.66667	TRUE	0	0	0.666667	FALSE	missing	missing	TRUE	FALSE	missing	TRUE	missing	missing	missing	missing	missing	missing	22.8571	missing	TRUE	missing	missing	missing	TRUE	missing	TRUE	missing	FALSE	missing	TRUE
YDR145W	TAF12	taf12-9	1	FALSE	missing	1	FALSE	0.333333	0	1	TRUE	missing	missing	FALSE	TRUE	missing	TRUE	missing	missing	missing	missing	missing	missing	missing	missing	missing	missing	missing	missing	missing	missing	FALSE	missing	TRUE	missing	TRUE
YJR057W	CDC8	cdc8-2	0	FALSE	missing	1	FALSE	0.333333	0	0.666667	FALSE	missing	missing	FALSE	FALSE	missing	FALSE	missing	missing	missing	missing	missing	missing	missing	missing	missing	missing	missing	missing	missing	missing	FALSE	missing	FALSE	missing	FALSE
YOR074C	CDC21	cdc21-ts	1	FALSE	missing	1.33333	FALSE	0	0	0.666667	FALSE	missing	missing	FALSE	FALSE	missing	FALSE	missing	missing	missing	missing	missing	missing	missing	missing	missing	missing	missing	missing	missing	missing	FALSE	missing	FALSE	missing	FALSE
YGL116W	CDC20	cdc20-3	0	FALSE	missing	1	FALSE	0	0	0	FALSE	missing	missing	FALSE	FALSE	missing	FALSE	missing	missing	missing	missing	missing	missing	missing	missing	missing	missing	missing	missing	missing	missing	FALSE	missing	FALSE	missing	FALSE
YGL075C	MPS2	mps2-2	0	FALSE	missing	0	FALSE	0	0	0	FALSE	missing	missing	FALSE	FALSE	missing	FALSE	missing	missing	missing	missing	missing	missing	missing	missing	missing	missing	missing	missing	missing	missing	FALSE	missing	FALSE	missing	FALSE
YOR259C	RPT4	rpt4-145	0.333333	FALSE	missing	1.33333	FALSE	0	0	0.333333	FALSE	missing	missing	FALSE	FALSE	missing	FALSE	missing	missing	missing	missing	missing	missing	missing	missing	missing	missing	missing	missing	missing	missing	FALSE	missing	FALSE	missing	FALSE
YFL039C	ACT1	act1-119	0.666667	FALSE	missing	1.33333	FALSE	0.333333	0	0	FALSE	missing	missing	FALSE	FALSE	missing	FALSE	missing	missing	missing	missing	missing	missing	missing	missing	missing	missing	missing	missing	missing	missing	FALSE	missing	FALSE	missing	FALSE
YFL039C	ACT1	act1-133	1	FALSE	missing	0.666667	FALSE	0	0	0.333333	FALSE	missing	missing	FALSE	FALSE	missing	FALSE	missing	missing	missing	missing	missing	missing	missing	missing	missing	missing	missing	missing	missing	missing	FALSE	missing	FALSE	missing	FALSE
YGR113W	DAM1	dam1-1	0.666667	FALSE	missing	0.666667	FALSE	0.666667	0	0.666667	FALSE	missing	missing	FALSE	FALSE	missing	FALSE	missing	missing	missing	missing	missing	missing	missing	missing	missing	missing	missing	missing	missing	missing	FALSE	missing	FALSE	missing	FALSE
YER171W	RAD3	rad3-ts14	0.333333	FALSE	missing	0.333333	FALSE	0.333333	0	1.33333	TRUE	missing	missing	FALSE	TRUE	missing	TRUE	missing	missing	missing	missing	missing	0.011916	missing	missing	FALSE	missing	missing	missing	FALSE	missing	FALSE	missing	TRUE	missing	TRUE
YGR119C	NUP57	nup57-e17	2	TRUE	missing	1	FALSE	0	0	0	FALSE	missing	missing	TRUE	FALSE	missing	TRUE	missing	missing	missing	missing	missing	0.810811	1.14815	missing	FALSE	missing	missing	missing	FALSE	missing	TRUE	missing	FALSE	missing	TRUE
YGR140W	CBF2	cbf2-1	0	FALSE	missing	1.66667	FALSE	0	0	0.333333	FALSE	missing	missing	FALSE	FALSE	missing	FALSE	missing	missing	missing	missing	missing	missing	missing	missing	missing	missing	missing	missing	missing	missing	FALSE	missing	FALSE	missing	FALSE
YGL247W	BRR6	brr6-ph	0.333333	FALSE	missing	0	FALSE	0	0	0	FALSE	missing	missing	FALSE	FALSE	missing	FALSE	missing	missing	missing	missing	missing	1.04791	missing	missing	FALSE	missing	missing	missing	FALSE	missing	FALSE	missing	FALSE	missing	FALSE
YAL034W-A	MTW1	mtw1-ts	1	FALSE	missing	1	FALSE	0	0	0	FALSE	missing	missing	FALSE	FALSE	missing	FALSE	missing	missing	missing	missing	missing	1.0086	missing	missing	FALSE	missing	missing	missing	FALSE	missing	FALSE	missing	FALSE	missing	FALSE
YOR294W	RRS1	rrs1-124	1	FALSE	missing	2.33333	TRUE	0.333333	0	1	TRUE	missing	missing	TRUE	TRUE	missing	TRUE	missing	missing	missing	missing	missing	missing	3.97355	missing	TRUE	missing	missing	missing	TRUE	missing	TRUE	missing	TRUE	missing	TRUE
YJL081C	ARP4	arp4-g161d	0.666667	FALSE	missing	1	FALSE	0	0	0	FALSE	missing	missing	FALSE	FALSE	missing	FALSE	missing	missing	missing	missing	missing	missing	2.80952	missing	FALSE	missing	missing	missing	FALSE	missing	FALSE	missing	FALSE	missing	FALSE
YDL028C	MPS1	mps1-417	0.666667	FALSE	missing	1.33333	FALSE	missing	missing	0	FALSE	missing	missing	FALSE	FALSE	missing	FALSE	missing	missing	missing	missing	missing	missing	missing	missing	missing	missing	missing	missing	missing	missing	FALSE	missing	FALSE	missing	FALSE
YPR085C	ASA1	asa1-ph	0.666667	FALSE	missing	0	FALSE	1.66667	0	0	FALSE	missing	missing	FALSE	FALSE	missing	FALSE	missing	missing	missing	missing	missing	0.027027	missing	missing	FALSE	missing	missing	missing	FALSE	missing	FALSE	missing	FALSE	missing	FALSE
YLR347C	KAP95	kap95-e126k	0.666667	FALSE	missing	1	FALSE	0	0	0.666667	FALSE	missing	missing	FALSE	FALSE	missing	FALSE	missing	missing	missing	missing	missing	missing	missing	missing	missing	missing	missing	missing	missing	missing	FALSE	missing	FALSE	missing	FALSE
YOR057W	SGT1	sgt1-3	0.333333	FALSE	missing	1.33333	FALSE	0.333333	0	0.333333	FALSE	missing	missing	FALSE	FALSE	missing	FALSE	missing	missing	missing	missing	missing	missing	missing	missing	missing	missing	missing	missing	missing	missing	FALSE	missing	FALSE	missing	FALSE
YFR052W	RPN12	rpn12-1	1	FALSE	missing	1.66667	FALSE	0.333333	0	0.666667	FALSE	missing	missing	FALSE	FALSE	missing	FALSE	missing	missing	missing	missing	missing	missing	missing	missing	missing	missing	missing	missing	missing	missing	FALSE	missing	FALSE	missing	FALSE
YDR356W	SPC110	spc110-220	0.333333	FALSE	missing	2	FALSE	0	0	0	FALSE	missing	missing	FALSE	FALSE	missing	FALSE	missing	missing	missing	missing	missing	missing	2.10053	missing	FALSE	missing	missing	missing	FALSE	missing	FALSE	missing	FALSE	missing	FALSE
YGL113W	SLD3	sld3-ph	2.16667	TRUE	missing	3.16667	TRUE	0.333333	0	0.666667	FALSE	missing	missing	TRUE	FALSE	missing	TRUE	missing	missing	missing	missing	missing	missing	15.9259	missing	TRUE	missing	missing	missing	TRUE	missing	TRUE	missing	FALSE	missing	TRUE
YFL039C	ACT1	act1-155	0.666667	FALSE	missing	1.66667	FALSE	0.666667	0	0	FALSE	missing	missing	FALSE	FALSE	missing	FALSE	missing	missing	missing	missing	missing	missing	missing	missing	missing	missing	missing	missing	missing	missing	FALSE	missing	FALSE	missing	FALSE
YMR061W	RNA14	rna14-ph	0.666667	FALSE	missing	1.33333	FALSE	0	0	0.666667	FALSE	missing	missing	FALSE	FALSE	missing	FALSE	missing	missing	missing	missing	missing	missing	missing	missing	missing	missing	missing	missing	missing	missing	FALSE	missing	FALSE	missing	FALSE
YBL105C	PKC1	pkc1-ts	1.33333	FALSE	missing	1.66667	FALSE	0.666667	0	0.333333	FALSE	missing	missing	FALSE	FALSE	missing	FALSE	missing	missing	missing	missing	missing	missing	missing	missing	missing	missing	missing	missing	missing	missing	FALSE	missing	FALSE	missing	FALSE
YMR308C	PSE1	pse1-41	0.666667	FALSE	missing	0.333333	FALSE	0.333333	0	0.333333	FALSE	missing	missing	FALSE	FALSE	missing	FALSE	missing	missing	missing	missing	missing	missing	missing	missing	missing	missing	missing	missing	missing	missing	FALSE	missing	FALSE	missing	FALSE
YLR033W	RSC58	rsc58-ph	0.666667	FALSE	missing	1.33333	FALSE	0.333333	0	0.333333	FALSE	missing	missing	FALSE	FALSE	missing	FALSE	missing	missing	missing	missing	missing	missing	missing	missing	missing	missing	missing	missing	missing	missing	FALSE	missing	FALSE	missing	FALSE
YDL028C	MPS1	mps1-3796	0.333333	FALSE	missing	2	FALSE	0	0	0.333333	FALSE	missing	missing	FALSE	FALSE	missing	FALSE	missing	missing	missing	missing	missing	missing	missing	missing	missing	missing	missing	missing	missing	missing	FALSE	missing	FALSE	missing	FALSE
YPL235W	RVB2	rvb2-ph	1.33333	FALSE	missing	1.33333	FALSE	0	0	0.666667	FALSE	missing	missing	FALSE	FALSE	missing	FALSE	missing	missing	missing	missing	missing	1.63391	missing	missing	FALSE	missing	missing	missing	FALSE	missing	FALSE	missing	FALSE	missing	FALSE
YKL203C	TOR2	tor2-21	1.66667	TRUE	missing	1.33333	FALSE	0.666667	0	0.333333	FALSE	missing	missing	TRUE	FALSE	missing	TRUE	missing	missing	missing	missing	missing	14.742	3.46032	missing	TRUE	missing	missing	missing	TRUE	missing	TRUE	missing	FALSE	missing	TRUE
YDR002W	YRB1	yrb1-51	0	FALSE	missing	1.33333	FALSE	0	0	0.333333	FALSE	missing	missing	FALSE	FALSE	missing	FALSE	missing	missing	missing	missing	missing	missing	missing	missing	missing	missing	missing	missing	missing	missing	FALSE	missing	FALSE	missing	FALSE
YJL039C	NUP192	nup192-15	0.333333	FALSE	missing	2	FALSE	0.666667	0	0	FALSE	missing	missing	FALSE	FALSE	missing	FALSE	missing	missing	missing	missing	missing	missing	missing	missing	missing	missing	missing	missing	missing	missing	FALSE	missing	FALSE	missing	FALSE
YFL039C	ACT1	act1-3	1	FALSE	missing	1.33333	FALSE	0.333333	0	0	FALSE	missing	missing	FALSE	FALSE	missing	FALSE	missing	missing	missing	missing	missing	missing	missing	missing	missing	missing	missing	missing	missing	missing	FALSE	missing	FALSE	missing	FALSE
YLR347C	KAP95	kap95-l63a	1	FALSE	missing	1.33333	FALSE	0.333333	0	0.333333	FALSE	missing	missing	FALSE	FALSE	missing	FALSE	missing	missing	missing	missing	missing	missing	missing	missing	missing	missing	missing	missing	missing	missing	FALSE	missing	FALSE	missing	FALSE
YMR076C	PDS5	pds5-1	1.33333	FALSE	missing	2	FALSE	0	0	0.333333	FALSE	missing	missing	FALSE	FALSE	missing	FALSE	missing	missing	missing	missing	missing	1.7199	missing	missing	FALSE	missing	missing	missing	FALSE	missing	FALSE	missing	FALSE	missing	FALSE
YBR198C	TAF5	taf5-15	0.666667	FALSE	missing	1.66667	FALSE	0.666667	0	1	TRUE	missing	missing	FALSE	TRUE	missing	TRUE	missing	missing	missing	missing	missing	missing	missing	missing	missing	missing	missing	missing	missing	missing	FALSE	missing	TRUE	missing	TRUE
YER038C	KRE29	kre29-ts2	3.33333	TRUE	missing	3	TRUE	1.33333	0	0.666667	FALSE	missing	missing	TRUE	FALSE	missing	TRUE	missing	missing	missing	missing	missing	38.8206	missing	missing	TRUE	missing	missing	missing	TRUE	missing	TRUE	missing	FALSE	missing	TRUE
YIR011C	STS1	sts1-ph	0	FALSE	missing	1	FALSE	0	0	0	FALSE	missing	missing	FALSE	FALSE	missing	FALSE	missing	missing	missing	missing	missing	missing	missing	missing	missing	missing	missing	missing	missing	missing	FALSE	missing	FALSE	missing	FALSE
YFL009W	CDC4	cdc4-2	4	TRUE	missing	4	TRUE	missing	missing	missing	missing	missing	missing	TRUE	missing	missing	TRUE	missing	missing	missing	missing	missing	43.6118	174.603	missing	TRUE	missing	missing	missing	TRUE	missing	TRUE	missing	missing	missing	TRUE
YER148W	SPT15	spt15-i143n	0.666667	FALSE	missing	1.33333	FALSE	0.333333	0	0.333333	FALSE	missing	missing	FALSE	FALSE	missing	FALSE	missing	missing	missing	missing	missing	missing	missing	missing	missing	missing	missing	missing	missing	missing	FALSE	missing	FALSE	missing	FALSE
YDR394W	RPT3	rpt3-1	1.33333	FALSE	missing	1.66667	FALSE	0	0	0.666667	FALSE	missing	missing	FALSE	FALSE	missing	FALSE	missing	missing	missing	missing	missing	missing	missing	missing	missing	missing	missing	missing	missing	missing	FALSE	missing	FALSE	missing	FALSE
YFL039C	ACT1	act1-122	1	FALSE	missing	1	FALSE	0.333333	0	0.333333	FALSE	missing	missing	FALSE	FALSE	missing	FALSE	missing	missing	missing	missing	missing	missing	missing	missing	missing	missing	missing	missing	missing	missing	FALSE	missing	FALSE	missing	FALSE
YFR050C	PRE4	pre4-ph	1	FALSE	missing	1.66667	FALSE	0	0	0.666667	FALSE	missing	missing	FALSE	FALSE	missing	FALSE	missing	missing	missing	missing	missing	missing	missing	missing	missing	missing	missing	missing	missing	missing	FALSE	missing	FALSE	missing	FALSE
YBR087W	RFC5	rfc5-1	2.16667	TRUE	missing	2.16667	TRUE	1	0	1	TRUE	missing	missing	TRUE	TRUE	missing	TRUE	178.095	missing	missing	missing	missing	missing	missing	TRUE	missing	missing	missing	missing	TRUE	TRUE	TRUE	missing	TRUE	missing	TRUE
YML031W	NDC1	ndc1-4	1	FALSE	missing	0.666667	FALSE	0.333333	0	0	FALSE	missing	missing	FALSE	FALSE	missing	FALSE	missing	missing	missing	missing	missing	missing	missing	missing	missing	missing	missing	missing	missing	missing	FALSE	missing	FALSE	missing	FALSE
YPL255W	BBP1	bbp1-1	0.333333	FALSE	missing	1	FALSE	0	0	0.333333	FALSE	missing	missing	FALSE	FALSE	missing	FALSE	missing	missing	missing	missing	missing	missing	missing	missing	missing	missing	missing	missing	missing	missing	FALSE	missing	FALSE	missing	FALSE
YGL048C	RPT6	rpt6-20	0.666667	FALSE	missing	2	FALSE	0.333333	0	0	FALSE	missing	missing	FALSE	FALSE	missing	FALSE	missing	missing	missing	missing	missing	missing	missing	missing	missing	missing	missing	missing	missing	missing	FALSE	missing	FALSE	missing	FALSE
YKL112W	ABF1	abf1-101	1.33333	FALSE	missing	2	FALSE	0.666667	0	0.666667	FALSE	missing	missing	FALSE	FALSE	missing	FALSE	missing	missing	missing	missing	missing	missing	missing	missing	missing	missing	missing	missing	missing	missing	FALSE	missing	FALSE	missing	FALSE
YPL209C	IPL1	ipl1-2	0	FALSE	missing	1.33333	FALSE	0	0	0	FALSE	missing	missing	FALSE	FALSE	missing	FALSE	missing	missing	missing	missing	missing	0.452088	missing	missing	FALSE	missing	missing	missing	FALSE	missing	FALSE	missing	FALSE	missing	FALSE
YLR208W	SEC13	sec13-1	1	FALSE	missing	1	FALSE	missing	missing	0.666667	FALSE	missing	missing	FALSE	FALSE	missing	FALSE	missing	missing	missing	missing	missing	1.14374	missing	missing	FALSE	missing	missing	missing	FALSE	missing	FALSE	missing	FALSE	missing	FALSE
YFL039C	ACT1	act1-111	1	FALSE	missing	2.33333	TRUE	0.333333	0	0.333333	FALSE	missing	missing	TRUE	FALSE	missing	TRUE	missing	missing	missing	missing	missing	missing	1.26984	missing	FALSE	missing	missing	missing	FALSE	missing	TRUE	missing	FALSE	missing	TRUE
YOL038W	PRE6	pre6-ph	2	TRUE	missing	1.66667	FALSE	0	0	0.333333	FALSE	missing	missing	TRUE	FALSE	missing	TRUE	missing	missing	missing	missing	missing	missing	missing	missing	missing	missing	missing	missing	missing	missing	TRUE	missing	FALSE	missing	TRUE
YER018C	SPC25	spc25-1	0.333333	FALSE	missing	2	FALSE	0	0	0.333333	FALSE	missing	missing	FALSE	FALSE	missing	FALSE	missing	missing	missing	missing	missing	missing	missing	missing	missing	missing	missing	missing	missing	missing	FALSE	missing	FALSE	missing	FALSE
YML064C	TEM1	tem1-3	1.66667	TRUE	missing	1.33333	FALSE	0	0	0.666667	FALSE	missing	missing	TRUE	FALSE	missing	TRUE	missing	missing	missing	missing	missing	1.83047	1.12698	missing	FALSE	missing	missing	missing	FALSE	missing	TRUE	missing	FALSE	missing	TRUE
YPR161C	SGV1	sgv1-80	2.66667	TRUE	missing	2.33333	TRUE	0.333333	0	1.33333	TRUE	missing	missing	TRUE	TRUE	missing	TRUE	missing	missing	missing	missing	missing	4.84029	1.71958	missing	TRUE	missing	missing	missing	TRUE	missing	TRUE	missing	TRUE	missing	TRUE
YNL216W	RAP1	rap1-1	4	TRUE	missing	3	TRUE	2.66667	0	0.666667	FALSE	missing	missing	TRUE	FALSE	missing	TRUE	missing	missing	missing	missing	missing	63.7592	missing	missing	TRUE	missing	missing	missing	TRUE	missing	TRUE	missing	FALSE	missing	TRUE
YPL020C	ULP1	ulp1-333	3	TRUE	missing	1.5	FALSE	1	0	0.666667	FALSE	missing	missing	TRUE	FALSE	missing	TRUE	missing	missing	missing	missing	missing	missing	missing	missing	missing	missing	missing	missing	missing	missing	TRUE	missing	FALSE	missing	TRUE
YOR244W	ESA1	esa1-l254p	0.333333	FALSE	missing	1.66667	FALSE	0	0	0.333333	FALSE	missing	missing	FALSE	FALSE	missing	FALSE	missing	missing	missing	missing	missing	missing	missing	missing	missing	missing	missing	missing	missing	missing	FALSE	missing	FALSE	missing	FALSE
YEL055C	POL5	pol5-2	1	FALSE	missing	1.16667	FALSE	0.333333	0	0.333333	FALSE	missing	missing	FALSE	FALSE	missing	FALSE	missing	missing	missing	missing	missing	missing	missing	missing	missing	missing	missing	missing	missing	missing	FALSE	missing	FALSE	missing	FALSE
YDL105W	NSE4	nse4-ts4	1.66667	TRUE	missing	3.66667	TRUE	0.666667	0	1.33333	TRUE	missing	missing	TRUE	TRUE	missing	TRUE	missing	missing	missing	missing	missing	missing	missing	missing	missing	missing	missing	missing	missing	missing	TRUE	missing	TRUE	missing	TRUE
YGL092W	NUP145	nup145-r4	1	FALSE	missing	1.33333	FALSE	0.333333	0	1	TRUE	missing	missing	FALSE	TRUE	missing	TRUE	missing	missing	missing	missing	missing	14.9877	missing	missing	TRUE	missing	missing	missing	TRUE	missing	TRUE	missing	TRUE	missing	TRUE
YOL034W	SMC5	smc5-6	1.66667	TRUE	missing	1.5	FALSE	0.333333	0	1	TRUE	missing	missing	TRUE	TRUE	missing	TRUE	missing	missing	missing	missing	missing	3.63636	1.62434	missing	TRUE	missing	missing	missing	TRUE	missing	TRUE	missing	TRUE	missing	TRUE
YPR103W	PRE2	pre2-2	1	FALSE	missing	2.33333	TRUE	0.333333	0	0.333333	FALSE	missing	missing	TRUE	FALSE	missing	TRUE	missing	missing	missing	missing	missing	1.41278	3.61376	missing	TRUE	missing	missing	missing	TRUE	missing	TRUE	missing	FALSE	missing	TRUE
YLR005W	SSL1	ssl1-ph	0.666667	FALSE	missing	1.66667	FALSE	0	0	0.666667	FALSE	missing	missing	FALSE	FALSE	missing	FALSE	missing	missing	missing	missing	missing	missing	missing	missing	missing	missing	missing	missing	missing	missing	FALSE	missing	FALSE	missing	FALSE
YAR019C	CDC15	cdc15-1	1.66667	TRUE	missing	1.33333	FALSE	0	0	1.66667	TRUE	missing	missing	TRUE	TRUE	missing	TRUE	missing	missing	missing	missing	missing	11.683	missing	missing	TRUE	missing	missing	missing	TRUE	missing	TRUE	missing	TRUE	missing	TRUE
YBR211C	AME1	ame1-4	0.333333	FALSE	missing	1.33333	FALSE	0	0	0.666667	FALSE	missing	missing	FALSE	FALSE	missing	FALSE	missing	missing	missing	missing	missing	missing	missing	missing	missing	missing	missing	missing	missing	missing	FALSE	missing	FALSE	missing	FALSE
YFL009W	CDC4	cdc4-3	1.66667	TRUE	missing	1.5	FALSE	0	0	0	FALSE	missing	missing	TRUE	FALSE	missing	TRUE	missing	missing	missing	missing	missing	0.438575	missing	missing	FALSE	missing	missing	missing	FALSE	missing	TRUE	missing	FALSE	missing	TRUE
YFR036W	CDC26	cdc26-1	0.666667	FALSE	missing	1	FALSE	0	0	0.666667	FALSE	missing	missing	FALSE	FALSE	missing	FALSE	missing	missing	missing	missing	missing	missing	missing	missing	missing	missing	missing	missing	missing	missing	FALSE	missing	FALSE	missing	FALSE
YKL042W	SPC42	spc42-11	0	FALSE	missing	0.333333	FALSE	0.333333	0	1	TRUE	missing	missing	FALSE	TRUE	missing	TRUE	missing	missing	missing	missing	missing	missing	missing	missing	missing	missing	missing	missing	missing	missing	FALSE	missing	TRUE	missing	TRUE
YDL102W	POL3	cdc2-2	0.666667	FALSE	missing	1.33333	FALSE	0.666667	0	1	TRUE	missing	missing	FALSE	TRUE	missing	TRUE	missing	missing	missing	missing	missing	missing	missing	missing	missing	missing	missing	missing	missing	missing	FALSE	missing	TRUE	missing	TRUE
YJR017C	ESS1	ess1-h164r	0.333333	FALSE	missing	1	FALSE	missing	missing	missing	missing	missing	missing	FALSE	missing	missing	FALSE	missing	missing	missing	missing	missing	missing	missing	missing	missing	missing	missing	missing	missing	missing	FALSE	missing	missing	missing	FALSE
YOR157C	PUP1	pup1-1	0.666667	FALSE	missing	1.66667	FALSE	0.333333	0	0	FALSE	missing	missing	FALSE	FALSE	missing	FALSE	missing	missing	missing	missing	missing	missing	missing	missing	missing	missing	missing	missing	missing	missing	FALSE	missing	FALSE	missing	FALSE
YPR161C	SGV1	sgv1-ph	0	FALSE	missing	0	FALSE	0	0	0	FALSE	missing	missing	FALSE	FALSE	missing	FALSE	missing	missing	missing	missing	missing	missing	missing	missing	missing	missing	missing	missing	missing	missing	FALSE	missing	FALSE	missing	FALSE
YFL008W	SMC1	smc1-259	1	FALSE	missing	1.66667	FALSE	0	0	0.666667	FALSE	missing	missing	FALSE	FALSE	missing	FALSE	missing	missing	missing	missing	missing	missing	4.63492	missing	TRUE	missing	missing	missing	TRUE	missing	TRUE	missing	FALSE	missing	TRUE
YJR068W	RFC2	rfc2-1	1.16667	FALSE	missing	1.83333	FALSE	0.333333	0	0	FALSE	missing	missing	FALSE	FALSE	missing	FALSE	missing	missing	missing	missing	missing	missing	0.138624	missing	FALSE	missing	missing	missing	FALSE	missing	FALSE	missing	FALSE	missing	FALSE
YPL204W	HRR25	hrr25-ph	0	FALSE	missing	0	FALSE	0	0	0	FALSE	missing	missing	FALSE	FALSE	missing	FALSE	missing	missing	missing	missing	missing	missing	missing	missing	missing	missing	missing	missing	missing	missing	FALSE	missing	FALSE	missing	FALSE
YGR116W	SPT6	spt6-14	0	FALSE	missing	0.666667	FALSE	0.666667	0	0.333333	FALSE	missing	missing	FALSE	FALSE	missing	FALSE	missing	missing	missing	missing	missing	2.26044	missing	missing	FALSE	missing	missing	missing	FALSE	missing	FALSE	missing	FALSE	missing	FALSE
YPR103W	PRE2	pre2-v214a	1.33333	FALSE	missing	1.33333	FALSE	0.333333	0	0	FALSE	missing	missing	FALSE	FALSE	missing	FALSE	missing	missing	missing	missing	missing	missing	missing	missing	missing	missing	missing	missing	missing	missing	FALSE	missing	FALSE	missing	FALSE
YGR092W	DBF2	dbf2-3	1	FALSE	missing	1.33333	FALSE	1	0	0.333333	FALSE	missing	missing	FALSE	FALSE	missing	FALSE	missing	missing	missing	missing	missing	missing	missing	missing	missing	missing	missing	missing	missing	missing	FALSE	missing	FALSE	missing	FALSE
YGL044C	RNA15	rna15-58	0.333333	FALSE	missing	1	FALSE	0.333333	0	0.666667	FALSE	missing	missing	FALSE	FALSE	missing	FALSE	missing	missing	missing	missing	missing	missing	missing	missing	missing	missing	missing	missing	missing	missing	FALSE	missing	FALSE	missing	FALSE
YDL064W	UBC9	ubc9-2	2.5	TRUE	missing	3	TRUE	0.666667	0	1	TRUE	missing	missing	TRUE	TRUE	missing	TRUE	missing	missing	missing	missing	missing	missing	missing	missing	missing	missing	missing	missing	missing	missing	TRUE	missing	TRUE	missing	TRUE
YMR094W	CTF13	ctf13-30	0.666667	FALSE	missing	1.33333	FALSE	0.333333	0	0.333333	FALSE	missing	missing	FALSE	FALSE	missing	FALSE	missing	missing	missing	missing	missing	missing	missing	missing	missing	missing	missing	missing	missing	missing	FALSE	missing	FALSE	missing	FALSE
YLR212C	TUB4	tub4-ddsy	0.333333	FALSE	missing	1	FALSE	0	0	0	FALSE	missing	missing	FALSE	FALSE	missing	FALSE	missing	missing	missing	missing	missing	missing	missing	missing	missing	missing	missing	missing	missing	missing	FALSE	missing	FALSE	missing	FALSE
YDL147W	RPN5	rpn5-ph	0.666667	FALSE	missing	2	FALSE	0	0	0.666667	FALSE	missing	missing	FALSE	FALSE	missing	FALSE	missing	missing	missing	missing	missing	missing	7.03704	missing	TRUE	missing	missing	missing	TRUE	missing	TRUE	missing	FALSE	missing	TRUE
YPR034W	ARP7	arp7-e411k	1	FALSE	missing	1.16667	FALSE	0	0	0	FALSE	missing	missing	FALSE	FALSE	missing	FALSE	missing	missing	missing	missing	missing	missing	missing	missing	missing	missing	missing	missing	missing	missing	FALSE	missing	FALSE	missing	FALSE
YFL039C	ACT1	act1-124	1.66667	TRUE	missing	1.66667	FALSE	1	0	0.666667	FALSE	missing	missing	TRUE	FALSE	missing	TRUE	missing	missing	missing	missing	missing	2.00246	missing	missing	FALSE	missing	missing	missing	FALSE	missing	TRUE	missing	FALSE	missing	TRUE
YHR166C	CDC23	cdc23-4	0.666667	FALSE	missing	1.66667	FALSE	0.666667	0	0	FALSE	missing	missing	FALSE	FALSE	missing	FALSE	missing	missing	missing	missing	missing	missing	missing	missing	missing	missing	missing	missing	missing	missing	FALSE	missing	FALSE	missing	FALSE
YPR133C	SPN1	spn1-k192n	1	FALSE	missing	1.33333	FALSE	0.333333	0	0.333333	FALSE	missing	missing	FALSE	FALSE	missing	FALSE	missing	missing	missing	missing	missing	missing	missing	missing	missing	missing	missing	missing	missing	missing	FALSE	missing	FALSE	missing	FALSE
YML065W	ORC1	orc1-ph	0	FALSE	missing	0.333333	FALSE	0	0	0	FALSE	missing	missing	FALSE	FALSE	missing	FALSE	missing	missing	missing	missing	missing	missing	0.138624	missing	FALSE	missing	missing	missing	FALSE	missing	FALSE	missing	FALSE	missing	FALSE
YNL262W	POL2	pol2-12	3	TRUE	missing	1.66667	FALSE	0	0	0.666667	FALSE	missing	missing	TRUE	FALSE	missing	TRUE	missing	missing	missing	missing	missing	32.4324	missing	missing	TRUE	missing	missing	missing	TRUE	missing	TRUE	missing	FALSE	missing	TRUE
YGR099W	TEL2	tel2-7	1.5	TRUE	missing	1.66667	FALSE	0	0	0.666667	FALSE	missing	missing	TRUE	FALSE	missing	TRUE	missing	missing	missing	missing	missing	missing	missing	missing	missing	missing	missing	missing	missing	missing	TRUE	missing	FALSE	missing	TRUE
YDL017W	CDC7	cdc7-4	2	TRUE	missing	1.83333	FALSE	0.333333	0	0.666667	FALSE	missing	missing	TRUE	FALSE	missing	TRUE	missing	missing	missing	missing	missing	missing	missing	missing	missing	missing	missing	missing	missing	missing	TRUE	missing	FALSE	missing	TRUE
YHR036W	BRL1	brl1-c371r	1	FALSE	missing	1	FALSE	missing	missing	missing	missing	missing	missing	FALSE	missing	missing	FALSE	missing	missing	missing	missing	missing	missing	missing	missing	missing	missing	missing	missing	missing	missing	FALSE	missing	missing	missing	FALSE
YLR212C	TUB4	tub4-y445d	0.333333	FALSE	missing	1	FALSE	0	0	0	FALSE	missing	missing	FALSE	FALSE	missing	FALSE	missing	missing	missing	missing	missing	missing	missing	missing	missing	missing	missing	missing	missing	missing	FALSE	missing	FALSE	missing	FALSE
YPR175W	DPB2	dpb2-1	1.33333	FALSE	missing	1.5	FALSE	0.333333	0	0.666667	FALSE	missing	missing	FALSE	FALSE	missing	FALSE	missing	missing	missing	missing	missing	missing	1.1164	missing	FALSE	missing	missing	missing	FALSE	missing	FALSE	missing	FALSE	missing	FALSE
YHR085W	IPI1	ipi1-ph	1	FALSE	missing	1.66667	FALSE	0.333333	0	1	TRUE	missing	missing	FALSE	TRUE	missing	TRUE	missing	missing	missing	missing	missing	missing	missing	missing	missing	missing	missing	missing	missing	missing	FALSE	missing	TRUE	missing	TRUE
YDR145W	TAF12	taf12-w486stop	0.666667	FALSE	missing	1.66667	FALSE	0.333333	0	0	FALSE	missing	missing	FALSE	FALSE	missing	FALSE	missing	missing	missing	missing	missing	missing	missing	missing	missing	missing	missing	missing	missing	missing	FALSE	missing	FALSE	missing	FALSE
YFL039C	ACT1	act1-136	0	FALSE	missing	1	FALSE	0.333333	0	0	FALSE	missing	missing	FALSE	FALSE	missing	FALSE	missing	missing	missing	missing	missing	missing	missing	missing	missing	missing	missing	missing	missing	missing	FALSE	missing	FALSE	missing	FALSE
YKL049C	CSE4	cse4-1	1	FALSE	missing	1.66667	FALSE	missing	missing	missing	missing	missing	missing	FALSE	missing	missing	FALSE	missing	missing	missing	missing	missing	missing	1.0582	missing	FALSE	missing	missing	missing	FALSE	missing	FALSE	missing	missing	missing	FALSE
YDR013W	PSF1	psf1-1	0.166667	FALSE	missing	1.66667	FALSE	0.666667	0	0	FALSE	missing	missing	FALSE	FALSE	missing	FALSE	missing	missing	missing	missing	missing	missing	4.39153	missing	TRUE	missing	missing	missing	TRUE	missing	TRUE	missing	FALSE	missing	TRUE
YHR036W	BRL1	brl1-3231	0.666667	FALSE	missing	1.33333	FALSE	0	0	0	FALSE	missing	missing	FALSE	FALSE	missing	FALSE	missing	missing	missing	missing	missing	missing	missing	missing	missing	missing	missing	missing	missing	missing	FALSE	missing	FALSE	missing	FALSE
YPR108W	RPN7	rpn7-3	1	FALSE	missing	2	FALSE	0.333333	0	0.666667	FALSE	missing	missing	FALSE	FALSE	missing	FALSE	missing	missing	missing	missing	missing	missing	missing	missing	missing	missing	missing	missing	missing	missing	FALSE	missing	FALSE	missing	FALSE
YDR054C	CDC34	cdc34-2	0.666667	FALSE	missing	1.16667	FALSE	0	0	0.333333	FALSE	missing	missing	FALSE	FALSE	missing	FALSE	missing	missing	missing	missing	missing	missing	missing	missing	missing	missing	missing	missing	missing	missing	FALSE	missing	FALSE	missing	FALSE
YKL172W	EBP2	ebp2-1	0	FALSE	missing	0.666667	FALSE	0.333333	0	0	FALSE	missing	missing	FALSE	FALSE	missing	FALSE	missing	missing	missing	missing	missing	missing	1.3545	missing	FALSE	missing	missing	missing	FALSE	missing	FALSE	missing	FALSE	missing	FALSE
YGL061C	DUO1	duo1-2	1	FALSE	missing	1	FALSE	0.333333	0	0.333333	FALSE	missing	missing	FALSE	FALSE	missing	FALSE	missing	missing	missing	missing	missing	missing	missing	missing	missing	missing	missing	missing	missing	missing	FALSE	missing	FALSE	missing	FALSE
YBR135W	CKS1	cks1-35	0	FALSE	missing	0	FALSE	0	0	0	FALSE	missing	missing	FALSE	FALSE	missing	FALSE	missing	missing	missing	missing	missing	missing	missing	missing	missing	missing	missing	missing	missing	missing	FALSE	missing	FALSE	missing	FALSE
YHR186C	KOG1	kog1-1	1	FALSE	missing	1	FALSE	0.333333	0	0	FALSE	missing	missing	FALSE	FALSE	missing	FALSE	missing	missing	missing	missing	missing	missing	1.66667	missing	FALSE	missing	missing	missing	FALSE	missing	FALSE	missing	FALSE	missing	FALSE
YJR112W	NNF1	nnf1-17	0.666667	FALSE	missing	0.666667	FALSE	0.333333	0	0.333333	FALSE	missing	missing	FALSE	FALSE	missing	FALSE	missing	missing	missing	missing	missing	missing	missing	missing	missing	missing	missing	missing	missing	missing	FALSE	missing	FALSE	missing	FALSE
YER093C	TSC11	tsc11-7	1.33333	FALSE	missing	1.66667	FALSE	0.666667	0	0	FALSE	missing	missing	FALSE	FALSE	missing	FALSE	missing	missing	missing	missing	missing	0.495086	2.62963	missing	FALSE	missing	missing	missing	FALSE	missing	FALSE	missing	FALSE	missing	FALSE
YMR001C	CDC5	cdc5-1	0	FALSE	missing	0	FALSE	missing	missing	missing	missing	missing	missing	FALSE	missing	missing	FALSE	missing	missing	missing	missing	missing	1.32678	missing	missing	FALSE	missing	missing	missing	FALSE	missing	FALSE	missing	missing	missing	FALSE
YJR072C	NPA3	npa3-ph	1	FALSE	missing	1	FALSE	0.666667	0	0.333333	FALSE	missing	missing	FALSE	FALSE	missing	FALSE	missing	missing	missing	missing	missing	2.75184	missing	missing	FALSE	missing	missing	missing	FALSE	missing	FALSE	missing	FALSE	missing	FALSE
YDR201W	SPC19	spc19-ph	0	FALSE	missing	0	FALSE	0	0	0	FALSE	missing	missing	FALSE	FALSE	missing	FALSE	missing	missing	missing	missing	missing	missing	missing	missing	missing	missing	missing	missing	missing	missing	FALSE	missing	FALSE	missing	FALSE
YOR057W	SGT1	sgt1-5	1	FALSE	missing	2	FALSE	0	0	0.333333	FALSE	missing	missing	FALSE	FALSE	missing	FALSE	missing	missing	missing	missing	missing	missing	1.50794	missing	FALSE	missing	missing	missing	FALSE	missing	FALSE	missing	FALSE	missing	FALSE
YDR145W	TAF12	taf12-l464a	0	FALSE	missing	2.33333	TRUE	0	0	1	TRUE	missing	missing	TRUE	TRUE	missing	TRUE	missing	missing	missing	missing	missing	2.19902	2.4709	missing	FALSE	missing	missing	missing	FALSE	missing	TRUE	missing	TRUE	missing	TRUE
YAR019C	CDC15	cdc15-2	1	FALSE	missing	1.66667	FALSE	0	0	0.666667	FALSE	missing	missing	FALSE	FALSE	missing	FALSE	missing	missing	missing	missing	missing	missing	missing	missing	missing	missing	missing	missing	missing	missing	FALSE	missing	FALSE	missing	FALSE
YDL220C	CDC13	cdc13-1	1	FALSE	missing	1.33333	FALSE	0	0	0.333333	FALSE	missing	missing	FALSE	FALSE	missing	FALSE	missing	missing	missing	missing	missing	missing	missing	missing	missing	missing	missing	missing	missing	missing	FALSE	missing	FALSE	missing	FALSE
YFL039C	ACT1	act1-108	1	FALSE	missing	1	FALSE	0.333333	0	0.666667	FALSE	missing	missing	FALSE	FALSE	missing	FALSE	missing	missing	missing	missing	missing	missing	missing	missing	missing	missing	missing	missing	missing	missing	FALSE	missing	FALSE	missing	FALSE
YNL102W	POL1	pol1-12	1.16667	FALSE	missing	1.33333	FALSE	0.333333	0	0.333333	FALSE	missing	missing	FALSE	FALSE	missing	FALSE	missing	missing	missing	missing	missing	missing	missing	missing	missing	missing	missing	missing	missing	missing	FALSE	missing	FALSE	missing	FALSE
YEL055C	POL5	pol5-1	1.16667	FALSE	missing	1.33333	FALSE	0	0	0.666667	FALSE	missing	missing	FALSE	FALSE	missing	FALSE	missing	missing	missing	missing	missing	missing	missing	missing	missing	missing	missing	missing	missing	missing	FALSE	missing	FALSE	missing	FALSE
YDL105W	NSE4	nse4-ts3	0.333333	FALSE	missing	2	FALSE	missing	missing	missing	missing	missing	missing	FALSE	missing	missing	FALSE	missing	missing	missing	missing	missing	missing	missing	missing	missing	missing	missing	missing	missing	missing	FALSE	missing	missing	missing	FALSE
YNL126W	SPC98	spc98-ph	1.33333	FALSE	missing	1.33333	FALSE	0.333333	0	0	FALSE	missing	missing	FALSE	FALSE	missing	FALSE	missing	missing	missing	missing	missing	0.929975	missing	missing	FALSE	missing	missing	missing	FALSE	missing	FALSE	missing	FALSE	missing	FALSE
YIL150C	MCM10	mcm10-43	2.33333	TRUE	missing	2.16667	TRUE	1.33333	0	0.333333	FALSE	missing	missing	TRUE	FALSE	missing	TRUE	missing	missing	missing	missing	missing	missing	missing	missing	missing	missing	missing	missing	missing	missing	TRUE	missing	FALSE	missing	TRUE
YDR460W	TFB3	tfb3-ts	1	FALSE	missing	1.66667	FALSE	0.333333	0	0.666667	FALSE	missing	missing	FALSE	FALSE	missing	FALSE	missing	missing	missing	missing	missing	missing	missing	missing	missing	missing	missing	missing	missing	missing	FALSE	missing	FALSE	missing	FALSE
YNL102W	POL1	pol1-ts	4	TRUE	missing	1.5	FALSE	2.66667	0	0.333333	FALSE	missing	missing	TRUE	FALSE	missing	TRUE	missing	missing	missing	missing	missing	missing	missing	missing	missing	missing	missing	missing	missing	missing	TRUE	missing	FALSE	missing	TRUE
YLL004W	ORC3	orc3-70	1	FALSE	missing	1.5	FALSE	0.666667	0	0.666667	FALSE	missing	missing	FALSE	FALSE	missing	FALSE	missing	missing	missing	missing	missing	missing	4.13757	missing	TRUE	missing	missing	missing	TRUE	missing	TRUE	missing	FALSE	missing	TRUE
YML023C	NSE5	nse5-ts4	3.16667	TRUE	missing	2.83333	TRUE	0.333333	0	0.333333	FALSE	missing	missing	TRUE	FALSE	missing	TRUE	missing	missing	missing	missing	missing	missing	missing	missing	missing	missing	missing	missing	missing	missing	TRUE	missing	FALSE	missing	TRUE
YIL046W	MET30	met30-6	0.666667	FALSE	missing	2	FALSE	0.333333	0	0.333333	FALSE	missing	missing	FALSE	FALSE	missing	FALSE	missing	missing	missing	missing	missing	missing	missing	missing	missing	missing	missing	missing	missing	missing	FALSE	missing	FALSE	missing	FALSE
YLR007W	NSE1	nse1-16	3.5	TRUE	missing	3.83333	TRUE	1	0	1.66667	TRUE	missing	missing	TRUE	TRUE	missing	TRUE	missing	missing	missing	missing	missing	missing	missing	missing	missing	missing	missing	missing	missing	missing	TRUE	missing	TRUE	missing	TRUE
YJL001W	PRE3	pre3-2	1	FALSE	missing	0.666667	FALSE	0.666667	0	0.666667	FALSE	missing	missing	FALSE	FALSE	missing	FALSE	missing	missing	missing	missing	missing	missing	missing	missing	missing	missing	missing	missing	missing	missing	FALSE	missing	FALSE	missing	FALSE
YHR027C	RPN1	rpn1-821	1	FALSE	missing	1	FALSE	0.333333	0	0.333333	FALSE	missing	missing	FALSE	FALSE	missing	FALSE	missing	missing	missing	missing	missing	missing	missing	missing	missing	missing	missing	missing	missing	missing	FALSE	missing	FALSE	missing	FALSE
YDR167W	TAF10	taf10-ts34	0.333333	FALSE	missing	1.66667	FALSE	0.333333	0	0.333333	FALSE	missing	missing	FALSE	FALSE	missing	FALSE	missing	missing	missing	missing	missing	missing	missing	missing	missing	missing	missing	missing	missing	missing	FALSE	missing	FALSE	missing	FALSE
YML069W	POB3	pob3-q308k	1.33333	FALSE	missing	1.33333	FALSE	0	0	0.333333	FALSE	missing	missing	FALSE	FALSE	missing	FALSE	missing	missing	missing	missing	missing	missing	missing	missing	missing	missing	missing	missing	missing	missing	FALSE	missing	FALSE	missing	FALSE
YBL105C	PKC1	pkc1-1	1.66667	TRUE	missing	1.33333	FALSE	0.333333	0	1	TRUE	missing	missing	TRUE	TRUE	missing	TRUE	missing	missing	missing	missing	missing	1.74447	3.3545	missing	TRUE	missing	missing	missing	TRUE	missing	TRUE	missing	TRUE	missing	TRUE
YMR033W	ARP9	arp9-1	0.666667	FALSE	missing	1	FALSE	0	0	0.333333	FALSE	missing	missing	FALSE	FALSE	missing	FALSE	missing	missing	missing	missing	missing	missing	missing	missing	missing	missing	missing	missing	missing	missing	FALSE	missing	FALSE	missing	FALSE
YLR457C	NBP1	nbp1-1	1	FALSE	missing	1	FALSE	0	0	0.333333	FALSE	missing	missing	FALSE	FALSE	missing	FALSE	missing	missing	missing	missing	missing	missing	missing	missing	missing	missing	missing	missing	missing	missing	FALSE	missing	FALSE	missing	FALSE
YGR113W	DAM1	dam1-11	0.666667	FALSE	missing	1	FALSE	0	0	0.333333	FALSE	missing	missing	FALSE	FALSE	missing	FALSE	missing	missing	missing	missing	missing	missing	missing	missing	missing	missing	missing	missing	missing	missing	FALSE	missing	FALSE	missing	FALSE
YDR303C	RSC3	rsc3-1	0	FALSE	missing	1.33333	FALSE	0	0	0.666667	FALSE	missing	missing	FALSE	FALSE	missing	FALSE	missing	missing	missing	missing	missing	missing	missing	missing	missing	missing	missing	missing	missing	missing	FALSE	missing	FALSE	missing	FALSE
YHR122W	CIA2	cia2-ph	0	FALSE	missing	0	FALSE	0	0	0.333333	FALSE	missing	missing	FALSE	FALSE	missing	FALSE	missing	missing	missing	missing	missing	missing	missing	missing	missing	missing	missing	missing	missing	missing	FALSE	missing	FALSE	missing	FALSE
YFL009W	CDC4	cdc4-1	0.166667	FALSE	missing	1.16667	FALSE	0.666667	0	0.666667	FALSE	missing	missing	FALSE	FALSE	missing	FALSE	missing	missing	missing	missing	missing	missing	missing	missing	missing	missing	missing	missing	missing	missing	FALSE	missing	FALSE	missing	FALSE
YKL089W	MIF2	mif2-3	1.66667	TRUE	missing	1.33333	FALSE	0.333333	0	1	TRUE	missing	missing	TRUE	TRUE	missing	TRUE	missing	missing	missing	missing	missing	3.5258	missing	missing	TRUE	missing	missing	missing	TRUE	missing	TRUE	missing	TRUE	missing	TRUE
YFR004W	RPN11	rpn11-8	1	FALSE	missing	1.66667	FALSE	0	0	0	FALSE	missing	missing	FALSE	FALSE	missing	FALSE	missing	missing	missing	missing	missing	missing	missing	missing	missing	missing	missing	missing	missing	missing	FALSE	missing	FALSE	missing	FALSE
YDL008W	APC11	apc11-13	0	FALSE	missing	1.33333	FALSE	0	0	0.333333	FALSE	missing	missing	FALSE	FALSE	missing	FALSE	missing	missing	missing	missing	missing	missing	missing	missing	missing	missing	missing	missing	missing	missing	FALSE	missing	FALSE	missing	FALSE
YNL006W	LST8	lst8-15	0.666667	FALSE	missing	1	FALSE	0	0	0	FALSE	missing	missing	FALSE	FALSE	missing	FALSE	missing	missing	missing	missing	missing	0.320639	0.267196	missing	FALSE	missing	missing	missing	FALSE	missing	FALSE	missing	FALSE	missing	FALSE
YBL041W	PRE7	pre7-ph	0.666667	FALSE	missing	2	FALSE	0.333333	0	0	FALSE	missing	missing	FALSE	FALSE	missing	FALSE	missing	missing	missing	missing	missing	missing	missing	missing	missing	missing	missing	missing	missing	missing	FALSE	missing	FALSE	missing	FALSE
YJR112W	NNF1	nnf1-77	1	FALSE	missing	1.33333	FALSE	0	0	0	FALSE	missing	missing	FALSE	FALSE	missing	FALSE	missing	missing	missing	missing	missing	missing	missing	missing	missing	missing	missing	missing	missing	missing	FALSE	missing	FALSE	missing	FALSE
YFL039C	ACT1	act1-101	1.33333	FALSE	missing	1.33333	FALSE	0	0	0.333333	FALSE	missing	missing	FALSE	FALSE	missing	FALSE	missing	missing	missing	missing	missing	missing	missing	missing	missing	missing	missing	missing	missing	missing	FALSE	missing	FALSE	missing	FALSE
YPR103W	PRE2	pre2-75	0	FALSE	missing	1.33333	FALSE	0	0	0.666667	FALSE	missing	missing	FALSE	FALSE	missing	FALSE	missing	missing	missing	missing	missing	missing	missing	missing	missing	missing	missing	missing	missing	missing	FALSE	missing	FALSE	missing	FALSE
YOL069W	NUF2	nuf2-61	1.33333	FALSE	missing	1	FALSE	0	0	1	TRUE	missing	missing	FALSE	TRUE	missing	TRUE	missing	missing	missing	missing	missing	missing	missing	missing	missing	missing	missing	missing	missing	missing	FALSE	missing	TRUE	missing	TRUE
YFL039C	ACT1	act1-121	0.666667	FALSE	missing	1	FALSE	0	0	0.333333	FALSE	missing	missing	FALSE	FALSE	missing	FALSE	missing	missing	missing	missing	missing	missing	missing	missing	missing	missing	missing	missing	missing	missing	FALSE	missing	FALSE	missing	FALSE
YDL003W	MCD1	mcd1-73	1	FALSE	missing	2	FALSE	0	0	0.333333	FALSE	missing	missing	FALSE	FALSE	missing	FALSE	missing	missing	missing	missing	missing	1.25307	3.92593	missing	TRUE	missing	missing	missing	TRUE	missing	TRUE	missing	FALSE	missing	TRUE
YJL072C	PSF2	psf2-ph	2.66667	TRUE	missing	3	TRUE	0.333333	0	2	TRUE	missing	missing	TRUE	TRUE	missing	TRUE	missing	missing	missing	missing	missing	20.0246	missing	missing	TRUE	missing	missing	missing	TRUE	missing	TRUE	missing	TRUE	missing	TRUE
YJL090C	DPB11	dpb11-1	1.83333	TRUE	missing	2.66667	TRUE	1	0	1.33333	TRUE	missing	missing	TRUE	TRUE	missing	TRUE	192.857	missing	missing	missing	missing	missing	missing	TRUE	missing	missing	missing	missing	TRUE	TRUE	TRUE	missing	TRUE	missing	TRUE
YER125W	RSP5	rsp5-3	0.666667	FALSE	missing	1.33333	FALSE	0.333333	0	0	FALSE	missing	missing	FALSE	FALSE	missing	FALSE	missing	missing	missing	missing	missing	missing	missing	missing	missing	missing	missing	missing	missing	missing	FALSE	missing	FALSE	missing	FALSE
YFL037W	TUB2	tub2-443	1	FALSE	missing	1	FALSE	0	0	0.666667	FALSE	missing	missing	FALSE	FALSE	missing	FALSE	missing	missing	missing	missing	missing	missing	missing	missing	missing	missing	missing	missing	missing	missing	FALSE	missing	FALSE	missing	FALSE
YDR180W	SCC2	scc2-4	0.833333	FALSE	missing	1.33333	FALSE	0	0	1	TRUE	missing	missing	FALSE	TRUE	missing	TRUE	missing	missing	missing	missing	missing	5.77396	2.51323	missing	TRUE	missing	missing	missing	TRUE	missing	TRUE	missing	TRUE	missing	TRUE
YIL150C	MCM10	mcm10-1	2.16667	TRUE	missing	2.5	TRUE	1	0	2	TRUE	missing	missing	TRUE	TRUE	missing	TRUE	missing	missing	missing	missing	missing	missing	4.1746	missing	TRUE	missing	missing	missing	TRUE	missing	TRUE	missing	TRUE	missing	TRUE
YGL048C	RPT6	rpt6-1	0.666667	FALSE	missing	2.66667	TRUE	0	0	1	TRUE	missing	missing	TRUE	TRUE	missing	TRUE	missing	missing	missing	missing	missing	2.62899	3.09524	missing	TRUE	missing	missing	missing	TRUE	missing	TRUE	missing	TRUE	missing	TRUE
YOR294W	RRS1	rrs1-84	1.66667	TRUE	missing	2	FALSE	0	0	0	FALSE	missing	missing	TRUE	FALSE	missing	TRUE	missing	missing	missing	missing	missing	missing	missing	missing	missing	missing	missing	missing	missing	missing	TRUE	missing	FALSE	missing	TRUE
YDR311W	TFB1	tfb1-6	0	FALSE	missing	1	FALSE	0	0	0.666667	FALSE	missing	missing	FALSE	FALSE	missing	FALSE	missing	missing	missing	missing	missing	missing	missing	missing	missing	missing	missing	missing	missing	missing	FALSE	missing	FALSE	missing	FALSE
YHR118C	ORC6	orc6-ph	0	FALSE	missing	0	FALSE	0	0	0.333333	FALSE	missing	missing	FALSE	FALSE	missing	FALSE	missing	missing	missing	missing	missing	missing	0.018148	missing	FALSE	missing	missing	missing	FALSE	missing	FALSE	missing	FALSE	missing	FALSE
YNL182C	IPI3	ipi3-ph	1.66667	TRUE	missing	1.66667	FALSE	0	0	0.666667	FALSE	missing	missing	TRUE	FALSE	missing	TRUE	missing	missing	missing	missing	missing	1.91646	2.03175	missing	FALSE	missing	missing	missing	FALSE	missing	TRUE	missing	FALSE	missing	TRUE
YGL048C	RPT6	rpt6-25	2	TRUE	missing	2	FALSE	0	0	1	TRUE	missing	missing	TRUE	TRUE	missing	TRUE	missing	missing	missing	missing	missing	0.918919	missing	missing	FALSE	missing	missing	missing	FALSE	missing	TRUE	missing	TRUE	missing	TRUE
YPR103W	PRE2	pre2-1	1	FALSE	missing	1.66667	FALSE	0.333333	0	0.333333	FALSE	missing	missing	FALSE	FALSE	missing	FALSE	missing	missing	missing	missing	missing	missing	missing	missing	missing	missing	missing	missing	missing	missing	FALSE	missing	FALSE	missing	FALSE
YIR010W	DSN1	dsn1-8	0.666667	FALSE	missing	1	FALSE	0	0	0	FALSE	missing	missing	FALSE	FALSE	missing	FALSE	missing	missing	missing	missing	missing	missing	missing	missing	missing	missing	missing	missing	missing	missing	FALSE	missing	FALSE	missing	FALSE
YER009W	NTF2	ntf2-ph	0	FALSE	missing	0	FALSE	missing	missing	0	FALSE	missing	missing	FALSE	FALSE	missing	FALSE	missing	missing	missing	missing	missing	missing	missing	missing	missing	missing	missing	missing	missing	missing	FALSE	missing	FALSE	missing	FALSE
YFR028C	CDC14	cdc14-8	1.33333	FALSE	missing	1.66667	FALSE	1	0	0.666667	FALSE	missing	missing	FALSE	FALSE	missing	FALSE	missing	missing	missing	missing	missing	missing	missing	missing	missing	missing	missing	missing	missing	missing	FALSE	missing	FALSE	missing	FALSE
YLR086W	SMC4	smc4-1	1.16667	FALSE	missing	2.16667	TRUE	0.666667	0	0.666667	FALSE	missing	missing	TRUE	FALSE	missing	TRUE	missing	missing	missing	missing	missing	19.7789	5.97884	missing	TRUE	missing	missing	missing	TRUE	missing	TRUE	missing	FALSE	missing	TRUE
YBL105C	PKC1	pkc1-2	1.33333	FALSE	missing	1.33333	FALSE	0.333333	0	0.333333	FALSE	missing	missing	FALSE	FALSE	missing	FALSE	missing	missing	missing	missing	missing	missing	missing	missing	missing	missing	missing	missing	missing	missing	FALSE	missing	FALSE	missing	FALSE
YFL039C	ACT1	act1-112	0.666667	FALSE	missing	1	FALSE	0	0	0.333333	FALSE	missing	missing	FALSE	FALSE	missing	FALSE	missing	missing	missing	missing	missing	missing	missing	missing	missing	missing	missing	missing	missing	missing	FALSE	missing	FALSE	missing	FALSE
YDR288W	NSE3	nse3-ts3	1.33333	FALSE	missing	2.5	TRUE	0.666667	0	1.33333	TRUE	missing	missing	TRUE	TRUE	missing	TRUE	missing	missing	missing	missing	missing	missing	missing	missing	missing	missing	missing	missing	missing	missing	TRUE	missing	TRUE	missing	TRUE
YGR179C	OKP1	okp1-5	0.666667	FALSE	missing	1	FALSE	0	0	0	FALSE	missing	missing	FALSE	FALSE	missing	FALSE	missing	missing	missing	missing	missing	0.614251	missing	missing	FALSE	missing	missing	missing	FALSE	missing	FALSE	missing	FALSE	missing	FALSE
YIR008C	PRI1	pri1-m4	1.33333	FALSE	missing	1.66667	FALSE	0.666667	0	0.666667	FALSE	missing	missing	FALSE	FALSE	missing	FALSE	missing	missing	missing	missing	missing	missing	2.44444	missing	FALSE	missing	missing	missing	FALSE	missing	FALSE	missing	FALSE	missing	FALSE
YDR118W	APC4	apc4-ph	1.66667	TRUE	missing	2	FALSE	0.333333	0	0.666667	FALSE	missing	missing	TRUE	FALSE	missing	TRUE	missing	missing	missing	missing	missing	7.59214	missing	missing	TRUE	missing	missing	missing	TRUE	missing	TRUE	missing	FALSE	missing	TRUE
YNL102W	POL1	pol1-1	4	TRUE	missing	1.83333	FALSE	1	0	0.333333	FALSE	missing	missing	TRUE	FALSE	missing	TRUE	missing	missing	missing	missing	missing	164.619	missing	missing	TRUE	missing	missing	missing	TRUE	missing	TRUE	missing	FALSE	missing	TRUE
YFL039C	ACT1	act1-4	0.666667	FALSE	missing	1.66667	FALSE	0	0	0	FALSE	missing	missing	FALSE	FALSE	missing	FALSE	missing	missing	missing	missing	missing	missing	missing	missing	missing	missing	missing	missing	missing	missing	FALSE	missing	FALSE	missing	FALSE
YGL011C	SCL1	scl1-ph	1.66667	TRUE	missing	2	FALSE	0.333333	0	0.333333	FALSE	missing	missing	TRUE	FALSE	missing	TRUE	missing	missing	missing	missing	missing	missing	missing	missing	missing	missing	missing	missing	missing	missing	TRUE	missing	FALSE	missing	TRUE
YLR274W	MCM5	cdc46-1	2.5	TRUE	missing	2.33333	TRUE	1	0	0.666667	FALSE	missing	missing	TRUE	FALSE	missing	TRUE	missing	missing	missing	missing	missing	missing	missing	missing	missing	missing	missing	missing	missing	missing	TRUE	missing	FALSE	missing	TRUE
YMR028W	TAP42	tap42-11	1.33333	FALSE	missing	1.33333	FALSE	0	0	0.666667	FALSE	missing	missing	FALSE	FALSE	missing	FALSE	missing	missing	missing	missing	missing	0.464373	missing	missing	FALSE	missing	missing	missing	FALSE	missing	FALSE	missing	FALSE	missing	FALSE
YER093C	TSC11	tsc11-1	1.33333	FALSE	missing	1.33333	FALSE	0	0	0.333333	FALSE	missing	missing	FALSE	FALSE	missing	FALSE	missing	missing	missing	missing	missing	1.28993	missing	missing	FALSE	missing	missing	missing	FALSE	missing	FALSE	missing	FALSE	missing	FALSE
YML023C	NSE5	nse5-ts2	4	TRUE	missing	2.5	TRUE	1.33333	0	1	TRUE	missing	missing	TRUE	TRUE	missing	TRUE	missing	missing	missing	missing	missing	missing	missing	missing	missing	missing	missing	missing	missing	missing	TRUE	missing	TRUE	missing	TRUE
YIL026C	IRR1	irr1-1	2	TRUE	missing	2.66667	TRUE	0	0	0.666667	FALSE	missing	missing	TRUE	FALSE	missing	TRUE	missing	missing	missing	missing	missing	8.39066	4.30159	missing	TRUE	missing	missing	missing	TRUE	missing	TRUE	missing	FALSE	missing	TRUE
YDR113C	PDS1	pds1-128	1.33333	FALSE	missing	1.66667	FALSE	0	0	0.333333	FALSE	missing	missing	FALSE	FALSE	missing	FALSE	missing	missing	missing	missing	missing	missing	1.39682	missing	FALSE	missing	missing	missing	FALSE	missing	FALSE	missing	FALSE	missing	FALSE
YJR006W	POL31	pol31-ph	0.833333	FALSE	missing	0.833333	FALSE	1.66667	0	0.333333	FALSE	missing	missing	FALSE	FALSE	missing	FALSE	missing	missing	missing	missing	missing	missing	missing	missing	missing	missing	missing	missing	missing	missing	FALSE	missing	FALSE	missing	FALSE
YGR113W	DAM1	dam1-5	1	FALSE	missing	1.66667	FALSE	0	0	1	TRUE	missing	missing	FALSE	TRUE	missing	TRUE	missing	missing	missing	missing	missing	1.38821	missing	missing	FALSE	missing	missing	missing	FALSE	missing	FALSE	missing	TRUE	missing	TRUE
YER009W	NTF2	ntf2-h104y	1	FALSE	missing	1	FALSE	0	0	0.333333	FALSE	missing	missing	FALSE	FALSE	missing	FALSE	missing	missing	missing	missing	missing	missing	missing	missing	missing	missing	missing	missing	missing	missing	FALSE	missing	FALSE	missing	FALSE
YJR057W	CDC8	cdc8-1	0	FALSE	missing	1	FALSE	0	0	0	FALSE	missing	missing	FALSE	FALSE	missing	FALSE	missing	missing	missing	missing	missing	1.91646	missing	missing	FALSE	missing	missing	missing	FALSE	missing	FALSE	missing	FALSE	missing	FALSE
YBL105C	PKC1	pkc1-4	1	FALSE	missing	2	FALSE	0	0	1	TRUE	missing	missing	FALSE	TRUE	missing	TRUE	missing	missing	missing	missing	missing	4.29975	missing	missing	TRUE	missing	missing	missing	TRUE	missing	TRUE	missing	TRUE	missing	TRUE
YDL147W	RPN5	rpn5-1	1	FALSE	missing	1.66667	FALSE	0	0	0	FALSE	missing	missing	FALSE	FALSE	missing	FALSE	missing	missing	missing	missing	missing	missing	missing	missing	missing	missing	missing	missing	missing	missing	FALSE	missing	FALSE	missing	FALSE
YDL105W	NSE4	nse4-ph	0	FALSE	missing	0	FALSE	0	0	1	TRUE	missing	missing	FALSE	TRUE	missing	TRUE	missing	missing	missing	missing	missing	missing	missing	missing	missing	missing	missing	missing	missing	missing	FALSE	missing	TRUE	missing	TRUE
YDR052C	DBF4	dbf4-ts	0.333333	FALSE	missing	1.83333	FALSE	0	0	0.333333	FALSE	missing	missing	FALSE	FALSE	missing	FALSE	missing	missing	missing	missing	missing	missing	missing	missing	missing	missing	missing	missing	missing	missing	FALSE	missing	FALSE	missing	FALSE
YER125W	RSP5	rsp5-1	1.33333	FALSE	missing	1	FALSE	0	0	0	FALSE	missing	missing	FALSE	FALSE	missing	FALSE	missing	missing	missing	missing	missing	missing	missing	missing	missing	missing	missing	missing	missing	missing	FALSE	missing	FALSE	missing	FALSE
YFR004W	RPN11	rpn11-14	0.333333	FALSE	missing	1.33333	FALSE	0	0	0	FALSE	missing	missing	FALSE	FALSE	missing	FALSE	missing	missing	missing	missing	missing	missing	missing	missing	missing	missing	missing	missing	missing	missing	FALSE	missing	FALSE	missing	FALSE
YGL093W	SPC105	spc105-15	2	TRUE	missing	2	FALSE	0	0	0	FALSE	missing	missing	TRUE	FALSE	missing	TRUE	missing	missing	missing	missing	missing	0.905405	missing	missing	FALSE	missing	missing	missing	FALSE	missing	TRUE	missing	FALSE	missing	TRUE
YDR328C	SKP1	skp1-3	0.333333	FALSE	missing	1.66667	FALSE	0.333333	0	0.666667	FALSE	missing	missing	FALSE	FALSE	missing	FALSE	missing	missing	missing	missing	missing	missing	missing	missing	missing	missing	missing	missing	missing	missing	FALSE	missing	FALSE	missing	FALSE
YJR112W	NNF1	nnf1-48	0.666667	FALSE	missing	1.66667	FALSE	0.333333	0	1	TRUE	missing	missing	FALSE	TRUE	missing	TRUE	missing	missing	missing	missing	missing	missing	missing	missing	missing	missing	missing	missing	missing	missing	FALSE	missing	TRUE	missing	TRUE
YOR249C	APC5	apc5-ca	1.33333	FALSE	missing	2	FALSE	0	0	0.666667	FALSE	missing	missing	FALSE	FALSE	missing	FALSE	missing	missing	missing	missing	missing	missing	missing	missing	missing	missing	missing	missing	missing	missing	FALSE	missing	FALSE	missing	FALSE
YDR228C	PCF11	pcf11-1	1.33333	FALSE	missing	2	FALSE	0.333333	0	0.333333	FALSE	missing	missing	FALSE	FALSE	missing	FALSE	missing	missing	missing	missing	missing	missing	missing	missing	missing	missing	missing	missing	missing	missing	FALSE	missing	FALSE	missing	FALSE
YDL084W	SUB2	sub2-1	1	FALSE	missing	1.66667	FALSE	0	0	0.666667	FALSE	missing	missing	FALSE	FALSE	missing	FALSE	missing	missing	missing	missing	missing	missing	missing	missing	missing	missing	missing	missing	missing	missing	FALSE	missing	FALSE	missing	FALSE
YDL207W	GLE1	gle1-4	0.333333	FALSE	missing	1.66667	FALSE	0	0	0	FALSE	missing	missing	FALSE	FALSE	missing	FALSE	missing	missing	missing	missing	missing	missing	missing	missing	missing	missing	missing	missing	missing	missing	FALSE	missing	FALSE	missing	FALSE
YIL046W	MET30	met30-9	1.33333	FALSE	missing	1.33333	FALSE	0.666667	0	0	FALSE	missing	missing	FALSE	FALSE	missing	FALSE	missing	missing	missing	missing	missing	missing	missing	missing	missing	missing	missing	missing	missing	missing	FALSE	missing	FALSE	missing	FALSE
YKL112W	ABF1	abf1-102	1	FALSE	missing	1.33333	FALSE	0.333333	0	0.666667	FALSE	missing	missing	FALSE	FALSE	missing	FALSE	missing	missing	missing	missing	missing	missing	missing	missing	missing	missing	missing	missing	missing	missing	FALSE	missing	FALSE	missing	FALSE
YBL084C	CDC27	cdc27-2	1.33333	FALSE	missing	1	FALSE	0	0	0.333333	FALSE	missing	missing	FALSE	FALSE	missing	FALSE	missing	missing	missing	missing	missing	missing	missing	missing	missing	missing	missing	missing	missing	missing	FALSE	missing	FALSE	missing	FALSE
YFL039C	ACT1	act1-159	0.666667	FALSE	missing	1.33333	FALSE	0	0	0.666667	FALSE	missing	missing	FALSE	FALSE	missing	FALSE	missing	missing	missing	missing	missing	missing	missing	missing	missing	missing	missing	missing	missing	missing	FALSE	missing	FALSE	missing	FALSE
YPL128C	TBF1	tbf1-ph	1.66667	TRUE	missing	0.333333	FALSE	0	0	0.333333	FALSE	missing	missing	TRUE	FALSE	missing	TRUE	missing	missing	missing	missing	missing	0.049509	missing	missing	FALSE	missing	missing	missing	FALSE	missing	TRUE	missing	FALSE	missing	TRUE
YOR244W	ESA1	esa1-d414	1	FALSE	missing	1.66667	FALSE	0.333333	0	1	TRUE	missing	missing	FALSE	TRUE	missing	TRUE	missing	missing	missing	missing	missing	missing	missing	missing	missing	missing	missing	missing	missing	missing	FALSE	missing	TRUE	missing	TRUE
YML023C	NSE5	nse5-ts3	0.833333	FALSE	missing	3.66667	TRUE	0.333333	0	1.66667	TRUE	missing	missing	TRUE	TRUE	missing	TRUE	missing	missing	missing	missing	missing	missing	missing	missing	missing	missing	missing	missing	missing	missing	TRUE	missing	TRUE	missing	TRUE
YDR228C	PCF11	pcf11-2	1	FALSE	missing	1.66667	FALSE	0.333333	0	0.666667	FALSE	missing	missing	FALSE	FALSE	missing	FALSE	missing	missing	missing	missing	missing	missing	missing	missing	missing	missing	missing	missing	missing	missing	FALSE	missing	FALSE	missing	FALSE
YBL023C	MCM2	mcm2-1	3.16667	TRUE	missing	2.83333	TRUE	1	0	0.666667	FALSE	missing	missing	TRUE	FALSE	missing	TRUE	missing	missing	missing	missing	missing	missing	missing	missing	missing	missing	missing	missing	missing	missing	TRUE	missing	FALSE	missing	TRUE
YDR052C	DBF4	dbf4-4	2	TRUE	missing	1.5	FALSE	0	0	1	TRUE	missing	missing	TRUE	TRUE	missing	TRUE	missing	missing	missing	missing	missing	missing	missing	missing	missing	missing	missing	missing	missing	missing	TRUE	missing	TRUE	missing	TRUE
YLR103C	CDC45	cdc45-27	2	TRUE	missing	1.83333	FALSE	0.666667	0	0.333333	FALSE	missing	missing	TRUE	FALSE	missing	TRUE	missing	missing	missing	missing	missing	41.2776	missing	missing	TRUE	missing	missing	missing	TRUE	missing	TRUE	missing	FALSE	missing	TRUE
YML127W	RSC9	rsc9-ph	0.666667	FALSE	missing	0.833333	FALSE	0	0	0.333333	FALSE	missing	missing	FALSE	FALSE	missing	FALSE	missing	missing	missing	missing	missing	missing	missing	missing	missing	missing	missing	missing	missing	missing	FALSE	missing	FALSE	missing	FALSE
YDR228C	PCF11	pcf11-ts10	2	TRUE	missing	2	FALSE	1	0	0	FALSE	missing	missing	TRUE	FALSE	missing	TRUE	missing	missing	missing	missing	missing	1.11302	1.24339	missing	FALSE	missing	missing	missing	FALSE	missing	TRUE	missing	FALSE	missing	TRUE
YFL039C	ACT1	act1-125	1	FALSE	missing	1	FALSE	0	0	0.666667	FALSE	missing	missing	FALSE	FALSE	missing	FALSE	missing	missing	missing	missing	missing	missing	missing	missing	missing	missing	missing	missing	missing	missing	FALSE	missing	FALSE	missing	FALSE
YER147C	SCC4	scc4-ph	1	FALSE	missing	1.66667	FALSE	0	0	1	TRUE	missing	missing	FALSE	TRUE	missing	TRUE	missing	missing	missing	missing	missing	1.27764	missing	missing	FALSE	missing	missing	missing	FALSE	missing	FALSE	missing	TRUE	missing	TRUE
YAR007C	RFA1	rfa1-m2	2	TRUE	missing	3	TRUE	1.33333	0	1.33333	TRUE	missing	missing	TRUE	TRUE	missing	TRUE	missing	missing	missing	missing	missing	missing	missing	missing	missing	missing	missing	missing	missing	missing	TRUE	missing	TRUE	missing	TRUE
YML010W	SPT5	spt5-194	0.333333	FALSE	missing	1.33333	FALSE	0	0	0.666667	FALSE	missing	missing	FALSE	FALSE	missing	FALSE	missing	missing	missing	missing	missing	missing	missing	missing	missing	missing	missing	missing	missing	missing	FALSE	missing	FALSE	missing	FALSE
YIL126W	STH1	sth1-2	0.333333	FALSE	missing	0.333333	FALSE	0.333333	0	0.333333	FALSE	missing	missing	FALSE	FALSE	missing	FALSE	missing	missing	missing	missing	missing	1.0516	0.231217	missing	FALSE	missing	missing	missing	FALSE	missing	FALSE	missing	FALSE	missing	FALSE
YBR060C	ORC2	orc2-3	1.16667	FALSE	missing	2.66667	TRUE	0.666667	0	1.33333	TRUE	missing	missing	TRUE	TRUE	missing	TRUE	missing	missing	missing	missing	missing	missing	missing	missing	missing	missing	missing	missing	missing	missing	TRUE	missing	TRUE	missing	TRUE
YLR305C	STT4	stt4-4	0.333333	FALSE	missing	1	FALSE	0	0	0.333333	FALSE	missing	missing	FALSE	FALSE	missing	FALSE	missing	missing	missing	missing	missing	2.27273	missing	missing	FALSE	missing	missing	missing	FALSE	missing	FALSE	missing	FALSE	missing	FALSE
YER094C	PUP3	pup3-ph	0.333333	FALSE	missing	1.33333	FALSE	0	0	0	FALSE	missing	missing	FALSE	FALSE	missing	FALSE	missing	missing	missing	missing	missing	missing	missing	missing	missing	missing	missing	missing	missing	missing	FALSE	missing	FALSE	missing	FALSE
YKL018W	SWD2	swd2-ts1	0.833333	FALSE	missing	1.33333	FALSE	0	0	0.666667	FALSE	missing	missing	FALSE	FALSE	missing	FALSE	missing	missing	missing	missing	missing	missing	missing	missing	missing	missing	missing	missing	missing	missing	FALSE	missing	FALSE	missing	FALSE
YKL210W	UBA1	uba1-1	1	FALSE	missing	2.33333	TRUE	1	0	0.666667	FALSE	missing	missing	TRUE	FALSE	missing	TRUE	missing	missing	missing	missing	missing	missing	2.21164	missing	FALSE	missing	missing	missing	FALSE	missing	TRUE	missing	FALSE	missing	TRUE
YDL017W	CDC7	cdc7-1	0	FALSE	missing	1	FALSE	0.333333	0	0.666667	FALSE	missing	missing	FALSE	FALSE	missing	FALSE	missing	missing	missing	missing	missing	missing	1.39153	missing	FALSE	missing	missing	missing	FALSE	missing	FALSE	missing	FALSE	missing	FALSE
YFL008W	SMC1	smc1-2	1	FALSE	missing	2.16667	TRUE	0	0	1	TRUE	missing	missing	TRUE	TRUE	missing	TRUE	missing	missing	missing	missing	missing	missing	missing	missing	missing	missing	missing	missing	missing	missing	TRUE	missing	TRUE	missing	TRUE
YHR036W	BRL1	brl1-2221	1.66667	TRUE	missing	1.33333	FALSE	0	0	0	FALSE	missing	missing	TRUE	FALSE	missing	TRUE	missing	missing	missing	missing	missing	27.6413	missing	missing	TRUE	missing	missing	missing	TRUE	missing	TRUE	missing	FALSE	missing	TRUE
YGR092W	DBF2	dbf2-1	1.33333	FALSE	missing	1	FALSE	0.666667	0	0	FALSE	missing	missing	FALSE	FALSE	missing	FALSE	missing	missing	missing	missing	missing	missing	missing	missing	missing	missing	missing	missing	missing	missing	FALSE	missing	FALSE	missing	FALSE
YMR043W	MCM1	mcm1-ph	1.5	TRUE	missing	1.5	FALSE	0.333333	0	0.333333	FALSE	missing	missing	TRUE	FALSE	missing	TRUE	missing	missing	missing	missing	missing	missing	missing	missing	missing	missing	missing	missing	missing	missing	TRUE	missing	FALSE	missing	TRUE
YDR288W	NSE3	nse3-ts4	2	TRUE	missing	3.66667	TRUE	1	0	0.666667	FALSE	missing	missing	TRUE	FALSE	missing	TRUE	missing	missing	missing	missing	missing	missing	missing	missing	missing	missing	missing	missing	missing	missing	TRUE	missing	FALSE	missing	TRUE
YBL035C	POL12	pol12-ts	1.83333	TRUE	missing	1.33333	FALSE	0	0	0.666667	FALSE	missing	missing	TRUE	FALSE	missing	TRUE	missing	missing	missing	missing	missing	24.9386	missing	missing	TRUE	missing	missing	missing	TRUE	missing	TRUE	missing	FALSE	missing	TRUE
YKR083C	DAD2	dad2-9	1	FALSE	missing	1.33333	FALSE	0	0	0.666667	FALSE	missing	missing	FALSE	FALSE	missing	FALSE	missing	missing	missing	missing	missing	missing	missing	missing	missing	missing	missing	missing	missing	missing	FALSE	missing	FALSE	missing	FALSE
YGR099W	TEL2	tel2-15	1.83333	TRUE	missing	1.33333	FALSE	0	0	0.666667	FALSE	missing	missing	TRUE	FALSE	missing	TRUE	missing	missing	missing	missing	missing	4.77887	missing	missing	TRUE	missing	missing	missing	TRUE	missing	TRUE	missing	FALSE	missing	TRUE
YBR198C	TAF5	taf5-3	1.66667	TRUE	missing	1	FALSE	0.666667	0	1	TRUE	missing	missing	TRUE	TRUE	missing	TRUE	missing	missing	missing	missing	missing	missing	missing	missing	missing	missing	missing	missing	missing	missing	TRUE	missing	TRUE	missing	TRUE
YJL074C	SMC3	smc3-42	1	FALSE	missing	2.33333	TRUE	0.333333	0	0.666667	FALSE	missing	missing	TRUE	FALSE	missing	TRUE	missing	missing	missing	missing	missing	9.87715	3.5873	missing	TRUE	missing	missing	missing	TRUE	missing	TRUE	missing	FALSE	missing	TRUE
YHR164C	DNA2	dna2-1	0.333333	FALSE	missing	0.833333	FALSE	0.666667	0	0.333333	FALSE	missing	missing	FALSE	FALSE	missing	FALSE	1	missing	missing	missing	missing	missing	2.2963	FALSE	FALSE	missing	missing	missing	FALSE	FALSE	FALSE	missing	FALSE	missing	FALSE
YIL106W	MOB1	mob1-ph	0	FALSE	missing	0	FALSE	0	0	0	FALSE	missing	missing	FALSE	FALSE	missing	FALSE	missing	missing	missing	missing	missing	missing	missing	missing	missing	missing	missing	missing	missing	missing	FALSE	missing	FALSE	missing	FALSE
YOR249C	APC5	apc5-ca-paps	0.666667	FALSE	missing	1.33333	FALSE	missing	missing	0.333333	FALSE	missing	missing	FALSE	FALSE	missing	FALSE	missing	missing	missing	missing	missing	missing	missing	missing	missing	missing	missing	missing	missing	missing	FALSE	missing	FALSE	missing	FALSE
YGL116W	CDC20	cdc20-2	0.666667	FALSE	missing	0.666667	FALSE	0	0	0	FALSE	missing	missing	FALSE	FALSE	missing	FALSE	missing	missing	missing	missing	missing	missing	missing	missing	missing	missing	missing	missing	missing	missing	FALSE	missing	FALSE	missing	FALSE
YNL102W	POL1	pol1-13	1.66667	TRUE	missing	1.33333	FALSE	1	0	1	TRUE	missing	missing	TRUE	TRUE	missing	TRUE	missing	missing	missing	missing	missing	missing	missing	missing	missing	missing	missing	missing	missing	missing	TRUE	missing	TRUE	missing	TRUE
YKL052C	ASK1	ask1-2	1.33333	FALSE	missing	1.33333	FALSE	0	0	0.666667	FALSE	missing	missing	FALSE	FALSE	missing	FALSE	missing	missing	missing	missing	missing	missing	missing	missing	missing	missing	missing	missing	missing	missing	FALSE	missing	FALSE	missing	FALSE
YDR145W	TAF12	taf12-l446a	1.66667	TRUE	missing	1.66667	FALSE	1.33333	0	2	TRUE	missing	missing	TRUE	TRUE	missing	TRUE	missing	missing	missing	missing	missing	missing	missing	missing	missing	missing	missing	missing	missing	missing	TRUE	missing	TRUE	missing	TRUE
YDR510W	SMT3	smt3-331	3.33333	TRUE	missing	2	FALSE	1.33333	0	0.666667	FALSE	missing	missing	TRUE	FALSE	missing	TRUE	missing	missing	missing	missing	missing	missing	missing	missing	missing	missing	missing	missing	missing	missing	TRUE	missing	FALSE	missing	TRUE
YDR228C	PCF11	pcf11-ts9	2	TRUE	missing	1.66667	FALSE	0.333333	0	0	FALSE	missing	missing	TRUE	FALSE	missing	TRUE	missing	missing	missing	missing	missing	9.21376	missing	missing	TRUE	missing	missing	missing	TRUE	missing	TRUE	missing	FALSE	missing	TRUE
YGL112C	TAF6	taf6-ts	1.66667	TRUE	missing	0.666667	FALSE	0.333333	0	0.333333	FALSE	missing	missing	TRUE	FALSE	missing	TRUE	missing	missing	missing	missing	missing	0.776413	2.31746	missing	FALSE	missing	missing	missing	FALSE	missing	TRUE	missing	FALSE	missing	TRUE
YFL039C	ACT1	act1-120	0	FALSE	missing	0.333333	FALSE	0.666667	0	0	FALSE	missing	missing	FALSE	FALSE	missing	FALSE	missing	missing	missing	missing	missing	missing	missing	missing	missing	missing	missing	missing	missing	missing	FALSE	missing	FALSE	missing	FALSE
YKR008W	RSC4	rsc4-2	0	FALSE	missing	1.33333	FALSE	0.333333	0	0.666667	FALSE	missing	missing	FALSE	FALSE	missing	FALSE	missing	missing	missing	missing	missing	missing	missing	missing	missing	missing	missing	missing	missing	missing	FALSE	missing	FALSE	missing	FALSE
YDL097C	RPN6	rpn6-ph	0.333333	FALSE	missing	1	FALSE	0	0	0.333333	FALSE	missing	missing	FALSE	FALSE	missing	FALSE	missing	missing	missing	missing	missing	missing	missing	missing	missing	missing	missing	missing	missing	missing	FALSE	missing	FALSE	missing	FALSE
YIL115C	NUP159	nup159-1	1.33333	FALSE	missing	0.333333	FALSE	0.333333	0	0.333333	FALSE	missing	missing	FALSE	FALSE	missing	FALSE	missing	missing	missing	missing	missing	missing	missing	missing	missing	missing	missing	missing	missing	missing	FALSE	missing	FALSE	missing	FALSE
YML069W	POB3	pob3-l78r	1.33333	FALSE	missing	1	FALSE	missing	missing	0.333333	FALSE	missing	missing	FALSE	FALSE	missing	FALSE	missing	missing	missing	missing	missing	missing	missing	missing	missing	missing	missing	missing	missing	missing	FALSE	missing	FALSE	missing	FALSE
YBR060C	ORC2	orc2-2	0.166667	FALSE	missing	2.5	TRUE	0.666667	0	0.666667	FALSE	missing	missing	TRUE	FALSE	missing	TRUE	missing	missing	missing	missing	missing	missing	missing	missing	missing	missing	missing	missing	missing	missing	TRUE	missing	FALSE	missing	TRUE
YGL116W	CDC20	cdc20-1	1.33333	FALSE	missing	0	FALSE	0	0	0	FALSE	missing	missing	FALSE	FALSE	missing	FALSE	missing	missing	missing	missing	missing	missing	missing	missing	missing	missing	missing	missing	missing	missing	FALSE	missing	FALSE	missing	FALSE
YJL074C	SMC3	smc3-1	1	FALSE	missing	2	FALSE	0	0	0.333333	FALSE	missing	missing	FALSE	FALSE	missing	FALSE	missing	missing	missing	missing	missing	missing	missing	missing	missing	missing	missing	missing	missing	missing	FALSE	missing	FALSE	missing	FALSE
YBR160W	CDC28	cdc28-4	1	FALSE	missing	0.833333	FALSE	0	0	0.333333	FALSE	missing	missing	FALSE	FALSE	missing	FALSE	missing	missing	missing	missing	missing	missing	missing	missing	missing	missing	missing	missing	missing	missing	FALSE	missing	FALSE	missing	FALSE
YBL084C	CDC27	cdc27-1	0.666667	FALSE	missing	0.666667	FALSE	0.333333	0	0.333333	FALSE	missing	missing	FALSE	FALSE	missing	FALSE	missing	missing	missing	missing	missing	missing	missing	missing	missing	missing	missing	missing	missing	missing	FALSE	missing	FALSE	missing	FALSE
YBR160W	CDC28	cdc28-1	1	FALSE	missing	0.833333	FALSE	0	0	0	FALSE	missing	missing	FALSE	FALSE	missing	FALSE	missing	missing	missing	missing	missing	1.02334	missing	missing	FALSE	missing	missing	missing	FALSE	missing	FALSE	missing	FALSE	missing	FALSE
YER133W	GLC7	glc7-10	0.666667	FALSE	missing	0	FALSE	0.666667	0	0	FALSE	missing	missing	FALSE	FALSE	missing	FALSE	missing	missing	missing	missing	missing	missing	missing	missing	missing	missing	missing	missing	missing	missing	FALSE	missing	FALSE	missing	FALSE
YBR060C	ORC2	orc2-1	1.83333	TRUE	missing	2.5	TRUE	0	0	0.666667	FALSE	missing	missing	TRUE	FALSE	missing	TRUE	missing	missing	missing	missing	missing	missing	missing	missing	missing	missing	missing	missing	missing	missing	TRUE	missing	FALSE	missing	TRUE
YBL097W	BRN1	brn1-16	0	FALSE	missing	1	FALSE	0.666667	0	0.333333	FALSE	missing	missing	FALSE	FALSE	missing	FALSE	missing	missing	missing	missing	missing	1.76904	3.6455	missing	TRUE	missing	missing	missing	TRUE	missing	TRUE	missing	FALSE	missing	TRUE
YDR016C	DAD1	dad1-ph	1	FALSE	missing	1	FALSE	0	0	0	FALSE	missing	missing	FALSE	FALSE	missing	FALSE	missing	missing	missing	missing	missing	missing	missing	missing	missing	missing	missing	missing	missing	missing	FALSE	missing	FALSE	missing	FALSE
YFR037C	RSC8	rsc8-ts21	0.833333	FALSE	missing	0.833333	FALSE	0.666667	0	0	FALSE	missing	missing	FALSE	FALSE	missing	FALSE	missing	missing	missing	missing	missing	missing	missing	missing	missing	missing	missing	missing	missing	missing	FALSE	missing	FALSE	missing	FALSE
YHR036W	BRL1	brl1-k405i	1	FALSE	missing	1.33333	FALSE	0	0	0.333333	FALSE	missing	missing	FALSE	FALSE	missing	FALSE	missing	missing	missing	missing	missing	missing	missing	missing	missing	missing	missing	missing	missing	missing	FALSE	missing	FALSE	missing	FALSE
YNL102W	POL1	pol1-17	0.5	FALSE	missing	0.666667	FALSE	1.66667	0	0.666667	FALSE	missing	missing	FALSE	FALSE	missing	FALSE	missing	missing	missing	missing	missing	missing	missing	missing	missing	missing	missing	missing	missing	missing	FALSE	missing	FALSE	missing	FALSE
YBR156C	SLI15	sli15-3	0	FALSE	missing	0.666667	FALSE	0	0	0.666667	FALSE	missing	missing	FALSE	FALSE	missing	FALSE	missing	missing	missing	missing	missing	missing	missing	missing	missing	missing	missing	missing	missing	missing	FALSE	missing	FALSE	missing	FALSE
YDL003W	MCD1	mcd1-ph	0.166667	FALSE	missing	0.5	FALSE	0	0	0	FALSE	missing	missing	FALSE	FALSE	missing	FALSE	missing	missing	missing	missing	missing	missing	missing	missing	missing	missing	missing	missing	missing	missing	FALSE	missing	FALSE	missing	FALSE
YBR135W	CKS1	cks1-38	0.333333	FALSE	missing	1.33333	FALSE	0	0	0	FALSE	missing	missing	FALSE	FALSE	missing	FALSE	missing	missing	missing	missing	missing	missing	missing	missing	missing	missing	missing	missing	missing	missing	FALSE	missing	FALSE	missing	FALSE
YLR005W	SSL1	ssl1-t242i	0.666667	FALSE	missing	1.33333	FALSE	0.666667	0	0.666667	FALSE	missing	missing	FALSE	FALSE	missing	FALSE	missing	missing	missing	missing	missing	missing	missing	missing	missing	missing	missing	missing	missing	missing	FALSE	missing	FALSE	missing	FALSE
YGR092W	DBF2	dbf2-2	0.333333	FALSE	missing	1	FALSE	0	0	0.666667	FALSE	missing	missing	FALSE	FALSE	missing	FALSE	missing	missing	missing	missing	missing	missing	missing	missing	missing	missing	missing	missing	missing	missing	FALSE	missing	FALSE	missing	FALSE
YFR037C	RSC8	rsc8-ts16	0.666667	FALSE	missing	1.33333	FALSE	0.666667	0	0.333333	FALSE	missing	missing	FALSE	FALSE	missing	FALSE	missing	missing	missing	missing	missing	missing	missing	missing	missing	missing	missing	missing	missing	missing	FALSE	missing	FALSE	missing	FALSE
YDR311W	TFB1	tfb1-1	1	FALSE	missing	1	FALSE	0	0	0.333333	FALSE	missing	missing	FALSE	FALSE	missing	FALSE	missing	missing	missing	missing	missing	missing	missing	missing	missing	missing	missing	missing	missing	missing	FALSE	missing	FALSE	missing	FALSE
YGR002C	SWC4	swc4-4	0.833333	FALSE	missing	0.833333	FALSE	0.666667	0	0.666667	FALSE	missing	missing	FALSE	FALSE	missing	FALSE	missing	missing	missing	missing	missing	0.53317	missing	missing	FALSE	missing	missing	missing	FALSE	missing	FALSE	missing	FALSE	missing	FALSE
YLR127C	APC2	apc2-8	1	FALSE	missing	1.33333	FALSE	0	0	0	FALSE	missing	missing	FALSE	FALSE	missing	FALSE	missing	missing	missing	missing	missing	missing	missing	missing	missing	missing	missing	missing	missing	missing	FALSE	missing	FALSE	missing	FALSE
YLL003W	SFI1	sfi1-3	1	FALSE	missing	1	FALSE	0	0	0.333333	FALSE	missing	missing	FALSE	FALSE	missing	FALSE	missing	missing	missing	missing	missing	missing	missing	missing	missing	missing	missing	missing	missing	missing	FALSE	missing	FALSE	missing	FALSE
YPR161C	SGV1	sgv1-35	2	TRUE	missing	2	FALSE	1	0	1	TRUE	missing	missing	TRUE	TRUE	missing	TRUE	missing	missing	missing	missing	missing	missing	missing	missing	missing	missing	missing	missing	missing	missing	TRUE	missing	TRUE	missing	TRUE
YKL018W	SWD2	swd2-1	1.33333	FALSE	missing	1.66667	FALSE	0.333333	0	0.333333	FALSE	missing	missing	FALSE	FALSE	missing	FALSE	missing	missing	missing	missing	missing	1.04423	missing	missing	FALSE	missing	missing	missing	FALSE	missing	FALSE	missing	FALSE	missing	FALSE
YHR166C	CDC23	cdc23-1	2.33333	TRUE	missing	1	FALSE	0.333333	0	0.333333	FALSE	missing	missing	TRUE	FALSE	missing	TRUE	missing	missing	missing	missing	missing	1.08968	0.899471	missing	FALSE	missing	missing	missing	FALSE	missing	TRUE	missing	FALSE	missing	TRUE
YIL143C	SSL2	ssl2-ts	1.33333	FALSE	missing	1.66667	FALSE	1	0	0.333333	FALSE	missing	missing	FALSE	FALSE	missing	FALSE	missing	missing	missing	missing	missing	missing	missing	missing	missing	missing	missing	missing	missing	missing	FALSE	missing	FALSE	missing	FALSE
YDR168W	CDC37	cdc37-1	1.83333	TRUE	missing	1.66667	FALSE	0	0	0.333333	FALSE	missing	missing	TRUE	FALSE	missing	TRUE	missing	missing	missing	missing	missing	2.46929	4.14286	missing	TRUE	missing	missing	missing	TRUE	missing	TRUE	missing	FALSE	missing	TRUE
YFL039C	ACT1	act1-129	1	FALSE	missing	0.333333	FALSE	0.666667	0	0.333333	FALSE	missing	missing	FALSE	FALSE	missing	FALSE	missing	missing	missing	missing	missing	missing	missing	missing	missing	missing	missing	missing	missing	missing	FALSE	missing	FALSE	missing	FALSE
YLR430W	SEN1	sen1-1	1.66667	TRUE	missing	1	FALSE	1	0	0.666667	FALSE	missing	missing	TRUE	FALSE	missing	TRUE	missing	missing	missing	missing	missing	11.2039	missing	missing	TRUE	missing	missing	missing	TRUE	missing	TRUE	missing	FALSE	missing	TRUE
YDR082W	STN1	stn1-13	3.83333	TRUE	missing	4	TRUE	2	0	3.33333	TRUE	missing	missing	TRUE	TRUE	missing	TRUE	15.1429	missing	missing	missing	missing	missing	missing	TRUE	missing	missing	missing	missing	TRUE	TRUE	TRUE	missing	TRUE	missing	TRUE
YDL105W	NSE4	nse4-ts2	3.5	TRUE	missing	4	TRUE	0.666667	0	1	TRUE	missing	missing	TRUE	TRUE	missing	TRUE	missing	missing	missing	missing	missing	missing	missing	missing	missing	missing	missing	missing	missing	missing	TRUE	missing	TRUE	missing	TRUE
YJL019W	MPS3	mps3-1	0.5	FALSE	missing	0.333333	FALSE	0	0	0	FALSE	missing	missing	FALSE	FALSE	missing	FALSE	missing	missing	missing	missing	missing	0.961916	missing	missing	FALSE	missing	missing	missing	FALSE	missing	FALSE	missing	FALSE	missing	FALSE
YKL145W	RPT1	rpt1-1	1.66667	TRUE	missing	missing	missing	0.333333	0	0.666667	FALSE	missing	missing	TRUE	FALSE	missing	TRUE	missing	missing	missing	missing	missing	missing	missing	missing	missing	missing	missing	missing	missing	missing	TRUE	missing	FALSE	missing	TRUE
YFR028C	CDC14	cdc14-1	0.666667	FALSE	missing	1	FALSE	0	0	0	FALSE	missing	missing	FALSE	FALSE	missing	FALSE	missing	missing	missing	missing	missing	missing	missing	missing	missing	missing	missing	missing	missing	missing	FALSE	missing	FALSE	missing	FALSE
YJR042W	NUP85	nup85-ph	0	FALSE	missing	0	FALSE	0	0	0	FALSE	missing	missing	FALSE	FALSE	missing	FALSE	missing	missing	missing	missing	missing	0.273956	missing	missing	FALSE	missing	missing	missing	FALSE	missing	FALSE	missing	FALSE	missing	FALSE
YLR002C	NOC3	noc3-ph	1.33333	FALSE	missing	1.33333	FALSE	1	0	0.333333	FALSE	missing	missing	FALSE	FALSE	missing	FALSE	missing	missing	missing	missing	missing	missing	missing	missing	missing	missing	missing	missing	missing	missing	FALSE	missing	FALSE	missing	FALSE
YDR228C	PCF11	pcf11-ts2	1.33333	FALSE	missing	1	FALSE	0.666667	0	0.333333	FALSE	missing	missing	FALSE	FALSE	missing	FALSE	missing	missing	missing	missing	missing	missing	missing	missing	missing	missing	missing	missing	missing	missing	FALSE	missing	FALSE	missing	FALSE
YGR253C	PUP2	pup2-ph	0.333333	FALSE	missing	1.33333	FALSE	0	0	0.333333	FALSE	missing	missing	FALSE	FALSE	missing	FALSE	missing	missing	missing	missing	missing	missing	missing	missing	missing	missing	missing	missing	missing	missing	FALSE	missing	FALSE	missing	FALSE
YOR259C	RPT4	rpt4-150	0.333333	FALSE	missing	1	FALSE	0	0	0	FALSE	missing	missing	FALSE	FALSE	missing	FALSE	missing	missing	missing	missing	missing	missing	missing	missing	missing	missing	missing	missing	missing	missing	FALSE	missing	FALSE	missing	FALSE
YER093C	TSC11	tsc11-5	1	FALSE	missing	1.33333	FALSE	0.666667	0	0.333333	FALSE	missing	missing	FALSE	FALSE	missing	FALSE	missing	missing	missing	missing	missing	1.65848	0.994709	missing	FALSE	missing	missing	missing	FALSE	missing	FALSE	missing	FALSE	missing	FALSE
YDR288W	NSE3	nse3-ph	0.833333	FALSE	missing	1	FALSE	0.333333	0	0	FALSE	missing	missing	FALSE	FALSE	missing	FALSE	missing	missing	missing	missing	missing	missing	missing	missing	missing	missing	missing	missing	missing	missing	FALSE	missing	FALSE	missing	FALSE
YKL045W	PRI2	pri2-1	1	FALSE	missing	0.833333	FALSE	0	0	0.666667	FALSE	missing	missing	FALSE	FALSE	missing	FALSE	missing	0.036041	missing	missing	missing	3.20639	missing	missing	TRUE	missing	missing	missing	TRUE	missing	TRUE	missing	FALSE	missing	TRUE
YMR117C	SPC24	spc24-9	0	FALSE	missing	0.666667	FALSE	0.333333	0	0	FALSE	missing	missing	FALSE	FALSE	missing	FALSE	missing	missing	missing	missing	missing	missing	missing	missing	missing	missing	missing	missing	missing	missing	FALSE	missing	FALSE	missing	FALSE
YDR052C	DBF4	dbf4-1	0.5	FALSE	missing	0.833333	FALSE	0	0	0	FALSE	missing	missing	FALSE	FALSE	missing	FALSE	missing	missing	missing	missing	missing	missing	missing	missing	missing	missing	missing	missing	missing	missing	FALSE	missing	FALSE	missing	FALSE
YDR168W	CDC37	cdc37-ts	1.66667	TRUE	missing	0.5	FALSE	1	0	0.333333	FALSE	missing	missing	TRUE	FALSE	missing	TRUE	missing	missing	missing	missing	missing	missing	missing	missing	missing	missing	missing	missing	missing	missing	TRUE	missing	FALSE	missing	TRUE
YER148W	SPT15	spt15-p65s	0.666667	FALSE	missing	1	FALSE	0.333333	0	0.666667	FALSE	missing	missing	FALSE	FALSE	missing	FALSE	missing	missing	missing	missing	missing	missing	missing	missing	missing	missing	missing	missing	missing	missing	FALSE	missing	FALSE	missing	FALSE
YNL006W	LST8	lst8-6	1	FALSE	missing	missing	missing	0	0	0.333333	FALSE	missing	missing	FALSE	FALSE	missing	FALSE	missing	missing	missing	missing	missing	0.654791	missing	missing	FALSE	missing	missing	missing	FALSE	missing	FALSE	missing	FALSE	missing	FALSE
YIL147C	SLN1	sln1-ts4	1	FALSE	missing	0.666667	FALSE	0.666667	0	1	TRUE	missing	missing	FALSE	TRUE	missing	TRUE	missing	missing	missing	missing	missing	missing	missing	missing	missing	missing	missing	missing	missing	missing	FALSE	missing	TRUE	missing	TRUE
YPR019W	MCM4	mcm4-ph	3.33333	TRUE	missing	1.5	FALSE	2	0	0	FALSE	missing	missing	TRUE	FALSE	missing	TRUE	missing	missing	missing	missing	missing	39.9263	missing	missing	TRUE	missing	missing	missing	TRUE	missing	TRUE	missing	FALSE	missing	TRUE
YMR168C	CEP3	cep3-1	1.33333	FALSE	missing	1	FALSE	0.333333	0	0	FALSE	missing	missing	FALSE	FALSE	missing	FALSE	missing	missing	missing	missing	missing	missing	missing	missing	missing	missing	missing	missing	missing	missing	FALSE	missing	FALSE	missing	FALSE
YNL312W	RFA2	rfa2-ph	1	FALSE	missing	0.666667	FALSE	1.33333	0	0.333333	FALSE	missing	missing	FALSE	FALSE	missing	FALSE	missing	missing	missing	missing	missing	missing	missing	missing	missing	missing	missing	missing	missing	missing	FALSE	missing	FALSE	missing	FALSE
YER147C	SCC4	scc4-4	0.666667	FALSE	missing	1.33333	FALSE	0.333333	0	1	TRUE	missing	missing	FALSE	TRUE	missing	TRUE	missing	missing	missing	missing	missing	missing	missing	missing	missing	missing	missing	missing	missing	missing	FALSE	missing	TRUE	missing	TRUE
YDR325W	YCG1	ycg1-2	0.666667	FALSE	missing	1.33333	FALSE	0	0	0.666667	FALSE	missing	missing	FALSE	FALSE	missing	FALSE	missing	missing	missing	missing	missing	4.21376	1.30688	missing	TRUE	missing	missing	missing	TRUE	missing	TRUE	missing	FALSE	missing	TRUE
YOR362C	PRE10	pre10-ph	1.66667	TRUE	missing	1.33333	FALSE	0	0	0	FALSE	missing	missing	TRUE	FALSE	missing	TRUE	missing	missing	missing	missing	missing	missing	missing	missing	missing	missing	missing	missing	missing	missing	TRUE	missing	FALSE	missing	TRUE
YFR027W	ECO1	eco1-1	1.33333	FALSE	missing	1.5	FALSE	0.333333	0	1	TRUE	missing	missing	FALSE	TRUE	missing	TRUE	missing	missing	missing	missing	missing	3.26781	missing	missing	TRUE	missing	missing	missing	TRUE	missing	TRUE	missing	TRUE	missing	TRUE
YGR098C	ESP1	esp1-1	1.5	TRUE	missing	1.33333	FALSE	0	0	0.333333	FALSE	missing	missing	TRUE	FALSE	missing	TRUE	missing	missing	missing	missing	missing	8.95577	missing	missing	TRUE	missing	missing	missing	TRUE	missing	TRUE	missing	FALSE	missing	TRUE
YLR383W	SMC6	smc6-9	4.5	TRUE	missing	2.33333	TRUE	3	0	1.33333	TRUE	missing	missing	TRUE	TRUE	missing	TRUE	77.1429	missing	missing	missing	missing	missing	missing	TRUE	missing	missing	missing	missing	TRUE	TRUE	TRUE	missing	TRUE	missing	TRUE
YDL105W	NSE4	nse4-ts1	3.83333	TRUE	missing	3.33333	TRUE	1	0	1	TRUE	missing	missing	TRUE	TRUE	missing	TRUE	missing	missing	missing	missing	missing	111.179	missing	missing	TRUE	missing	missing	missing	TRUE	missing	TRUE	missing	TRUE	missing	TRUE
YIR010W	DSN1	dsn1-7	1	FALSE	missing	1.33333	FALSE	0	0	0.333333	FALSE	missing	missing	FALSE	FALSE	missing	FALSE	missing	missing	missing	missing	missing	missing	0.878307	missing	FALSE	missing	missing	missing	FALSE	missing	FALSE	missing	FALSE	missing	FALSE
YDL007W	RPT2	rpt2-rf	1.66667	TRUE	missing	1.66667	FALSE	0	0	0	FALSE	missing	missing	TRUE	FALSE	missing	TRUE	missing	missing	missing	missing	missing	missing	missing	missing	missing	missing	missing	missing	missing	missing	TRUE	missing	FALSE	missing	TRUE
YKR037C	SPC34	spc34-5	1.33333	FALSE	missing	1.33333	FALSE	1	0	0.666667	FALSE	missing	missing	FALSE	FALSE	missing	FALSE	missing	missing	missing	missing	missing	missing	missing	missing	missing	missing	missing	missing	missing	missing	FALSE	missing	FALSE	missing	FALSE
YLL003W	SFI1	sfi1-7	0.333333	FALSE	missing	1.33333	FALSE	0	0	0.333333	FALSE	missing	missing	FALSE	FALSE	missing	FALSE	missing	missing	missing	missing	missing	missing	missing	missing	missing	missing	missing	missing	missing	missing	FALSE	missing	FALSE	missing	FALSE
YPL252C	YAH1	yah1-ts	0.666667	FALSE	missing	1.33333	FALSE	missing	missing	missing	missing	missing	missing	FALSE	missing	missing	FALSE	missing	missing	missing	missing	missing	missing	missing	missing	missing	missing	missing	missing	missing	missing	FALSE	missing	missing	missing	FALSE
YOR046C	DBP5	dbp5-2	0	FALSE	missing	2	FALSE	missing	missing	0.333333	FALSE	missing	missing	FALSE	FALSE	missing	FALSE	missing	missing	missing	missing	missing	missing	missing	missing	missing	missing	missing	missing	missing	missing	FALSE	missing	FALSE	missing	FALSE
YFL039C	ACT1	act1-105	1	FALSE	missing	1	FALSE	0	0	0.333333	FALSE	missing	missing	FALSE	FALSE	missing	FALSE	missing	missing	missing	missing	missing	missing	missing	missing	missing	missing	missing	missing	missing	missing	FALSE	missing	FALSE	missing	FALSE
YDL097C	RPN6	rpn6-1	1	FALSE	missing	1	FALSE	0	0	0	FALSE	missing	missing	FALSE	FALSE	missing	FALSE	missing	missing	missing	missing	missing	missing	missing	missing	missing	missing	missing	missing	missing	missing	FALSE	missing	FALSE	missing	FALSE
YKL052C	ASK1	ask1-3	1	FALSE	missing	1.33333	FALSE	0	0	0.666667	FALSE	missing	missing	FALSE	FALSE	missing	FALSE	missing	missing	missing	missing	missing	missing	missing	missing	missing	missing	missing	missing	missing	missing	FALSE	missing	FALSE	missing	FALSE
YIL126W	STH1	sth1-3	0.5	FALSE	missing	1.5	FALSE	0.333333	0	0.666667	FALSE	missing	missing	FALSE	FALSE	missing	FALSE	missing	missing	missing	missing	missing	missing	missing	missing	missing	missing	missing	missing	missing	missing	FALSE	missing	FALSE	missing	FALSE
YNL261W	ORC5	orc5-70	1.83333	TRUE	missing	1.66667	FALSE	1	0	0.666667	FALSE	missing	missing	TRUE	FALSE	missing	TRUE	missing	missing	missing	missing	missing	missing	missing	missing	missing	missing	missing	missing	missing	missing	TRUE	missing	FALSE	missing	TRUE
YPR161C	SGV1	sgv1-23	1.66667	TRUE	missing	1.66667	FALSE	0.333333	0	0.666667	FALSE	missing	missing	TRUE	FALSE	missing	TRUE	missing	missing	missing	missing	missing	missing	missing	missing	missing	missing	missing	missing	missing	missing	TRUE	missing	FALSE	missing	TRUE
YPL233W	NSL1	nsl1-6	0.333333	FALSE	missing	1.66667	FALSE	0.666667	0	0.666667	FALSE	missing	missing	FALSE	FALSE	missing	FALSE	missing	missing	missing	missing	missing	missing	missing	missing	missing	missing	missing	missing	missing	missing	FALSE	missing	FALSE	missing	FALSE
YJL194W	CDC6	cdc6-1	0.666667	FALSE	missing	3.66667	TRUE	0.666667	0	1.33333	TRUE	missing	missing	TRUE	TRUE	missing	TRUE	missing	missing	missing	missing	missing	missing	10.2116	missing	TRUE	missing	missing	missing	TRUE	missing	TRUE	missing	TRUE	missing	TRUE
YOR257W	CDC31	cdc31-1	0.666667	FALSE	missing	1	FALSE	0.666667	0	0.666667	FALSE	missing	missing	FALSE	FALSE	missing	FALSE	missing	missing	missing	missing	missing	missing	missing	missing	missing	missing	missing	missing	missing	missing	FALSE	missing	FALSE	missing	FALSE
YFR028C	CDC14	cdc14-2	0.333333	FALSE	missing	1.66667	FALSE	0	0	0.333333	FALSE	missing	missing	FALSE	FALSE	missing	FALSE	missing	missing	missing	missing	missing	missing	missing	missing	missing	missing	missing	missing	missing	missing	FALSE	missing	FALSE	missing	FALSE
YEL055C	POL5	pol5-3	0.5	FALSE	missing	1.5	FALSE	0	0	0	FALSE	missing	missing	FALSE	FALSE	missing	FALSE	missing	missing	missing	missing	missing	1.74447	missing	missing	FALSE	missing	missing	missing	FALSE	missing	FALSE	missing	FALSE	missing	FALSE
YDR454C	GUK1	guk1-ph	0.666667	FALSE	missing	1.66667	FALSE	0	0	0.333333	FALSE	missing	missing	FALSE	FALSE	missing	FALSE	missing	missing	missing	missing	missing	missing	0.873016	missing	FALSE	missing	missing	missing	FALSE	missing	FALSE	missing	FALSE	missing	FALSE
YER133W	GLC7	glc7-12	0.333333	FALSE	missing	1.66667	FALSE	0	0	0.666667	FALSE	missing	missing	FALSE	FALSE	missing	FALSE	missing	missing	missing	missing	missing	missing	missing	missing	missing	missing	missing	missing	missing	missing	FALSE	missing	FALSE	missing	FALSE
YOL094C	RFC4	rfc4-20	2.5	TRUE	missing	3.16667	TRUE	1.33333	0	1.33333	TRUE	missing	missing	TRUE	TRUE	missing	TRUE	missing	missing	missing	missing	missing	47.0516	3.91005	missing	TRUE	missing	missing	missing	TRUE	missing	TRUE	missing	TRUE	missing	TRUE
YDL164C	CDC9	cdc9-1	3.33333	TRUE	missing	2.16667	TRUE	1	0	0.666667	FALSE	missing	missing	TRUE	FALSE	missing	TRUE	942.857	missing	missing	missing	297.619	57.371	missing	TRUE	TRUE	missing	missing	TRUE	TRUE	TRUE	TRUE	missing	FALSE	TRUE	TRUE
YDR489W	SLD5	sld5-ph	1.33333	FALSE	missing	2.33333	TRUE	0.333333	0	0.666667	FALSE	missing	missing	TRUE	FALSE	missing	TRUE	missing	missing	missing	missing	missing	missing	missing	missing	missing	missing	missing	missing	missing	missing	TRUE	missing	FALSE	missing	TRUE
YEL032W	MCM3	mcm3-1	1.16667	FALSE	missing	3.33333	TRUE	0.333333	0	0.333333	FALSE	missing	missing	TRUE	FALSE	missing	TRUE	missing	missing	missing	missing	missing	missing	13.0159	missing	TRUE	missing	missing	missing	TRUE	missing	TRUE	missing	FALSE	missing	TRUE
YBR160W	CDC28	cdc28-td	1	FALSE	missing	0.666667	FALSE	0	0	0	FALSE	missing	missing	FALSE	FALSE	missing	FALSE	missing	missing	missing	missing	missing	missing	missing	missing	missing	missing	missing	missing	missing	missing	FALSE	missing	FALSE	missing	FALSE
YDR145W	TAF12	taf12-ts23	0.666667	FALSE	missing	2	FALSE	0	0	0.333333	FALSE	missing	missing	FALSE	FALSE	missing	FALSE	missing	missing	missing	missing	missing	missing	missing	missing	missing	missing	missing	missing	missing	missing	FALSE	missing	FALSE	missing	FALSE
YOR262W	GPN2	gpn2-ph	1.66667	TRUE	missing	1.66667	FALSE	0.666667	0	0	FALSE	missing	missing	TRUE	FALSE	missing	TRUE	missing	missing	missing	missing	missing	2.69042	missing	missing	FALSE	missing	missing	missing	FALSE	missing	TRUE	missing	FALSE	missing	TRUE
YOR250C	CLP1	clp1-ph	0.333333	FALSE	missing	2	FALSE	0	0	0	FALSE	missing	missing	FALSE	FALSE	missing	FALSE	missing	missing	missing	missing	missing	missing	0.03545	missing	FALSE	missing	missing	missing	FALSE	missing	FALSE	missing	FALSE	missing	FALSE
YGR140W	CBF2	cbf2-42	0.333333	FALSE	missing	2	FALSE	0.333333	0	0	FALSE	missing	missing	FALSE	FALSE	missing	FALSE	missing	missing	missing	missing	missing	0.911548	missing	missing	FALSE	missing	missing	missing	FALSE	missing	FALSE	missing	FALSE	missing	FALSE
YGL093W	SPC105	spc105-4	1	FALSE	missing	2	FALSE	0.333333	0	0	FALSE	missing	missing	FALSE	FALSE	missing	FALSE	missing	missing	missing	missing	missing	missing	missing	missing	missing	missing	missing	missing	missing	missing	FALSE	missing	FALSE	missing	FALSE
YLR272C	YCS4	ycs4-1	0	FALSE	missing	1.33333	FALSE	0.666667	0	1	TRUE	missing	missing	FALSE	TRUE	missing	TRUE	missing	missing	missing	missing	missing	0.164619	0.703704	missing	FALSE	missing	missing	missing	FALSE	missing	FALSE	missing	TRUE	missing	TRUE
YMR168C	CEP3	cep3-2	0.333333	FALSE	missing	1.66667	FALSE	0	0	0	FALSE	missing	missing	FALSE	FALSE	missing	FALSE	missing	missing	missing	missing	missing	missing	missing	missing	missing	missing	missing	missing	missing	missing	FALSE	missing	FALSE	missing	FALSE
YMR308C	PSE1	pse1-34	0	FALSE	missing	0.333333	FALSE	0.333333	0	0.333333	FALSE	missing	missing	FALSE	FALSE	missing	FALSE	missing	missing	missing	missing	missing	missing	missing	missing	missing	missing	missing	missing	missing	missing	FALSE	missing	FALSE	missing	FALSE
YPR103W	PRE2	pre2-127	1	FALSE	missing	2.33333	TRUE	0	0	0	FALSE	missing	missing	TRUE	FALSE	missing	TRUE	missing	missing	missing	missing	missing	missing	missing	missing	missing	missing	missing	missing	missing	missing	TRUE	missing	FALSE	missing	TRUE
YDR052C	DBF4	dbf4-2	0.333333	FALSE	missing	2	FALSE	0	0	0	FALSE	missing	missing	FALSE	FALSE	missing	FALSE	missing	missing	missing	missing	missing	missing	missing	missing	missing	missing	missing	missing	missing	missing	FALSE	missing	FALSE	missing	FALSE
YPR162C	ORC4	orc4-ph	2	TRUE	missing	3.66667	TRUE	0.333333	0	2.66667	TRUE	missing	missing	TRUE	TRUE	missing	TRUE	missing	missing	missing	missing	missing	missing	28.2011	missing	TRUE	missing	missing	missing	TRUE	missing	TRUE	missing	TRUE	missing	TRUE
YMR236W	TAF9	taf9-ts2	1.33333	FALSE	missing	1.33333	FALSE	0.333333	0	1.33333	TRUE	missing	missing	FALSE	TRUE	missing	TRUE	missing	missing	missing	missing	missing	missing	missing	missing	missing	missing	missing	missing	missing	missing	FALSE	missing	TRUE	missing	TRUE
YKL042W	SPC42	spc42-10	1.33333	FALSE	missing	1	FALSE	0.333333	0	0.666667	FALSE	missing	missing	FALSE	FALSE	missing	FALSE	missing	missing	missing	missing	missing	missing	missing	missing	missing	missing	missing	missing	missing	missing	FALSE	missing	FALSE	missing	FALSE
YMR117C	SPC24	spc24-10	1.66667	TRUE	missing	1.33333	FALSE	1	0	0.333333	FALSE	missing	missing	TRUE	FALSE	missing	TRUE	missing	missing	missing	missing	missing	0.664619	1.92593	missing	FALSE	missing	missing	missing	FALSE	missing	TRUE	missing	FALSE	missing	TRUE
YGR245C	SDA1	sda1-2	0.333333	FALSE	missing	2	FALSE	0	0	0.333333	FALSE	missing	missing	FALSE	FALSE	missing	FALSE	missing	missing	missing	missing	missing	missing	missing	missing	missing	missing	missing	missing	missing	missing	FALSE	missing	FALSE	missing	FALSE
YFL029C	CAK1	cak1-23	0	FALSE	missing	0.666667	FALSE	0.333333	0	0.666667	FALSE	missing	missing	FALSE	FALSE	missing	FALSE	missing	missing	missing	missing	missing	missing	missing	missing	missing	missing	missing	missing	missing	missing	FALSE	missing	FALSE	missing	FALSE
YKL022C	CDC16	cdc16-1	1.33333	FALSE	missing	0.666667	FALSE	1	0	0	FALSE	missing	missing	FALSE	FALSE	missing	FALSE	missing	missing	missing	missing	missing	missing	missing	missing	missing	missing	missing	missing	missing	missing	FALSE	missing	FALSE	missing	FALSE
YHR172W	SPC97	spc97-ph	0	FALSE	missing	1.33333	FALSE	0	0	0	FALSE	missing	missing	FALSE	FALSE	missing	FALSE	missing	missing	missing	missing	missing	missing	missing	missing	missing	missing	missing	missing	missing	missing	FALSE	missing	FALSE	missing	FALSE
YDR052C	DBF4	dbf4-3	2.83333	TRUE	missing	2.33333	TRUE	0.666667	0	0.333333	FALSE	missing	missing	TRUE	FALSE	missing	TRUE	missing	missing	missing	missing	missing	4.25061	missing	missing	TRUE	missing	missing	missing	TRUE	missing	TRUE	missing	FALSE	missing	TRUE
YJL173C	RFA3	rfa3-313	1.16667	FALSE	missing	1.83333	FALSE	1.33333	0	2.66667	TRUE	missing	missing	FALSE	TRUE	missing	TRUE	missing	missing	missing	missing	missing	missing	missing	missing	missing	missing	missing	missing	missing	missing	FALSE	missing	TRUE	missing	TRUE
YAL048C	GEM1	gem1	missing	missing	FALSE	missing	missing	missing	missing	missing	missing	missing	missing	FALSE	missing	missing	FALSE	missing	missing	missing	missing	missing	missing	missing	missing	missing	missing	missing	missing	missing	missing	FALSE	missing	missing	missing	FALSE
YAL023C	PMT2	pmt2	missing	missing	FALSE	missing	missing	missing	missing	missing	missing	missing	missing	FALSE	missing	missing	FALSE	missing	missing	missing	missing	missing	missing	missing	missing	missing	missing	missing	missing	missing	missing	FALSE	missing	missing	missing	FALSE
YAL022C	FUN26	fun26	missing	missing	FALSE	missing	missing	missing	missing	missing	missing	missing	missing	FALSE	missing	missing	FALSE	missing	missing	missing	missing	missing	missing	missing	missing	missing	missing	missing	missing	missing	missing	FALSE	missing	missing	missing	FALSE
YAL049C	AIM2	aim2	missing	missing	FALSE	missing	missing	missing	missing	missing	missing	missing	missing	FALSE	missing	missing	FALSE	missing	missing	missing	missing	missing	missing	missing	missing	missing	missing	missing	missing	missing	missing	FALSE	missing	missing	missing	FALSE
YAL020C	ATS1	ats1	missing	missing	FALSE	missing	missing	missing	missing	missing	missing	missing	missing	FALSE	missing	missing	FALSE	missing	missing	missing	missing	missing	missing	missing	missing	missing	missing	missing	missing	missing	missing	FALSE	missing	missing	missing	FALSE
YAL008W	FUN14	fun14	missing	missing	FALSE	missing	missing	missing	missing	missing	missing	missing	missing	FALSE	missing	missing	FALSE	missing	missing	missing	missing	missing	missing	missing	missing	missing	missing	missing	missing	missing	missing	FALSE	missing	missing	missing	FALSE
YAR020C	PAU7	pau7	missing	missing	FALSE	missing	missing	missing	missing	missing	missing	missing	missing	FALSE	missing	missing	FALSE	missing	missing	missing	missing	missing	missing	missing	missing	missing	missing	missing	missing	missing	missing	FALSE	missing	missing	missing	FALSE
YAR027W	UIP3	uip3	missing	missing	FALSE	missing	missing	missing	missing	missing	missing	missing	missing	FALSE	missing	missing	FALSE	missing	missing	missing	missing	missing	missing	missing	missing	missing	missing	missing	missing	missing	missing	FALSE	missing	missing	missing	FALSE
YLL017W	YLL017W	yll017w	missing	missing	FALSE	missing	missing	missing	missing	missing	missing	missing	missing	FALSE	missing	missing	FALSE	missing	missing	missing	missing	missing	missing	missing	missing	missing	missing	missing	missing	missing	missing	FALSE	missing	missing	missing	FALSE
YAL039C	CYC3	cyc3	missing	missing	FALSE	missing	missing	missing	missing	missing	missing	missing	missing	FALSE	missing	missing	FALSE	missing	missing	missing	missing	missing	missing	missing	missing	missing	missing	missing	missing	missing	missing	FALSE	missing	missing	missing	FALSE
YAR015W	ADE1	ade1	missing	missing	FALSE	missing	missing	missing	missing	missing	missing	missing	missing	FALSE	missing	missing	FALSE	missing	missing	missing	missing	missing	missing	missing	missing	missing	missing	missing	missing	missing	missing	FALSE	missing	missing	missing	FALSE
YAL034C	FUN19	fun19	missing	missing	FALSE	missing	missing	missing	missing	missing	missing	missing	missing	FALSE	missing	missing	FALSE	missing	missing	missing	missing	missing	missing	missing	missing	missing	missing	missing	missing	missing	missing	FALSE	missing	missing	missing	FALSE
YLL009C	COX17	cox17	missing	missing	FALSE	missing	missing	missing	missing	missing	missing	missing	missing	FALSE	missing	missing	FALSE	missing	missing	missing	missing	missing	missing	missing	missing	missing	missing	missing	missing	missing	missing	FALSE	missing	missing	missing	FALSE
YAR023C	DFP1	dfp1	missing	missing	FALSE	missing	missing	missing	missing	missing	missing	missing	missing	FALSE	missing	missing	FALSE	missing	missing	missing	missing	missing	missing	missing	missing	missing	missing	missing	missing	missing	missing	FALSE	missing	missing	missing	FALSE
YLL013C	PUF3	puf3	missing	missing	FALSE	missing	missing	missing	missing	missing	missing	missing	missing	FALSE	missing	missing	FALSE	missing	missing	missing	missing	missing	missing	missing	missing	missing	missing	missing	missing	missing	missing	FALSE	missing	missing	missing	FALSE
YAL035W	FUN12	fun12	missing	missing	FALSE	missing	missing	missing	missing	missing	missing	missing	missing	FALSE	missing	missing	FALSE	missing	missing	missing	missing	missing	missing	missing	missing	missing	missing	missing	missing	missing	missing	FALSE	missing	missing	missing	FALSE
YAL030W	SNC1	snc1	missing	missing	FALSE	missing	missing	missing	missing	missing	missing	missing	missing	FALSE	missing	missing	FALSE	missing	missing	missing	missing	missing	missing	missing	missing	missing	missing	missing	missing	missing	missing	FALSE	missing	missing	missing	FALSE
YAR042W	SWH1	yar044w	missing	missing	FALSE	missing	missing	missing	missing	missing	missing	missing	missing	FALSE	missing	missing	FALSE	missing	missing	missing	missing	missing	missing	missing	missing	missing	missing	missing	missing	missing	missing	FALSE	missing	missing	missing	FALSE
YLL014W	EMC6	emc6	missing	missing	FALSE	missing	missing	missing	missing	missing	missing	missing	missing	FALSE	missing	missing	FALSE	missing	missing	missing	missing	missing	missing	missing	missing	missing	missing	missing	missing	missing	missing	FALSE	missing	missing	missing	FALSE
YLL015W	BPT1	bpt1	missing	missing	FALSE	missing	missing	missing	missing	missing	missing	missing	missing	FALSE	missing	missing	FALSE	missing	missing	missing	missing	missing	missing	missing	missing	missing	missing	missing	missing	missing	missing	FALSE	missing	missing	missing	FALSE
YAL031C	GIP4	gip4	missing	missing	FALSE	missing	missing	missing	missing	missing	missing	missing	missing	FALSE	missing	missing	FALSE	missing	missing	missing	missing	missing	missing	missing	missing	missing	missing	missing	missing	missing	missing	FALSE	missing	missing	missing	FALSE
YAL029C	MYO4	myo4	missing	missing	FALSE	missing	missing	missing	missing	missing	missing	missing	missing	FALSE	missing	missing	FALSE	missing	missing	missing	missing	missing	missing	missing	missing	missing	missing	missing	missing	missing	missing	FALSE	missing	missing	missing	FALSE
YAL042W	ERV46	yal042c-a	missing	missing	FALSE	missing	missing	missing	missing	missing	missing	missing	missing	FALSE	missing	missing	FALSE	missing	missing	missing	missing	missing	missing	missing	missing	missing	missing	missing	missing	missing	missing	FALSE	missing	missing	missing	FALSE
YAR040C	YAR040C	yar040c	missing	missing	FALSE	missing	missing	missing	missing	missing	missing	missing	missing	FALSE	missing	missing	FALSE	missing	missing	missing	missing	missing	missing	missing	missing	missing	missing	missing	missing	missing	missing	FALSE	missing	missing	missing	FALSE
YAL061W	BDH2	bdh2	missing	missing	FALSE	missing	missing	missing	missing	missing	missing	missing	missing	FALSE	missing	missing	FALSE	missing	missing	missing	missing	missing	missing	missing	missing	missing	missing	missing	missing	missing	missing	FALSE	missing	missing	missing	FALSE
YAR037W	YAR037W	yar037w	missing	missing	FALSE	missing	missing	missing	missing	missing	missing	missing	missing	FALSE	missing	missing	FALSE	missing	missing	missing	missing	missing	missing	missing	missing	missing	missing	missing	missing	missing	missing	FALSE	missing	missing	missing	FALSE
YAL066W	YAL066W	yal066w	missing	missing	FALSE	missing	missing	missing	missing	missing	missing	missing	missing	FALSE	missing	missing	FALSE	missing	missing	missing	missing	missing	missing	missing	missing	missing	missing	missing	missing	missing	missing	FALSE	missing	missing	missing	FALSE
YAL065C	YAL065C	yal065c	missing	missing	FALSE	missing	missing	missing	missing	missing	missing	missing	missing	FALSE	missing	missing	FALSE	missing	missing	missing	missing	missing	missing	missing	missing	missing	missing	missing	missing	missing	missing	FALSE	missing	missing	missing	FALSE
YLL032C	YLL032C	yll032c	missing	missing	FALSE	missing	missing	missing	missing	missing	missing	missing	missing	FALSE	missing	missing	FALSE	missing	missing	missing	missing	missing	missing	missing	missing	missing	missing	missing	missing	missing	missing	FALSE	missing	missing	missing	FALSE
YLL019C	KNS1	kns1	missing	missing	FALSE	missing	missing	missing	missing	missing	missing	missing	missing	FALSE	missing	missing	FALSE	missing	missing	missing	missing	missing	missing	missing	missing	missing	missing	missing	missing	missing	missing	FALSE	missing	missing	missing	FALSE
YLL026W	HSP104	hsp104	missing	missing	FALSE	missing	missing	missing	missing	missing	missing	missing	missing	FALSE	missing	missing	FALSE	missing	missing	missing	missing	missing	missing	missing	missing	missing	missing	missing	missing	missing	missing	FALSE	missing	missing	missing	FALSE
YAL037W	YAL037W	yal037w	missing	missing	FALSE	missing	missing	missing	missing	missing	missing	missing	missing	FALSE	missing	missing	FALSE	missing	missing	missing	missing	missing	missing	missing	missing	missing	missing	missing	missing	missing	missing	FALSE	missing	missing	missing	FALSE
YLL012W	YEH1	yeh1	missing	missing	FALSE	missing	missing	missing	missing	missing	missing	missing	missing	FALSE	missing	missing	FALSE	missing	missing	missing	missing	missing	missing	missing	missing	missing	missing	missing	missing	missing	missing	FALSE	missing	missing	missing	FALSE
YAL017W	PSK1	psk1	missing	missing	FALSE	missing	missing	missing	missing	missing	missing	missing	missing	FALSE	missing	missing	FALSE	missing	missing	missing	missing	missing	missing	missing	missing	missing	missing	missing	missing	missing	missing	FALSE	missing	missing	missing	FALSE
YAL005C	SSA1	ssa1	missing	missing	FALSE	missing	missing	missing	missing	missing	missing	missing	missing	FALSE	missing	missing	FALSE	missing	missing	missing	missing	missing	missing	missing	missing	missing	missing	missing	missing	missing	missing	FALSE	missing	missing	missing	FALSE
YAL010C	MDM10	mdm10	missing	missing	FALSE	missing	missing	missing	missing	missing	missing	missing	missing	FALSE	missing	missing	FALSE	missing	missing	missing	missing	missing	missing	missing	missing	missing	missing	missing	missing	missing	missing	FALSE	missing	missing	missing	FALSE
YAL044C	GCV3	gcv3	missing	missing	FALSE	missing	missing	missing	missing	missing	missing	missing	missing	FALSE	missing	missing	FALSE	missing	missing	missing	missing	missing	missing	missing	missing	missing	missing	missing	missing	missing	missing	FALSE	missing	missing	missing	FALSE
YAL007C	ERP2	erp2	missing	missing	FALSE	missing	missing	missing	missing	missing	missing	missing	missing	FALSE	missing	missing	FALSE	missing	missing	missing	missing	missing	missing	missing	missing	missing	missing	missing	missing	missing	missing	FALSE	missing	missing	missing	FALSE
YLL024C	SSA2	ssa2	missing	missing	FALSE	missing	missing	missing	missing	missing	missing	missing	missing	FALSE	missing	missing	FALSE	missing	missing	missing	missing	missing	missing	missing	missing	missing	missing	missing	missing	missing	missing	FALSE	missing	missing	missing	FALSE
YAL046C	BOL3	aim1	missing	missing	FALSE	missing	missing	missing	missing	missing	missing	missing	missing	FALSE	missing	missing	FALSE	missing	missing	missing	missing	missing	missing	missing	missing	missing	missing	missing	missing	missing	missing	FALSE	missing	missing	missing	FALSE
YAR029W	DFP2	dfp2	missing	missing	FALSE	missing	missing	missing	missing	missing	missing	missing	missing	FALSE	missing	missing	FALSE	missing	missing	missing	missing	missing	missing	missing	missing	missing	missing	missing	missing	missing	missing	FALSE	missing	missing	missing	FALSE
YAL055W	PEX22	pex22	missing	missing	FALSE	missing	missing	missing	missing	missing	missing	missing	missing	FALSE	missing	missing	FALSE	missing	missing	missing	missing	missing	missing	missing	missing	missing	missing	missing	missing	missing	missing	FALSE	missing	missing	missing	FALSE
YLL010C	PSR1	psr1	missing	missing	FALSE	missing	missing	missing	missing	missing	missing	missing	missing	FALSE	missing	missing	FALSE	missing	missing	missing	missing	missing	missing	missing	missing	missing	missing	missing	missing	missing	missing	FALSE	missing	missing	missing	FALSE
YAR035W	YAT1	yat1	missing	missing	FALSE	missing	missing	missing	missing	missing	missing	missing	missing	FALSE	missing	missing	FALSE	missing	missing	missing	missing	missing	missing	missing	missing	missing	missing	missing	missing	missing	missing	FALSE	missing	missing	missing	FALSE
YAL044W-A	BOL1	yal045c	missing	missing	FALSE	missing	missing	missing	missing	missing	missing	missing	missing	FALSE	missing	missing	FALSE	missing	missing	missing	missing	missing	missing	missing	missing	missing	missing	missing	missing	missing	missing	FALSE	missing	missing	missing	FALSE
YAL059W	ECM1	ecm1	missing	missing	FALSE	missing	missing	missing	missing	missing	missing	missing	missing	FALSE	missing	missing	FALSE	missing	missing	missing	missing	missing	missing	missing	missing	missing	missing	missing	missing	missing	missing	FALSE	missing	missing	missing	FALSE
YLL038C	ENT4	ent4	missing	missing	FALSE	missing	missing	missing	missing	missing	missing	missing	missing	FALSE	missing	missing	FALSE	missing	missing	missing	missing	missing	missing	missing	missing	missing	missing	missing	missing	missing	missing	FALSE	missing	missing	missing	FALSE
YAL004W	YAL004W	yal004w	missing	missing	FALSE	missing	missing	missing	missing	missing	missing	missing	missing	FALSE	missing	missing	FALSE	missing	missing	missing	missing	missing	missing	missing	missing	missing	missing	missing	missing	missing	missing	FALSE	missing	missing	missing	FALSE
YLL016W	SDC25	sdc25	missing	missing	FALSE	missing	missing	missing	missing	missing	missing	missing	missing	FALSE	missing	missing	FALSE	missing	missing	missing	missing	missing	missing	missing	missing	missing	missing	missing	missing	missing	missing	FALSE	missing	missing	missing	FALSE
YAL067C	SEO1	seo1	missing	missing	FALSE	missing	missing	missing	missing	missing	missing	missing	missing	FALSE	missing	missing	FALSE	missing	missing	missing	missing	missing	missing	missing	missing	missing	missing	missing	missing	missing	missing	FALSE	missing	missing	missing	FALSE
YLL019C	KNS1	yll020c	missing	missing	FALSE	missing	missing	missing	missing	missing	missing	missing	missing	FALSE	missing	missing	FALSE	missing	missing	missing	missing	missing	missing	missing	missing	missing	missing	missing	missing	missing	missing	FALSE	missing	missing	missing	FALSE
YAL062W	GDH3	gdh3	missing	missing	FALSE	missing	missing	missing	missing	missing	missing	missing	missing	FALSE	missing	missing	FALSE	missing	missing	missing	missing	missing	missing	missing	missing	missing	missing	missing	missing	missing	missing	FALSE	missing	missing	missing	FALSE
YLL005C	SPO75	spo75	missing	missing	FALSE	missing	missing	missing	missing	missing	missing	missing	missing	FALSE	missing	missing	FALSE	missing	missing	missing	missing	missing	missing	missing	missing	missing	missing	missing	missing	missing	missing	FALSE	missing	missing	missing	FALSE
YLL028W	TPO1	tpo1	missing	missing	FALSE	missing	missing	missing	missing	missing	missing	missing	missing	FALSE	missing	missing	FALSE	missing	missing	missing	missing	missing	missing	missing	missing	missing	missing	missing	missing	missing	missing	FALSE	missing	missing	missing	FALSE
YLL001W	DNM1	dnm1	missing	missing	FALSE	missing	missing	missing	missing	missing	missing	missing	missing	FALSE	missing	missing	FALSE	missing	missing	missing	missing	missing	missing	missing	missing	missing	missing	missing	missing	missing	missing	FALSE	missing	missing	missing	FALSE
YAL053W	FLC2	flc2	missing	missing	FALSE	missing	missing	missing	missing	missing	missing	missing	missing	FALSE	missing	missing	FALSE	missing	missing	missing	missing	missing	missing	missing	missing	missing	missing	missing	missing	missing	missing	FALSE	missing	missing	missing	FALSE
YAL036C	RBG1	rbg1	missing	missing	FALSE	missing	missing	missing	missing	missing	missing	missing	missing	FALSE	missing	missing	FALSE	missing	missing	missing	missing	missing	missing	missing	missing	missing	missing	missing	missing	missing	missing	FALSE	missing	missing	missing	FALSE
YAR043C	YAR043C	yar043c	missing	missing	FALSE	missing	missing	missing	missing	missing	missing	missing	missing	FALSE	missing	missing	FALSE	missing	missing	missing	missing	missing	missing	missing	missing	missing	missing	missing	missing	missing	missing	FALSE	missing	missing	missing	FALSE
YAR047C	YAR047C	yar047c	missing	missing	FALSE	missing	missing	missing	missing	missing	missing	missing	missing	FALSE	missing	missing	FALSE	missing	missing	missing	missing	missing	missing	missing	missing	missing	missing	missing	missing	missing	missing	FALSE	missing	missing	missing	FALSE
YLL021W	SPA2	spa2	missing	missing	FALSE	missing	missing	missing	missing	missing	missing	missing	missing	FALSE	missing	missing	FALSE	missing	missing	missing	missing	missing	missing	missing	missing	missing	missing	missing	missing	missing	missing	FALSE	missing	missing	missing	FALSE
YAR031W	PRM9	yar030c	missing	missing	FALSE	missing	missing	missing	missing	missing	missing	missing	missing	FALSE	missing	missing	FALSE	missing	missing	missing	missing	missing	missing	missing	missing	missing	missing	missing	missing	missing	missing	FALSE	missing	missing	missing	FALSE
YAL042W	ERV46	erv46	missing	missing	FALSE	missing	missing	missing	missing	missing	missing	missing	missing	FALSE	missing	missing	FALSE	missing	missing	missing	missing	missing	missing	missing	missing	missing	missing	missing	missing	missing	missing	FALSE	missing	missing	missing	FALSE
YAL014C	SYN8	syn8	missing	missing	FALSE	missing	missing	missing	missing	missing	missing	missing	missing	FALSE	missing	missing	FALSE	missing	missing	missing	missing	missing	missing	missing	missing	missing	missing	missing	missing	missing	missing	FALSE	missing	missing	missing	FALSE
YLL006W	MMM1	mmm1	missing	missing	FALSE	missing	missing	missing	missing	missing	missing	missing	missing	FALSE	missing	missing	FALSE	missing	missing	missing	missing	missing	missing	missing	missing	missing	missing	missing	missing	missing	missing	FALSE	missing	missing	missing	FALSE
YAL018C	LDS1	lds1	missing	missing	FALSE	missing	missing	missing	missing	missing	missing	missing	missing	FALSE	missing	missing	FALSE	missing	missing	missing	missing	missing	missing	missing	missing	missing	missing	missing	missing	missing	missing	FALSE	missing	missing	missing	FALSE
YAL068C	PAU8	pau8	missing	missing	FALSE	missing	missing	missing	missing	missing	missing	missing	missing	FALSE	missing	missing	FALSE	missing	missing	missing	missing	missing	missing	missing	missing	missing	missing	missing	missing	missing	missing	FALSE	missing	missing	missing	FALSE
YAL060W	BDH1	bdh1	missing	missing	TRUE	missing	missing	missing	missing	missing	missing	missing	missing	TRUE	missing	missing	TRUE	missing	missing	missing	missing	missing	missing	missing	missing	missing	missing	missing	missing	missing	missing	TRUE	missing	missing	missing	TRUE
YAL051W	OAF1	oaf1	missing	missing	FALSE	missing	missing	missing	missing	missing	missing	missing	missing	FALSE	missing	missing	FALSE	missing	missing	missing	missing	missing	missing	missing	missing	missing	missing	missing	missing	missing	missing	FALSE	missing	missing	missing	FALSE
YLL023C	POM33	pom33	missing	missing	FALSE	missing	missing	missing	missing	missing	missing	missing	missing	FALSE	missing	missing	FALSE	missing	missing	missing	missing	missing	missing	missing	missing	missing	missing	missing	missing	missing	missing	FALSE	missing	missing	missing	FALSE
YLR056W	ERG3	erg3	missing	missing	FALSE	missing	missing	0	0	missing	missing	1.67	0	FALSE	missing	missing	FALSE	missing	missing	missing	missing	missing	missing	missing	missing	missing	missing	missing	missing	missing	missing	FALSE	missing	missing	missing	FALSE
YLR067C	PET309	pet309	missing	missing	FALSE	missing	missing	missing	missing	missing	missing	missing	missing	FALSE	missing	missing	FALSE	missing	missing	missing	missing	missing	missing	missing	missing	missing	missing	missing	missing	missing	missing	FALSE	missing	missing	missing	FALSE
YLR047C	FRE8	fre8	missing	missing	FALSE	missing	missing	missing	missing	missing	missing	missing	missing	FALSE	missing	missing	FALSE	missing	missing	missing	missing	missing	missing	missing	missing	missing	missing	missing	missing	missing	missing	FALSE	missing	missing	missing	FALSE
YLR061W	RPL22A	bud28	missing	missing	FALSE	missing	missing	missing	missing	missing	missing	missing	missing	FALSE	missing	missing	FALSE	missing	missing	missing	missing	missing	missing	missing	missing	missing	missing	missing	missing	missing	missing	FALSE	missing	missing	missing	FALSE
YLR069C	MEF1	mef1	missing	missing	FALSE	missing	missing	missing	missing	missing	missing	missing	missing	FALSE	missing	missing	FALSE	missing	missing	missing	missing	missing	missing	missing	missing	missing	missing	missing	missing	missing	missing	FALSE	missing	missing	missing	FALSE
YLR004C	THI73	thi73	missing	missing	FALSE	missing	missing	missing	missing	missing	missing	missing	missing	FALSE	missing	missing	FALSE	missing	missing	missing	missing	missing	missing	missing	missing	missing	missing	missing	missing	missing	missing	FALSE	missing	missing	missing	FALSE
YLR020C	YEH2	yeh2	missing	missing	FALSE	missing	missing	missing	missing	missing	missing	missing	missing	FALSE	missing	missing	FALSE	missing	missing	missing	missing	missing	missing	missing	missing	missing	missing	missing	missing	missing	missing	FALSE	missing	missing	missing	FALSE
YLR048W	RPS0B	rps0b	missing	missing	FALSE	missing	missing	missing	missing	missing	missing	missing	missing	FALSE	missing	missing	FALSE	missing	missing	missing	missing	missing	missing	missing	missing	missing	missing	missing	missing	missing	missing	FALSE	missing	missing	missing	FALSE
YLL041C	SDH2	sdh2	missing	missing	FALSE	missing	missing	missing	missing	missing	missing	missing	missing	FALSE	missing	missing	FALSE	missing	missing	missing	missing	missing	missing	missing	missing	missing	missing	missing	missing	missing	missing	FALSE	missing	missing	missing	FALSE
YLR061W	RPL22A	rpl22a	missing	missing	FALSE	missing	missing	missing	missing	missing	missing	missing	missing	FALSE	missing	missing	FALSE	missing	missing	missing	missing	missing	missing	missing	missing	missing	missing	missing	missing	missing	missing	FALSE	missing	missing	missing	FALSE
YLL053C	YLL053C	yll053c	missing	missing	FALSE	missing	missing	missing	missing	missing	missing	missing	missing	FALSE	missing	missing	FALSE	missing	missing	missing	missing	missing	missing	missing	missing	missing	missing	missing	missing	missing	missing	FALSE	missing	missing	missing	FALSE
YLR027C	AAT2	aat2	missing	missing	FALSE	missing	missing	missing	missing	missing	missing	missing	missing	FALSE	missing	missing	FALSE	missing	missing	missing	missing	missing	missing	missing	missing	missing	missing	missing	missing	missing	missing	FALSE	missing	missing	missing	FALSE
YLR064W	PER33	per33	missing	missing	FALSE	missing	missing	missing	missing	missing	missing	missing	missing	FALSE	missing	missing	FALSE	missing	missing	missing	missing	missing	missing	missing	missing	missing	missing	missing	missing	missing	missing	FALSE	missing	missing	missing	FALSE
YLR049C	MLO50	mlo50	missing	missing	FALSE	missing	missing	missing	missing	missing	missing	missing	missing	FALSE	missing	missing	FALSE	missing	missing	missing	missing	missing	missing	missing	missing	missing	missing	missing	missing	missing	missing	FALSE	missing	missing	missing	FALSE
YLR074C	BUD20	bud20	missing	missing	FALSE	missing	missing	missing	missing	missing	missing	missing	missing	FALSE	missing	missing	FALSE	missing	missing	missing	missing	missing	missing	missing	missing	missing	missing	missing	missing	missing	missing	FALSE	missing	missing	missing	FALSE
YLR003C	CMS1	cms1	missing	missing	FALSE	missing	missing	missing	missing	missing	missing	missing	missing	FALSE	missing	missing	FALSE	missing	missing	missing	missing	missing	missing	missing	missing	missing	missing	missing	missing	missing	missing	FALSE	missing	missing	missing	FALSE
YLR023C	IZH3	izh3	missing	missing	FALSE	missing	missing	missing	missing	missing	missing	missing	missing	FALSE	missing	missing	FALSE	missing	missing	missing	missing	missing	missing	missing	missing	missing	missing	missing	missing	missing	missing	FALSE	missing	missing	missing	FALSE
YLR082C	SRL2	srl2	missing	missing	FALSE	missing	missing	missing	missing	missing	missing	missing	missing	FALSE	missing	missing	FALSE	missing	missing	missing	missing	missing	missing	missing	missing	missing	missing	missing	missing	missing	missing	FALSE	missing	missing	missing	FALSE
YLL046C	RNP1	rnp1	missing	missing	FALSE	missing	missing	missing	missing	missing	missing	missing	missing	FALSE	missing	missing	FALSE	missing	missing	missing	missing	missing	missing	missing	missing	missing	missing	missing	missing	missing	missing	FALSE	missing	missing	missing	FALSE
YLL051C	FRE6	fre6	missing	missing	FALSE	missing	missing	missing	missing	missing	missing	missing	missing	FALSE	missing	missing	FALSE	missing	missing	missing	missing	missing	missing	missing	missing	missing	missing	missing	missing	missing	missing	FALSE	missing	missing	missing	FALSE
YLR001C	YLR001C	ylr001c	missing	missing	FALSE	missing	missing	missing	missing	missing	missing	missing	missing	FALSE	missing	missing	FALSE	missing	missing	missing	missing	missing	missing	missing	missing	missing	missing	missing	missing	missing	missing	FALSE	missing	missing	missing	FALSE
YLR053C	NRS1	nrs1	missing	missing	FALSE	missing	missing	missing	missing	missing	missing	missing	missing	FALSE	missing	missing	FALSE	missing	missing	missing	missing	missing	missing	missing	missing	missing	missing	missing	missing	missing	missing	FALSE	missing	missing	missing	FALSE
YLR054C	OSW2	osw2	missing	missing	FALSE	missing	missing	missing	missing	missing	missing	missing	missing	FALSE	missing	missing	FALSE	missing	missing	missing	missing	missing	missing	missing	missing	missing	missing	missing	missing	missing	missing	FALSE	missing	missing	missing	FALSE
YLR095C	IOC2	ioc2	missing	missing	FALSE	missing	missing	missing	missing	missing	missing	missing	missing	FALSE	missing	missing	FALSE	missing	missing	missing	missing	missing	missing	missing	missing	missing	missing	missing	missing	missing	missing	FALSE	missing	missing	missing	FALSE
YLR084C	RAX2	rax2	missing	missing	FALSE	missing	missing	missing	missing	missing	missing	missing	missing	FALSE	missing	missing	FALSE	missing	missing	missing	missing	missing	missing	missing	missing	missing	missing	missing	missing	missing	missing	FALSE	missing	missing	missing	FALSE
YLR114C	AVL9	avl9	missing	missing	FALSE	missing	missing	missing	missing	missing	missing	missing	missing	FALSE	missing	missing	FALSE	missing	missing	missing	missing	missing	missing	missing	missing	missing	missing	missing	missing	missing	missing	FALSE	missing	missing	missing	FALSE
YLL045C	RPL8B	rpl8b	missing	missing	FALSE	missing	missing	missing	missing	missing	missing	missing	missing	FALSE	missing	missing	FALSE	missing	missing	missing	missing	missing	missing	missing	missing	missing	missing	missing	missing	missing	missing	FALSE	missing	missing	missing	FALSE
YLR017W	MEU1	meu1	missing	missing	FALSE	missing	missing	missing	missing	missing	missing	missing	missing	FALSE	missing	missing	FALSE	missing	missing	missing	missing	missing	missing	missing	missing	missing	missing	missing	missing	missing	missing	FALSE	missing	missing	missing	FALSE
YLL054C	YLL054C	yll054c	missing	missing	FALSE	missing	missing	missing	missing	missing	missing	missing	missing	FALSE	missing	missing	FALSE	missing	missing	missing	missing	missing	missing	missing	missing	missing	missing	missing	missing	missing	missing	FALSE	missing	missing	missing	FALSE
YLR019W	PSR2	psr2	missing	missing	FALSE	missing	missing	missing	missing	missing	missing	missing	missing	FALSE	missing	missing	FALSE	missing	missing	missing	missing	missing	missing	missing	missing	missing	missing	missing	missing	missing	missing	FALSE	missing	missing	missing	FALSE
YLR042C	NFG1	nfg1	missing	missing	FALSE	missing	missing	missing	missing	missing	missing	missing	missing	FALSE	missing	missing	FALSE	missing	missing	missing	missing	missing	missing	missing	missing	missing	missing	missing	missing	missing	missing	FALSE	missing	missing	missing	FALSE
YLR024C	UBR2	ubr2	missing	missing	FALSE	missing	missing	missing	missing	missing	missing	missing	missing	FALSE	missing	missing	FALSE	missing	missing	missing	missing	missing	missing	missing	missing	missing	missing	missing	missing	missing	missing	FALSE	missing	missing	missing	FALSE
YLL057C	JLP1	jlp1	missing	missing	FALSE	missing	missing	missing	missing	missing	missing	missing	missing	FALSE	missing	missing	FALSE	missing	missing	missing	missing	missing	missing	missing	missing	missing	missing	missing	missing	missing	missing	FALSE	missing	missing	missing	FALSE
YLR111W	YLR111W	ylr111w	missing	missing	FALSE	missing	missing	missing	missing	missing	missing	missing	missing	FALSE	missing	missing	FALSE	missing	missing	missing	missing	missing	missing	missing	missing	missing	missing	missing	missing	missing	missing	FALSE	missing	missing	missing	FALSE
YLL056C	YLL056C	yll056c	missing	missing	FALSE	missing	missing	missing	missing	missing	missing	missing	missing	FALSE	missing	missing	FALSE	missing	missing	missing	missing	missing	missing	missing	missing	missing	missing	missing	missing	missing	missing	FALSE	missing	missing	missing	FALSE
YLR109W	AHP1	ahp1	missing	missing	FALSE	missing	missing	missing	missing	missing	missing	missing	missing	FALSE	missing	missing	FALSE	missing	missing	missing	missing	missing	missing	missing	missing	missing	missing	missing	missing	missing	missing	FALSE	missing	missing	missing	FALSE
YLR092W	SUL2	sul2	missing	missing	FALSE	missing	missing	missing	missing	missing	missing	missing	missing	FALSE	missing	missing	FALSE	missing	missing	missing	missing	missing	missing	missing	missing	missing	missing	missing	missing	missing	missing	FALSE	missing	missing	missing	FALSE
YLL046C	RNP1	yll047w	missing	missing	FALSE	missing	missing	missing	missing	missing	missing	missing	missing	FALSE	missing	missing	FALSE	missing	missing	missing	missing	missing	missing	missing	missing	missing	missing	missing	missing	missing	missing	FALSE	missing	missing	missing	FALSE
YLR081W	GAL2	gal2	missing	missing	FALSE	missing	missing	missing	missing	missing	missing	missing	missing	FALSE	missing	missing	FALSE	missing	missing	missing	missing	missing	missing	missing	missing	missing	missing	missing	missing	missing	missing	FALSE	missing	missing	missing	FALSE
YLR065C	SND2	snd2	missing	missing	FALSE	missing	missing	missing	missing	missing	missing	missing	missing	FALSE	missing	missing	FALSE	missing	missing	missing	missing	missing	missing	missing	missing	missing	missing	missing	missing	missing	missing	FALSE	missing	missing	missing	FALSE
YLR077W	FMP25	fmp25	missing	missing	FALSE	missing	missing	missing	missing	missing	missing	missing	missing	FALSE	missing	missing	FALSE	missing	missing	missing	missing	missing	missing	missing	missing	missing	missing	missing	missing	missing	missing	FALSE	missing	missing	missing	FALSE
YLR063W	BMT6	bmt6	missing	missing	FALSE	missing	missing	missing	missing	missing	missing	missing	missing	FALSE	missing	missing	FALSE	missing	missing	missing	missing	missing	missing	missing	missing	missing	missing	missing	missing	missing	missing	FALSE	missing	missing	missing	FALSE
YLR018C	POM34	pom34	missing	missing	FALSE	missing	missing	missing	missing	missing	missing	missing	missing	FALSE	missing	missing	FALSE	missing	missing	missing	missing	missing	missing	missing	missing	missing	missing	missing	missing	missing	missing	FALSE	missing	missing	missing	FALSE
YLR021W	IRC25	irc25	missing	missing	FALSE	missing	missing	missing	missing	missing	missing	missing	missing	FALSE	missing	missing	FALSE	missing	missing	missing	missing	missing	missing	missing	missing	missing	missing	missing	missing	missing	missing	FALSE	missing	missing	missing	FALSE
YLR044C	PDC1	pdc1	missing	missing	FALSE	missing	missing	missing	missing	missing	missing	missing	missing	FALSE	missing	missing	FALSE	missing	missing	missing	missing	missing	missing	missing	missing	missing	missing	missing	missing	missing	missing	FALSE	missing	missing	missing	FALSE
YLR011W	LOT6	lot6	missing	missing	FALSE	missing	missing	missing	missing	missing	missing	missing	missing	FALSE	missing	missing	FALSE	missing	missing	missing	missing	missing	missing	missing	missing	missing	missing	missing	missing	missing	missing	FALSE	missing	missing	missing	FALSE
YLR046C	YLR046C	ylr046c	missing	missing	FALSE	missing	missing	missing	missing	missing	missing	missing	missing	FALSE	missing	missing	FALSE	missing	missing	missing	missing	missing	missing	missing	missing	missing	missing	missing	missing	missing	missing	FALSE	missing	missing	missing	FALSE
YLR089C	ALT1	alt1	missing	missing	FALSE	missing	missing	missing	missing	missing	missing	missing	missing	FALSE	missing	missing	FALSE	missing	missing	missing	missing	missing	missing	missing	missing	missing	missing	missing	missing	missing	missing	FALSE	missing	missing	missing	FALSE
YLL058W	HSU1	hsu1	missing	missing	FALSE	missing	missing	missing	missing	missing	missing	missing	missing	FALSE	missing	missing	FALSE	missing	missing	missing	missing	missing	missing	missing	missing	missing	missing	missing	missing	missing	missing	FALSE	missing	missing	missing	FALSE
YLR107W	REX3	rex3	missing	missing	FALSE	missing	missing	missing	missing	missing	missing	missing	missing	FALSE	missing	missing	FALSE	missing	missing	missing	missing	missing	missing	missing	missing	missing	missing	missing	missing	missing	missing	FALSE	missing	missing	missing	FALSE
YLR096W	KIN2	kin2	missing	missing	FALSE	missing	missing	missing	missing	missing	missing	missing	missing	FALSE	missing	missing	FALSE	missing	missing	missing	missing	missing	missing	missing	missing	missing	missing	missing	missing	missing	missing	FALSE	missing	missing	missing	FALSE
YLL063C	AYT1	ayt1	missing	missing	FALSE	missing	missing	missing	missing	missing	missing	missing	missing	FALSE	missing	missing	FALSE	missing	missing	missing	missing	missing	missing	missing	missing	missing	missing	missing	missing	missing	missing	FALSE	missing	missing	missing	FALSE
YLR016C	PML1	pml1	missing	missing	FALSE	missing	missing	missing	missing	missing	missing	missing	missing	FALSE	missing	missing	FALSE	missing	missing	missing	missing	missing	missing	missing	missing	missing	missing	missing	missing	missing	missing	FALSE	missing	missing	missing	FALSE
YLR073C	RFU1	rfu1	missing	missing	FALSE	missing	missing	missing	missing	missing	missing	missing	missing	FALSE	missing	missing	FALSE	missing	missing	missing	missing	missing	missing	missing	missing	missing	missing	missing	missing	missing	missing	FALSE	missing	missing	missing	FALSE
YLL060C	GTT2	gtt2	missing	missing	FALSE	missing	missing	missing	missing	missing	missing	missing	missing	FALSE	missing	missing	FALSE	missing	missing	missing	missing	missing	missing	missing	missing	missing	missing	missing	missing	missing	missing	FALSE	missing	missing	missing	FALSE
YLL052C	AQY2	aqy2	missing	missing	FALSE	missing	missing	missing	missing	missing	missing	missing	missing	FALSE	missing	missing	FALSE	missing	missing	missing	missing	missing	missing	missing	missing	missing	missing	missing	missing	missing	missing	FALSE	missing	missing	missing	FALSE
YLR118C	TML25	tml25	missing	missing	FALSE	missing	missing	missing	missing	missing	missing	missing	missing	FALSE	missing	missing	FALSE	missing	missing	missing	missing	missing	missing	missing	missing	missing	missing	missing	missing	missing	missing	FALSE	missing	missing	missing	FALSE
YLR059C	REX2	rex2	missing	missing	FALSE	missing	missing	missing	missing	missing	missing	missing	missing	FALSE	missing	missing	FALSE	missing	missing	missing	missing	missing	missing	missing	missing	missing	missing	missing	missing	missing	missing	FALSE	missing	missing	missing	FALSE
YLR093C	NYV1	nyv1	missing	missing	FALSE	missing	missing	missing	missing	missing	missing	missing	missing	FALSE	missing	missing	FALSE	missing	missing	missing	missing	missing	missing	missing	missing	missing	missing	missing	missing	missing	missing	FALSE	missing	missing	missing	FALSE
YLR098C	CHA4	cha4	missing	missing	FALSE	missing	missing	missing	missing	missing	missing	missing	missing	FALSE	missing	missing	FALSE	missing	missing	missing	missing	missing	missing	missing	missing	missing	missing	missing	missing	missing	missing	FALSE	missing	missing	missing	FALSE
YLR058C	SHM2	shm2	missing	missing	FALSE	missing	missing	missing	missing	missing	missing	missing	missing	FALSE	missing	missing	FALSE	missing	missing	missing	missing	missing	missing	missing	missing	missing	missing	missing	missing	missing	missing	FALSE	missing	missing	missing	FALSE
YLR043C	TRX1	trx1	missing	missing	FALSE	missing	missing	missing	missing	missing	missing	missing	missing	FALSE	missing	missing	FALSE	missing	missing	missing	missing	missing	missing	missing	missing	missing	missing	missing	missing	missing	missing	FALSE	missing	missing	missing	FALSE
YLR012C	YLR012C	ylr012c	missing	missing	FALSE	missing	missing	missing	missing	missing	missing	missing	missing	FALSE	missing	missing	FALSE	missing	missing	missing	missing	missing	missing	missing	missing	missing	missing	missing	missing	missing	missing	FALSE	missing	missing	missing	FALSE
YLR068W	FYV7	fyv7	missing	missing	FALSE	missing	missing	missing	missing	missing	missing	missing	missing	FALSE	missing	missing	FALSE	missing	missing	missing	missing	missing	missing	missing	missing	missing	missing	missing	missing	missing	missing	FALSE	missing	missing	missing	FALSE
YLR099C	ICT1	ict1	missing	missing	FALSE	missing	missing	missing	missing	missing	missing	missing	missing	FALSE	missing	missing	FALSE	missing	missing	missing	missing	missing	missing	missing	missing	missing	missing	missing	missing	missing	missing	FALSE	missing	missing	missing	FALSE
YLR072W	LAM6	lam6	missing	missing	FALSE	missing	missing	missing	missing	missing	missing	missing	missing	FALSE	missing	missing	FALSE	missing	missing	missing	missing	missing	missing	missing	missing	missing	missing	missing	missing	missing	missing	FALSE	missing	missing	missing	FALSE
YLR104W	LCL2	lcl2	missing	missing	FALSE	missing	missing	missing	missing	missing	missing	missing	missing	FALSE	missing	missing	FALSE	missing	missing	missing	missing	missing	missing	missing	missing	missing	missing	missing	missing	missing	missing	FALSE	missing	missing	missing	FALSE
YLR090W	XDJ1	xdj1	missing	missing	FALSE	missing	missing	missing	missing	missing	missing	missing	missing	FALSE	missing	missing	FALSE	missing	missing	missing	missing	missing	missing	missing	missing	missing	missing	missing	missing	missing	missing	FALSE	missing	missing	missing	FALSE
YLL062C	MHT1	mht1	missing	missing	FALSE	missing	missing	missing	missing	missing	missing	missing	missing	FALSE	missing	missing	FALSE	missing	missing	missing	missing	missing	missing	missing	missing	missing	missing	missing	missing	missing	missing	FALSE	missing	missing	missing	FALSE
YLR080W	EMP46	emp46	missing	missing	FALSE	missing	missing	missing	missing	missing	missing	missing	missing	FALSE	missing	missing	FALSE	missing	missing	missing	missing	missing	missing	missing	missing	missing	missing	missing	missing	missing	missing	FALSE	missing	missing	missing	FALSE
YLR028C	ADE16	ade16	missing	missing	FALSE	missing	missing	missing	missing	missing	missing	missing	missing	FALSE	missing	missing	FALSE	missing	missing	missing	missing	missing	missing	missing	missing	missing	missing	missing	missing	missing	missing	FALSE	missing	missing	missing	FALSE
YLR097C	HRT3	hrt3	missing	missing	FALSE	missing	missing	missing	missing	missing	missing	missing	missing	FALSE	missing	missing	FALSE	missing	missing	missing	missing	missing	missing	missing	missing	missing	missing	missing	missing	missing	missing	FALSE	missing	missing	missing	FALSE
YLR083C	EMP70	emp70	missing	missing	FALSE	missing	missing	missing	missing	missing	missing	missing	missing	FALSE	missing	missing	FALSE	missing	missing	missing	missing	missing	missing	missing	missing	missing	missing	missing	missing	missing	missing	FALSE	missing	missing	missing	FALSE
YLR013W	GAT3	gat3	missing	missing	FALSE	missing	missing	missing	missing	missing	missing	missing	missing	FALSE	missing	missing	FALSE	missing	missing	missing	missing	missing	missing	missing	missing	missing	missing	missing	missing	missing	missing	FALSE	missing	missing	missing	FALSE
YLR112W	YLR112W	ylr112w	missing	missing	FALSE	missing	missing	missing	missing	missing	missing	missing	missing	FALSE	missing	missing	FALSE	missing	missing	missing	missing	missing	missing	missing	missing	missing	missing	missing	missing	missing	missing	FALSE	missing	missing	missing	FALSE
YLR057W	MNL2	mnl2	missing	missing	FALSE	missing	missing	missing	missing	missing	missing	missing	missing	FALSE	missing	missing	FALSE	missing	missing	missing	missing	missing	missing	missing	missing	missing	missing	missing	missing	missing	missing	FALSE	missing	missing	missing	FALSE
YLL055W	YCT1	yct1	missing	missing	FALSE	missing	missing	missing	missing	missing	missing	missing	missing	FALSE	missing	missing	FALSE	missing	missing	missing	missing	missing	missing	missing	missing	missing	missing	missing	missing	missing	missing	FALSE	missing	missing	missing	FALSE
YLL042C	ATG10	atg10	missing	missing	FALSE	missing	missing	missing	missing	missing	missing	missing	missing	FALSE	missing	missing	FALSE	missing	missing	missing	missing	missing	missing	missing	missing	missing	missing	missing	missing	missing	missing	FALSE	missing	missing	missing	FALSE
YLR070C	XYL2	xyl2	missing	missing	FALSE	missing	missing	missing	missing	missing	missing	missing	missing	FALSE	missing	missing	FALSE	missing	missing	missing	missing	missing	missing	missing	missing	missing	missing	missing	missing	missing	missing	FALSE	missing	missing	missing	FALSE
YMR021C	MAC1	mac1	missing	missing	FALSE	missing	missing	missing	missing	missing	missing	missing	missing	FALSE	missing	missing	FALSE	missing	missing	missing	missing	missing	missing	missing	missing	missing	missing	missing	missing	missing	missing	FALSE	missing	missing	missing	FALSE
YML050W	AIM32	aim32	missing	missing	FALSE	missing	missing	missing	missing	missing	missing	missing	missing	FALSE	missing	missing	FALSE	missing	missing	missing	missing	missing	missing	missing	missing	missing	missing	missing	missing	missing	missing	FALSE	missing	missing	missing	FALSE
YML048W	GSF2	gsf2	missing	missing	FALSE	missing	missing	missing	missing	missing	missing	missing	missing	FALSE	missing	missing	FALSE	missing	missing	missing	missing	missing	missing	missing	missing	missing	missing	missing	missing	missing	missing	FALSE	missing	missing	missing	FALSE
YLR123C	YLR123C	ylr123c	missing	missing	FALSE	missing	missing	missing	missing	missing	missing	missing	missing	FALSE	missing	missing	FALSE	missing	missing	missing	missing	missing	missing	missing	missing	missing	missing	missing	missing	missing	missing	FALSE	missing	missing	missing	FALSE
YML063W	RPS1B	rps1b	missing	missing	FALSE	missing	missing	missing	missing	missing	missing	missing	missing	FALSE	missing	missing	FALSE	missing	missing	missing	missing	missing	missing	missing	missing	missing	missing	missing	missing	missing	missing	FALSE	missing	missing	missing	FALSE
YML081W	TDA9	tda9	missing	missing	FALSE	missing	missing	missing	missing	missing	missing	missing	missing	FALSE	missing	missing	FALSE	missing	missing	missing	missing	missing	missing	missing	missing	missing	missing	missing	missing	missing	missing	FALSE	missing	missing	missing	FALSE
[truncated: 3,719 more rows]

## Sheet: GCR-suppressing-genes
Category	ORF	Gene
[truncated: 384 more rows]
