# Supplementary material for: Identification of different classes of genome instability suppressor genes through analysis of DNA damage response markers
Source: G3 (Bethesda). 2024 Mar 25;14(6):jkae064. doi: 10.1093/g3journal/jkae064 (PMC11152081; doi:10.1093/g3journal/jkae064)
Supplement: jkae064_Supplementary_Data [file jkae064_supplementary_data.zip › Supplementary_Table_7_G3-2024-404884.xlsx]

## Sheet: Summary
Supplemental Table 7. High and low confidence genome instability suppressing genes
Sheets
High_Confidence_Alleles	Alleles identified in more than one genome instability screen
Low_Confidence_Alleles	Alleles identified in only one genome instability marker screen
High_Confidence_Genes	Genes implicated by the high confidence allele list (genes can appear more than once)
Low_Confidence_Genes	Genes implicated by the low confidence allele list (genes can appear more than once)
Columns High_Confidence_Alleles and Low_Confidence_Alleles
Allele	Allele name
ORF	Systematic name for the gene affected by the mutation
Gene	Locus name for the gene affected by the mutation
classicGCR_sig	Is the allele significant in the classic (yel069c::URA3) GCR assay?
dGCR_sig	Is the allele significant in the dGCR assay?
uGCR_sig	Is the allele significant in the uGCR assay?
sGCR_sig	Is the allele significant in the sGCR assay?
tyGCR_sig	Is the allele significant in the tyGCR assay?
ALF_sig	Is the allele significant in the A-like faker assay?
BiM_sig	Is the allele significant in the Biallelic Mating assay?
CTF_sig	Is the allele significant in the chromosome transmission failure assay?
lohmat_sig	Is the allele significant in the loss-of-heterozygosity at the MAT locus assay?
lohmet15_sig	Is the allele significant in the loss-of-heterozygosity at the MET15 locus assay?
lohsam2_sig	Is the allele significant in the loss-of-heterozygosity at the SAM2 locus assay?
DR_sig	Is the allele significant in the direct repeat assay?
AluIR_sig	Is the allele significant in the inverted Alu repeat assay?
gaattc_sig	Is the allele significant in the GAA/TTC expansion assay?
GI_count	Number of screens where allele is significant
Columns High_Confidence_Genes and Low_Confidence_Genes
Category	Broad category for gene
ORF	Systematic name for the gene
Gene	Locus name for the gene

## Sheet: High Confidence Alleles
Allele	ORF	Gene	classicGCR_sig	dGCR_sig	uGCR_sig	sGCR_sig	tyGCR_sig	ALF_sig	BiM_sig	CTF_sig	lohmat_sig	lohmet15_sig	lohsam2_sig	DR_sig	AluIR_sig	gaattc_sig	GI_count
mre11	YMR224C	MRE11	TRUE	TRUE	TRUE	missing	TRUE	TRUE	FALSE	TRUE	TRUE	TRUE	TRUE	FALSE	TRUE	TRUE	11
rad50	YNL250W	RAD50	TRUE	TRUE	missing	missing	missing	TRUE	TRUE	TRUE	FALSE	TRUE	TRUE	FALSE	TRUE	TRUE	9
rad51	YER095W	RAD51	TRUE	FALSE	FALSE	TRUE	TRUE	TRUE	TRUE	FALSE	TRUE	TRUE	TRUE	FALSE	FALSE	FALSE	8
rad52	YML032C	RAD52	TRUE	FALSE	TRUE	FALSE	FALSE	TRUE	TRUE	TRUE	missing	FALSE	missing	FALSE	FALSE	FALSE	5
rad54	YGL163C	RAD54	TRUE	FALSE	TRUE	missing	missing	TRUE	TRUE	TRUE	FALSE	TRUE	TRUE	FALSE	FALSE	FALSE	7
rad55	YDR076W	RAD55	TRUE	FALSE	TRUE	missing	missing	TRUE	TRUE	FALSE	missing	FALSE	missing	FALSE	FALSE	FALSE	4
rad57	YDR004W	RAD57	TRUE	FALSE	missing	missing	missing	TRUE	TRUE	FALSE	missing	FALSE	missing	FALSE	FALSE	FALSE	3
rad59	YDL059C	RAD59	TRUE	TRUE	FALSE	missing	FALSE	TRUE	TRUE	FALSE	missing	FALSE	missing	FALSE	FALSE	FALSE	4
rdh54	YBR073W	RDH54	TRUE	FALSE	FALSE	missing	missing	TRUE	TRUE	TRUE	missing	FALSE	missing	FALSE	FALSE	FALSE	4
sae2	YGL175C	SAE2	TRUE	TRUE	TRUE	TRUE	missing	FALSE	FALSE	FALSE	missing	FALSE	missing	FALSE	TRUE	TRUE	6
xrs2	YDR369C	XRS2	TRUE	TRUE	missing	missing	missing	TRUE	TRUE	FALSE	FALSE	TRUE	TRUE	FALSE	TRUE	TRUE	8
esc2	YDR363W	ESC2	TRUE	TRUE	TRUE	missing	missing	TRUE	TRUE	FALSE	missing	FALSE	missing	FALSE	FALSE	FALSE	5
mms4	YBR098W	MMS4	TRUE	TRUE	missing	missing	missing	TRUE	TRUE	TRUE	missing	FALSE	missing	FALSE	FALSE	FALSE	5
mus81	YDR386W	MUS81	TRUE	TRUE	TRUE	missing	missing	TRUE	TRUE	FALSE	missing	FALSE	missing	FALSE	FALSE	FALSE	5
rmi1	YPL024W	RMI1	TRUE	TRUE	TRUE	missing	missing	TRUE	TRUE	TRUE	missing	FALSE	missing	TRUE	TRUE	FALSE	8
rrm3	YHR031C	RRM3	TRUE	FALSE	TRUE	missing	FALSE	TRUE	TRUE	FALSE	FALSE	TRUE	TRUE	TRUE	FALSE	FALSE	7
sgs1	YMR190C	SGS1	TRUE	TRUE	TRUE	missing	TRUE	TRUE	TRUE	FALSE	missing	FALSE	missing	TRUE	TRUE	FALSE	8
slx5	YDL013W	SLX5	TRUE	TRUE	FALSE	TRUE	missing	FALSE	FALSE	FALSE	FALSE	TRUE	TRUE	FALSE	FALSE	FALSE	5
slx8	YER116C	SLX8	TRUE	TRUE	missing	missing	missing	FALSE	TRUE	TRUE	FALSE	TRUE	TRUE	FALSE	FALSE	FALSE	6
top3	YLR234W	TOP3	TRUE	TRUE	missing	missing	missing	TRUE	TRUE	FALSE	missing	FALSE	missing	TRUE	FALSE	FALSE	5
dpb3	YBR278W	DPB3	missing	FALSE	missing	missing	missing	FALSE	FALSE	FALSE	FALSE	TRUE	TRUE	FALSE	FALSE	FALSE	2
pol32	YJR043C	POL32	TRUE	FALSE	FALSE	FALSE	missing	TRUE	TRUE	FALSE	FALSE	TRUE	TRUE	TRUE	TRUE	FALSE	7
rad27	YKL113C	RAD27	TRUE	TRUE	TRUE	missing	TRUE	TRUE	TRUE	TRUE	FALSE	TRUE	TRUE	TRUE	TRUE	TRUE	12
rnh201	YNL072W	RNH201	FALSE	TRUE	missing	missing	missing	TRUE	TRUE	FALSE	FALSE	TRUE	FALSE	TRUE	FALSE	FALSE	5
rnh202	YDR279W	RNH202	missing	FALSE	missing	missing	missing	TRUE	TRUE	FALSE	FALSE	FALSE	FALSE	TRUE	FALSE	FALSE	3
rnh203	YLR154C	RNH203	TRUE	TRUE	missing	missing	missing	TRUE	TRUE	FALSE	missing	FALSE	missing	TRUE	FALSE	FALSE	5
ydl162c	YDL164C	CDC9	TRUE	TRUE	missing	missing	missing	TRUE	TRUE	FALSE	missing	FALSE	missing	TRUE	FALSE	FALSE	5
dnl4	YOR005C	DNL4	TRUE	TRUE	FALSE	missing	missing	FALSE	FALSE	FALSE	missing	FALSE	missing	FALSE	FALSE	FALSE	2
lge1	YPL055C	LGE1	missing	FALSE	missing	missing	missing	TRUE	TRUE	TRUE	missing	FALSE	missing	FALSE	FALSE	FALSE	3
rad18	YCR066W	RAD18	TRUE	TRUE	FALSE	missing	missing	TRUE	TRUE	FALSE	FALSE	TRUE	TRUE	FALSE	FALSE	FALSE	6
rad5	YLR032W	RAD5	TRUE	TRUE	FALSE	missing	TRUE	TRUE	TRUE	FALSE	missing	FALSE	missing	FALSE	FALSE	FALSE	5
rad6	YGL058W	RAD6	TRUE	TRUE	FALSE	missing	TRUE	TRUE	FALSE	TRUE	FALSE	TRUE	TRUE	TRUE	FALSE	FALSE	8
srs2	YJL092W	SRS2	FALSE	TRUE	FALSE	FALSE	TRUE	TRUE	TRUE	FALSE	FALSE	FALSE	FALSE	FALSE	FALSE	FALSE	4
ubc13	YDR092W	UBC13	TRUE	TRUE	FALSE	missing	missing	FALSE	FALSE	FALSE	missing	FALSE	missing	FALSE	FALSE	FALSE	2
apn1	YKL114C	APN1	TRUE	FALSE	missing	missing	missing	FALSE	FALSE	FALSE	missing	FALSE	missing	TRUE	FALSE	FALSE	2
met18	YIL128W	MET18	missing	FALSE	missing	TRUE	missing	FALSE	FALSE	FALSE	missing	FALSE	missing	FALSE	TRUE	FALSE	2
rad10	YML095C	RAD10	FALSE	TRUE	FALSE	FALSE	missing	TRUE	TRUE	FALSE	missing	FALSE	missing	TRUE	FALSE	FALSE	4
rad4	YER162C	RAD4	missing	FALSE	missing	missing	missing	FALSE	FALSE	FALSE	FALSE	TRUE	TRUE	TRUE	FALSE	FALSE	3
exo1	YOR033C	EXO1	TRUE	TRUE	FALSE	FALSE	missing	FALSE	FALSE	FALSE	missing	FALSE	missing	FALSE	FALSE	FALSE	2
mlh1	YMR167W	MLH1	missing	TRUE	FALSE	missing	FALSE	FALSE	FALSE	FALSE	missing	FALSE	missing	TRUE	FALSE	FALSE	2
msh2	YOL090W	MSH2	TRUE	TRUE	FALSE	FALSE	FALSE	FALSE	FALSE	FALSE	missing	FALSE	missing	TRUE	FALSE	FALSE	3
msh6	YDR097C	MSH6	TRUE	TRUE	FALSE	missing	missing	FALSE	FALSE	FALSE	missing	FALSE	missing	TRUE	FALSE	FALSE	3
csm2	YIL132C	CSM2	TRUE	FALSE	TRUE	missing	missing	FALSE	FALSE	FALSE	missing	FALSE	missing	FALSE	FALSE	FALSE	2
ctf18	YMR078C	CTF18	FALSE	TRUE	TRUE	missing	missing	TRUE	FALSE	TRUE	missing	FALSE	missing	FALSE	FALSE	FALSE	4
ctf4	YPR135W	CTF4	TRUE	TRUE	missing	TRUE	missing	TRUE	TRUE	TRUE	missing	FALSE	missing	FALSE	FALSE	FALSE	6
ctf8	YHR191C	CTF8	FALSE	FALSE	missing	missing	missing	TRUE	TRUE	TRUE	missing	FALSE	missing	FALSE	FALSE	FALSE	3
dcc1	YCL016C	DCC1	FALSE	FALSE	missing	missing	missing	TRUE	TRUE	TRUE	FALSE	TRUE	TRUE	FALSE	FALSE	FALSE	5
est3	YIL009C-A	EST3	FALSE	FALSE	missing	missing	missing	FALSE	TRUE	TRUE	missing	FALSE	missing	FALSE	FALSE	FALSE	2
pif1	YML061C	PIF1	TRUE	TRUE	TRUE	missing	missing	FALSE	FALSE	FALSE	missing	FALSE	missing	missing	FALSE	FALSE	3
dia2	YOR080W	DIA2	TRUE	FALSE	missing	TRUE	missing	TRUE	FALSE	TRUE	missing	FALSE	missing	TRUE	FALSE	FALSE	5
mms1	YPR164W	MMS1	TRUE	TRUE	missing	missing	TRUE	TRUE	TRUE	TRUE	FALSE	TRUE	TRUE	FALSE	FALSE	TRUE	9
mms22	YLR320W	MMS22	missing	FALSE	missing	missing	missing	TRUE	TRUE	TRUE	missing	FALSE	missing	FALSE	FALSE	FALSE	3
mph1	YIR002C	MPH1	TRUE	TRUE	FALSE	missing	missing	FALSE	FALSE	FALSE	missing	FALSE	missing	FALSE	FALSE	FALSE	2
rtt101	YJL047C	RTT101	TRUE	TRUE	missing	missing	TRUE	FALSE	FALSE	FALSE	missing	FALSE	missing	FALSE	FALSE	TRUE	4
rtt107	YHR154W	RTT107	TRUE	TRUE	TRUE	missing	TRUE	TRUE	TRUE	FALSE	missing	FALSE	missing	FALSE	FALSE	FALSE	6
ubr1	YGR184C	UBR1	missing	TRUE	missing	missing	missing	FALSE	TRUE	TRUE	missing	FALSE	missing	FALSE	FALSE	FALSE	3
wss1	YHR134W	WSS1	missing	TRUE	missing	missing	missing	TRUE	FALSE	FALSE	FALSE	TRUE	TRUE	FALSE	FALSE	FALSE	4
chk1	YBR274W	CHK1	TRUE	TRUE	TRUE	missing	TRUE	FALSE	FALSE	FALSE	missing	FALSE	missing	FALSE	FALSE	FALSE	4
csm3	YMR048W	CSM3	TRUE	TRUE	FALSE	FALSE	TRUE	TRUE	TRUE	TRUE	FALSE	TRUE	TRUE	TRUE	TRUE	TRUE	11
ddc1	YPL194W	DDC1	TRUE	TRUE	missing	missing	missing	TRUE	TRUE	TRUE	missing	FALSE	missing	TRUE	TRUE	FALSE	7
dun1	YDL101C	DUN1	TRUE	TRUE	TRUE	missing	TRUE	TRUE	FALSE	FALSE	FALSE	TRUE	FALSE	FALSE	TRUE	FALSE	7
elg1	YOR144C	ELG1	TRUE	TRUE	missing	missing	TRUE	TRUE	TRUE	TRUE	FALSE	TRUE	TRUE	TRUE	FALSE	FALSE	9
mec3	YLR288C	MEC3	TRUE	TRUE	TRUE	missing	missing	TRUE	TRUE	TRUE	missing	FALSE	missing	FALSE	TRUE	FALSE	7
mrc1	YCL061C	MRC1	missing	TRUE	FALSE	missing	TRUE	TRUE	TRUE	TRUE	missing	FALSE	missing	FALSE	TRUE	TRUE	7
mrc1-aq	YCL061C	MRC1	missing	TRUE	TRUE	missing	missing	missing	missing	missing	missing	missing	missing	missing	missing	missing	2
pds1	YDR113C	PDS1	TRUE	TRUE	missing	missing	missing	missing	missing	missing	missing	missing	missing	missing	missing	missing	2
rad17	YOR368W	RAD17	TRUE	TRUE	missing	missing	missing	TRUE	TRUE	FALSE	missing	FALSE	missing	FALSE	TRUE	FALSE	5
rad24	YER173W	RAD24	TRUE	TRUE	TRUE	missing	missing	TRUE	TRUE	FALSE	missing	FALSE	missing	FALSE	TRUE	FALSE	6
rad9	YDR217C	RAD9	TRUE	FALSE	TRUE	FALSE	FALSE	TRUE	TRUE	FALSE	missing	FALSE	missing	FALSE	FALSE	FALSE	4
tel1	YBL088C	TEL1	TRUE	TRUE	FALSE	missing	FALSE	FALSE	FALSE	FALSE	missing	FALSE	missing	FALSE	FALSE	FALSE	2
tof1	YNL273W	TOF1	TRUE	TRUE	FALSE	missing	missing	TRUE	TRUE	TRUE	missing	FALSE	missing	TRUE	TRUE	TRUE	8
asf1	YJL115W	ASF1	TRUE	TRUE	TRUE	missing	TRUE	TRUE	TRUE	FALSE	FALSE	TRUE	TRUE	FALSE	FALSE	FALSE	8
hst3	YOR025W	HST3	TRUE	TRUE	missing	missing	missing	TRUE	TRUE	FALSE	missing	FALSE	missing	TRUE	FALSE	FALSE	5
rlf2	YPR018W	RLF2	TRUE	FALSE	missing	missing	FALSE	FALSE	FALSE	FALSE	FALSE	TRUE	FALSE	FALSE	FALSE	FALSE	2
rtt109	YLL002W	RTT109	TRUE	TRUE	FALSE	TRUE	TRUE	TRUE	TRUE	FALSE	FALSE	TRUE	TRUE	FALSE	FALSE	FALSE	8
lsm6	YDR378C	LSM6	missing	FALSE	missing	missing	missing	FALSE	TRUE	TRUE	missing	FALSE	missing	FALSE	FALSE	FALSE	2
pop2	YNR052C	POP2	missing	FALSE	missing	missing	missing	FALSE	FALSE	FALSE	FALSE	TRUE	TRUE	FALSE	FALSE	FALSE	2
nup120	YKL057C	NUP120	missing	TRUE	missing	missing	missing	TRUE	FALSE	TRUE	missing	FALSE	missing	FALSE	FALSE	FALSE	3
nup133	YKR082W	NUP133	TRUE	TRUE	missing	FALSE	missing	TRUE	FALSE	TRUE	FALSE	TRUE	TRUE	FALSE	FALSE	FALSE	6
nup60	YAR002W	NUP60	TRUE	TRUE	missing	missing	missing	FALSE	FALSE	FALSE	missing	FALSE	missing	FALSE	FALSE	FALSE	2
nup84	YDL116W	NUP84	TRUE	TRUE	missing	TRUE	missing	FALSE	FALSE	FALSE	FALSE	TRUE	TRUE	FALSE	FALSE	FALSE	5
cdh1	YGL003C	CDH1	TRUE	FALSE	missing	missing	missing	FALSE	TRUE	TRUE	FALSE	TRUE	TRUE	FALSE	FALSE	FALSE	5
clb5	YPR120C	CLB5	TRUE	FALSE	missing	TRUE	missing	TRUE	TRUE	FALSE	FALSE	TRUE	TRUE	FALSE	FALSE	FALSE	6
lrs4	YDR439W	LRS4	TRUE	FALSE	missing	missing	missing	FALSE	FALSE	FALSE	FALSE	TRUE	TRUE	FALSE	FALSE	FALSE	3
rtt105	YER104W	RTT105	TRUE	TRUE	missing	missing	TRUE	missing	missing	missing	missing	missing	missing	missing	missing	missing	3
sic1	YLR079W	SIC1	TRUE	TRUE	missing	missing	TRUE	TRUE	TRUE	TRUE	TRUE	TRUE	TRUE	FALSE	FALSE	FALSE	9
skn7	YHR206W	SKN7	TRUE	TRUE	missing	TRUE	missing	FALSE	FALSE	FALSE	FALSE	TRUE	TRUE	TRUE	FALSE	FALSE	6
tsa1	YML028W	TSA1	TRUE	TRUE	FALSE	TRUE	TRUE	TRUE	TRUE	FALSE	missing	FALSE	missing	TRUE	FALSE	TRUE	8
yap1	YML007W	YAP1	TRUE	FALSE	missing	missing	missing	FALSE	FALSE	FALSE	missing	FALSE	missing	TRUE	FALSE	FALSE	2
hur1	YGL168W	HUR1	missing	FALSE	missing	missing	missing	FALSE	FALSE	FALSE	FALSE	TRUE	TRUE	FALSE	FALSE	FALSE	2
sgo1	YOR073W	SGO1	missing	FALSE	missing	missing	missing	TRUE	TRUE	FALSE	missing	FALSE	missing	FALSE	FALSE	FALSE	2
ctk3	YML112W	CTK3	missing	FALSE	missing	missing	missing	FALSE	FALSE	FALSE	FALSE	TRUE	TRUE	FALSE	FALSE	FALSE	2
gim5	YML094W	GIM5	missing	FALSE	missing	missing	missing	FALSE	FALSE	FALSE	TRUE	TRUE	TRUE	FALSE	FALSE	FALSE	3
pac10	YGR078C	PAC10	missing	FALSE	missing	missing	missing	TRUE	TRUE	FALSE	missing	FALSE	missing	FALSE	FALSE	FALSE	2
swc3	YAL011W	SWC3	missing	FALSE	missing	missing	missing	TRUE	TRUE	FALSE	missing	FALSE	missing	FALSE	FALSE	FALSE	2
thp1	YOL072W	THP1	missing	FALSE	missing	missing	missing	TRUE	TRUE	FALSE	missing	FALSE	missing	FALSE	FALSE	FALSE	2
sac3	YDR159W	SAC3	missing	TRUE	missing	missing	missing	FALSE	FALSE	FALSE	missing	FALSE	missing	TRUE	FALSE	FALSE	2
yta7	YGR270W	YTA7	missing	TRUE	missing	missing	missing	TRUE	TRUE	FALSE	missing	FALSE	missing	TRUE	FALSE	FALSE	4
bub1	YGR188C	BUB1	FALSE	FALSE	missing	missing	missing	TRUE	FALSE	TRUE	missing	FALSE	missing	FALSE	FALSE	FALSE	2
bub3	YOR026W	BUB3	FALSE	FALSE	missing	missing	missing	TRUE	TRUE	TRUE	missing	FALSE	missing	FALSE	FALSE	FALSE	3
mad1	YGL086W	MAD1	missing	FALSE	missing	missing	missing	FALSE	TRUE	TRUE	missing	FALSE	missing	FALSE	FALSE	FALSE	2
mad2	YJL030W	MAD2	FALSE	FALSE	missing	missing	missing	FALSE	TRUE	TRUE	missing	FALSE	missing	FALSE	FALSE	FALSE	2
spt21	YMR179W	SPT21	TRUE	FALSE	missing	missing	TRUE	TRUE	TRUE	TRUE	missing	FALSE	missing	FALSE	FALSE	FALSE	5
bim1	YER016W	BIM1	missing	FALSE	missing	missing	missing	TRUE	TRUE	TRUE	missing	FALSE	missing	FALSE	FALSE	FALSE	3
kar3	YPR141C	KAR3	missing	FALSE	missing	missing	missing	TRUE	FALSE	TRUE	missing	FALSE	missing	FALSE	FALSE	FALSE	2
shp1	YBL058W	SHP1	missing	FALSE	missing	missing	missing	TRUE	TRUE	TRUE	FALSE	TRUE	TRUE	missing	FALSE	FALSE	5
mcm21	YDR318W	MCM21	missing	FALSE	missing	missing	missing	TRUE	TRUE	TRUE	TRUE	TRUE	FALSE	TRUE	FALSE	FALSE	6
chl4	YDR254W	CHL4	missing	TRUE	missing	missing	missing	TRUE	TRUE	TRUE	FALSE	TRUE	FALSE	TRUE	FALSE	FALSE	6
mcm16	YPR046W	MCM16	missing	FALSE	missing	missing	missing	TRUE	TRUE	TRUE	missing	FALSE	missing	FALSE	FALSE	FALSE	3
mcm22	YJR135C	MCM22	missing	FALSE	missing	missing	missing	TRUE	TRUE	TRUE	FALSE	FALSE	FALSE	FALSE	FALSE	FALSE	3
rad61	YDR014W	RAD61	missing	TRUE	missing	missing	missing	TRUE	TRUE	TRUE	missing	FALSE	missing	FALSE	FALSE	FALSE	4
hrq1	YDR291W	HRQ1	TRUE	TRUE	FALSE	missing	missing	FALSE	FALSE	FALSE	missing	FALSE	missing	FALSE	FALSE	FALSE	2
irc3	YDR332W	IRC3	TRUE	TRUE	missing	missing	missing	FALSE	FALSE	FALSE	missing	FALSE	missing	FALSE	FALSE	FALSE	2
irc15	YPL017C	IRC15	TRUE	FALSE	missing	missing	missing	TRUE	FALSE	TRUE	FALSE	FALSE	FALSE	TRUE	FALSE	FALSE	4
cdc73	YLR418C	CDC73	FALSE	TRUE	TRUE	missing	missing	TRUE	FALSE	TRUE	missing	FALSE	missing	FALSE	FALSE	FALSE	4
msi1	YBR195C	MSI1	TRUE	FALSE	missing	missing	missing	FALSE	FALSE	FALSE	FALSE	TRUE	FALSE	FALSE	FALSE	FALSE	2
dst1	YGL043W	DST1	TRUE	TRUE	missing	missing	missing	FALSE	FALSE	FALSE	missing	FALSE	missing	TRUE	FALSE	FALSE	3
chl1	YPL008W	CHL1	TRUE	TRUE	missing	missing	missing	TRUE	TRUE	TRUE	missing	FALSE	missing	FALSE	FALSE	FALSE	5
cln3	YAL040C	CLN3	missing	TRUE	missing	FALSE	missing	TRUE	FALSE	TRUE	missing	FALSE	missing	FALSE	FALSE	FALSE	3
ira2	YOL081W	IRA2	missing	FALSE	missing	missing	missing	FALSE	FALSE	FALSE	FALSE	TRUE	TRUE	FALSE	FALSE	FALSE	2
rsc2	YLR357W	RSC2	TRUE	FALSE	missing	missing	missing	FALSE	FALSE	FALSE	FALSE	TRUE	FALSE	FALSE	FALSE	FALSE	2
etr1	YBR026C	ETR1	missing	FALSE	missing	missing	missing	TRUE	TRUE	FALSE	missing	FALSE	missing	FALSE	FALSE	FALSE	2
ice2	YIL090W	ICE2	missing	FALSE	missing	missing	missing	FALSE	FALSE	FALSE	FALSE	TRUE	TRUE	FALSE	FALSE	FALSE	2
vid22	YLR373C	VID22	missing	TRUE	missing	TRUE	missing	TRUE	TRUE	FALSE	missing	FALSE	missing	FALSE	FALSE	FALSE	4
ydj1	YNL064C	YDJ1	missing	TRUE	missing	TRUE	missing	FALSE	FALSE	FALSE	missing	FALSE	missing	FALSE	FALSE	FALSE	2
ssz1	YHR064C	SSZ1	missing	FALSE	missing	TRUE	missing	TRUE	TRUE	TRUE	missing	FALSE	missing	FALSE	FALSE	FALSE	4
gly1	YEL046C	GLY1	missing	FALSE	missing	missing	missing	FALSE	FALSE	FALSE	TRUE	TRUE	FALSE	FALSE	FALSE	FALSE	2
oma1	YKR087C	OMA1	missing	FALSE	missing	missing	missing	TRUE	TRUE	FALSE	missing	FALSE	missing	FALSE	FALSE	FALSE	2
orc2-4	YBR060C	ORC2	missing	TRUE	missing	FALSE	missing	FALSE	FALSE	TRUE	missing	missing	missing	missing	missing	missing	2
mms21-1	YEL019C	MMS21	missing	TRUE	missing	TRUE	missing	missing	missing	missing	missing	missing	missing	missing	missing	missing	2
tah11-ts	YJR046W	TAH11	missing	TRUE	missing	TRUE	missing	FALSE	FALSE	FALSE	missing	missing	missing	missing	missing	missing	2
rrs1-124	YOR294W	RRS1	missing	TRUE	missing	TRUE	missing	missing	missing	missing	missing	missing	missing	missing	missing	missing	2
mps1-417	YDL028C	MPS1	missing	FALSE	missing	FALSE	missing	TRUE	FALSE	TRUE	missing	missing	missing	missing	missing	missing	2
spc110-220	YDR356W	SPC110	missing	FALSE	missing	FALSE	missing	TRUE	FALSE	TRUE	missing	missing	missing	missing	missing	missing	2
sld3-ph	YGL113W	SLD3	missing	TRUE	missing	FALSE	missing	FALSE	FALSE	TRUE	missing	missing	missing	missing	missing	missing	2
mps1-3796	YDL028C	MPS1	missing	FALSE	missing	FALSE	missing	TRUE	FALSE	TRUE	missing	missing	missing	missing	missing	missing	2
rvb2-ph	YPL235W	RVB2	missing	FALSE	missing	FALSE	missing	TRUE	FALSE	TRUE	missing	missing	missing	missing	missing	missing	2
cdc4-2	YFL009W	CDC4	missing	TRUE	missing	missing	missing	FALSE	FALSE	TRUE	missing	missing	missing	missing	missing	missing	2
rfc5-1	YBR087W	RFC5	TRUE	TRUE	missing	TRUE	missing	FALSE	FALSE	TRUE	missing	missing	missing	missing	missing	missing	4
pre6-ph	YOL038W	PRE6	missing	TRUE	missing	FALSE	missing	missing	missing	TRUE	missing	missing	missing	missing	missing	missing	2
sgv1-80	YPR161C	SGV1	missing	TRUE	missing	TRUE	missing	FALSE	FALSE	TRUE	missing	missing	missing	missing	missing	missing	3
nse4-ts4	YDL105W	NSE4	missing	TRUE	missing	TRUE	missing	missing	missing	missing	missing	missing	missing	missing	missing	missing	2
nup145-r4	YGL092W	NUP145	missing	TRUE	missing	TRUE	missing	missing	missing	missing	missing	missing	missing	missing	missing	missing	2
smc5-6	YOL034W	SMC5	missing	TRUE	missing	TRUE	missing	FALSE	FALSE	FALSE	missing	missing	missing	missing	missing	missing	2
cdc15-1	YAR019C	CDC15	missing	TRUE	missing	TRUE	missing	missing	missing	missing	missing	missing	missing	missing	missing	missing	2
cdc4-3	YFL009W	CDC4	missing	TRUE	missing	FALSE	missing	FALSE	FALSE	TRUE	missing	missing	missing	missing	missing	missing	2
spc42-11	YKL042W	SPC42	missing	FALSE	missing	TRUE	missing	FALSE	FALSE	TRUE	missing	missing	missing	missing	missing	missing	2
cdc2-2	YDL102W	POL3	missing	FALSE	missing	TRUE	missing	FALSE	FALSE	TRUE	missing	missing	missing	missing	missing	missing	2
smc1-259	YFL008W	SMC1	missing	TRUE	missing	FALSE	missing	FALSE	FALSE	TRUE	missing	missing	missing	missing	missing	missing	2
ubc9-2	YDL064W	UBC9	missing	TRUE	missing	TRUE	missing	TRUE	FALSE	FALSE	missing	missing	missing	missing	missing	missing	3
orc1-ph	YML065W	ORC1	missing	FALSE	missing	FALSE	missing	TRUE	FALSE	TRUE	missing	missing	missing	missing	missing	missing	2
cdc7-4	YDL017W	CDC7	missing	TRUE	missing	FALSE	missing	TRUE	FALSE	TRUE	missing	missing	missing	missing	missing	missing	3
psf1-1	YDR013W	PSF1	missing	TRUE	missing	FALSE	missing	TRUE	TRUE	TRUE	missing	missing	missing	missing	missing	missing	4
taf12-l464a	YDR145W	TAF12	missing	TRUE	missing	TRUE	missing	missing	missing	missing	missing	missing	missing	missing	missing	missing	2
spc98-ph	YNL126W	SPC98	missing	FALSE	missing	FALSE	missing	TRUE	FALSE	TRUE	missing	missing	missing	missing	missing	missing	2
pol1-ts	YNL102W	POL1	missing	TRUE	missing	FALSE	missing	FALSE	FALSE	TRUE	missing	missing	missing	missing	missing	missing	2
nse1-16	YLR007W	NSE1	missing	TRUE	missing	TRUE	missing	TRUE	FALSE	TRUE	missing	missing	missing	missing	missing	missing	4
pkc1-1	YBL105C	PKC1	missing	TRUE	missing	TRUE	missing	FALSE	FALSE	TRUE	missing	missing	missing	missing	missing	missing	3
cia2-ph	YHR122W	CIA2	missing	FALSE	missing	FALSE	missing	TRUE	TRUE	TRUE	missing	missing	missing	missing	missing	missing	3
mif2-3	YKL089W	MIF2	missing	TRUE	missing	TRUE	missing	FALSE	FALSE	TRUE	missing	missing	missing	missing	missing	missing	3
nuf2-61	YOL069W	NUF2	missing	FALSE	missing	TRUE	missing	FALSE	FALSE	TRUE	missing	missing	missing	missing	missing	missing	2
psf2-ph	YJL072C	PSF2	missing	TRUE	missing	TRUE	missing	missing	missing	missing	missing	missing	missing	missing	missing	missing	2
dpb11-1	YJL090C	DPB11	TRUE	TRUE	missing	TRUE	missing	missing	missing	missing	missing	missing	missing	missing	missing	missing	3
scc2-4	YDR180W	SCC2	missing	TRUE	missing	TRUE	missing	TRUE	FALSE	TRUE	missing	missing	missing	missing	missing	missing	4
mcm10-1	YIL150C	MCM10	missing	TRUE	missing	TRUE	missing	TRUE	FALSE	FALSE	missing	missing	missing	missing	missing	missing	3
rpt6-1	YGL048C	RPT6	missing	TRUE	missing	TRUE	missing	missing	missing	missing	missing	missing	missing	missing	missing	missing	2
rpt6-25	YGL048C	RPT6	missing	TRUE	missing	TRUE	missing	missing	missing	missing	missing	missing	missing	missing	missing	missing	2
dsn1-8	YIR010W	DSN1	missing	FALSE	missing	FALSE	missing	TRUE	FALSE	TRUE	missing	missing	missing	missing	missing	missing	2
smc4-1	YLR086W	SMC4	missing	TRUE	missing	FALSE	missing	FALSE	FALSE	TRUE	missing	missing	missing	missing	missing	missing	2
nse3-ts3	YDR288W	NSE3	missing	TRUE	missing	TRUE	missing	missing	missing	missing	missing	missing	missing	missing	missing	missing	2
apc4-ph	YDR118W	APC4	missing	TRUE	missing	FALSE	missing	missing	missing	TRUE	missing	missing	missing	missing	missing	missing	2
pol1-1	YNL102W	POL1	missing	TRUE	missing	FALSE	missing	FALSE	FALSE	TRUE	missing	missing	missing	missing	missing	missing	2
scl1-ph	YGL011C	SCL1	missing	TRUE	missing	FALSE	missing	missing	missing	TRUE	missing	missing	missing	missing	missing	missing	2
cdc46-1	YLR274W	MCM5	missing	TRUE	missing	FALSE	missing	FALSE	FALSE	TRUE	missing	missing	missing	missing	missing	missing	2
nse5-ts2	YML023C	NSE5	missing	TRUE	missing	TRUE	missing	missing	missing	missing	missing	missing	missing	missing	missing	missing	2
irr1-1	YIL026C	IRR1	missing	TRUE	missing	FALSE	missing	FALSE	FALSE	TRUE	missing	missing	missing	missing	missing	missing	2
pol31-ph	YJR006W	POL31	missing	FALSE	missing	FALSE	missing	TRUE	FALSE	TRUE	missing	missing	missing	missing	missing	missing	2
dam1-5	YGR113W	DAM1	missing	FALSE	missing	TRUE	missing	FALSE	FALSE	TRUE	missing	missing	missing	missing	missing	missing	2
pkc1-4	YBL105C	PKC1	missing	TRUE	missing	TRUE	missing	FALSE	FALSE	TRUE	missing	missing	missing	missing	missing	missing	3
nse4-ph	YDL105W	NSE4	missing	FALSE	missing	TRUE	missing	TRUE	TRUE	TRUE	missing	missing	missing	missing	missing	missing	4
spc105-15	YGL093W	SPC105	missing	TRUE	missing	FALSE	missing	FALSE	FALSE	TRUE	missing	missing	missing	missing	missing	missing	2
tbf1-ph	YPL128C	TBF1	missing	TRUE	missing	FALSE	missing	TRUE	FALSE	FALSE	missing	missing	missing	missing	missing	missing	2
nse5-ts3	YML023C	NSE5	missing	TRUE	missing	TRUE	missing	missing	missing	missing	missing	missing	missing	missing	missing	missing	2
mcm2-1	YBL023C	MCM2	missing	TRUE	missing	FALSE	missing	FALSE	FALSE	TRUE	missing	missing	missing	missing	missing	missing	2
dbf4-4	YDR052C	DBF4	missing	TRUE	missing	TRUE	missing	TRUE	FALSE	TRUE	missing	missing	missing	missing	missing	missing	4
cdc45-27	YLR103C	CDC45	missing	TRUE	missing	FALSE	missing	FALSE	FALSE	TRUE	missing	missing	missing	missing	missing	missing	2
pcf11-ts10	YDR228C	PCF11	missing	TRUE	missing	FALSE	missing	FALSE	FALSE	TRUE	missing	missing	missing	missing	missing	missing	2
scc4-ph	YER147C	SCC4	missing	FALSE	missing	TRUE	missing	TRUE	FALSE	TRUE	missing	missing	missing	missing	missing	missing	3
rfa1-m2	YAR007C	RFA1	missing	TRUE	missing	TRUE	missing	missing	missing	missing	missing	missing	missing	missing	missing	missing	2
orc2-3	YBR060C	ORC2	missing	TRUE	missing	TRUE	missing	FALSE	FALSE	TRUE	missing	missing	missing	missing	missing	missing	3
smc1-2	YFL008W	SMC1	missing	TRUE	missing	TRUE	missing	missing	missing	missing	missing	missing	missing	missing	missing	missing	2
brl1-2221	YHR036W	BRL1	missing	TRUE	missing	FALSE	missing	FALSE	FALSE	TRUE	missing	missing	missing	missing	missing	missing	2
mcm1-ph	YMR043W	MCM1	missing	TRUE	missing	FALSE	missing	FALSE	FALSE	TRUE	missing	missing	missing	missing	missing	missing	2
tel2-15	YGR099W	TEL2	missing	TRUE	missing	FALSE	missing	TRUE	FALSE	FALSE	missing	missing	missing	missing	missing	missing	2
taf5-3	YBR198C	TAF5	missing	TRUE	missing	TRUE	missing	missing	missing	missing	missing	missing	missing	missing	missing	missing	2
pol1-13	YNL102W	POL1	missing	TRUE	missing	TRUE	missing	missing	missing	missing	missing	missing	missing	missing	missing	missing	2
taf12-l446a	YDR145W	TAF12	missing	TRUE	missing	TRUE	missing	missing	missing	missing	missing	missing	missing	missing	missing	missing	2
smt3-331	YDR510W	SMT3	missing	TRUE	missing	FALSE	missing	FALSE	FALSE	TRUE	missing	missing	missing	missing	missing	missing	2
orc2-2	YBR060C	ORC2	missing	TRUE	missing	FALSE	missing	FALSE	FALSE	TRUE	missing	missing	missing	missing	missing	missing	2
orc2-1	YBR060C	ORC2	missing	TRUE	missing	FALSE	missing	FALSE	FALSE	TRUE	missing	missing	missing	missing	missing	missing	2
swc4-4	YGR002C	SWC4	missing	FALSE	missing	FALSE	missing	TRUE	TRUE	TRUE	missing	missing	missing	missing	missing	missing	3
sgv1-35	YPR161C	SGV1	missing	TRUE	missing	TRUE	missing	FALSE	FALSE	TRUE	missing	missing	missing	missing	missing	missing	3
stn1-13	YDR082W	STN1	TRUE	TRUE	missing	TRUE	missing	missing	missing	missing	missing	missing	missing	missing	missing	missing	3
nse4-ts2	YDL105W	NSE4	missing	TRUE	missing	TRUE	missing	TRUE	TRUE	TRUE	missing	missing	missing	missing	missing	missing	5
nse3-ph	YDR288W	NSE3	missing	FALSE	missing	FALSE	missing	TRUE	TRUE	TRUE	missing	missing	missing	missing	missing	missing	3
dbf4-1	YDR052C	DBF4	missing	FALSE	missing	FALSE	missing	TRUE	FALSE	TRUE	missing	missing	missing	missing	missing	missing	2
mcm4-ph	YPR019W	MCM4	missing	TRUE	missing	FALSE	missing	TRUE	FALSE	FALSE	missing	missing	missing	missing	missing	missing	2
pre10-ph	YOR362C	PRE10	missing	TRUE	missing	FALSE	missing	FALSE	FALSE	TRUE	missing	missing	missing	missing	missing	missing	2
eco1-1	YFR027W	ECO1	missing	TRUE	missing	TRUE	missing	FALSE	FALSE	TRUE	missing	missing	missing	missing	missing	missing	3
smc6-9	YLR383W	SMC6	TRUE	TRUE	missing	TRUE	missing	FALSE	FALSE	FALSE	missing	missing	missing	missing	missing	missing	3
nse4-ts1	YDL105W	NSE4	missing	TRUE	missing	TRUE	missing	missing	missing	missing	missing	missing	missing	missing	missing	missing	2
dsn1-7	YIR010W	DSN1	missing	FALSE	missing	FALSE	missing	TRUE	FALSE	TRUE	missing	missing	missing	missing	missing	missing	2
orc5-70	YNL261W	ORC5	missing	TRUE	missing	FALSE	missing	FALSE	FALSE	TRUE	missing	missing	missing	missing	missing	missing	2
cdc6-1	YJL194W	CDC6	missing	TRUE	missing	TRUE	missing	TRUE	FALSE	TRUE	missing	missing	missing	missing	missing	missing	4
rfc4-20	YOL094C	RFC4	missing	TRUE	missing	TRUE	missing	TRUE	FALSE	FALSE	missing	missing	missing	missing	missing	missing	3
cdc9-1	YDL164C	CDC9	TRUE	TRUE	missing	FALSE	TRUE	TRUE	FALSE	FALSE	missing	missing	missing	missing	missing	missing	4
sld5-ph	YDR489W	SLD5	missing	TRUE	missing	FALSE	missing	TRUE	TRUE	FALSE	missing	missing	missing	missing	missing	missing	3
gpn2-ph	YOR262W	GPN2	missing	TRUE	missing	FALSE	missing	TRUE	FALSE	TRUE	missing	missing	missing	missing	missing	missing	3
orc4-ph	YPR162C	ORC4	missing	TRUE	missing	TRUE	missing	TRUE	FALSE	FALSE	missing	missing	missing	missing	missing	missing	3
shm2	YLR058C	SHM2	missing	FALSE	missing	missing	missing	TRUE	TRUE	FALSE	missing	FALSE	missing	FALSE	FALSE	FALSE	2
yor024w	YOR025W	HST3	missing	FALSE	missing	missing	missing	TRUE	TRUE	FALSE	missing	FALSE	missing	FALSE	FALSE	FALSE	2
psh1	YOL054W	PSH1	missing	FALSE	missing	missing	missing	TRUE	TRUE	FALSE	missing	FALSE	missing	FALSE	FALSE	FALSE	2
cin8	YEL061C	CIN8	missing	FALSE	missing	missing	missing	FALSE	TRUE	TRUE	missing	FALSE	missing	FALSE	FALSE	FALSE	2
thp2	YHR167W	THP2	missing	FALSE	missing	missing	missing	TRUE	FALSE	TRUE	missing	FALSE	missing	TRUE	FALSE	FALSE	3
ups1	YLR193C	UPS1	missing	FALSE	missing	missing	missing	TRUE	TRUE	FALSE	missing	FALSE	missing	FALSE	FALSE	FALSE	2
ykl053w	YKL052C	ASK1	missing	FALSE	missing	missing	missing	FALSE	TRUE	TRUE	missing	FALSE	missing	FALSE	FALSE	FALSE	2
ygr064w	YGR063C	SPT4	missing	FALSE	missing	missing	missing	TRUE	FALSE	TRUE	missing	FALSE	missing	FALSE	FALSE	FALSE	2
ylr374c	YLR375W	STP3	missing	TRUE	missing	missing	missing	TRUE	TRUE	FALSE	missing	FALSE	missing	FALSE	FALSE	FALSE	3
ctf3	YLR381W	CTF3	missing	FALSE	missing	missing	missing	FALSE	TRUE	TRUE	missing	FALSE	missing	FALSE	FALSE	FALSE	2
ylr235c	YLR234W	TOP3	missing	TRUE	missing	missing	missing	TRUE	TRUE	TRUE	missing	FALSE	missing	TRUE	TRUE	FALSE	6
ctf19	YPL018W	CTF19	FALSE	FALSE	missing	missing	missing	TRUE	FALSE	TRUE	FALSE	TRUE	TRUE	FALSE	FALSE	FALSE	4
ydr290w	YDR289C	RTT103	missing	FALSE	missing	missing	missing	TRUE	FALSE	TRUE	missing	FALSE	missing	FALSE	FALSE	FALSE	2
sno1	YMR095C	SNO1	missing	FALSE	missing	missing	missing	TRUE	TRUE	TRUE	missing	FALSE	missing	FALSE	FALSE	FALSE	3
sro7	YPR032W	SRO7	missing	FALSE	missing	missing	missing	TRUE	TRUE	FALSE	missing	FALSE	missing	FALSE	FALSE	FALSE	2
yml009c-a	YML009C-A	YML009C-A	missing	FALSE	missing	missing	missing	TRUE	FALSE	TRUE	missing	FALSE	missing	FALSE	FALSE	FALSE	2
yor300w	YOR299W	BUD7	missing	FALSE	missing	missing	missing	TRUE	FALSE	TRUE	missing	FALSE	missing	FALSE	FALSE	FALSE	2
hcm1	YCR065W	HCM1	missing	FALSE	missing	missing	missing	TRUE	TRUE	FALSE	FALSE	TRUE	TRUE	FALSE	FALSE	FALSE	4
yjl007c	YJL007C	YJL007C	missing	FALSE	missing	missing	missing	TRUE	TRUE	FALSE	missing	FALSE	missing	FALSE	FALSE	FALSE	2
mrpl27	YBR282W	MRPL27	missing	FALSE	missing	missing	missing	FALSE	FALSE	FALSE	TRUE	TRUE	TRUE	FALSE	FALSE	FALSE	3
cyk3	YDL117W	CYK3	missing	FALSE	missing	missing	missing	TRUE	TRUE	FALSE	missing	FALSE	missing	FALSE	FALSE	FALSE	2
rpa12	YJR063W	RPA12	missing	FALSE	missing	missing	missing	TRUE	TRUE	FALSE	missing	FALSE	missing	FALSE	FALSE	FALSE	2
cmr1	YDL156W	CMR1	missing	FALSE	missing	missing	missing	TRUE	TRUE	FALSE	missing	FALSE	missing	FALSE	FALSE	FALSE	2
hhf1	YBR009C	HHF1	missing	FALSE	missing	missing	missing	TRUE	TRUE	FALSE	missing	FALSE	missing	FALSE	FALSE	FALSE	2
rps9b	YBR189W	RPS9B	missing	FALSE	missing	missing	missing	FALSE	FALSE	FALSE	FALSE	TRUE	TRUE	FALSE	FALSE	FALSE	2
ynl140c	YNL139C	THO2	missing	FALSE	missing	missing	missing	TRUE	FALSE	TRUE	missing	FALSE	missing	FALSE	FALSE	FALSE	2
iml3	YBR107C	IML3	missing	FALSE	missing	missing	missing	TRUE	TRUE	TRUE	missing	FALSE	missing	FALSE	FALSE	FALSE	3
ybr099c	YBR098W	MMS4	missing	TRUE	missing	missing	missing	TRUE	TRUE	FALSE	missing	FALSE	missing	FALSE	FALSE	FALSE	3
spt2	YER161C	SPT2	missing	FALSE	missing	missing	FALSE	TRUE	TRUE	FALSE	missing	FALSE	missing	FALSE	FALSE	FALSE	2
yml009w-b	YML010W	SPT5	missing	FALSE	missing	missing	missing	TRUE	FALSE	TRUE	missing	FALSE	missing	FALSE	FALSE	FALSE	2
doc1	YGL240W	DOC1	missing	FALSE	missing	missing	missing	TRUE	FALSE	TRUE	missing	FALSE	missing	FALSE	FALSE	FALSE	2
isa2	YPR067W	ISA2	missing	FALSE	missing	missing	missing	TRUE	TRUE	FALSE	missing	FALSE	missing	missing	FALSE	FALSE	2
cnm67	YNL225C	CNM67	missing	TRUE	missing	TRUE	missing	FALSE	FALSE	FALSE	missing	FALSE	missing	FALSE	FALSE	FALSE	2
nsl1-5	YPL233W	NSL1	missing	TRUE	missing	FALSE	missing	FALSE	FALSE	TRUE	missing	missing	missing	missing	missing	missing	2
mre11-h125n	YMR224C	MRE11	TRUE	missing	TRUE	missing	missing	missing	missing	missing	missing	missing	missing	missing	missing	missing	2
rfa1-t33	YAR007C	RFA1	TRUE	missing	missing	missing	TRUE	missing	missing	missing	missing	missing	missing	missing	missing	missing	2
mms21-11	YEL019C	MMS21	TRUE	TRUE	TRUE	missing	missing	missing	missing	missing	missing	missing	missing	missing	missing	missing	3
pol30-119	YBR088C	POL30	TRUE	TRUE	TRUE	missing	missing	missing	missing	missing	missing	missing	missing	missing	missing	missing	3
mms21-ch	YEL019C	MMS21	missing	TRUE	TRUE	missing	missing	missing	missing	missing	missing	missing	missing	missing	missing	missing	2
kre28	YDR532C	KRE28	missing	missing	missing	missing	missing	TRUE	TRUE	FALSE	missing	FALSE	missing	FALSE	FALSE	FALSE	2
mft1	YML062C	MFT1	missing	missing	missing	missing	missing	TRUE	FALSE	FALSE	missing	FALSE	missing	TRUE	FALSE	FALSE	2
scc1-73	YDL003W	MCD1	missing	missing	missing	missing	missing	TRUE	FALSE	TRUE	missing	missing	missing	missing	missing	missing	2
DAmP-POL30	YBR088C	POL30	missing	missing	missing	missing	missing	TRUE	FALSE	TRUE	missing	missing	missing	missing	TRUE	TRUE	4
pol30-ph	YBR088C	POL30	missing	missing	missing	missing	missing	TRUE	FALSE	TRUE	missing	missing	missing	missing	missing	missing	2
psf1-ph	YDR013W	PSF1	missing	missing	missing	missing	missing	TRUE	TRUE	TRUE	missing	missing	missing	missing	missing	missing	3
nse5-ph	YML023C	NSE5	missing	missing	missing	missing	missing	TRUE	TRUE	FALSE	missing	missing	missing	missing	missing	missing	2
swc4-ph	YGR002C	SWC4	missing	missing	missing	missing	missing	TRUE	TRUE	TRUE	missing	missing	missing	missing	missing	missing	3
rpl30-ph	YGL030W	RPL30	missing	missing	missing	missing	missing	TRUE	FALSE	TRUE	missing	missing	missing	missing	missing	missing	2
yhr020w-ph	YHR020W	YHR020W	missing	missing	missing	missing	missing	TRUE	TRUE	TRUE	missing	missing	missing	missing	missing	missing	3
DAmP-TOM22	YNL131W	TOM22	missing	missing	missing	missing	missing	TRUE	FALSE	TRUE	missing	missing	missing	missing	FALSE	FALSE	2
rib3-ph	YDR487C	RIB3	missing	missing	missing	missing	missing	TRUE	FALSE	TRUE	missing	missing	missing	missing	missing	missing	2
sld7-ph	YOR060C	SLD7	missing	missing	missing	missing	missing	TRUE	FALSE	TRUE	missing	missing	missing	missing	missing	missing	2
keg1-ph	YFR042W	KEG1	missing	missing	missing	missing	missing	TRUE	TRUE	TRUE	missing	missing	missing	missing	missing	missing	3
trs23-ph	YDR246W	TRS23	missing	missing	missing	missing	missing	missing	TRUE	TRUE	missing	missing	missing	missing	missing	missing	2
inn1-ph	YNL152W	INN1	missing	missing	missing	missing	missing	missing	TRUE	TRUE	missing	missing	missing	missing	missing	missing	2
yTHC-ORC2	YBR060C	ORC2	missing	missing	missing	missing	missing	missing	missing	missing	missing	missing	missing	missing	TRUE	TRUE	2
yTHC-ORC4	YPR162C	ORC4	missing	missing	missing	missing	missing	missing	missing	missing	missing	missing	missing	missing	TRUE	TRUE	2
yTHC-MCM4	YPR019W	MCM4	missing	missing	missing	missing	missing	missing	missing	missing	missing	missing	missing	missing	TRUE	TRUE	2
yTHC-MCM5	YLR274W	MCM5	missing	missing	missing	missing	missing	missing	missing	missing	missing	missing	missing	missing	TRUE	TRUE	2
yTHC-MCM7	YBR202W	MCM7	missing	missing	missing	missing	missing	missing	missing	missing	missing	missing	missing	missing	TRUE	TRUE	2
yTHC-RFA2	YNL312W	RFA2	missing	missing	missing	missing	missing	missing	missing	missing	missing	missing	missing	missing	TRUE	TRUE	2
DAmP-RFA2	YNL312W	RFA2	missing	missing	missing	missing	missing	missing	missing	missing	missing	missing	missing	missing	TRUE	TRUE	2
yTHC-POL12	YBL035C	POL12	missing	missing	missing	missing	missing	missing	missing	missing	missing	missing	missing	missing	TRUE	TRUE	2
yTHC-PRI2	YKL045W	PRI2	missing	missing	missing	missing	missing	missing	missing	missing	missing	missing	missing	missing	TRUE	TRUE	2
yTHC-POL1	YNL102W	POL1	missing	missing	missing	missing	missing	missing	missing	missing	missing	missing	missing	missing	TRUE	TRUE	2
DAmP-POL1	YNL102W	POL1	missing	missing	missing	missing	missing	missing	missing	missing	missing	missing	missing	missing	TRUE	TRUE	2
yTHC-POL3	YDL102W	POL3	missing	missing	missing	missing	missing	missing	missing	missing	missing	missing	missing	missing	TRUE	TRUE	2
yTHC-POL30	YBR088C	POL30	missing	missing	missing	missing	missing	missing	missing	missing	missing	missing	missing	missing	TRUE	TRUE	2
yTHC-RFC2	YJR068W	RFC2	missing	missing	missing	missing	missing	missing	missing	missing	missing	missing	missing	missing	TRUE	TRUE	2
yTHC-RFC3	YNL290W	RFC3	missing	missing	missing	missing	missing	missing	missing	missing	missing	missing	missing	missing	TRUE	TRUE	2
yTHC-RFC4	YOL094C	RFC4	missing	missing	missing	missing	missing	missing	missing	missing	missing	missing	missing	missing	TRUE	TRUE	2
yTHC-RFC5	YBR087W	RFC5	missing	missing	missing	missing	missing	missing	missing	missing	missing	missing	missing	missing	TRUE	TRUE	2
yTHC-DNA2	YHR164C	DNA2	missing	missing	missing	missing	missing	missing	missing	missing	missing	missing	missing	missing	TRUE	TRUE	2
DAmP-TEN1	YLR010C	TEN1	missing	missing	missing	missing	missing	missing	missing	missing	missing	missing	missing	missing	TRUE	TRUE	2

## Sheet: Low Confidence Alleles
Allele	ORF	Gene	classicGCR_sig	dGCR_sig	uGCR_sig	sGCR_sig	tyGCR_sig	ALF_sig	BiM_sig	CTF_sig	lohmat_sig	lohmet15_sig	lohsam2_sig	DR_sig	AluIR_sig	gaattc_sig	GI_count
slx4	YLR135W	SLX4	FALSE	TRUE	missing	missing	missing	FALSE	FALSE	FALSE	missing	FALSE	missing	FALSE	FALSE	FALSE	1
rnr3	YIL066C	RNR3	missing	TRUE	missing	missing	missing	FALSE	FALSE	FALSE	missing	FALSE	missing	FALSE	FALSE	FALSE	1
src1	YML034W	SRC1	missing	TRUE	missing	missing	missing	FALSE	FALSE	FALSE	missing	FALSE	missing	FALSE	FALSE	FALSE	1
yku80	YMR106C	YKU80	FALSE	TRUE	FALSE	missing	missing	FALSE	FALSE	FALSE	missing	FALSE	missing	FALSE	FALSE	FALSE	1
bre1	YDL074C	BRE1	FALSE	FALSE	FALSE	missing	missing	TRUE	FALSE	FALSE	missing	FALSE	missing	FALSE	FALSE	FALSE	1
mms2	YGL087C	MMS2	FALSE	TRUE	FALSE	missing	missing	FALSE	FALSE	FALSE	FALSE	FALSE	FALSE	FALSE	FALSE	FALSE	1
rad30	YDR419W	RAD30	FALSE	TRUE	FALSE	missing	missing	FALSE	FALSE	FALSE	missing	FALSE	missing	FALSE	FALSE	FALSE	1
rev1	YOR346W	REV1	FALSE	TRUE	missing	missing	missing	FALSE	FALSE	FALSE	missing	FALSE	missing	FALSE	FALSE	FALSE	1
rev3	YPL167C	REV3	FALSE	TRUE	FALSE	missing	missing	FALSE	FALSE	FALSE	missing	FALSE	missing	FALSE	FALSE	FALSE	1
rev7	YIL139C	REV7	TRUE	FALSE	missing	missing	missing	FALSE	FALSE	FALSE	missing	FALSE	missing	FALSE	FALSE	FALSE	1
siz1	YDR409W	SIZ1	FALSE	TRUE	FALSE	missing	missing	FALSE	FALSE	FALSE	missing	FALSE	missing	FALSE	FALSE	FALSE	1
ntg1	YAL015C	NTG1	FALSE	TRUE	missing	missing	missing	FALSE	FALSE	FALSE	missing	FALSE	missing	FALSE	FALSE	FALSE	1
ogg1	YML060W	OGG1	TRUE	FALSE	missing	missing	missing	FALSE	FALSE	FALSE	missing	FALSE	missing	FALSE	FALSE	FALSE	1
rad1	YPL022W	RAD1	FALSE	TRUE	missing	missing	FALSE	FALSE	FALSE	FALSE	missing	FALSE	missing	FALSE	FALSE	FALSE	1
rad14	YMR201C	RAD14	missing	TRUE	missing	missing	missing	FALSE	FALSE	FALSE	missing	FALSE	missing	FALSE	FALSE	FALSE	1
mlh3	YPL164C	MLH3	missing	FALSE	missing	missing	missing	FALSE	FALSE	FALSE	missing	FALSE	missing	TRUE	FALSE	FALSE	1
pms1	YNL082W	PMS1	missing	FALSE	missing	missing	missing	FALSE	FALSE	FALSE	missing	FALSE	missing	TRUE	FALSE	FALSE	1
shu1	YHL006C	SHU1	TRUE	FALSE	missing	missing	missing	FALSE	FALSE	FALSE	missing	FALSE	missing	FALSE	FALSE	FALSE	1
shu2	YDR078C	SHU2	TRUE	FALSE	missing	missing	missing	FALSE	FALSE	FALSE	missing	FALSE	missing	FALSE	FALSE	FALSE	1
est1	YLR233C	EST1	FALSE	TRUE	missing	missing	missing	FALSE	FALSE	FALSE	missing	FALSE	missing	FALSE	FALSE	FALSE	1
est2	YLR318W	EST2	FALSE	TRUE	missing	missing	FALSE	FALSE	FALSE	FALSE	missing	FALSE	missing	FALSE	FALSE	FALSE	1
rif2	YLR453C	RIF2	TRUE	FALSE	missing	missing	missing	FALSE	FALSE	FALSE	missing	FALSE	missing	FALSE	FALSE	FALSE	1
mgs1	YNL218W	MGS1	missing	FALSE	FALSE	missing	missing	FALSE	FALSE	FALSE	missing	FALSE	missing	TRUE	FALSE	FALSE	1
pby1	YBR094W	PBY1	missing	TRUE	missing	missing	missing	FALSE	FALSE	FALSE	missing	FALSE	missing	FALSE	FALSE	FALSE	1
top1	YOL006C	TOP1	FALSE	FALSE	missing	missing	missing	FALSE	FALSE	FALSE	FALSE	TRUE	FALSE	FALSE	FALSE	FALSE	1
ddc2-sml1	YDR499W	LCD1	missing	TRUE	missing	missing	missing	missing	missing	missing	missing	missing	missing	missing	missing	missing	1
mec1-sml1	YBR136W	MEC1	missing	TRUE	missing	missing	missing	missing	missing	missing	missing	missing	missing	missing	missing	missing	1
cac2	YML102W	CAC2	TRUE	FALSE	missing	missing	missing	FALSE	FALSE	FALSE	missing	FALSE	missing	FALSE	FALSE	FALSE	1
hta1	YDR225W	HTA1	TRUE	FALSE	missing	missing	missing	FALSE	FALSE	FALSE	missing	FALSE	missing	FALSE	FALSE	FALSE	1
ccr4	YAL021C	CCR4	missing	FALSE	missing	missing	missing	FALSE	FALSE	FALSE	FALSE	TRUE	FALSE	FALSE	FALSE	FALSE	1
ard1	YHR013C	ARD1	missing	TRUE	missing	missing	missing	FALSE	FALSE	FALSE	missing	FALSE	missing	FALSE	FALSE	FALSE	1
clb2	YPR119W	CLB2	TRUE	FALSE	missing	missing	missing	FALSE	FALSE	FALSE	missing	FALSE	missing	FALSE	FALSE	FALSE	1
csm1	YCR086W	CSM1	missing	FALSE	missing	missing	missing	FALSE	FALSE	FALSE	FALSE	TRUE	FALSE	FALSE	FALSE	FALSE	1
hsl1	YKL101W	HSL1	TRUE	FALSE	missing	missing	missing	FALSE	FALSE	FALSE	missing	FALSE	missing	FALSE	FALSE	FALSE	1
npt1	YOR209C	NPT1	missing	FALSE	missing	missing	missing	FALSE	FALSE	FALSE	FALSE	TRUE	FALSE	FALSE	FALSE	FALSE	1
pin4	YBL051C	PIN4	TRUE	FALSE	missing	missing	missing	FALSE	FALSE	FALSE	FALSE	FALSE	FALSE	FALSE	FALSE	FALSE	1
alo1	YML086C	ALO1	TRUE	FALSE	missing	missing	missing	FALSE	FALSE	FALSE	missing	FALSE	missing	FALSE	FALSE	FALSE	1
ccs1	YMR038C	CCS1	FALSE	TRUE	missing	missing	missing	FALSE	FALSE	FALSE	missing	FALSE	missing	FALSE	FALSE	FALSE	1
rpn10	YHR200W	RPN10	TRUE	FALSE	missing	missing	missing	FALSE	FALSE	FALSE	missing	FALSE	missing	FALSE	FALSE	FALSE	1
ump1	YBR173C	UMP1	missing	TRUE	missing	missing	missing	FALSE	FALSE	FALSE	missing	FALSE	missing	FALSE	FALSE	FALSE	1
ctk2	YJL006C	CTK2	missing	TRUE	missing	missing	missing	FALSE	FALSE	FALSE	missing	FALSE	missing	FALSE	FALSE	FALSE	1
sem1	YDR363W-A	SEM1	missing	TRUE	missing	missing	missing	FALSE	FALSE	FALSE	missing	FALSE	missing	FALSE	FALSE	FALSE	1
eaf7	YNL136W	EAF7	missing	FALSE	missing	missing	missing	FALSE	FALSE	TRUE	missing	FALSE	missing	FALSE	FALSE	FALSE	1
nhp10	YDL002C	NHP10	missing	FALSE	FALSE	missing	missing	FALSE	FALSE	FALSE	FALSE	TRUE	FALSE	FALSE	FALSE	FALSE	1
rsc30	YHR056C	RSC30	missing	TRUE	missing	missing	missing	missing	missing	missing	missing	missing	missing	missing	missing	missing	1
rnh1	YMR234W	RNH1	TRUE	FALSE	missing	missing	missing	FALSE	FALSE	FALSE	missing	FALSE	missing	FALSE	FALSE	FALSE	1
hcs1	YKL017C	HCS1	missing	TRUE	FALSE	missing	missing	FALSE	FALSE	FALSE	missing	FALSE	missing	FALSE	FALSE	FALSE	1
whi5	YOR083W	WHI5	missing	FALSE	missing	missing	missing	FALSE	FALSE	FALSE	missing	FALSE	missing	TRUE	FALSE	FALSE	1
iki3	YLR384C	IKI3	missing	FALSE	missing	missing	missing	FALSE	FALSE	FALSE	missing	FALSE	missing	TRUE	FALSE	FALSE	1
cik1	YMR198W	CIK1	missing	FALSE	missing	missing	missing	FALSE	FALSE	TRUE	missing	FALSE	missing	FALSE	FALSE	FALSE	1
apc9	YLR102C	APC9	missing	TRUE	missing	missing	missing	FALSE	FALSE	FALSE	missing	FALSE	missing	FALSE	FALSE	FALSE	1
she1	YBL031W	SHE1	missing	FALSE	missing	missing	missing	FALSE	FALSE	TRUE	missing	FALSE	missing	FALSE	FALSE	FALSE	1
hst4	YDR191W	HST4	FALSE	TRUE	missing	FALSE	missing	FALSE	FALSE	FALSE	missing	FALSE	missing	FALSE	FALSE	FALSE	1
esc1	YMR219W	ESC1	TRUE	FALSE	missing	FALSE	missing	FALSE	FALSE	FALSE	missing	FALSE	missing	FALSE	FALSE	FALSE	1
sir3	YLR442C	SIR3	FALSE	TRUE	missing	missing	missing	FALSE	FALSE	FALSE	missing	FALSE	missing	missing	FALSE	FALSE	1
leo1	YOR123C	LEO1	missing	TRUE	missing	missing	missing	FALSE	FALSE	FALSE	missing	FALSE	missing	missing	FALSE	FALSE	1
rtf1	YGL244W	RTF1	missing	TRUE	missing	missing	missing	FALSE	FALSE	FALSE	missing	FALSE	missing	FALSE	FALSE	FALSE	1
spt8	YLR055C	SPT8	missing	TRUE	missing	missing	FALSE	FALSE	FALSE	FALSE	missing	FALSE	missing	FALSE	FALSE	FALSE	1
spt3	YDR392W	SPT3	missing	TRUE	missing	missing	missing	FALSE	FALSE	FALSE	missing	FALSE	missing	FALSE	FALSE	FALSE	1
hos2	YGL194C	HOS2	missing	TRUE	missing	missing	missing	FALSE	FALSE	FALSE	missing	FALSE	missing	FALSE	FALSE	FALSE	1
snt1	YCR033W	SNT1	missing	TRUE	missing	missing	missing	FALSE	FALSE	FALSE	missing	FALSE	missing	FALSE	FALSE	FALSE	1
ckb2	YOR039W	CKB2	missing	TRUE	missing	missing	missing	FALSE	FALSE	FALSE	missing	FALSE	missing	FALSE	FALSE	FALSE	1
yml020w	YML020W	YML020W	missing	FALSE	missing	missing	missing	FALSE	FALSE	FALSE	missing	FALSE	missing	TRUE	FALSE	FALSE	1
ufo1	YML088W	UFO1	TRUE	FALSE	missing	missing	missing	FALSE	FALSE	FALSE	missing	FALSE	missing	missing	FALSE	FALSE	1
cdc50	YCR094W	CDC50	TRUE	FALSE	missing	missing	missing	FALSE	FALSE	FALSE	missing	FALSE	missing	FALSE	FALSE	FALSE	1
rpa34	YJL148W	RPA34	missing	FALSE	missing	missing	missing	FALSE	FALSE	FALSE	FALSE	TRUE	FALSE	FALSE	FALSE	FALSE	1
sin4	YNL236W	SIN4	missing	TRUE	missing	missing	missing	FALSE	FALSE	FALSE	missing	FALSE	missing	FALSE	FALSE	FALSE	1
rpa14	YDR156W	RPA14	missing	FALSE	missing	missing	missing	FALSE	FALSE	FALSE	FALSE	TRUE	FALSE	FALSE	FALSE	FALSE	1
rml2	YEL050C	RML2	TRUE	FALSE	missing	missing	missing	FALSE	FALSE	FALSE	missing	FALSE	missing	FALSE	FALSE	FALSE	1
nam7	YMR080C	NAM7	missing	TRUE	missing	missing	missing	FALSE	FALSE	FALSE	missing	FALSE	missing	FALSE	FALSE	FALSE	1
vps64	YDR200C	VPS64	missing	FALSE	missing	missing	missing	FALSE	FALSE	TRUE	missing	FALSE	missing	missing	FALSE	FALSE	1
pgd1	YGL025C	PGD1	missing	TRUE	missing	missing	missing	FALSE	FALSE	FALSE	missing	FALSE	missing	FALSE	FALSE	FALSE	1
ies3	YLR052W	IES3	missing	FALSE	missing	missing	missing	FALSE	FALSE	FALSE	FALSE	TRUE	FALSE	FALSE	FALSE	FALSE	1
arp8	YOR141C	ARP8	TRUE	FALSE	missing	missing	missing	FALSE	FALSE	FALSE	missing	FALSE	missing	missing	FALSE	FALSE	1
bur2	YLR226W	BUR2	TRUE	FALSE	missing	missing	missing	FALSE	FALSE	FALSE	missing	FALSE	missing	FALSE	FALSE	FALSE	1
sco1	YBR037C	SCO1	missing	FALSE	missing	missing	missing	FALSE	FALSE	FALSE	missing	FALSE	missing	TRUE	FALSE	FALSE	1
dfg16	YOR030W	DFG16	missing	FALSE	missing	missing	missing	FALSE	FALSE	FALSE	missing	FALSE	missing	TRUE	FALSE	FALSE	1
ste50	YCL032W	STE50	missing	TRUE	missing	missing	missing	FALSE	FALSE	FALSE	missing	FALSE	missing	FALSE	FALSE	FALSE	1
gtr1	YML121W	GTR1	missing	FALSE	missing	missing	missing	FALSE	FALSE	FALSE	missing	FALSE	missing	TRUE	FALSE	FALSE	1
ski3	YPR189W	SKI3	missing	TRUE	missing	missing	missing	FALSE	FALSE	FALSE	missing	FALSE	missing	FALSE	FALSE	FALSE	1
mid2	YLR332W	MID2	missing	FALSE	missing	missing	missing	FALSE	FALSE	FALSE	missing	FALSE	missing	TRUE	FALSE	FALSE	1
vps33	YLR396C	VPS33	missing	FALSE	missing	missing	missing	FALSE	FALSE	FALSE	missing	FALSE	missing	TRUE	FALSE	FALSE	1
mrp35	YNL122C	MRP35	missing	FALSE	missing	missing	missing	FALSE	FALSE	FALSE	missing	FALSE	missing	TRUE	FALSE	FALSE	1
ups2	YLR168C	UPS2	missing	FALSE	missing	missing	missing	FALSE	FALSE	FALSE	missing	TRUE	missing	FALSE	FALSE	FALSE	1
prr1	YKL116C	PRR1	missing	TRUE	missing	FALSE	missing	FALSE	FALSE	FALSE	missing	FALSE	missing	FALSE	FALSE	FALSE	1
bna4	YBL098W	BNA4	missing	TRUE	missing	missing	missing	FALSE	FALSE	FALSE	missing	FALSE	missing	FALSE	FALSE	FALSE	1
mrm1	YOR201C	MRM1	missing	TRUE	missing	FALSE	missing	FALSE	FALSE	FALSE	missing	FALSE	missing	FALSE	FALSE	FALSE	1
ylr124w	YLR124W	YLR124W	missing	TRUE	missing	missing	missing	FALSE	FALSE	FALSE	missing	FALSE	missing	FALSE	FALSE	FALSE	1
mme1	YMR166C	MME1	missing	FALSE	missing	missing	missing	FALSE	FALSE	FALSE	missing	FALSE	missing	TRUE	FALSE	FALSE	1
adk1	YDR226W	ADK1	missing	FALSE	missing	missing	missing	FALSE	FALSE	FALSE	FALSE	TRUE	FALSE	FALSE	FALSE	FALSE	1
rpl34b	YIL052C	RPL34B	missing	TRUE	missing	missing	missing	FALSE	FALSE	FALSE	FALSE	FALSE	FALSE	FALSE	FALSE	FALSE	1
sli15	YBR156C	SLI15	missing	FALSE	missing	missing	missing	FALSE	FALSE	TRUE	missing	FALSE	missing	FALSE	FALSE	FALSE	1
pet123	YOR158W	PET123	missing	TRUE	missing	missing	missing	FALSE	FALSE	FALSE	missing	FALSE	missing	missing	FALSE	FALSE	1
mtm1	YGR257C	MTM1	missing	TRUE	missing	missing	missing	FALSE	FALSE	FALSE	missing	FALSE	missing	FALSE	FALSE	FALSE	1
tom5	YPR133W-A	TOM5	missing	FALSE	missing	missing	missing	FALSE	FALSE	FALSE	missing	FALSE	missing	TRUE	FALSE	FALSE	1
cbf2-2	YGR140W	CBF2	missing	FALSE	missing	FALSE	missing	FALSE	FALSE	TRUE	missing	missing	missing	missing	missing	missing	1
cdc34-1	YDR054C	CDC34	missing	FALSE	missing	TRUE	missing	missing	missing	missing	missing	missing	missing	missing	missing	missing	1
pol1-2	YNL102W	POL1	missing	TRUE	missing	FALSE	missing	missing	missing	missing	missing	missing	missing	missing	missing	missing	1
cdc28-13	YBR160W	CDC28	missing	FALSE	missing	FALSE	missing	FALSE	FALSE	TRUE	missing	missing	missing	missing	missing	missing	1
rsc6-ph	YCR052W	RSC6	missing	FALSE	missing	TRUE	missing	missing	missing	missing	missing	missing	missing	missing	missing	missing	1
spc110-221	YDR356W	SPC110	missing	TRUE	missing	FALSE	missing	missing	missing	missing	missing	missing	missing	missing	missing	missing	1
cdc21-1	YOR074C	CDC21	missing	TRUE	missing	FALSE	missing	missing	missing	missing	missing	missing	missing	missing	missing	missing	1
taf12-9	YDR145W	TAF12	missing	FALSE	missing	TRUE	missing	missing	missing	missing	missing	missing	missing	missing	missing	missing	1
cdc20-3	YGL116W	CDC20	missing	FALSE	missing	FALSE	missing	FALSE	FALSE	TRUE	missing	missing	missing	missing	missing	missing	1
act1-119	YFL039C	ACT1	missing	FALSE	missing	FALSE	missing	FALSE	FALSE	TRUE	missing	missing	missing	missing	missing	missing	1
dam1-1	YGR113W	DAM1	missing	FALSE	missing	FALSE	missing	FALSE	FALSE	TRUE	missing	missing	missing	missing	missing	missing	1
rad3-ts14	YER171W	RAD3	missing	FALSE	missing	TRUE	missing	missing	missing	missing	missing	missing	missing	missing	missing	missing	1
nup57-e17	YGR119C	NUP57	missing	TRUE	missing	FALSE	missing	missing	missing	missing	missing	missing	missing	missing	missing	missing	1
cbf2-1	YGR140W	CBF2	missing	FALSE	missing	FALSE	missing	FALSE	FALSE	TRUE	missing	missing	missing	missing	missing	missing	1
mtw1-ts	YAL034W-A	MTW1	missing	FALSE	missing	FALSE	missing	FALSE	FALSE	TRUE	missing	missing	missing	missing	missing	missing	1
sgt1-3	YOR057W	SGT1	missing	FALSE	missing	FALSE	missing	FALSE	FALSE	TRUE	missing	missing	missing	missing	missing	missing	1
tor2-21	YKL203C	TOR2	missing	TRUE	missing	FALSE	missing	missing	missing	missing	missing	missing	missing	missing	missing	missing	1
taf5-15	YBR198C	TAF5	missing	FALSE	missing	TRUE	missing	missing	missing	missing	missing	missing	missing	missing	missing	missing	1
kre29-ts2	YER038C	KRE29	missing	TRUE	missing	FALSE	missing	missing	missing	missing	missing	missing	missing	missing	missing	missing	1
sts1-ph	YIR011C	STS1	missing	FALSE	missing	FALSE	missing	FALSE	FALSE	TRUE	missing	missing	missing	missing	missing	missing	1
pre4-ph	YFR050C	PRE4	missing	FALSE	missing	FALSE	missing	missing	missing	TRUE	missing	missing	missing	missing	missing	missing	1
ipl1-2	YPL209C	IPL1	missing	FALSE	missing	FALSE	missing	FALSE	FALSE	TRUE	missing	missing	missing	missing	missing	missing	1
act1-111	YFL039C	ACT1	missing	TRUE	missing	FALSE	missing	missing	missing	missing	missing	missing	missing	missing	missing	missing	1
spc25-1	YER018C	SPC25	missing	FALSE	missing	FALSE	missing	FALSE	FALSE	TRUE	missing	missing	missing	missing	missing	missing	1
tem1-3	YML064C	TEM1	missing	TRUE	missing	FALSE	missing	FALSE	FALSE	FALSE	missing	missing	missing	missing	missing	missing	1
rap1-1	YNL216W	RAP1	missing	TRUE	missing	FALSE	missing	missing	missing	missing	missing	missing	missing	missing	missing	missing	1
ulp1-333	YPL020C	ULP1	missing	TRUE	missing	FALSE	missing	missing	missing	missing	missing	missing	missing	missing	missing	missing	1
pre2-2	YPR103W	PRE2	missing	TRUE	missing	FALSE	missing	missing	missing	missing	missing	missing	missing	missing	missing	missing	1
ame1-4	YBR211C	AME1	missing	FALSE	missing	FALSE	missing	FALSE	FALSE	TRUE	missing	missing	missing	missing	missing	missing	1
rfc2-1	YJR068W	RFC2	missing	FALSE	missing	FALSE	missing	FALSE	FALSE	TRUE	missing	missing	missing	missing	missing	missing	1
rna15-58	YGL044C	RNA15	missing	FALSE	missing	FALSE	missing	FALSE	FALSE	TRUE	missing	missing	missing	missing	missing	missing	1
ctf13-30	YMR094W	CTF13	missing	FALSE	missing	FALSE	missing	FALSE	FALSE	TRUE	missing	missing	missing	missing	missing	missing	1
tub4-ddsy	YLR212C	TUB4	missing	FALSE	missing	FALSE	missing	FALSE	FALSE	TRUE	missing	missing	missing	missing	missing	missing	1
rpn5-ph	YDL147W	RPN5	missing	TRUE	missing	FALSE	missing	missing	missing	missing	missing	missing	missing	missing	missing	missing	1
act1-124	YFL039C	ACT1	missing	TRUE	missing	FALSE	missing	missing	missing	missing	missing	missing	missing	missing	missing	missing	1
cdc23-4	YHR166C	CDC23	missing	FALSE	missing	FALSE	missing	FALSE	FALSE	TRUE	missing	missing	missing	missing	missing	missing	1
pol2-12	YNL262W	POL2	missing	TRUE	missing	FALSE	missing	missing	missing	missing	missing	missing	missing	missing	missing	missing	1
tel2-7	YGR099W	TEL2	missing	TRUE	missing	FALSE	missing	missing	missing	missing	missing	missing	missing	missing	missing	missing	1
tub4-y445d	YLR212C	TUB4	missing	FALSE	missing	FALSE	missing	FALSE	FALSE	TRUE	missing	missing	missing	missing	missing	missing	1
ipi1-ph	YHR085W	IPI1	missing	FALSE	missing	TRUE	missing	missing	missing	missing	missing	missing	missing	missing	missing	missing	1
cse4-1	YKL049C	CSE4	missing	FALSE	missing	missing	missing	FALSE	FALSE	TRUE	missing	missing	missing	missing	missing	missing	1
brl1-3231	YHR036W	BRL1	missing	FALSE	missing	FALSE	missing	FALSE	FALSE	TRUE	missing	missing	missing	missing	missing	missing	1
duo1-2	YGL061C	DUO1	missing	FALSE	missing	FALSE	missing	FALSE	FALSE	TRUE	missing	missing	missing	missing	missing	missing	1
cks1-35	YBR135W	CKS1	missing	FALSE	missing	FALSE	missing	FALSE	FALSE	TRUE	missing	missing	missing	missing	missing	missing	1
nnf1-17	YJR112W	NNF1	missing	FALSE	missing	FALSE	missing	FALSE	FALSE	TRUE	missing	missing	missing	missing	missing	missing	1
spc19-ph	YDR201W	SPC19	missing	FALSE	missing	FALSE	missing	missing	missing	TRUE	missing	missing	missing	missing	missing	missing	1
sgt1-5	YOR057W	SGT1	missing	FALSE	missing	FALSE	missing	FALSE	FALSE	TRUE	missing	missing	missing	missing	missing	missing	1
mcm10-43	YIL150C	MCM10	missing	TRUE	missing	FALSE	missing	missing	missing	missing	missing	missing	missing	missing	missing	missing	1
orc3-70	YLL004W	ORC3	missing	TRUE	missing	FALSE	missing	FALSE	FALSE	FALSE	missing	missing	missing	missing	missing	missing	1
nse5-ts4	YML023C	NSE5	missing	TRUE	missing	FALSE	missing	missing	missing	missing	missing	missing	missing	missing	missing	missing	1
rpn1-821	YHR027C	RPN1	missing	FALSE	missing	FALSE	missing	FALSE	FALSE	TRUE	missing	missing	missing	missing	missing	missing	1
pob3-q308k	YML069W	POB3	missing	FALSE	missing	FALSE	missing	FALSE	FALSE	TRUE	missing	missing	missing	missing	missing	missing	1
arp9-1	YMR033W	ARP9	missing	FALSE	missing	FALSE	missing	FALSE	FALSE	TRUE	missing	missing	missing	missing	missing	missing	1
rsc3-1	YDR303C	RSC3	missing	FALSE	missing	FALSE	missing	FALSE	FALSE	TRUE	missing	missing	missing	missing	missing	missing	1
rpn11-8	YFR004W	RPN11	missing	FALSE	missing	FALSE	missing	FALSE	FALSE	TRUE	missing	missing	missing	missing	missing	missing	1
apc11-13	YDL008W	APC11	missing	FALSE	missing	FALSE	missing	FALSE	FALSE	TRUE	missing	missing	missing	missing	missing	missing	1
nnf1-77	YJR112W	NNF1	missing	FALSE	missing	FALSE	missing	FALSE	FALSE	TRUE	missing	missing	missing	missing	missing	missing	1
mcd1-73	YDL003W	MCD1	missing	TRUE	missing	FALSE	missing	missing	missing	missing	missing	missing	missing	missing	missing	missing	1
rrs1-84	YOR294W	RRS1	missing	TRUE	missing	FALSE	missing	missing	missing	missing	missing	missing	missing	missing	missing	missing	1
tfb1-6	YDR311W	TFB1	missing	FALSE	missing	FALSE	missing	FALSE	FALSE	TRUE	missing	missing	missing	missing	missing	missing	1
orc6-ph	YHR118C	ORC6	missing	FALSE	missing	FALSE	missing	TRUE	FALSE	FALSE	missing	missing	missing	missing	missing	missing	1
ipi3-ph	YNL182C	IPI3	missing	TRUE	missing	FALSE	missing	missing	missing	missing	missing	missing	missing	missing	missing	missing	1
ntf2-ph	YER009W	NTF2	missing	FALSE	missing	FALSE	missing	TRUE	FALSE	FALSE	missing	missing	missing	missing	missing	missing	1
okp1-5	YGR179C	OKP1	missing	FALSE	missing	FALSE	missing	FALSE	FALSE	TRUE	missing	missing	missing	missing	missing	missing	1
rpn5-1	YDL147W	RPN5	missing	FALSE	missing	FALSE	missing	FALSE	FALSE	TRUE	missing	missing	missing	missing	missing	missing	1
nnf1-48	YJR112W	NNF1	missing	FALSE	missing	TRUE	missing	missing	missing	missing	missing	missing	missing	missing	missing	missing	1
sub2-1	YDL084W	SUB2	missing	FALSE	missing	FALSE	missing	FALSE	FALSE	TRUE	missing	missing	missing	missing	missing	missing	1
esa1-d414	YOR244W	ESA1	missing	FALSE	missing	TRUE	missing	missing	missing	missing	missing	missing	missing	missing	missing	missing	1
pcf11-2	YDR228C	PCF11	missing	FALSE	missing	FALSE	missing	FALSE	FALSE	TRUE	missing	missing	missing	missing	missing	missing	1
spt5-194	YML010W	SPT5	missing	FALSE	missing	FALSE	missing	FALSE	FALSE	TRUE	missing	missing	missing	missing	missing	missing	1
uba1-1	YKL210W	UBA1	missing	TRUE	missing	FALSE	missing	missing	missing	missing	missing	missing	missing	missing	missing	missing	1
nse3-ts4	YDR288W	NSE3	missing	TRUE	missing	FALSE	missing	missing	missing	missing	missing	missing	missing	missing	missing	missing	1
pol12-ts	YBL035C	POL12	missing	TRUE	missing	FALSE	missing	FALSE	FALSE	FALSE	missing	missing	missing	missing	missing	missing	1
smc3-42	YJL074C	SMC3	missing	TRUE	missing	FALSE	missing	missing	missing	missing	missing	missing	missing	missing	missing	missing	1
cdc20-2	YGL116W	CDC20	missing	FALSE	missing	FALSE	missing	FALSE	FALSE	TRUE	missing	missing	missing	missing	missing	missing	1
ask1-2	YKL052C	ASK1	missing	FALSE	missing	FALSE	missing	FALSE	FALSE	TRUE	missing	missing	missing	missing	missing	missing	1
pcf11-ts9	YDR228C	PCF11	missing	TRUE	missing	FALSE	missing	missing	missing	missing	missing	missing	missing	missing	missing	missing	1
taf6-ts	YGL112C	TAF6	missing	TRUE	missing	FALSE	missing	missing	missing	missing	missing	missing	missing	missing	missing	missing	1
pob3-l78r	YML069W	POB3	missing	FALSE	missing	FALSE	missing	FALSE	FALSE	TRUE	missing	missing	missing	missing	missing	missing	1
smc3-1	YJL074C	SMC3	missing	FALSE	missing	FALSE	missing	FALSE	FALSE	TRUE	missing	missing	missing	missing	missing	missing	1
glc7-10	YER133W	GLC7	missing	FALSE	missing	FALSE	missing	FALSE	FALSE	TRUE	missing	missing	missing	missing	missing	missing	1
brn1-16	YBL097W	BRN1	missing	TRUE	missing	FALSE	missing	missing	missing	missing	missing	missing	missing	missing	missing	missing	1
rsc8-ts21	YFR037C	RSC8	missing	FALSE	missing	FALSE	missing	FALSE	FALSE	TRUE	missing	missing	missing	missing	missing	missing	1
cks1-38	YBR135W	CKS1	missing	FALSE	missing	FALSE	missing	FALSE	FALSE	TRUE	missing	missing	missing	missing	missing	missing	1
ssl1-t242i	YLR005W	SSL1	missing	FALSE	missing	FALSE	missing	FALSE	FALSE	TRUE	missing	missing	missing	missing	missing	missing	1
tfb1-1	YDR311W	TFB1	missing	FALSE	missing	FALSE	missing	FALSE	FALSE	TRUE	missing	missing	missing	missing	missing	missing	1
cdc23-1	YHR166C	CDC23	missing	TRUE	missing	FALSE	missing	missing	missing	missing	missing	missing	missing	missing	missing	missing	1
ssl2-ts	YIL143C	SSL2	missing	FALSE	missing	FALSE	missing	FALSE	FALSE	TRUE	missing	missing	missing	missing	missing	missing	1
cdc37-1	YDR168W	CDC37	missing	TRUE	missing	FALSE	missing	FALSE	FALSE	FALSE	missing	missing	missing	missing	missing	missing	1
sen1-1	YLR430W	SEN1	missing	TRUE	missing	FALSE	missing	missing	missing	missing	missing	missing	missing	missing	missing	missing	1
rpt1-1	YKL145W	RPT1	missing	TRUE	missing	FALSE	missing	missing	missing	missing	missing	missing	missing	missing	missing	missing	1
nup85-ph	YJR042W	NUP85	missing	FALSE	missing	FALSE	missing	FALSE	FALSE	TRUE	missing	missing	missing	missing	missing	missing	1
pup2-ph	YGR253C	PUP2	missing	FALSE	missing	FALSE	missing	missing	missing	TRUE	missing	missing	missing	missing	missing	missing	1
pri2-1	YKL045W	PRI2	missing	TRUE	missing	FALSE	missing	missing	missing	missing	missing	missing	missing	missing	missing	missing	1
cdc37-ts	YDR168W	CDC37	missing	TRUE	missing	FALSE	missing	missing	missing	missing	missing	missing	missing	missing	missing	missing	1
sln1-ts4	YIL147C	SLN1	missing	FALSE	missing	TRUE	missing	missing	missing	missing	missing	missing	missing	missing	missing	missing	1
cep3-1	YMR168C	CEP3	missing	FALSE	missing	FALSE	missing	FALSE	FALSE	TRUE	missing	missing	missing	missing	missing	missing	1
rfa2-ph	YNL312W	RFA2	missing	FALSE	missing	FALSE	missing	TRUE	FALSE	FALSE	missing	missing	missing	missing	missing	missing	1
scc4-4	YER147C	SCC4	missing	FALSE	missing	TRUE	missing	missing	missing	missing	missing	missing	missing	missing	missing	missing	1
ycg1-2	YDR325W	YCG1	missing	TRUE	missing	FALSE	missing	missing	missing	missing	missing	missing	missing	missing	missing	missing	1
esp1-1	YGR098C	ESP1	missing	TRUE	missing	FALSE	missing	missing	missing	missing	missing	missing	missing	missing	missing	missing	1
rpt2-rf	YDL007W	RPT2	missing	TRUE	missing	FALSE	missing	missing	missing	missing	missing	missing	missing	missing	missing	missing	1
rpn6-1	YDL097C	RPN6	missing	FALSE	missing	FALSE	missing	FALSE	FALSE	TRUE	missing	missing	missing	missing	missing	missing	1
sgv1-23	YPR161C	SGV1	missing	TRUE	missing	FALSE	missing	missing	missing	missing	missing	missing	missing	missing	missing	missing	1
nsl1-6	YPL233W	NSL1	missing	FALSE	missing	FALSE	missing	FALSE	FALSE	TRUE	missing	missing	missing	missing	missing	missing	1
glc7-12	YER133W	GLC7	missing	FALSE	missing	FALSE	missing	FALSE	FALSE	TRUE	missing	missing	missing	missing	missing	missing	1
mcm3-1	YEL032W	MCM3	missing	TRUE	missing	FALSE	missing	missing	missing	missing	missing	missing	missing	missing	missing	missing	1
clp1-ph	YOR250C	CLP1	missing	FALSE	missing	FALSE	missing	FALSE	FALSE	TRUE	missing	missing	missing	missing	missing	missing	1
cbf2-42	YGR140W	CBF2	missing	FALSE	missing	FALSE	missing	FALSE	FALSE	TRUE	missing	missing	missing	missing	missing	missing	1
spc105-4	YGL093W	SPC105	missing	FALSE	missing	FALSE	missing	FALSE	FALSE	TRUE	missing	missing	missing	missing	missing	missing	1
ycs4-1	YLR272C	YCS4	missing	FALSE	missing	TRUE	missing	missing	missing	missing	missing	missing	missing	missing	missing	missing	1
cep3-2	YMR168C	CEP3	missing	FALSE	missing	FALSE	missing	FALSE	FALSE	TRUE	missing	missing	missing	missing	missing	missing	1
pre2-127	YPR103W	PRE2	missing	TRUE	missing	FALSE	missing	missing	missing	missing	missing	missing	missing	missing	missing	missing	1
taf9-ts2	YMR236W	TAF9	missing	FALSE	missing	TRUE	missing	missing	missing	missing	missing	missing	missing	missing	missing	missing	1
spc24-10	YMR117C	SPC24	missing	TRUE	missing	FALSE	missing	FALSE	FALSE	FALSE	missing	missing	missing	missing	missing	missing	1
spc97-ph	YHR172W	SPC97	missing	FALSE	missing	FALSE	missing	TRUE	FALSE	FALSE	missing	missing	missing	missing	missing	missing	1
dbf4-3	YDR052C	DBF4	missing	TRUE	missing	FALSE	missing	missing	missing	missing	missing	missing	missing	missing	missing	missing	1
rfa3-313	YJL173C	RFA3	missing	FALSE	missing	TRUE	missing	missing	missing	missing	missing	missing	missing	missing	missing	missing	1
ade1	YAR015W	ADE1	missing	FALSE	missing	missing	missing	TRUE	FALSE	FALSE	missing	FALSE	missing	FALSE	FALSE	FALSE	1
bdh1	YAL060W	BDH1	missing	TRUE	missing	missing	missing	FALSE	FALSE	FALSE	missing	FALSE	missing	FALSE	FALSE	FALSE	1
fus2	YMR232W	FUS2	missing	FALSE	missing	missing	missing	FALSE	FALSE	FALSE	missing	FALSE	missing	TRUE	FALSE	FALSE	1
abz2	YMR289W	ABZ2	missing	FALSE	missing	missing	missing	FALSE	FALSE	FALSE	missing	FALSE	missing	TRUE	FALSE	FALSE	1
cox7	YMR256C	COX7	missing	FALSE	missing	missing	missing	FALSE	FALSE	FALSE	missing	FALSE	missing	TRUE	FALSE	FALSE	1
yor072w	YOR072W	YOR072W	missing	FALSE	missing	missing	missing	FALSE	FALSE	FALSE	missing	FALSE	missing	TRUE	FALSE	FALSE	1
yor082c	YOR083W	WHI5	missing	FALSE	missing	missing	missing	FALSE	FALSE	FALSE	missing	FALSE	missing	TRUE	FALSE	FALSE	1
cin1	YOR349W	CIN1	missing	FALSE	missing	missing	missing	FALSE	FALSE	TRUE	missing	FALSE	missing	FALSE	FALSE	FALSE	1
cin2	YPL241C	CIN2	missing	FALSE	missing	missing	missing	FALSE	FALSE	TRUE	missing	FALSE	missing	FALSE	FALSE	FALSE	1
vma11	YPL234C	VMA11	missing	FALSE	missing	missing	missing	FALSE	FALSE	FALSE	missing	FALSE	missing	TRUE	FALSE	FALSE	1
aim39	YOL053W	AIM39	missing	TRUE	missing	missing	missing	FALSE	FALSE	FALSE	missing	FALSE	missing	FALSE	FALSE	FALSE	1
fmp30	YPL103C	FMP30	missing	FALSE	missing	missing	missing	FALSE	FALSE	FALSE	missing	FALSE	missing	TRUE	FALSE	FALSE	1
flc1	YPL221W	FLC1	missing	FALSE	missing	missing	missing	FALSE	FALSE	FALSE	missing	FALSE	missing	TRUE	FALSE	FALSE	1
aim4	YBR194W	AIM4	missing	FALSE	missing	missing	missing	FALSE	FALSE	FALSE	missing	FALSE	missing	TRUE	FALSE	FALSE	1
dxo1	YDR370C	DXO1	missing	TRUE	missing	missing	missing	FALSE	FALSE	FALSE	missing	FALSE	missing	FALSE	FALSE	FALSE	1
yel020c	YEL020C	PXP1	missing	FALSE	missing	missing	missing	FALSE	FALSE	FALSE	missing	FALSE	missing	TRUE	FALSE	FALSE	1
fsh1	YHR049W	FSH1	missing	FALSE	missing	missing	missing	FALSE	FALSE	FALSE	missing	FALSE	missing	TRUE	FALSE	FALSE	1
coq9	YLR201C	COQ9	missing	FALSE	missing	missing	missing	FALSE	FALSE	FALSE	missing	FALSE	missing	TRUE	FALSE	FALSE	1
bli1	YKL061W	BLI1	missing	TRUE	missing	missing	missing	FALSE	FALSE	FALSE	missing	FALSE	missing	FALSE	FALSE	FALSE	1
msn4	YKL062W	MSN4	missing	FALSE	missing	missing	missing	FALSE	FALSE	FALSE	missing	FALSE	missing	TRUE	FALSE	FALSE	1
ykl091c	YKL091C	YKL091C	missing	FALSE	missing	missing	missing	FALSE	FALSE	FALSE	missing	FALSE	missing	TRUE	FALSE	FALSE	1
ykl177w	YKL177W	YKL177W	missing	FALSE	missing	missing	missing	FALSE	FALSE	FALSE	missing	FALSE	missing	TRUE	FALSE	FALSE	1
ykl162c	YKL162C	YKL162C	missing	FALSE	missing	missing	missing	FALSE	FALSE	FALSE	missing	FALSE	missing	TRUE	FALSE	FALSE	1
ade6	YGR061C	ADE6	missing	FALSE	missing	missing	missing	TRUE	FALSE	FALSE	missing	FALSE	missing	FALSE	FALSE	FALSE	1
yor200w	YOR201C	MRM1	missing	TRUE	missing	missing	missing	FALSE	FALSE	FALSE	missing	FALSE	missing	FALSE	FALSE	FALSE	1
nit3	YLR351C	NIT3	missing	FALSE	missing	missing	missing	FALSE	FALSE	FALSE	missing	FALSE	missing	TRUE	FALSE	FALSE	1
ylr349w	YLR349W	YLR349W	missing	FALSE	missing	missing	missing	FALSE	FALSE	FALSE	missing	FALSE	missing	TRUE	FALSE	FALSE	1
yjl163c	YJL163C	YJL163C	missing	TRUE	missing	missing	missing	FALSE	FALSE	FALSE	missing	FALSE	missing	FALSE	FALSE	FALSE	1
ylr279w	YLR281C	RSO55	missing	FALSE	missing	missing	missing	FALSE	FALSE	FALSE	missing	FALSE	missing	TRUE	FALSE	FALSE	1
pig1	YLR273C	PIG1	missing	FALSE	missing	missing	missing	FALSE	FALSE	TRUE	missing	FALSE	missing	FALSE	FALSE	FALSE	1
ydr230w	YDR231C	COX20	missing	FALSE	missing	missing	missing	FALSE	FALSE	FALSE	missing	FALSE	missing	TRUE	FALSE	FALSE	1
kgd2	YDR148C	KGD2	missing	FALSE	missing	missing	missing	FALSE	FALSE	FALSE	missing	FALSE	missing	TRUE	FALSE	FALSE	1
sas4	YDR181C	SAS4	missing	TRUE	missing	missing	missing	FALSE	FALSE	FALSE	missing	FALSE	missing	FALSE	FALSE	FALSE	1
rmr1	YGL250W	RMR1	missing	FALSE	missing	missing	missing	FALSE	FALSE	FALSE	FALSE	TRUE	FALSE	FALSE	FALSE	FALSE	1
mnt2	YGL257C	MNT2	missing	FALSE	missing	missing	missing	FALSE	FALSE	FALSE	missing	FALSE	missing	TRUE	FALSE	FALSE	1
ypl062w	YPL062W	YPL062W	missing	TRUE	missing	missing	missing	FALSE	FALSE	FALSE	missing	FALSE	missing	FALSE	FALSE	FALSE	1
irc6	YFR043C	IRC6	missing	FALSE	missing	missing	missing	FALSE	FALSE	FALSE	missing	FALSE	missing	TRUE	FALSE	FALSE	1
cnn1	YFR046C	CNN1	missing	FALSE	missing	missing	missing	FALSE	FALSE	TRUE	missing	FALSE	missing	FALSE	FALSE	FALSE	1
mrpl9	YGR220C	MRPL9	missing	FALSE	missing	missing	missing	FALSE	FALSE	FALSE	missing	FALSE	missing	TRUE	FALSE	FALSE	1
yer188w	YER188W	YER188W	missing	FALSE	missing	missing	missing	FALSE	FALSE	FALSE	missing	FALSE	missing	TRUE	FALSE	FALSE	1
scw11	YGL028C	SCW11	missing	FALSE	missing	missing	missing	FALSE	FALSE	FALSE	missing	FALSE	missing	TRUE	FALSE	FALSE	1
hta2	YBL003C	HTA2	missing	FALSE	missing	missing	missing	FALSE	FALSE	FALSE	missing	FALSE	missing	TRUE	FALSE	FALSE	1
rtt106	YNL206C	RTT106	TRUE	FALSE	missing	missing	FALSE	FALSE	FALSE	FALSE	missing	FALSE	missing	FALSE	FALSE	FALSE	1
ygl042c	YGL043W	DST1	missing	FALSE	missing	missing	missing	FALSE	FALSE	FALSE	missing	FALSE	missing	TRUE	FALSE	FALSE	1
ybp2	YGL060W	YBP2	missing	FALSE	missing	missing	missing	FALSE	TRUE	FALSE	missing	FALSE	missing	FALSE	FALSE	FALSE	1
tda7	YNL176C	TDA7	missing	FALSE	missing	missing	missing	FALSE	FALSE	FALSE	missing	FALSE	missing	TRUE	FALSE	FALSE	1
ykl199c	YKL198C	PTK1	missing	TRUE	missing	missing	missing	FALSE	FALSE	FALSE	missing	FALSE	missing	FALSE	FALSE	FALSE	1
age2	YIL044C	AGE2	missing	TRUE	missing	missing	missing	FALSE	FALSE	FALSE	missing	FALSE	missing	FALSE	FALSE	FALSE	1
yft2	YDR319C	YFT2	missing	TRUE	missing	missing	missing	FALSE	FALSE	FALSE	missing	FALSE	missing	FALSE	FALSE	FALSE	1
hyr1	YIR037W	HYR1	missing	FALSE	missing	missing	missing	FALSE	FALSE	FALSE	missing	FALSE	missing	TRUE	FALSE	FALSE	1
ade17	YMR120C	ADE17	missing	FALSE	missing	missing	missing	TRUE	FALSE	FALSE	missing	FALSE	missing	FALSE	FALSE	FALSE	1
mdm1	YML104C	MDM1	missing	FALSE	missing	missing	missing	FALSE	FALSE	FALSE	missing	FALSE	missing	TRUE	FALSE	FALSE	1
rec114	YMR133W	REC114	missing	FALSE	missing	missing	missing	FALSE	FALSE	FALSE	missing	FALSE	missing	TRUE	FALSE	FALSE	1
mrpl49	YJL096W	MRPL49	missing	FALSE	missing	missing	missing	FALSE	FALSE	FALSE	missing	FALSE	missing	TRUE	FALSE	FALSE	1
mrpl51	YPR100W	MRPL51	missing	FALSE	missing	missing	missing	FALSE	FALSE	FALSE	missing	FALSE	missing	TRUE	FALSE	FALSE	1
csr2	YPR030W	CSR2	missing	TRUE	missing	missing	missing	FALSE	FALSE	FALSE	missing	FALSE	missing	FALSE	FALSE	FALSE	1
yjl043w	YJL043W	YJL043W	missing	FALSE	missing	missing	missing	FALSE	FALSE	FALSE	missing	FALSE	missing	TRUE	FALSE	FALSE	1
cox19	YLL018C-A	COX19	missing	FALSE	missing	missing	missing	FALSE	FALSE	FALSE	missing	FALSE	missing	TRUE	FALSE	FALSE	1
loh1	YJL038C	LOH1	missing	FALSE	missing	missing	missing	FALSE	FALSE	FALSE	FALSE	TRUE	FALSE	FALSE	FALSE	FALSE	1
atg17	YLR423C	ATG17	missing	FALSE	missing	missing	missing	FALSE	FALSE	FALSE	FALSE	TRUE	FALSE	FALSE	FALSE	FALSE	1
yjr124c	YJR124C	YJR124C	missing	FALSE	missing	missing	missing	FALSE	FALSE	FALSE	missing	FALSE	missing	TRUE	FALSE	FALSE	1
fen2	YCR028C	FEN2	missing	FALSE	missing	missing	missing	FALSE	FALSE	FALSE	FALSE	TRUE	FALSE	FALSE	FALSE	FALSE	1
rec107	YJR021C	REC107	missing	FALSE	missing	missing	missing	FALSE	FALSE	FALSE	missing	FALSE	missing	TRUE	FALSE	FALSE	1
bna1	YJR025C	BNA1	missing	FALSE	missing	missing	missing	FALSE	FALSE	FALSE	missing	FALSE	missing	TRUE	FALSE	FALSE	1
ydl172c	YDL173W	PAR32	missing	FALSE	missing	missing	missing	FALSE	FALSE	FALSE	missing	FALSE	missing	TRUE	FALSE	FALSE	1
get3	YDL100C	GET3	missing	FALSE	missing	missing	missing	FALSE	FALSE	FALSE	missing	FALSE	missing	TRUE	FALSE	FALSE	1
rpp1b	YDL130W	RPP1B	missing	FALSE	missing	missing	missing	FALSE	FALSE	FALSE	missing	FALSE	missing	TRUE	FALSE	FALSE	1
ydl187c	YDL186W	YDL186W	missing	FALSE	missing	missing	missing	FALSE	FALSE	FALSE	missing	FALSE	missing	TRUE	FALSE	FALSE	1
ydl186w	YDL186W	YDL186W	missing	FALSE	missing	missing	missing	FALSE	FALSE	FALSE	missing	FALSE	missing	TRUE	FALSE	FALSE	1
rbs1	YDL189W	RBS1	missing	FALSE	missing	missing	missing	FALSE	FALSE	FALSE	missing	FALSE	missing	TRUE	FALSE	FALSE	1
yor345c	YOR346W	REV1	missing	FALSE	missing	missing	missing	FALSE	FALSE	FALSE	missing	FALSE	missing	TRUE	FALSE	FALSE	1
zng1	YNR029C	ZNG1	missing	TRUE	missing	missing	missing	FALSE	FALSE	FALSE	missing	FALSE	missing	FALSE	FALSE	FALSE	1
chs3	YBR023C	CHS3	missing	FALSE	missing	missing	missing	FALSE	FALSE	FALSE	missing	FALSE	missing	TRUE	FALSE	FALSE	1
ynl146w	YNL146W	YNL146W	missing	TRUE	missing	missing	missing	FALSE	FALSE	FALSE	missing	FALSE	missing	FALSE	FALSE	FALSE	1
rho2	YNL090W	RHO2	missing	FALSE	missing	missing	missing	FALSE	FALSE	FALSE	missing	FALSE	missing	TRUE	FALSE	FALSE	1
imp21	YIL154C	IMP21	missing	TRUE	missing	FALSE	missing	FALSE	FALSE	FALSE	missing	FALSE	missing	missing	FALSE	FALSE	1
ygr117c	YGR117C	YGR117C	missing	FALSE	missing	missing	missing	FALSE	FALSE	FALSE	missing	FALSE	missing	TRUE	FALSE	FALSE	1
rif1	YBR275C	RIF1	FALSE	FALSE	missing	missing	missing	FALSE	FALSE	FALSE	FALSE	TRUE	FALSE	FALSE	FALSE	FALSE	1
ybr100w	YBR098W	MMS4	missing	TRUE	missing	missing	missing	FALSE	FALSE	FALSE	missing	FALSE	missing	FALSE	FALSE	FALSE	1
phm8	YER037W	PHM8	missing	FALSE	missing	missing	missing	FALSE	FALSE	FALSE	missing	FALSE	missing	TRUE	FALSE	FALSE	1
ssk22	YCR073C	SSK22	missing	FALSE	missing	missing	missing	FALSE	FALSE	FALSE	missing	FALSE	missing	TRUE	FALSE	FALSE	1
cin4	YMR138W	CIN4	missing	FALSE	missing	missing	missing	FALSE	FALSE	TRUE	missing	FALSE	missing	FALSE	FALSE	FALSE	1
ybr113w	YBR112C	CYC8	missing	FALSE	missing	missing	missing	TRUE	FALSE	FALSE	missing	FALSE	missing	FALSE	FALSE	FALSE	1
rpl43a	YPR043W	RPL43A	missing	TRUE	missing	FALSE	missing	FALSE	FALSE	FALSE	missing	FALSE	missing	FALSE	FALSE	FALSE	1
ydl009c	YDL010W	GRX6	missing	FALSE	missing	missing	missing	FALSE	FALSE	FALSE	missing	FALSE	missing	TRUE	FALSE	FALSE	1
ygl159w	YGL159W	YGL159W	missing	FALSE	missing	missing	missing	FALSE	FALSE	FALSE	missing	FALSE	missing	TRUE	FALSE	FALSE	1
ymr052c-a	YMR052W	FAR3	missing	TRUE	missing	missing	missing	FALSE	FALSE	FALSE	missing	FALSE	missing	FALSE	FALSE	FALSE	1
ydr417c	YDR418W	RPL12B	missing	TRUE	missing	missing	missing	FALSE	FALSE	FALSE	missing	FALSE	missing	FALSE	FALSE	FALSE	1
hef3	YNL014W	HEF3	missing	TRUE	missing	missing	missing	FALSE	FALSE	FALSE	missing	FALSE	missing	FALSE	FALSE	FALSE	1
sov1	YMR066W	SOV1	missing	FALSE	missing	missing	missing	TRUE	FALSE	FALSE	missing	FALSE	missing	FALSE	FALSE	FALSE	1
htb2	YBL002W	HTB2	missing	FALSE	missing	missing	missing	FALSE	FALSE	FALSE	missing	FALSE	missing	TRUE	FALSE	FALSE	1
yir021w-a	YIR021W-A	YIR021W-A	missing	TRUE	missing	missing	missing	FALSE	FALSE	FALSE	missing	FALSE	missing	FALSE	FALSE	FALSE	1
hof1	YMR032W	HOF1	missing	TRUE	missing	FALSE	missing	FALSE	FALSE	FALSE	missing	FALSE	missing	FALSE	FALSE	FALSE	1
pcl10	YGL134W	PCL10	missing	FALSE	missing	missing	missing	FALSE	FALSE	FALSE	missing	FALSE	missing	TRUE	FALSE	FALSE	1
ynl277w-a	YNL277W-A	YNL277W-A	missing	TRUE	missing	missing	missing	FALSE	FALSE	FALSE	missing	FALSE	missing	FALSE	FALSE	FALSE	1
pro1	YDR300C	PRO1	missing	TRUE	missing	missing	missing	FALSE	FALSE	FALSE	missing	FALSE	missing	FALSE	FALSE	FALSE	1
lip2	YLR239C	LIP2	missing	TRUE	missing	FALSE	missing	FALSE	FALSE	FALSE	missing	FALSE	missing	FALSE	FALSE	FALSE	1
cdc2-7	YDL102W	POL3	missing	FALSE	missing	FALSE	missing	FALSE	FALSE	TRUE	missing	missing	missing	missing	missing	missing	1
cdc2-1	YDL102W	POL3	missing	FALSE	missing	TRUE	missing	missing	missing	missing	missing	missing	missing	missing	missing	missing	1
smc2-8	YFR031C	SMC2	missing	TRUE	missing	missing	missing	missing	missing	missing	missing	missing	missing	missing	missing	missing	1
cdc14-3	YFR028C	CDC14	missing	FALSE	missing	FALSE	missing	FALSE	FALSE	TRUE	missing	missing	missing	missing	missing	missing	1
tid3-1	YIL144W	NDC80	missing	FALSE	missing	FALSE	missing	FALSE	FALSE	TRUE	missing	missing	missing	missing	missing	missing	1
esa1-1851	YOR244W	ESA1	missing	missing	missing	TRUE	missing	missing	missing	missing	missing	missing	missing	missing	missing	missing	1
taf5-20	YBR198C	TAF5	missing	missing	missing	FALSE	missing	FALSE	FALSE	TRUE	missing	missing	missing	missing	missing	missing	1
mre11-4(h241l,h243y)	YMR224C	MRE11	TRUE	missing	missing	missing	missing	missing	missing	missing	missing	missing	missing	missing	missing	missing	1
mre11-58s(h213y)	YMR224C	MRE11	TRUE	missing	missing	missing	missing	missing	missing	missing	missing	missing	missing	missing	missing	missing	1
mre11-p162s(23c)	YMR224C	MRE11	TRUE	missing	missing	missing	missing	missing	missing	missing	missing	missing	missing	missing	missing	missing	1
mre11-p162s	YMR224C	MRE11	TRUE	missing	missing	missing	missing	missing	missing	missing	missing	missing	missing	missing	missing	missing	1
mre11-3(hd125-6lv)	YMR224C	MRE11	TRUE	missing	missing	missing	missing	missing	missing	missing	missing	missing	missing	missing	missing	missing	1
mre11-h125n-h213y	YMR224C	MRE11	TRUE	missing	missing	missing	missing	missing	missing	missing	missing	missing	missing	missing	missing	missing	1
rad50-s1205r	YNL250W	RAD50	TRUE	missing	missing	missing	missing	missing	missing	missing	missing	missing	missing	missing	missing	missing	1
rad53-k227a	YPL153C	RAD53	TRUE	missing	missing	missing	missing	missing	missing	missing	missing	missing	missing	missing	missing	missing	1
srs2-k41r	YJL092W	SRS2	TRUE	missing	missing	missing	missing	missing	missing	missing	missing	missing	missing	missing	missing	missing	1
sgs1-ka	YMR190C	SGS1	TRUE	missing	missing	missing	missing	missing	missing	missing	missing	missing	missing	missing	missing	missing	1
hrq1-k318a	YDR291W	HRQ1	TRUE	missing	missing	missing	missing	missing	missing	missing	missing	missing	missing	missing	missing	missing	1
rfa1-t6[cen]	YAR007C	RFA1	TRUE	missing	missing	missing	missing	missing	missing	missing	missing	missing	missing	missing	missing	missing	1
rfa1-t33[cen]	YAR007C	RFA1	TRUE	missing	missing	missing	missing	missing	missing	missing	missing	missing	missing	missing	missing	missing	1
rfa1-t22[cen]	YAR007C	RFA1	TRUE	missing	missing	missing	missing	missing	missing	missing	missing	missing	missing	missing	missing	missing	1
rfa1-t48[cen]	YAR007C	RFA1	TRUE	missing	missing	missing	missing	missing	missing	missing	missing	missing	missing	missing	missing	missing	1
rfa1-t73[cen]	YAR007C	RFA1	TRUE	missing	missing	missing	missing	missing	missing	missing	missing	missing	missing	missing	missing	missing	1
rfa1-t11[cen]	YAR007C	RFA1	TRUE	missing	missing	missing	missing	missing	missing	missing	missing	missing	missing	missing	missing	missing	1
rfa1-t19[cen]	YAR007C	RFA1	TRUE	missing	missing	missing	missing	missing	missing	missing	missing	missing	missing	missing	missing	missing	1
rfa1-t23[cen]	YAR007C	RFA1	TRUE	missing	missing	missing	missing	missing	missing	missing	missing	missing	missing	missing	missing	missing	1
rfa1-t49[cen]	YAR007C	RFA1	TRUE	missing	missing	missing	missing	missing	missing	missing	missing	missing	missing	missing	missing	missing	1
rfa1-t92[cen]	YAR007C	RFA1	TRUE	missing	missing	missing	missing	missing	missing	missing	missing	missing	missing	missing	missing	missing	1
rfa1-t6	YAR007C	RFA1	TRUE	missing	missing	missing	missing	missing	missing	missing	missing	missing	missing	missing	missing	missing	1
pif1-m2	YML061C	PIF1	TRUE	missing	missing	missing	missing	missing	missing	missing	missing	missing	missing	missing	missing	missing	1
dna2-k1080a	YHR164C	DNA2	TRUE	missing	missing	missing	missing	missing	missing	missing	missing	missing	missing	missing	missing	missing	1
dna2-2	YHR164C	DNA2	TRUE	missing	missing	missing	missing	FALSE	FALSE	FALSE	missing	missing	missing	missing	missing	missing	1
cln2-1	YPL256C	CLN2	TRUE	missing	missing	missing	missing	missing	missing	missing	missing	missing	missing	missing	missing	missing	1
hpr1	YDR138W	HPR1	TRUE	missing	missing	missing	missing	FALSE	FALSE	FALSE	missing	FALSE	missing	FALSE	FALSE	FALSE	1
nse3-2	YDR288W	NSE3	TRUE	missing	missing	missing	missing	missing	missing	missing	missing	missing	missing	missing	missing	missing	1
rad55(23)	YDR076W	RAD55	TRUE	missing	missing	missing	missing	missing	missing	missing	missing	missing	missing	missing	missing	missing	1
rad57(23)	YDR004W	RAD57	TRUE	missing	missing	missing	missing	missing	missing	missing	missing	missing	missing	missing	missing	missing	1
rfa2-c100	YNL312W	RFA2	TRUE	missing	missing	missing	missing	missing	missing	missing	missing	missing	missing	missing	missing	missing	1
rfa3-n70	YJL173C	RFA3	TRUE	missing	missing	missing	missing	missing	missing	missing	missing	missing	missing	missing	missing	missing	1
sir2	YDL042C	SIR2	FALSE	TRUE	missing	missing	missing	FALSE	FALSE	FALSE	missing	FALSE	missing	missing	FALSE	FALSE	1
sir4	YDR227W	SIR4	FALSE	TRUE	missing	missing	FALSE	FALSE	FALSE	FALSE	missing	FALSE	missing	missing	FALSE	FALSE	1
xrs2-11	YDR369C	XRS2	missing	TRUE	FALSE	missing	missing	missing	missing	missing	missing	missing	missing	missing	missing	missing	1
sae2-s267a	YGL175C	SAE2	missing	missing	TRUE	missing	missing	missing	missing	missing	missing	missing	missing	missing	missing	missing	1
sae2-mt9	YGL175C	SAE2	missing	missing	TRUE	missing	missing	missing	missing	missing	missing	missing	missing	missing	missing	missing	1
ctr9	YOL145C	CTR9	missing	TRUE	missing	missing	missing	FALSE	FALSE	FALSE	missing	FALSE	missing	FALSE	FALSE	FALSE	1
paf1	YBR279W	PAF1	missing	TRUE	missing	missing	missing	FALSE	FALSE	FALSE	missing	FALSE	missing	missing	FALSE	FALSE	1
cyc8	YBR112C	CYC8	missing	missing	missing	missing	missing	TRUE	FALSE	FALSE	missing	FALSE	missing	FALSE	FALSE	FALSE	1
img1	YCR046C	IMG1	missing	missing	missing	missing	missing	FALSE	FALSE	FALSE	missing	FALSE	missing	TRUE	FALSE	FALSE	1
tmt1	YER175C	TMT1	missing	missing	missing	missing	missing	FALSE	FALSE	FALSE	missing	FALSE	missing	TRUE	FALSE	FALSE	1
ybl008w-a	YBL008W-A	YBL008W-A	missing	missing	missing	missing	missing	FALSE	FALSE	FALSE	missing	FALSE	missing	TRUE	FALSE	FALSE	1
seh1	YGL100W	SEH1	missing	missing	missing	missing	missing	FALSE	FALSE	FALSE	missing	FALSE	missing	TRUE	FALSE	FALSE	1
mcm6-ph	YGL201C	MCM6	missing	missing	missing	missing	missing	TRUE	FALSE	FALSE	missing	missing	missing	missing	missing	missing	1
DAmP-ORC6	YHR118C	ORC6	missing	missing	missing	missing	missing	TRUE	FALSE	FALSE	missing	missing	missing	missing	FALSE	FALSE	1
pri1-ph	YIR008C	PRI1	missing	missing	missing	missing	missing	TRUE	FALSE	FALSE	missing	missing	missing	missing	missing	missing	1
DAmP-PRI1	YIR008C	PRI1	missing	missing	missing	missing	missing	TRUE	FALSE	FALSE	missing	missing	missing	missing	FALSE	FALSE	1
asa1-1	YPR085C	ASA1	missing	missing	missing	missing	missing	TRUE	FALSE	FALSE	missing	missing	missing	missing	missing	missing	1
tti1-1	YKL033W	TTI1	missing	missing	missing	missing	missing	TRUE	FALSE	FALSE	missing	missing	missing	missing	missing	missing	1
rpb7-ph	YDR404C	RPB7	missing	missing	missing	missing	missing	TRUE	FALSE	FALSE	missing	missing	missing	missing	missing	missing	1
pwp2-ph	YCR057C	PWP2	missing	missing	missing	missing	missing	TRUE	FALSE	FALSE	missing	missing	missing	missing	missing	missing	1
utp6-ph	YDR449C	UTP6	missing	missing	missing	missing	missing	TRUE	FALSE	FALSE	missing	missing	missing	missing	missing	missing	1
rrp3-ph	YHR065C	RRP3	missing	missing	missing	missing	missing	TRUE	FALSE	FALSE	missing	missing	missing	missing	missing	missing	1
bpl1-ph	YDL141W	BPL1	missing	missing	missing	missing	missing	TRUE	FALSE	FALSE	missing	missing	missing	missing	missing	missing	1
snu23-ph	YDL098C	SNU23	missing	missing	missing	missing	missing	TRUE	FALSE	FALSE	missing	missing	missing	missing	missing	missing	1
srp54-ph	YPR088C	SRP54	missing	missing	missing	missing	missing	TRUE	FALSE	FALSE	missing	missing	missing	missing	missing	missing	1
idi1-ph	YPL117C	IDI1	missing	missing	missing	missing	missing	TRUE	FALSE	FALSE	missing	missing	missing	missing	missing	missing	1
fad1-ph	YDL045C	FAD1	missing	missing	missing	missing	missing	TRUE	FALSE	FALSE	missing	missing	missing	missing	missing	missing	1
pre1-ph	YER012W	PRE1	missing	missing	missing	missing	missing	FALSE	FALSE	TRUE	missing	missing	missing	missing	missing	missing	1
cic1-2	YHR052W	CIC1	missing	missing	missing	missing	missing	FALSE	FALSE	TRUE	missing	missing	missing	missing	missing	missing	1
cdc48-2	YDL126C	CDC48	missing	missing	missing	missing	missing	FALSE	FALSE	TRUE	missing	missing	missing	missing	missing	missing	1
cdc48-9	YDL126C	CDC48	missing	missing	missing	missing	missing	FALSE	FALSE	TRUE	missing	missing	missing	missing	missing	missing	1
DAmP-IPL1	YPL209C	IPL1	missing	missing	missing	missing	missing	FALSE	FALSE	TRUE	missing	missing	missing	missing	FALSE	FALSE	1
DAmP-SPC34	YKR037C	SPC34	missing	missing	missing	missing	missing	FALSE	FALSE	TRUE	missing	missing	missing	missing	FALSE	FALSE	1
DAmP-SCM3	YDL139C	SCM3	missing	missing	missing	missing	missing	FALSE	FALSE	TRUE	missing	missing	missing	missing	FALSE	FALSE	1
stu1-5	YBL034C	STU1	missing	missing	missing	missing	missing	FALSE	FALSE	TRUE	missing	missing	missing	missing	missing	missing	1
stu1-6	YBL034C	STU1	missing	missing	missing	missing	missing	FALSE	FALSE	TRUE	missing	missing	missing	missing	missing	missing	1
stu1-8	YBL034C	STU1	missing	missing	missing	missing	missing	FALSE	FALSE	TRUE	missing	missing	missing	missing	missing	missing	1
DAmP-GNA1	YFL017C	GNA1	missing	missing	missing	missing	missing	FALSE	FALSE	TRUE	missing	missing	missing	missing	FALSE	FALSE	1
sds22-5	YKL193C	SDS22	missing	missing	missing	missing	missing	FALSE	FALSE	TRUE	missing	missing	missing	missing	missing	missing	1
DAmP-MCM2	YBL023C	MCM2	missing	missing	missing	missing	missing	FALSE	FALSE	TRUE	missing	missing	missing	missing	FALSE	FALSE	1
DAmP-RFA1	YAR007C	RFA1	missing	missing	missing	missing	missing	FALSE	FALSE	TRUE	missing	missing	missing	missing	FALSE	FALSE	1
taf1-1	YGR274C	TAF1	missing	missing	missing	missing	missing	FALSE	FALSE	TRUE	missing	missing	missing	missing	missing	missing	1
DAmP-TAF10	YDR167W	TAF10	missing	missing	missing	missing	missing	FALSE	FALSE	TRUE	missing	missing	missing	missing	FALSE	FALSE	1
taf2-1	YCR042C	TAF2	missing	missing	missing	missing	missing	FALSE	FALSE	TRUE	missing	missing	missing	missing	missing	missing	1
taf4-18	YMR005W	TAF4	missing	missing	missing	missing	missing	FALSE	FALSE	TRUE	missing	missing	missing	missing	missing	missing	1
taf7-ts1	YMR227C	TAF7	missing	missing	missing	missing	missing	FALSE	FALSE	TRUE	missing	missing	missing	missing	missing	missing	1
taf8-7	YML114C	TAF8	missing	missing	missing	missing	missing	FALSE	FALSE	TRUE	missing	missing	missing	missing	missing	missing	1
DAmP-TAF9	YMR236W	TAF9	missing	missing	missing	missing	missing	FALSE	FALSE	TRUE	missing	missing	missing	missing	FALSE	FALSE	1
DAmP-TFA1	YKL028W	TFA1	missing	missing	missing	missing	missing	FALSE	FALSE	TRUE	missing	missing	missing	missing	FALSE	FALSE	1
tfa2-45	YKR062W	TFA2	missing	missing	missing	missing	missing	FALSE	FALSE	TRUE	missing	missing	missing	missing	missing	missing	1
DAmP-RPB3	YIL021W	RPB3	missing	missing	missing	missing	missing	FALSE	FALSE	TRUE	missing	missing	missing	missing	FALSE	FALSE	1
rpb5-h147r	YBR154C	RPB5	missing	missing	missing	missing	missing	FALSE	FALSE	TRUE	missing	missing	missing	missing	missing	missing	1
DAmP-RPC11	YDR045C	RPC11	missing	missing	missing	missing	missing	FALSE	FALSE	TRUE	missing	missing	missing	missing	FALSE	FALSE	1
rpc37-ph	YKR025W	RPC37	missing	missing	missing	missing	missing	FALSE	FALSE	TRUE	missing	missing	missing	missing	missing	missing	1
rpo21-1	YDL140C	RPO21	missing	missing	missing	missing	missing	FALSE	FALSE	TRUE	missing	missing	missing	missing	missing	missing	1
ssu72-2	YNL222W	SSU72	missing	missing	missing	missing	missing	FALSE	FALSE	TRUE	missing	missing	missing	missing	missing	missing	1
spn1-ph	YPR133C	SPN1	missing	missing	missing	missing	missing	FALSE	FALSE	TRUE	missing	missing	missing	missing	missing	missing	1
mot1-1033	YPL082C	MOT1	missing	missing	missing	missing	missing	FALSE	FALSE	TRUE	missing	missing	missing	missing	missing	missing	1
kae1-ph	YKR038C	KAE1	missing	missing	missing	missing	missing	FALSE	FALSE	TRUE	missing	missing	missing	missing	missing	missing	1
gcd7-ph	YLR291C	GCD7	missing	missing	missing	missing	missing	FALSE	FALSE	TRUE	missing	missing	missing	missing	missing	missing	1
gcd1-502	YOR260W	GCD1	missing	missing	missing	missing	missing	FALSE	FALSE	TRUE	missing	missing	missing	missing	missing	missing	1
sup45-ts	YBR143C	SUP45	missing	missing	missing	missing	missing	FALSE	FALSE	TRUE	missing	missing	missing	missing	missing	missing	1
hyp2-2	YEL034W	HYP2	missing	missing	missing	missing	missing	FALSE	FALSE	TRUE	missing	missing	missing	missing	missing	missing	1
DAmP-SUP35	YDR172W	SUP35	missing	missing	missing	missing	missing	FALSE	FALSE	TRUE	missing	missing	missing	missing	FALSE	FALSE	1
dbp6-ph	YNR038W	DBP6	missing	missing	missing	missing	missing	FALSE	FALSE	TRUE	missing	missing	missing	missing	missing	missing	1
rpf1-1	YHR088W	RPF1	missing	missing	missing	missing	missing	FALSE	FALSE	TRUE	missing	missing	missing	missing	missing	missing	1
DAmP-NOC3	YLR002C	NOC3	missing	missing	missing	missing	missing	FALSE	FALSE	TRUE	missing	missing	missing	missing	FALSE	FALSE	1
DAmP-NOC4	YPR144C	NOC4	missing	missing	missing	missing	missing	FALSE	FALSE	TRUE	missing	missing	missing	missing	FALSE	FALSE	1
kre33-ph	YNL132W	KRE33	missing	missing	missing	missing	missing	FALSE	FALSE	TRUE	missing	missing	missing	missing	missing	missing	1
imp4-2	YNL075W	IMP4	missing	missing	missing	missing	missing	FALSE	FALSE	TRUE	missing	missing	missing	missing	missing	missing	1
cdc60-ts	YPL160W	CDC60	missing	missing	missing	missing	missing	FALSE	FALSE	TRUE	missing	missing	missing	missing	missing	missing	1
DAmP-FRS2	YFL022C	FRS2	missing	missing	missing	missing	missing	FALSE	FALSE	TRUE	missing	missing	missing	missing	FALSE	FALSE	1
gus1-ph	YGL245W	GUS1	missing	missing	missing	missing	missing	FALSE	FALSE	TRUE	missing	missing	missing	missing	missing	missing	1
mes1-1	YGR264C	MES1	missing	missing	missing	missing	missing	FALSE	FALSE	TRUE	missing	missing	missing	missing	missing	missing	1
DAmP-TAD3	YLR316C	TAD3	missing	missing	missing	missing	missing	FALSE	FALSE	TRUE	missing	missing	missing	missing	FALSE	FALSE	1
pop7-ph	YBR167C	POP7	missing	missing	missing	missing	missing	FALSE	FALSE	TRUE	missing	missing	missing	missing	missing	missing	1
DAmP-TOM40	YMR203W	TOM40	missing	missing	missing	missing	missing	FALSE	FALSE	TRUE	missing	missing	missing	missing	FALSE	FALSE	1
dib1-ph	YPR082C	DIB1	missing	missing	missing	missing	missing	FALSE	FALSE	TRUE	missing	missing	missing	missing	missing	missing	1
DAmP-DIB1	YPR082C	DIB1	missing	missing	missing	missing	missing	FALSE	FALSE	TRUE	missing	missing	missing	missing	FALSE	FALSE	1
yhc1-1	YLR298C	YHC1	missing	missing	missing	missing	missing	FALSE	FALSE	TRUE	missing	missing	missing	missing	missing	missing	1
snp1-ph	YIL061C	SNP1	missing	missing	missing	missing	missing	FALSE	FALSE	TRUE	missing	missing	missing	missing	missing	missing	1
spp381-ph	YBR152W	SPP381	missing	missing	missing	missing	missing	FALSE	FALSE	TRUE	missing	missing	missing	missing	missing	missing	1
snu13-l67w	YEL026W	SNU13	missing	missing	missing	missing	missing	FALSE	FALSE	TRUE	missing	missing	missing	missing	missing	missing	1
syf1-ph	YDR416W	SYF1	missing	missing	missing	missing	missing	FALSE	FALSE	TRUE	missing	missing	missing	missing	missing	missing	1
snu114-40	YKL173W	SNU114	missing	missing	missing	missing	missing	FALSE	FALSE	TRUE	missing	missing	missing	missing	missing	missing	1
DAmP-SNU114	YKL173W	SNU114	missing	missing	missing	missing	missing	FALSE	FALSE	TRUE	missing	missing	missing	missing	FALSE	FALSE	1
hrp1-4	YOL123W	HRP1	missing	missing	missing	missing	missing	FALSE	FALSE	TRUE	missing	missing	missing	missing	missing	missing	1
fip1-ph	YJR093C	FIP1	missing	missing	missing	missing	missing	FALSE	FALSE	TRUE	missing	missing	missing	missing	missing	missing	1
cft2-ph	YLR115W	CFT2	missing	missing	missing	missing	missing	FALSE	FALSE	TRUE	missing	missing	missing	missing	missing	missing	1
DAmP-CFT2	YLR115W	CFT2	missing	missing	missing	missing	missing	FALSE	FALSE	TRUE	missing	missing	missing	missing	FALSE	FALSE	1
DAmP-PFS2	YNL317W	PFS2	missing	missing	missing	missing	missing	FALSE	FALSE	TRUE	missing	missing	missing	missing	FALSE	FALSE	1
pti1-ts7	YGR156W	PTI1	missing	missing	missing	missing	missing	FALSE	FALSE	TRUE	missing	missing	missing	missing	missing	missing	1
lsm2-ph	YBL026W	LSM2	missing	missing	missing	missing	missing	FALSE	FALSE	TRUE	missing	missing	missing	missing	missing	missing	1
dis3-ph	YOL021C	DIS3	missing	missing	missing	missing	missing	FALSE	FALSE	TRUE	missing	missing	missing	missing	missing	missing	1
DAmP-RRP43	YCR035C	RRP43	missing	missing	missing	missing	missing	FALSE	FALSE	TRUE	missing	missing	missing	missing	FALSE	FALSE	1
rrp4-1	YHR069C	RRP4	missing	missing	missing	missing	missing	FALSE	FALSE	TRUE	missing	missing	missing	missing	missing	missing	1
cdc36-16	YDL165W	CDC36	missing	missing	missing	missing	missing	FALSE	FALSE	TRUE	missing	missing	missing	missing	missing	missing	1
cdc39-1	YCR093W	CDC39	missing	missing	missing	missing	missing	FALSE	FALSE	TRUE	missing	missing	missing	missing	missing	missing	1
cet1-2	YPL228W	CET1	missing	missing	missing	missing	missing	FALSE	FALSE	TRUE	missing	missing	missing	missing	missing	missing	1
cet1-15	YPL228W	CET1	missing	missing	missing	missing	missing	FALSE	FALSE	TRUE	missing	missing	missing	missing	missing	missing	1
dcp2-7	YNL118C	DCP2	missing	missing	missing	missing	missing	FALSE	FALSE	TRUE	missing	missing	missing	missing	missing	missing	1
DAmP-PSE1	YMR308C	PSE1	missing	missing	missing	missing	missing	FALSE	FALSE	TRUE	missing	missing	missing	missing	FALSE	FALSE	1
srm1-ts	YGL097W	SRM1	missing	missing	missing	missing	missing	FALSE	FALSE	TRUE	missing	missing	missing	missing	missing	missing	1
mtr10-ph	YOR160W	MTR10	missing	missing	missing	missing	missing	FALSE	FALSE	TRUE	missing	missing	missing	missing	missing	missing	1
srp101-47	YDR292C	SRP101	missing	missing	missing	missing	missing	FALSE	FALSE	TRUE	missing	missing	missing	missing	missing	missing	1
srp102-510	YKL154W	SRP102	missing	missing	missing	missing	missing	FALSE	FALSE	TRUE	missing	missing	missing	missing	missing	missing	1
DAmP-SEC61	YLR378C	SEC61	missing	missing	missing	missing	missing	FALSE	FALSE	TRUE	missing	missing	missing	missing	FALSE	FALSE	1
bet4-ph	YJL031C	BET4	missing	missing	missing	missing	missing	FALSE	FALSE	TRUE	missing	missing	missing	missing	missing	missing	1
bet5-ph	YML077W	BET5	missing	missing	missing	missing	missing	FALSE	FALSE	TRUE	missing	missing	missing	missing	missing	missing	1
sec12-4	YNR026C	SEC12	missing	missing	missing	missing	missing	FALSE	FALSE	TRUE	missing	missing	missing	missing	missing	missing	1
sec17-1	YBL050W	SEC17	missing	missing	missing	missing	missing	FALSE	FALSE	TRUE	missing	missing	missing	missing	missing	missing	1
sly1-ts	YDR189W	SLY1	missing	missing	missing	missing	missing	FALSE	FALSE	TRUE	missing	missing	missing	missing	missing	missing	1
DAmP-YPT1	YFL038C	YPT1	missing	missing	missing	missing	missing	FALSE	FALSE	TRUE	missing	missing	missing	missing	FALSE	FALSE	1
yip1-4	YGR172C	YIP1	missing	missing	missing	missing	missing	FALSE	FALSE	TRUE	missing	missing	missing	missing	missing	missing	1
bet1-1	YIL004C	BET1	missing	missing	missing	missing	missing	FALSE	FALSE	TRUE	missing	missing	missing	missing	missing	missing	1
sec39-2	YLR440C	SEC39	missing	missing	missing	missing	missing	FALSE	FALSE	TRUE	missing	missing	missing	missing	missing	missing	1
myo2-16	YOR326W	MYO2	missing	missing	missing	missing	missing	FALSE	FALSE	TRUE	missing	missing	missing	missing	missing	missing	1
ret2-1	YFR051C	RET2	missing	missing	missing	missing	missing	FALSE	FALSE	TRUE	missing	missing	missing	missing	missing	missing	1
use1-ts	YGL098W	USE1	missing	missing	missing	missing	missing	FALSE	FALSE	TRUE	missing	missing	missing	missing	missing	missing	1
vti1-2	YMR197C	VTI1	missing	missing	missing	missing	missing	FALSE	FALSE	TRUE	missing	missing	missing	missing	missing	missing	1
ero1-1	YML130C	ERO1	missing	missing	missing	missing	missing	FALSE	FALSE	TRUE	missing	missing	missing	missing	missing	missing	1
erg20-ph	YJL167W	ERG20	missing	missing	missing	missing	missing	FALSE	FALSE	TRUE	missing	missing	missing	missing	missing	missing	1
cdc1-4	YDR182W	CDC1	missing	missing	missing	missing	missing	FALSE	FALSE	TRUE	missing	missing	missing	missing	missing	missing	1
cmd1-1	YBR109C	CMD1	missing	missing	missing	missing	missing	FALSE	FALSE	TRUE	missing	missing	missing	missing	missing	missing	1
cmd1-3	YBR109C	CMD1	missing	missing	missing	missing	missing	FALSE	FALSE	TRUE	missing	missing	missing	missing	missing	missing	1
arc19-ph	YKL013C	ARC19	missing	missing	missing	missing	missing	FALSE	FALSE	TRUE	missing	missing	missing	missing	missing	missing	1
pfy1-14	YOR122C	PFY1	missing	missing	missing	missing	missing	FALSE	FALSE	TRUE	missing	missing	missing	missing	missing	missing	1
srv2-ts	YNL138W	SRV2	missing	missing	missing	missing	missing	FALSE	FALSE	TRUE	missing	missing	missing	missing	missing	missing	1
cdc12-td	YHR107C	CDC12	missing	missing	missing	missing	missing	FALSE	FALSE	TRUE	missing	missing	missing	missing	missing	missing	1
gab1-1	YLR459W	GAB1	missing	missing	missing	missing	missing	FALSE	FALSE	TRUE	missing	missing	missing	missing	missing	missing	1
gab1-2	YLR459W	GAB1	missing	missing	missing	missing	missing	FALSE	FALSE	TRUE	missing	missing	missing	missing	missing	missing	1
gfa1-97	YKL104C	GFA1	missing	missing	missing	missing	missing	FALSE	FALSE	TRUE	missing	missing	missing	missing	missing	missing	1
pro3-ph	YER023W	PRO3	missing	missing	missing	missing	missing	FALSE	FALSE	TRUE	missing	missing	missing	missing	missing	missing	1
DAmP-YDR187C	YDR188W	CCT6	missing	missing	missing	missing	missing	FALSE	FALSE	TRUE	missing	missing	missing	missing	FALSE	FALSE	1
pre5-ph	YMR314W	PRE5	missing	missing	missing	missing	missing	missing	missing	TRUE	missing	missing	missing	missing	missing	missing	1
spc24	YMR117C	SPC24	missing	missing	missing	missing	missing	missing	missing	TRUE	missing	missing	missing	missing	missing	missing	1
skp1	YDR328C	SKP1	missing	missing	missing	missing	missing	missing	missing	TRUE	missing	missing	missing	missing	missing	missing	1
tub1	YML085C	TUB1	missing	missing	missing	missing	missing	missing	missing	TRUE	missing	missing	missing	missing	missing	missing	1
psf2	YJL072C	PSF2	missing	missing	missing	missing	missing	missing	missing	TRUE	missing	missing	missing	missing	missing	missing	1
rad53	YPL153C	RAD53	missing	missing	missing	missing	missing	missing	missing	TRUE	missing	missing	missing	missing	missing	missing	1
tfb3-ph	YDR460W	TFB3	missing	missing	missing	missing	missing	missing	missing	TRUE	missing	missing	missing	missing	missing	missing	1
rli1-ph	YDR091C	RLI1	missing	missing	missing	missing	missing	missing	missing	TRUE	missing	missing	missing	missing	missing	missing	1
rlp7-ph	YNL002C	RLP7	missing	missing	missing	missing	missing	missing	missing	TRUE	missing	missing	missing	missing	missing	missing	1
pwp1-ph	YLR196W	PWP1	missing	missing	missing	missing	missing	missing	missing	TRUE	missing	missing	missing	missing	missing	missing	1
utp5-ph	YDR398W	UTP5	missing	missing	missing	missing	missing	missing	missing	TRUE	missing	missing	missing	missing	missing	missing	1
frs1-ph	YLR060W	FRS1	missing	missing	missing	missing	missing	missing	missing	TRUE	missing	missing	missing	missing	missing	missing	1
grs1-ph	YBR121C	GRS1	missing	missing	missing	missing	missing	missing	missing	TRUE	missing	missing	missing	missing	missing	missing	1
trm5-1	YHR070W	TRM5	missing	missing	missing	missing	missing	missing	missing	TRUE	missing	missing	missing	missing	missing	missing	1
dre2-ph	YKR071C	DRE2	missing	missing	missing	missing	missing	missing	missing	TRUE	missing	missing	missing	missing	missing	missing	1
aar2-ph	YBL074C	AAR2	missing	missing	missing	missing	missing	missing	missing	TRUE	missing	missing	missing	missing	missing	missing	1
prp6-1	YBR055C	PRP6	missing	missing	missing	missing	missing	missing	missing	TRUE	missing	missing	missing	missing	missing	missing	1
hsh155-ph	YMR288W	HSH155	missing	missing	missing	missing	missing	missing	missing	TRUE	missing	missing	missing	missing	missing	missing	1
cwc2-ph	YDL209C	CWC2	missing	missing	missing	missing	missing	missing	missing	TRUE	missing	missing	missing	missing	missing	missing	1
msl5-ph	YLR116W	MSL5	missing	missing	missing	missing	missing	missing	missing	TRUE	missing	missing	missing	missing	missing	missing	1
spp382-ph	YLR424W	SPP382	missing	missing	missing	missing	missing	missing	missing	TRUE	missing	missing	missing	missing	missing	missing	1
trs130-ph	YMR218C	TRS130	missing	missing	missing	missing	missing	missing	missing	TRUE	missing	missing	missing	missing	missing	missing	1
gpi10-ph	YGL142C	GPI10	missing	missing	missing	missing	missing	missing	missing	TRUE	missing	missing	missing	missing	missing	missing	1
gpi17-ph	YDR434W	GPI17	missing	missing	missing	missing	missing	missing	missing	TRUE	missing	missing	missing	missing	missing	missing	1
pbn1-ph	YCL052C	PBN1	missing	missing	missing	missing	missing	missing	missing	TRUE	missing	missing	missing	missing	missing	missing	1
big1-ph	YHR101C	BIG1	missing	missing	missing	missing	missing	missing	missing	TRUE	missing	missing	missing	missing	missing	missing	1
ugp1-ph	YKL035W	UGP1	missing	missing	missing	missing	missing	missing	missing	TRUE	missing	missing	missing	missing	missing	missing	1
yTHC-CIA2	YHR122W	CIA2	missing	missing	missing	missing	missing	missing	missing	missing	missing	missing	missing	missing	TRUE	FALSE	1
cdc13	YDL220C	CDC13	missing	missing	missing	missing	missing	missing	missing	missing	missing	missing	missing	missing	TRUE	missing	1
yTHC-TFG1	YGR186W	TFG1	missing	missing	missing	missing	missing	missing	missing	missing	missing	missing	missing	missing	FALSE	TRUE	1
yTHC-CDC13	YDL220C	CDC13	missing	missing	missing	missing	missing	missing	missing	missing	missing	missing	missing	missing	FALSE	TRUE	1
yTHC-TAF9	YMR236W	TAF9	missing	missing	missing	missing	missing	missing	missing	missing	missing	missing	missing	missing	FALSE	TRUE	1
yTHC-SUA7	YPR086W	SUA7	missing	missing	missing	missing	missing	missing	missing	missing	missing	missing	missing	missing	FALSE	TRUE	1
yTHC-TAF11	YML015C	TAF11	missing	missing	missing	missing	missing	missing	missing	missing	missing	missing	missing	missing	FALSE	TRUE	1
yTHC-TAF4	YMR005W	TAF4	missing	missing	missing	missing	missing	missing	missing	missing	missing	missing	missing	missing	FALSE	TRUE	1
yTHC-TAF12	YDR145W	TAF12	missing	missing	missing	missing	missing	missing	missing	missing	missing	missing	missing	missing	FALSE	TRUE	1
yTHC-SPN1	YPR133C	SPN1	missing	missing	missing	missing	missing	missing	missing	missing	missing	missing	missing	missing	FALSE	TRUE	1
yTHC-POL2	YNL262W	POL2	missing	missing	missing	missing	missing	missing	missing	missing	missing	missing	missing	missing	FALSE	TRUE	1
yTHC-TOA1	YOR194C	TOA1	missing	missing	missing	missing	missing	missing	missing	missing	missing	missing	missing	missing	FALSE	TRUE	1

## Sheet: High Confidence Genes
Category	ORF	Gene
energetics	YPL017C	IRC15
energetics	YER133W	GLC7
energetics	YPR133C	SPN1
energetics	YLR058C	SHM2
amino acid homeostasis	YPL017C	IRC15
amino acid homeostasis	YLR058C	SHM2
amino acid homeostasis	YEL046C	GLY1
nucleotide homeostasis	YBR112C	CYC8
fatty acid and lipid homeostasis	YBR026C	ETR1
fatty acid and lipid homeostasis	YBL105C	PKC1
fatty acid and lipid homeostasis	YBR109C	CMD1
cofactor homeostasis	YOR025W	HST3
cofactor homeostasis	YLR058C	SHM2
cofactor homeostasis	YDR487C	RIB3
cofactor homeostasis	YMR095C	SNO1
cofactor homeostasis	YPR067W	ISA2
cofactor homeostasis	YHR122W	CIA2
cofactor homeostasis	YIL128W	MET18
redox homeostasis	YBR112C	CYC8
redox homeostasis	YML007W	YAP1
redox homeostasis	YML028W	TSA1
redox homeostasis	YHR206W	SKN7
other small molecule homeostasis	YLR058C	SHM2
cell wall homeostasis	YFR042W	KEG1
cell wall homeostasis	YHR206W	SKN7
cytoskeleton homeostasis	YFL039C	ACT1
cytoskeleton homeostasis	YBR109C	CMD1
cytoskeleton homeostasis	YBL034C	STU1
cytoskeleton homeostasis	YLR212C	TUB4
cytoskeleton homeostasis	YPR141C	KAR3
cytoskeleton homeostasis	YNL126W	SPC98
cytoskeleton homeostasis	YGR078C	PAC10
cytoskeleton homeostasis	YML094W	GIM5
cytoskeleton homeostasis	YER016W	BIM1
endoplasmic reticulum homeostasis	YIL090W	ICE2
nuclear homeostasis	YHR036W	BRL1
nuclear homeostasis	YKL057C	NUP120
nuclear homeostasis	YKR082W	NUP133
nuclear homeostasis	YAR002W	NUP60
nuclear homeostasis	YGL092W	NUP145
nuclear homeostasis	YDL116W	NUP84
mitochondrial homeostasis	YML061C	PIF1
mitochondrial homeostasis	YDR332W	IRC3
mitochondrial homeostasis	YBR282W	MRPL27
mitochondrial homeostasis	YDL126C	CDC48
mitochondrial homeostasis	YOR201C	MRM1
mitochondrial homeostasis	YNL131W	TOM22
mitochondrial homeostasis	YLR193C	UPS1
mitochondrial homeostasis	YKR087C	OMA1
nuclear gene mRNA availability	YBR198C	TAF5
nuclear gene mRNA availability	YMR005W	TAF4
nuclear gene mRNA availability	YDR145W	TAF12
nuclear gene mRNA availability	YMR236W	TAF9
nuclear gene mRNA availability	YDR311W	TFB1
nuclear gene mRNA availability	YGL043W	DST1
nuclear gene mRNA availability	YML112W	CTK3
nuclear gene mRNA availability	YML010W	SPT5
nuclear gene mRNA availability	YGR063C	SPT4
nuclear gene mRNA availability	YPR161C	SGV1
nuclear gene mRNA availability	YLR418C	CDC73
nuclear gene mRNA availability	YDR289C	RTT103
nuclear gene mRNA availability	YCR065W	HCM1
nuclear gene mRNA availability	YER161C	SPT2
nuclear gene mRNA availability	YMR179W	SPT21
nuclear gene mRNA availability	YBR112C	CYC8
nuclear gene mRNA availability	YMR043W	MCM1
nuclear gene mRNA availability	YNL064C	YDJ1
nuclear gene mRNA availability	YJL047C	RTT101
nuclear gene mRNA availability	YPR164W	MMS1
nuclear gene mRNA availability	YDR363W	ESC2
nuclear gene mRNA availability	YPL228W	CET1
nuclear gene mRNA availability	YER133W	GLC7
nuclear gene mRNA availability	YLR115W	CFT2
nuclear gene mRNA availability	YDR378C	LSM6
nuclear gene mRNA availability	YKL173W	SNU114
nuclear gene mRNA availability	YPR082C	DIB1
nuclear gene mRNA availability	YNL139C	THO2
nuclear gene mRNA availability	YKR082W	NUP133
nuclear gene mRNA availability	YDL116W	NUP84
nuclear gene mRNA availability	YDL064W	UBC9
nuclear gene mRNA availability	YDR510W	SMT3
nuclear gene mRNA availability	YDR532C	KRE28
nuclear gene mRNA availability	YKL057C	NUP120
nuclear gene mRNA availability	YAR002W	NUP60
nuclear gene mRNA availability	YGL092W	NUP145
nuclear gene mRNA availability	YDR159W	SAC3
nuclear gene mRNA availability	YOL072W	THP1
nuclear gene mRNA availability	YHR167W	THP2
nuclear gene mRNA availability	YML062C	MFT1
nuclear gene mRNA availability	YDR228C	PCF11
nuclear gene mRNA availability	YNR052C	POP2
nuclear gene mRNA availability	YGR270W	YTA7
nuclear gene mRNA availability	YFL039C	ACT1
nuclear gene mRNA availability	YPL235W	RVB2
nuclear gene mRNA availability	YLR357W	RSC2
nuclear gene mRNA availability	YAL011W	SWC3
nuclear gene mRNA availability	YGR002C	SWC4
nuclear gene mRNA availability	YBR009C	HHF1
nuclear gene mRNA availability	YGR099W	TEL2
nuclear gene mRNA availability	YLL002W	RTT109
nuclear gene mRNA availability	YGL058W	RAD6
nuclear gene mRNA availability	YOR244W	ESA1
cytoplasmic tRNA availability	YHR020W	YHR020W
cytoplasmic tRNA availability	YDR378C	LSM6
cytoplasmic tRNA availability	YOR262W	GPN2
cytoplasmic ribosome availability	YOR294W	RRS1
cytoplasmic ribosome availability	YDR378C	LSM6
cytoplasmic ribosome availability	YPL235W	RVB2
cytoplasmic ribosome availability	YLR320W	MMS22
cytoplasmic ribosome availability	YJR063W	RPA12
cytoplasmic ribosome availability	YBR009C	HHF1
cytoplasmic ribosome availability	YML010W	SPT5
cytoplasmic ribosome availability	YGR063C	SPT4
cytoplasmic ribosome availability	YLR418C	CDC73
cytoplasmic ribosome availability	YML069W	POB3
cytoplasmic ribosome availability	YOR262W	GPN2
cytoplasmic translation	YBR189W	RPS9B
cytoplasmic translation	YGL030W	RPL30
cytoplasmic translation	YHR064C	SSZ1
cytoplasmic translation	YDL126C	CDC48
protein modification	YDR510W	SMT3
protein modification	YDL064W	UBC9
protein modification	YEL019C	MMS21
protein modification	YDL105W	NSE4
protein modification	YML023C	NSE5
protein modification	YDR288W	NSE3
protein modification	YLR007W	NSE1
protein modification	YOL034W	SMC5
protein modification	YLR383W	SMC6
protein modification	YHR134W	WSS1
protein modification	YDL013W	SLX5
protein modification	YER116C	SLX8
protein modification	YHR064C	SSZ1
protein modification	YLR459W	GAB1
protein trafficking	YBL058W	SHP1
protein trafficking	YNL064C	YDJ1
protein trafficking	YDL126C	CDC48
protein trafficking	YOR299W	BUD7
protein trafficking	YDR246W	TRS23
protein trafficking	YPR032W	SRO7
protein degradation	YOR362C	PRE10
protein degradation	YGL011C	SCL1
protein degradation	YPR103W	PRE2
protein degradation	YOL038W	PRE6
protein degradation	YGL048C	RPT6
protein degradation	YDL147W	RPN5
protein degradation	YDL126C	CDC48
protein degradation	YGL058W	RAD6
protein degradation	YGR184C	UBR1
protein degradation	YOR080W	DIA2
cell cycle control	YLR079W	SIC1
cell cycle control	YOR083W	WHI5
cell cycle control	YOR026W	BUB3
cell cycle control	YGR188C	BUB1
cell cycle control	YBR135W	CKS1
cell cycle control	YHR166C	CDC23
cell cycle control	YGL240W	DOC1
cell cycle control	YDR118W	APC4
cell cycle control	YGL116W	CDC20
cell cycle control	YGL003C	CDH1
cell cycle control	YGL086W	MAD1
cell cycle control	YJL030W	MAD2
cell cycle control	YDR113C	PDS1
cell cycle control	YAL040C	CLN3
cell cycle control	YPR120C	CLB5
cell cycle control	YFL009W	CDC4
cell cycle control	YDR168W	CDC37
cell cycle control	YAR019C	CDC15
cell cycle control	YOR073W	SGO1
polarized growth and bud formation	YER133W	GLC7
nuclear DNA replication	YNL102W	POL1
nuclear DNA replication	YBL035C	POL12
nuclear DNA replication	YIR008C	PRI1
nuclear DNA replication	YKL045W	PRI2
nuclear DNA replication	YDL102W	POL3
nuclear DNA replication	YJR006W	POL31
nuclear DNA replication	YJR043C	POL32
nuclear DNA replication	YNL262W	POL2
nuclear DNA replication	YBR278W	DPB3
nuclear DNA replication	YBL023C	MCM2
nuclear DNA replication	YPR019W	MCM4
nuclear DNA replication	YLR274W	MCM5
nuclear DNA replication	YBR202W	MCM7
nuclear DNA replication	YAR007C	RFA1
nuclear DNA replication	YNL312W	RFA2
nuclear DNA replication	YBR088C	POL30
nuclear DNA replication	YJR068W	RFC2
nuclear DNA replication	YOL094C	RFC4
nuclear DNA replication	YNL290W	RFC3
nuclear DNA replication	YBR087W	RFC5
nuclear DNA replication	YHR164C	DNA2
nuclear DNA replication	YNL072W	RNH201
nuclear DNA replication	YKL113C	RAD27
nuclear DNA replication	YDL164C	CDC9
nuclear DNA replication	YPR135W	CTF4
nuclear DNA replication	YNL273W	TOF1
nuclear DNA replication	YMR048W	CSM3
nuclear DNA replication	YCL061C	MRC1
nuclear DNA replication	YDR013W	PSF1
nuclear DNA replication	YJL072C	PSF2
nuclear DNA replication	YDR489W	SLD5
nuclear DNA replication	YGL113W	SLD3
nuclear DNA replication	YOR060C	SLD7
nuclear DNA replication	YER104W	RTT105
nuclear DNA replication	YML065W	ORC1
nuclear DNA replication	YBR060C	ORC2
nuclear DNA replication	YPR162C	ORC4
nuclear DNA replication	YNL261W	ORC5
nuclear DNA replication	YHR118C	ORC6
nuclear DNA replication	YJL194W	CDC6
nuclear DNA replication	YJR046W	TAH11
nuclear DNA replication	YIL150C	MCM10
nuclear DNA replication	YDR052C	DBF4
nuclear DNA replication	YLR103C	CDC45
nuclear DNA replication	YJL173C	RFA3
nuclear DNA replication	YDL017W	CDC7
nuclear DNA replication	YJL090C	DPB11
nuclear DNA replication	YJL047C	RTT101
nuclear DNA replication	YPR164W	MMS1
nuclear DNA replication	YDL220C	CDC13
nuclear DNA replication	YDR082W	STN1
nuclear DNA replication	YLR010C	TEN1
nuclear DNA replication	YIL009C-A	EST3
nuclear DNA replication	YBR195C	MSI1
nuclear DNA replication	YPR018W	RLF2
nuclear DNA replication	YBR009C	HHF1
nuclear DNA replication	YML069W	POB3
chromosome cohesion	YFR027W	ECO1
chromosome cohesion	YPL008W	CHL1
chromosome cohesion	YBR087W	RFC5
chromosome cohesion	YNL290W	RFC3
chromosome cohesion	YOL094C	RFC4
chromosome cohesion	YJR068W	RFC2
chromosome cohesion	YOR144C	ELG1
chromosome cohesion	YCL016C	DCC1
chromosome cohesion	YHR191C	CTF8
chromosome cohesion	YMR078C	CTF18
chromosome cohesion	YFL008W	SMC1
chromosome cohesion	YIL026C	IRR1
chromosome cohesion	YJL074C	SMC3
chromosome cohesion	YDL003W	MCD1
chromosome cohesion	YER147C	SCC4
chromosome cohesion	YDR180W	SCC2
chromosome cohesion	YDR014W	RAD61
chromosome condensation	YLR086W	SMC4
chromosome condensation	YDR014W	RAD61
chromosome segregation	YNL225C	CNM67
chromosome segregation	YDL028C	MPS1
chromosome segregation	YEL061C	CIN8
chromosome segregation	YKL089W	MIF2
chromosome segregation	YOL054W	PSH1
chromosome segregation	YOL069W	NUF2
chromosome segregation	YMR117C	SPC24
chromosome segregation	YKL052C	ASK1
chromosome segregation	YGR113W	DAM1
chromosome segregation	YBR107C	IML3
chromosome segregation	YDR254W	CHL4
chromosome segregation	YJR135C	MCM22
chromosome segregation	YPR046W	MCM16
chromosome segregation	YLR381W	CTF3
chromosome segregation	YPL018W	CTF19
chromosome segregation	YDR318W	MCM21
chromosome segregation	YIR010W	DSN1
chromosome segregation	YJR112W	NNF1
chromosome segregation	YPL233W	NSL1
chromosome segregation	YLR212C	TUB4
chromosome segregation	YNL126W	SPC98
chromosome segregation	YER133W	GLC7
chromosome segregation	YGR140W	CBF2
chromosome segregation	YMR168C	CEP3
chromosome segregation	YGL093W	SPC105
chromosome segregation	YDR532C	KRE28
chromosome segregation	YPL209C	IPL1
chromosome segregation	YBR109C	CMD1
chromosome segregation	YDR356W	SPC110
chromosome segregation	YKL042W	SPC42
cytokinesis	YNL152W	INN1
cytokinesis	YDL117W	CYK3
meiotic cell division	YFL008W	SMC1
meiotic cell division	YIL026C	IRR1
meiotic cell division	YJL074C	SMC3
meiotic cell division	YGL175C	SAE2
meiotic cell division	YNL250W	RAD50
meiotic cell division	YMR224C	MRE11
meiotic cell division	YDR369C	XRS2
meiotic cell division	YDR439W	LRS4
meiotic cell division	YHR166C	CDC23
meiotic cell division	YGL240W	DOC1
meiotic cell division	YDR118W	APC4
meiotic cell division	YAR019C	CDC15
meiotic cell division	YER133W	GLC7
endocytosis	YBR109C	CMD1
heat response	YNL064C	YDJ1
DNA damage response	YKL114C	APN1
DNA damage response	YKL113C	RAD27
DNA damage response	YOR033C	EXO1
DNA damage response	YBR088C	POL30
DNA damage response	YOL090W	MSH2
DNA damage response	YDR097C	MSH6
DNA damage response	YMR167W	MLH1
DNA damage response	YAR007C	RFA1
DNA damage response	YNL312W	RFA2
DNA damage response	YJL173C	RFA3
DNA damage response	YML032C	RAD52
DNA damage response	YER095W	RAD51
DNA damage response	YDL059C	RAD59
DNA damage response	YGL163C	RAD54
DNA damage response	YBR073W	RDH54
DNA damage response	YHR164C	DNA2
DNA damage response	YIL132C	CSM2
DNA damage response	YLR234W	TOP3
DNA damage response	YMR190C	SGS1
DNA damage response	YPL024W	RMI1
DNA damage response	YML095C	RAD10
DNA damage response	YEL019C	MMS21
DNA damage response	YDL105W	NSE4
DNA damage response	YML023C	NSE5
DNA damage response	YDR288W	NSE3
DNA damage response	YLR007W	NSE1
DNA damage response	YOL034W	SMC5
DNA damage response	YLR383W	SMC6
DNA damage response	YBR098W	MMS4
DNA damage response	YDR386W	MUS81
DNA damage response	YNL250W	RAD50
DNA damage response	YMR224C	MRE11
DNA damage response	YDR369C	XRS2
DNA damage response	YDR004W	RAD57
DNA damage response	YDR076W	RAD55
DNA damage response	YOR005C	DNL4
DNA damage response	YJR006W	POL31
DNA damage response	YJR043C	POL32
DNA damage response	YOR346W	REV1
DNA damage response	YLR032W	RAD5
DNA damage response	YIR002C	MPH1
DNA damage response	YGL058W	RAD6
DNA damage response	YCR066W	RAD18
DNA damage response	YDR092W	UBC13
DNA damage response	YHR154W	RTT107
DNA damage response	YJL047C	RTT101
DNA damage response	YLR320W	MMS22
DNA damage response	YPR164W	MMS1
DNA damage response	YPR135W	CTF4
DNA damage response	YNL273W	TOF1
DNA damage response	YMR048W	CSM3
DNA damage response	YER162C	RAD4
DNA damage response	YBL088C	TEL1
DNA damage response	YDL101C	DUN1
DNA damage response	YBR274W	CHK1
DNA damage response	YER173W	RAD24
DNA damage response	YOR368W	RAD17
DNA damage response	YLR288C	MEC3
DNA damage response	YPL194W	DDC1
DNA damage response	YDR217C	RAD9
DNA damage response	YCL061C	MRC1
DNA damage response	YPL153C	RAD53
DNA damage response	YJL115W	ASF1
DNA damage response	YBR087W	RFC5
DNA damage response	YNL290W	RFC3
DNA damage response	YOL094C	RFC4
DNA damage response	YJR068W	RFC2
DNA damage response	YHR031C	RRM3
DNA damage response	YHR134W	WSS1
DNA damage response	YDR363W	ESC2
DNA damage response	YDR291W	HRQ1
DNA damage response	YJL092W	SRS2
DNA damage response	YPL008W	CHL1
DNA damage response	YLR373C	VID22
DNA damage response	YNL072W	RNH201
DNA damage response	YDR279W	RNH202
DNA damage response	YLR154C	RNH203
DNA damage response	YDL013W	SLX5
DNA damage response	YER116C	SLX8
DNA damage response	YGR099W	TEL2
DNA damage response	YPL235W	RVB2
general stress response	YBL105C	PKC1
starvation response	YER133W	GLC7
starvation response	YOL081W	IRA2
osmotic stress response	YBR112C	CYC8
osmotic stress response	YHR206W	SKN7
nitrogen starvation response	YDR246W	TRS23
mating	YMR043W	MCM1
mating	YOR057W	SGT1
other	YPL055C	LGE1
other	YGL168W	HUR1
other	YPL128C	TBF1
other	YLR375W	STP3
other	YML009C-A	YML009C-A
other	YJL007C	YJL007C
other	YDL156W	CMR1
other	YDL186W	YDL186W

## Sheet: Low Confidence Genes
Category	ORF	Gene
energetics	YKL035W	UGP1
energetics	YAL060W	BDH1
energetics	YDR148C	KGD2
energetics	YLR273C	PIG1
energetics	YGL134W	PCL10
energetics	YMR256C	COX7
energetics	YBR037C	SCO1
energetics	YLL018C-A	COX19
energetics	YDR231C	COX20
amino acid homeostasis	YDR148C	KGD2
amino acid homeostasis	YER175C	TMT1
amino acid homeostasis	YDR300C	PRO1
amino acid homeostasis	YER023W	PRO3
nucleotide homeostasis	YER037W	PHM8
nucleotide homeostasis	YGR061C	ADE6
nucleotide homeostasis	YAR015W	ADE1
nucleotide homeostasis	YMR120C	ADE17
nucleotide homeostasis	YDR226W	ADK1
nucleotide homeostasis	YIL066C	RNR3
nucleotide homeostasis	YOR074C	CDC21
fatty acid and lipid homeostasis	YIR037W	HYR1
fatty acid and lipid homeostasis	YLR239C	LIP2
fatty acid and lipid homeostasis	YJL167W	ERG20
fatty acid and lipid homeostasis	YPL117C	IDI1
fatty acid and lipid homeostasis	YHR049W	FSH1
fatty acid and lipid homeostasis	YKL203C	TOR2
fatty acid and lipid homeostasis	YKL091C	YKL091C
fatty acid and lipid homeostasis	YCR094W	CDC50
cofactor homeostasis	YLR201C	COQ9
cofactor homeostasis	YJL167W	ERG20
cofactor homeostasis	YDR191W	HST4
cofactor homeostasis	YOR209C	NPT1
cofactor homeostasis	YDL042C	SIR2
cofactor homeostasis	YJR025C	BNA1
cofactor homeostasis	YBL098W	BNA4
cofactor homeostasis	YOR074C	CDC21
cofactor homeostasis	YMR289W	ABZ2
cofactor homeostasis	YMR120C	ADE17
cofactor homeostasis	YDL045C	FAD1
cofactor homeostasis	YDL141W	BPL1
cofactor homeostasis	YGL245W	GUS1
cofactor homeostasis	YKR071C	DRE2
redox homeostasis	YIR037W	HYR1
redox homeostasis	YDL010W	GRX6
redox homeostasis	YMR038C	CCS1
other small molecule homeostasis	YPL117C	IDI1
other small molecule homeostasis	YJL167W	ERG20
other small molecule homeostasis	YGR264C	MES1
other small molecule homeostasis	YML086C	ALO1
other small molecule homeostasis	YKL198C	PTK1
other small molecule homeostasis	YAL060W	BDH1
other small molecule homeostasis	YBR023C	CHS3
other small molecule homeostasis	YKL035W	UGP1
other small molecule homeostasis	YKL104C	GFA1
other small molecule homeostasis	YFL017C	GNA1
other small molecule homeostasis	YIL154C	IMP21
other small molecule homeostasis	YCR028C	FEN2
other small molecule homeostasis	YEL020C	PXP1
cell wall homeostasis	YBR023C	CHS3
cell wall homeostasis	YHR101C	BIG1
cell wall homeostasis	YGL028C	SCW11
cell wall homeostasis	YLR332W	MID2
cytoskeleton homeostasis	YKL013C	ARC19
cytoskeleton homeostasis	YOR122C	PFY1
cytoskeleton homeostasis	YOR326W	MYO2
cytoskeleton homeostasis	YDR188W	CCT6
cytoskeleton homeostasis	YMR138W	CIN4
cytoskeleton homeostasis	YBR094W	PBY1
cytoskeleton homeostasis	YML085C	TUB1
cytoskeleton homeostasis	YHR172W	SPC97
cytoskeleton homeostasis	YOR349W	CIN1
cytoskeleton homeostasis	YPL241C	CIN2
vacuole homeostasis	YLR396C	VPS33
vacuole homeostasis	YDR328C	SKP1
vacuole homeostasis	YMR197C	VTI1
vacuole homeostasis	YPL234C	VMA11
golgi homeostasis	YPL234C	VMA11
endosome homeostasis	YPL234C	VMA11
endosome homeostasis	YLR396C	VPS33
endosome homeostasis	YDR328C	SKP1
endoplasmic reticulum homeostasis	YPL221W	FLC1
endoplasmic reticulum homeostasis	YML104C	MDM1
nuclear homeostasis	YML034W	SRC1
nuclear homeostasis	YJR042W	NUP85
nuclear homeostasis	YGR119C	NUP57
nuclear homeostasis	YGL100W	SEH1
mitochondrial homeostasis	YBR121C	GRS1
mitochondrial homeostasis	YHR070W	TRM5
mitochondrial homeostasis	YCR046C	IMG1
mitochondrial homeostasis	YGR220C	MRPL9
mitochondrial homeostasis	YEL050C	RML2
mitochondrial homeostasis	YJL096W	MRPL49
mitochondrial homeostasis	YNL122C	MRP35
mitochondrial homeostasis	YPR100W	MRPL51
mitochondrial homeostasis	YOR158W	PET123
mitochondrial homeostasis	YMR203W	TOM40
mitochondrial homeostasis	YPR133W-A	TOM5
mitochondrial homeostasis	YGR257C	MTM1
mitochondrial homeostasis	YLR168C	UPS2
mitochondrial homeostasis	YPL103C	FMP30
nuclear gene mRNA availability	YOL006C	TOP1
nuclear gene mRNA availability	YPR086W	SUA7
nuclear gene mRNA availability	YOR194C	TOA1
nuclear gene mRNA availability	YCR042C	TAF2
nuclear gene mRNA availability	YGR274C	TAF1
nuclear gene mRNA availability	YGL112C	TAF6
nuclear gene mRNA availability	YML114C	TAF8
nuclear gene mRNA availability	YML015C	TAF11
nuclear gene mRNA availability	YMR227C	TAF7
nuclear gene mRNA availability	YDR167W	TAF10
nuclear gene mRNA availability	YKL028W	TFA1
nuclear gene mRNA availability	YKR062W	TFA2
nuclear gene mRNA availability	YGR186W	TFG1
nuclear gene mRNA availability	YER171W	RAD3
nuclear gene mRNA availability	YIL143C	SSL2
nuclear gene mRNA availability	YDR460W	TFB3
nuclear gene mRNA availability	YLR005W	SSL1
nuclear gene mRNA availability	YDL140C	RPO21
nuclear gene mRNA availability	YIL021W	RPB3
nuclear gene mRNA availability	YBR154C	RPB5
nuclear gene mRNA availability	YDR404C	RPB7
nuclear gene mRNA availability	YJL006C	CTK2
nuclear gene mRNA availability	YLR226W	BUR2
nuclear gene mRNA availability	YBR279W	PAF1
nuclear gene mRNA availability	YOR123C	LEO1
nuclear gene mRNA availability	YGL244W	RTF1
nuclear gene mRNA availability	YOL145C	CTR9
nuclear gene mRNA availability	YMR219W	ESC1
nuclear gene mRNA availability	YDL042C	SIR2
nuclear gene mRNA availability	YLR442C	SIR3
nuclear gene mRNA availability	YDR227W	SIR4
nuclear gene mRNA availability	YKL062W	MSN4
nuclear gene mRNA availability	YNL236W	SIN4
nuclear gene mRNA availability	YGL025C	PGD1
nuclear gene mRNA availability	YDR392W	SPT3
nuclear gene mRNA availability	YLR055C	SPT8
nuclear gene mRNA availability	YPL082C	MOT1
nuclear gene mRNA availability	YNL216W	RAP1
nuclear gene mRNA availability	YGR156W	PTI1
nuclear gene mRNA availability	YNL317W	PFS2
nuclear gene mRNA availability	YJR093C	FIP1
nuclear gene mRNA availability	YNL222W	SSU72
nuclear gene mRNA availability	YDL084W	SUB2
nuclear gene mRNA availability	YIL061C	SNP1
nuclear gene mRNA availability	YLR298C	YHC1
nuclear gene mRNA availability	YMR288W	HSH155
nuclear gene mRNA availability	YBL026W	LSM2
nuclear gene mRNA availability	YEL026W	SNU13
nuclear gene mRNA availability	YDL098C	SNU23
nuclear gene mRNA availability	YBR055C	PRP6
nuclear gene mRNA availability	YDR416W	SYF1
nuclear gene mRNA availability	YBR152W	SPP381
nuclear gene mRNA availability	YBL074C	AAR2
nuclear gene mRNA availability	YLR116W	MSL5
nuclear gene mRNA availability	YDL209C	CWC2
nuclear gene mRNA availability	YLR424W	SPP382
nuclear gene mRNA availability	YBR167C	POP7
nuclear gene mRNA availability	YGL097W	SRM1
nuclear gene mRNA availability	YGL100W	SEH1
nuclear gene mRNA availability	YJR042W	NUP85
nuclear gene mRNA availability	YLR291C	GCD7
nuclear gene mRNA availability	YOR260W	GCD1
nuclear gene mRNA availability	YMR080C	NAM7
nuclear gene mRNA availability	YER009W	NTF2
nuclear gene mRNA availability	YGR119C	NUP57
nuclear gene mRNA availability	YDR138W	HPR1
nuclear gene mRNA availability	YOR250C	CLP1
nuclear gene mRNA availability	YGL044C	RNA15
nuclear gene mRNA availability	YOL123W	HRP1
nuclear gene mRNA availability	YBR143C	SUP45
nuclear gene mRNA availability	YDR172W	SUP35
nuclear gene mRNA availability	YHR069C	RRP4
nuclear gene mRNA availability	YOL021C	DIS3
nuclear gene mRNA availability	YCR035C	RRP43
nuclear gene mRNA availability	YPR189W	SKI3
nuclear gene mRNA availability	YCR093W	CDC39
nuclear gene mRNA availability	YDL165W	CDC36
nuclear gene mRNA availability	YDR370C	DXO1
nuclear gene mRNA availability	YNL118C	DCP2
nuclear gene mRNA availability	YAL021C	CCR4
nuclear gene mRNA availability	YDL002C	NHP10
nuclear gene mRNA availability	YLR052W	IES3
nuclear gene mRNA availability	YOR141C	ARP8
nuclear gene mRNA availability	YMR033W	ARP9
nuclear gene mRNA availability	YCR052W	RSC6
nuclear gene mRNA availability	YHR056C	RSC30
nuclear gene mRNA availability	YFR037C	RSC8
nuclear gene mRNA availability	YDR303C	RSC3
nuclear gene mRNA availability	YBL002W	HTB2
nuclear gene mRNA availability	YPR085C	ASA1
nuclear gene mRNA availability	YKL033W	TTI1
nuclear gene mRNA availability	YDR181C	SAS4
nuclear gene mRNA availability	YCR033W	SNT1
nuclear gene mRNA availability	YGL194C	HOS2
nuclear gene mRNA availability	YDL074C	BRE1
nuclear gene mRNA availability	YNL136W	EAF7
cytoplasmic tRNA availability	YLR060W	FRS1
cytoplasmic tRNA availability	YFL022C	FRS2
cytoplasmic tRNA availability	YGR264C	MES1
cytoplasmic tRNA availability	YGL245W	GUS1
cytoplasmic tRNA availability	YPL160W	CDC60
cytoplasmic tRNA availability	YBR121C	GRS1
cytoplasmic tRNA availability	YHR070W	TRM5
cytoplasmic tRNA availability	YLR384C	IKI3
cytoplasmic tRNA availability	YBL026W	LSM2
cytoplasmic tRNA availability	YKR038C	KAE1
cytoplasmic tRNA availability	YLR316C	TAD3
cytoplasmic tRNA availability	YBR167C	POP7
cytoplasmic tRNA availability	YBR154C	RPB5
cytoplasmic tRNA availability	YKR025W	RPC37
cytoplasmic tRNA availability	YDR045C	RPC11
cytoplasmic ribosome availability	YDR449C	UTP6
cytoplasmic ribosome availability	YCR057C	PWP2
cytoplasmic ribosome availability	YBR167C	POP7
cytoplasmic ribosome availability	YGL097W	SRM1
cytoplasmic ribosome availability	YOR039W	CKB2
cytoplasmic ribosome availability	YHR065C	RRP3
cytoplasmic ribosome availability	YNL132W	KRE33
cytoplasmic ribosome availability	YDR398W	UTP5
cytoplasmic ribosome availability	YEL026W	SNU13
cytoplasmic ribosome availability	YLR430W	SEN1
cytoplasmic ribosome availability	YPR144C	NOC4
cytoplasmic ribosome availability	YNL075W	IMP4
cytoplasmic ribosome availability	YDR091C	RLI1
cytoplasmic ribosome availability	YNR038W	DBP6
cytoplasmic ribosome availability	YHR088W	RPF1
cytoplasmic ribosome availability	YLR196W	PWP1
cytoplasmic ribosome availability	YLR002C	NOC3
cytoplasmic ribosome availability	YNL002C	RLP7
cytoplasmic ribosome availability	YHR052W	CIC1
cytoplasmic ribosome availability	YNL182C	IPI3
cytoplasmic ribosome availability	YHR085W	IPI1
cytoplasmic ribosome availability	YOL021C	DIS3
cytoplasmic ribosome availability	YBL026W	LSM2
cytoplasmic ribosome availability	YCR035C	RRP43
cytoplasmic ribosome availability	YHR069C	RRP4
cytoplasmic ribosome availability	YBR154C	RPB5
cytoplasmic ribosome availability	YJL148W	RPA34
cytoplasmic ribosome availability	YDR156W	RPA14
cytoplasmic ribosome availability	YOL006C	TOP1
cytoplasmic ribosome availability	YBR279W	PAF1
cytoplasmic ribosome availability	YOR123C	LEO1
cytoplasmic ribosome availability	YGL244W	RTF1
cytoplasmic ribosome availability	YOL145C	CTR9
cytoplasmic ribosome availability	YKR025W	RPC37
cytoplasmic ribosome availability	YDR045C	RPC11
cytoplasmic translation	YEL034W	HYP2
cytoplasmic translation	YDR418W	RPL12B
cytoplasmic translation	YIL052C	RPL34B
cytoplasmic translation	YPR043W	RPL43A
cytoplasmic translation	YDL130W	RPP1B
cytoplasmic translation	YBR167C	POP7
cytoplasmic translation	YOR260W	GCD1
cytoplasmic translation	YLR291C	GCD7
cytoplasmic translation	YNL014W	HEF3
cytoplasmic translation	YDR172W	SUP35
cytoplasmic translation	YBR143C	SUP45
protein modification	YPL020C	ULP1
protein modification	YDR409W	SIZ1
protein modification	YER038C	KRE29
protein modification	YHR013C	ARD1
protein modification	YJL031C	BET4
protein modification	YNR029C	ZNG1
protein modification	YCL052C	PBN1
protein modification	YGL142C	GPI10
protein modification	YDR182W	CDC1
protein modification	YDR434W	GPI17
protein modification	YKL035W	UGP1
protein modification	YGL257C	MNT2
protein trafficking	YLR378C	SEC61
protein trafficking	YPR088C	SRP54
protein trafficking	YDR292C	SRP101
protein trafficking	YKL154W	SRP102
protein trafficking	YDL100C	GET3
protein trafficking	YML130C	ERO1
protein trafficking	YBL050W	SEC17
protein trafficking	YML077W	BET5
protein trafficking	YMR218C	TRS130
protein trafficking	YFR051C	RET2
protein trafficking	YLR440C	SEC39
protein trafficking	YGL098W	USE1
protein trafficking	YMR197C	VTI1
protein trafficking	YFL038C	YPT1
protein trafficking	YGR172C	YIP1
protein trafficking	YNR026C	SEC12
protein trafficking	YDR189W	SLY1
protein trafficking	YIL004C	BET1
protein trafficking	YJL031C	BET4
protein trafficking	YER009W	NTF2
protein trafficking	YMR308C	PSE1
protein trafficking	YOR160W	MTR10
protein degradation	YKL210W	UBA1
protein degradation	YDR328C	SKP1
protein degradation	YIR011C	STS1
protein degradation	YDR363W-A	SEM1
protein degradation	YER012W	PRE1
protein degradation	YFR050C	PRE4
protein degradation	YGR253C	PUP2
protein degradation	YKL145W	RPT1
protein degradation	YHR027C	RPN1
protein degradation	YHR200W	RPN10
protein degradation	YMR314W	PRE5
protein degradation	YDL007W	RPT2
protein degradation	YFR004W	RPN11
protein degradation	YDL097C	RPN6
protein degradation	YDR054C	CDC34
protein degradation	YDL074C	BRE1
protein degradation	YML088W	UFO1
protein degradation	YBR173C	UMP1
cell cycle control	YFR028C	CDC14
cell cycle control	YBL051C	PIN4
cell cycle control	YBR160W	CDC28
cell cycle control	YPL256C	CLN2
cell cycle control	YLR102C	APC9
cell cycle control	YDL008W	APC11
cell cycle control	YGR098C	ESP1
cell cycle control	YDL042C	SIR2
cell cycle control	YPR119W	CLB2
cell cycle control	YDR054C	CDC34
cell cycle control	YDR328C	SKP1
cell cycle control	YML064C	TEM1
polarized growth and bud formation	YNL090W	RHO2
nuclear DNA replication	YMR234W	RNH1
nuclear DNA replication	YEL032W	MCM3
nuclear DNA replication	YGL201C	MCM6
nuclear DNA replication	YKL017C	HCS1
nuclear DNA replication	YOL006C	TOP1
nuclear DNA replication	YLL004W	ORC3
nuclear DNA replication	YMR106C	YKU80
nuclear DNA replication	YNL216W	RAP1
nuclear DNA replication	YBR275C	RIF1
nuclear DNA replication	YLR453C	RIF2
nuclear DNA replication	YLR233C	EST1
nuclear DNA replication	YLR318W	EST2
nuclear DNA replication	YNL206C	RTT106
nuclear DNA replication	YML102W	CAC2
nuclear DNA replication	YBL002W	HTB2
nuclear DNA replication	YBL003C	HTA2
nuclear DNA replication	YDR225W	HTA1
chromosome condensation	YBL097W	BRN1
chromosome condensation	YFR031C	SMC2
chromosome condensation	YLR272C	YCS4
chromosome condensation	YDR325W	YCG1
chromosome segregation	YBL031W	SHE1
chromosome segregation	YDL139C	SCM3
chromosome segregation	YFR046C	CNN1
chromosome segregation	YGL060W	YBP2
chromosome segregation	YKL049C	CSE4
chromosome segregation	YMR198W	CIK1
chromosome segregation	YER018C	SPC25
chromosome segregation	YIL144W	NDC80
chromosome segregation	YKR037C	SPC34
chromosome segregation	YGL061C	DUO1
chromosome segregation	YDR201W	SPC19
chromosome segregation	YAL034W-A	MTW1
chromosome segregation	YBR211C	AME1
chromosome segregation	YGR179C	OKP1
chromosome segregation	YHR172W	SPC97
chromosome segregation	YKL193C	SDS22
chromosome segregation	YMR094W	CTF13
chromosome segregation	YDR328C	SKP1
chromosome segregation	YBR156C	SLI15
chromosome segregation	YML085C	TUB1
cytokinesis	YKL101W	HSL1
cytokinesis	YMR032W	HOF1
cytokinesis	YHR107C	CDC12
meiotic cell division	YGL250W	RMR1
meiotic cell division	YJR021C	REC107
meiotic cell division	YMR133W	REC114
meiotic cell division	YCR086W	CSM1
meiotic cell division	YLR102C	APC9
meiotic cell division	YDL008W	APC11
meiotic cell division	YJL038C	LOH1
endocytosis	YIL044C	AGE2
endocytosis	YKL061W	BLI1
DNA damage response	YML060W	OGG1
DNA damage response	YAL015C	NTG1
DNA damage response	YNL082W	PMS1
DNA damage response	YPL164C	MLH3
DNA damage response	YHL006C	SHU1
DNA damage response	YDR078C	SHU2
DNA damage response	YPL022W	RAD1
DNA damage response	YLR135W	SLX4
DNA damage response	YER038C	KRE29
DNA damage response	YMR106C	YKU80
DNA damage response	YDR419W	RAD30
DNA damage response	YPL167C	REV3
DNA damage response	YIL139C	REV7
DNA damage response	YGL087C	MMS2
DNA damage response	YMR201C	RAD14
DNA damage response	YBR136W	MEC1
DNA damage response	YDR499W	LCD1
DNA damage response	YMR234W	RNH1
DNA damage response	YNL218W	MGS1
DNA damage response	YKL033W	TTI1
DNA damage response	YDL074C	BRE1
general stress response	YKL062W	MSN4
general stress response	YNL138W	SRV2
starvation response	YCL032W	STE50
osmotic stress response	YCR073C	SSK22
osmotic stress response	YCL032W	STE50
osmotic stress response	YIL147C	SLN1
nitrogen starvation response	YOR030W	DFG16
nitrogen starvation response	YKL203C	TOR2
nitrogen starvation response	YLR423C	ATG17
nitrogen starvation response	YML077W	BET5
nitrogen starvation response	YML121W	GTR1
nitrogen starvation response	YGL100W	SEH1
mating	YMR052W	FAR3
mating	YDR200C	VPS64
mating	YDL042C	SIR2
mating	YLR442C	SIR3
mating	YDR227W	SIR4
mating	YMR232W	FUS2
mating	YKL116C	PRR1
mating	YCL032W	STE50
mating	YMR198W	CIK1
other	YML020W	YML020W
other	YLR124W	YLR124W
other	YMR166C	MME1
other	YOR072W	YOR072W
other	YOL053W	AIM39
other	YBR194W	AIM4
other	YKL177W	YKL177W
other	YKL162C	YKL162C
other	YLR351C	NIT3
other	YLR349W	YLR349W
other	YJL163C	YJL163C
other	YLR281C	RSO55
other	YPL062W	YPL062W
other	YFR043C	IRC6
other	YER188W	YER188W
other	YNL176C	TDA7
other	YDR319C	YFT2
other	YPR030W	CSR2
other	YJL043W	YJL043W
other	YJR124C	YJR124C
other	YDL173W	PAR32
other	YDL189W	RBS1
other	YNL146W	YNL146W
other	YGR117C	YGR117C
other	YGL159W	YGL159W
other	YMR066W	SOV1
other	YIR021W-A	YIR021W-A
other	YNL277W-A	YNL277W-A
other	YBL008W-A	YBL008W-A
