# Supplementary material for: Identification of different classes of genome instability suppressor genes through analysis of DNA damage response markers
Source: G3 (Bethesda). 2024 Mar 25;14(6):jkae064. doi: 10.1093/g3journal/jkae064 (PMC11152081; doi:10.1093/g3journal/jkae064)
Supplement: jkae064_Supplementary_Data [file jkae064_supplementary_data.zip › Supplementary_Table_8_G3-2024-404884.xlsx]

## Sheet: Summary
Supplemental Table 8. Merged mutation information
Sheets
Merged Alleles	Contains merged information for each allele from all assays.
DDR hi DGIS hi Genes	High confidence DDR genes that are high confidence GIS genes
DDR hi DGIS lo Genes	High confidence DDR genes that are low confidence GIS genes
DDR hi DGIS no Genes	High confidence DDR genes that were not identifed in genome instability assays
DDR lo DGIS hi Genes	Low confidence DDR genes that are high confidence GIS genes
DDR lo DGIS lo Genes	Low confidence DDR genes that are low confidence GIS genes
DDR lo DGIS no Genes	Low confidence DDR genes that were not identified in genome instability assays.
DDR no DGIS hi Genes	High confidence GIS genes that were not identified in DDR assays
DDR no DGIS lo Genes	Low confidence GIS genes that were not identified in DDR assays
Columns Merged Allele
ORF	Systematic name for the gene affected by the mutation
Gene	Locus name for the gene affected by the mutation
Allele	Allele name
Rnr3_Sig	Allele is signficiant in the Rnr3 screen; TRUE, FALSE, or missing
Hug1_Sig	Allele is significant in the Hug1 screen; TRUE, FALSE, or missing
Ddc2_Sig	Allele is significant in the Ddc2 screen; TRUE, FALSE, or missing
Rad52D_Sig	Allele is significant in the Rad52 diploid screen; TRUE, FALSE, or missing
Rad52H_Sig	Allele is significant in the Rad52 haploid screen; TRUE, FALSE, or missing
DDR_Count	Number of screens where allele is significant
classicGCR_sig	Is the allele significant in the classic (yel069c::URA3) GCR assay?
dGCR_sig	Is the allele significant in the dGCR assay?
uGCR_sig	Is the allele significant in the uGCR assay?
sGCR_sig	Is the allele significant in the sGCR assay?
tyGCR_sig	Is the allele significant in the tyGCR assay?
ALF_sig	Is the allele significant in the A-like faker assay?
BiM_sig	Is the allele significant in the Biallelic Mating assay?
CTF_sig	Is the allele significant in the chromosome transmission failure assay?
lohmat_sig	Is the allele significant in the loss-of-heterozygosity at the MAT locus assay?
lohmet15_sig	Is the allele significant in the loss-of-heterozygosity at the MET15 locus assay?
lohsam2_sig	Is the allele significant in the loss-of-heterozygosity at the SAM2 locus assay?
DR_sig	Is the allele significant in the direct repeat assay?
AluIR_sig	Is the allele significant in the inverted Alu repeat assay?
gaattc_sig	Is the allele significant in the GAA/TTC expansion assay?
DGIS_count	Number of screens where allele is significant
Columns Gene lists
ORF	Systematic name for the gene
Gene	Locus name for the gene
DDR_Count	Number of times gene was identified in DDR screens
DGIS_count	Number of times gene was identified in genome instability screens

## Sheet: Merged Alleles
ORF	locus	allele	Fold_Hug1GFP	Hug1_FDR	Hug1_Sig	Rnr3_Z	Rnr3_Sig	Fraction_with_Ddc2_Foci	Ddc2_Sig	Percent_with_Rad52_Foci	Rad52D_Sig	Rad52H_Sig	DDR_Count	classicGCR_fold	classicGCR_rate_sig	classicGCR_Sig	dGCR_fold	dGCRsys30_fold	dGCRsys25_fold	dGCR_rate_sig	dGCR30_score	dGCR30_score_sig	dGCRsys30_genomewide_patch_sig	dGCR25_score	dGCR25_score_sig	dGCR_score_sig	dGCR_Sig	uGCR_fold	uGCR_rate_sig	uGCR_Sig	sGCR_fold	sGCR_rate_sig	sGCR30_score	sGCR30_score_sig	sGCR25_score	sGCR25_score_sig	sGCR_score_sig	sGCR_Sig	tyGCR_fold	tyGCR_rate_sig	tyGCR30_score	tyGCR30_score_sig	tyGCR_score_sig	tyGCR_Sig	ALF_Sig	BiM_Sig	CTF_Sig	lohmat_Sig	lohmet15_Sig
YCR107W	AAD3	aad3	1.02162	0.993381	FALSE	-0.0768026	FALSE	missing	missing	7.23684	FALSE	missing	0	missing	missing	missing	missing	missing	missing	missing	missing	missing	FALSE	missing	missing	FALSE	FALSE	missing	missing	missing	missing	missing	missing	missing	missing	missing	missing	missing	missing	missing	missing	missing	missing	missing	FALSE	FALSE	FALSE	missing	FALSE
YDL243C	AAD4	aad4	0.881443	0.996967	FALSE	-0.426842	FALSE	missing	missing	13.6842	FALSE	missing	0	missing	missing	missing	missing	missing	missing	missing	missing	missing	FALSE	missing	missing	FALSE	FALSE	missing	missing	missing	missing	missing	missing	missing	missing	missing	missing	missing	missing	missing	missing	missing	missing	missing	FALSE	FALSE	FALSE	missing	FALSE
YFL056C	AAD6	aad6	0.93125	0.993381	FALSE	-0.0152534	FALSE	missing	missing	8.88889	FALSE	missing	0	missing	missing	missing	missing	missing	missing	missing	0.67	FALSE	FALSE	missing	missing	FALSE	FALSE	missing	missing	missing	missing	missing	0.33	FALSE	missing	missing	FALSE	FALSE	missing	missing	2	FALSE	FALSE	FALSE	FALSE	FALSE	FALSE	missing	FALSE
YNL141W	AAH1	aah1	0.920213	0.993381	FALSE	0.0174645	FALSE	missing	missing	10	FALSE	missing	0	missing	missing	missing	missing	missing	missing	missing	1.22	FALSE	FALSE	missing	missing	FALSE	FALSE	missing	missing	missing	missing	missing	0	FALSE	missing	missing	FALSE	FALSE	missing	missing	2	FALSE	FALSE	FALSE	FALSE	FALSE	FALSE	missing	FALSE
YKL075C	AAN1	aan1	1.11387	0.937462	FALSE	-0.295923	FALSE	missing	missing	3.07018	FALSE	missing	0	missing	missing	missing	missing	missing	missing	missing	1.17	FALSE	FALSE	missing	missing	FALSE	FALSE	missing	missing	missing	missing	missing	0	FALSE	missing	missing	FALSE	FALSE	missing	missing	2	FALSE	FALSE	FALSE	FALSE	FALSE	FALSE	missing	FALSE
YHR047C	AAP1	aap1	1.03468	0.993381	FALSE	0.298718	FALSE	missing	missing	3.10559	FALSE	missing	0	missing	missing	missing	missing	missing	missing	missing	missing	missing	FALSE	missing	missing	FALSE	FALSE	missing	missing	missing	missing	missing	missing	missing	missing	missing	missing	missing	missing	missing	missing	missing	missing	missing	FALSE	FALSE	FALSE	missing	FALSE
YKL106W	AAT1	aat1	1.10734	0.947454	FALSE	-1.06886	FALSE	missing	missing	2.8169	FALSE	missing	0	missing	missing	missing	missing	missing	missing	missing	missing	missing	FALSE	missing	missing	FALSE	FALSE	missing	missing	missing	missing	missing	missing	missing	missing	missing	missing	missing	missing	missing	missing	missing	missing	missing	FALSE	FALSE	FALSE	missing	FALSE
YLR027C	AAT2	aat2	1.14776	0.84593	FALSE	missing	missing	missing	missing	4.96183	FALSE	missing	0	missing	missing	missing	missing	missing	missing	missing	missing	missing	FALSE	missing	missing	FALSE	FALSE	missing	missing	missing	missing	missing	missing	missing	missing	missing	missing	missing	missing	missing	missing	missing	missing	missing	FALSE	FALSE	FALSE	missing	FALSE
YKL112W	ABF1	abf1-101	1.67	2.14383e-05	TRUE	-0.0635405	FALSE	missing	missing	missing	missing	missing	1	missing	missing	missing	missing	missing	missing	missing	1.33333	FALSE	missing	2	FALSE	FALSE	FALSE	missing	missing	missing	missing	missing	0.666667	TRUE	0.666667	FALSE	TRUE	TRUE	missing	missing	missing	missing	missing	missing	missing	missing	missing	missing	missing
YKL112W	ABF1	abf1-102	1.34737	0.116665	FALSE	-0.922339	FALSE	missing	missing	missing	missing	missing	0	missing	missing	missing	missing	missing	missing	missing	1	FALSE	missing	1.33333	FALSE	FALSE	FALSE	missing	missing	missing	missing	missing	0.333333	FALSE	0.666667	FALSE	FALSE	FALSE	missing	missing	missing	missing	missing	missing	missing	missing	missing	missing	missing
YMR072W	ABF2	abf2	1.04268	0.993381	FALSE	missing	missing	missing	missing	5.46218	FALSE	missing	0	missing	missing	missing	missing	missing	missing	missing	0.67	FALSE	FALSE	missing	missing	FALSE	FALSE	missing	missing	missing	missing	missing	0	FALSE	missing	missing	FALSE	FALSE	missing	missing	2	FALSE	FALSE	FALSE	FALSE	FALSE	FALSE	missing	FALSE
YJR108W	ABM1	abm1	0.775401	0.998119	FALSE	-0.553533	FALSE	missing	missing	6.50407	FALSE	missing	0	missing	missing	missing	missing	missing	missing	missing	missing	missing	FALSE	missing	missing	FALSE	FALSE	missing	missing	missing	missing	missing	missing	missing	missing	missing	missing	missing	missing	missing	missing	missing	missing	missing	FALSE	FALSE	FALSE	missing	FALSE
YCR088W	ABP1	abp1	0.994253	0.993381	FALSE	-0.407996	FALSE	missing	missing	2.5	FALSE	missing	0	missing	missing	missing	missing	missing	missing	missing	missing	missing	FALSE	missing	missing	FALSE	FALSE	missing	missing	missing	missing	missing	missing	missing	missing	missing	missing	missing	missing	missing	missing	missing	missing	missing	FALSE	FALSE	FALSE	missing	FALSE
YOR239W	ABP140	abp140	1.15977	0.809522	FALSE	-0.128945	FALSE	missing	missing	1.47368	FALSE	missing	0	missing	missing	missing	missing	missing	missing	missing	missing	missing	FALSE	missing	missing	FALSE	FALSE	missing	missing	missing	missing	missing	missing	missing	missing	missing	missing	missing	missing	missing	missing	missing	missing	missing	FALSE	FALSE	FALSE	missing	FALSE
YNR033W	ABZ1	abz1	1.14595	0.851666	FALSE	0.148999	FALSE	missing	missing	2.57611	FALSE	missing	0	missing	missing	missing	missing	missing	missing	missing	missing	missing	FALSE	missing	missing	FALSE	FALSE	missing	missing	missing	missing	missing	missing	missing	missing	missing	missing	missing	missing	missing	missing	missing	missing	missing	FALSE	FALSE	FALSE	missing	FALSE
YMR289W	ABZ2	abz2	0.946429	0.993381	FALSE	-0.289198	FALSE	missing	missing	12.5	FALSE	missing	0	missing	missing	missing	missing	missing	missing	missing	missing	missing	FALSE	missing	missing	FALSE	FALSE	missing	missing	missing	missing	missing	missing	missing	missing	missing	missing	missing	missing	missing	missing	missing	missing	missing	FALSE	FALSE	FALSE	missing	FALSE
YER045C	ACA1	aca1	0.957576	0.993381	FALSE	-1.15731	FALSE	missing	missing	4.3956	FALSE	missing	0	missing	missing	missing	missing	missing	missing	missing	missing	missing	FALSE	missing	missing	FALSE	FALSE	missing	missing	missing	missing	missing	missing	missing	missing	missing	missing	missing	missing	missing	missing	missing	missing	missing	FALSE	FALSE	FALSE	missing	FALSE
YGR037C	ACB1	acb1	1.19159	0.69331	FALSE	-0.591215	FALSE	missing	missing	4.5	FALSE	missing	0	missing	missing	missing	missing	missing	missing	missing	1	FALSE	FALSE	missing	missing	FALSE	FALSE	missing	missing	missing	missing	missing	0	FALSE	missing	missing	FALSE	FALSE	missing	missing	2.33	FALSE	FALSE	FALSE	FALSE	FALSE	FALSE	missing	FALSE
YLR131C	ACE2	ace2	6.04945	0	TRUE	missing	missing	0.0473023	FALSE	2.94118	FALSE	missing	1	missing	missing	missing	missing	missing	missing	missing	missing	missing	FALSE	missing	missing	FALSE	FALSE	missing	missing	missing	missing	missing	missing	missing	missing	missing	missing	missing	missing	missing	missing	missing	missing	missing	FALSE	FALSE	FALSE	missing	FALSE
YLR144C	ACF2	acf2	1.14286	0.864452	FALSE	-0.592819	FALSE	missing	missing	6.17761	FALSE	missing	0	missing	missing	missing	missing	missing	missing	missing	missing	missing	FALSE	missing	missing	FALSE	FALSE	missing	missing	missing	missing	missing	missing	missing	missing	missing	missing	missing	missing	missing	missing	missing	missing	missing	FALSE	FALSE	FALSE	missing	FALSE
YJR083C	ACF4	acf4	0.976286	0.993381	FALSE	-0.406079	FALSE	missing	missing	1.06383	FALSE	missing	0	missing	missing	missing	missing	missing	missing	missing	missing	missing	FALSE	missing	missing	FALSE	FALSE	missing	missing	missing	missing	missing	0	FALSE	missing	missing	FALSE	FALSE	missing	missing	2.33	FALSE	FALSE	FALSE	FALSE	FALSE	FALSE	missing	FALSE
YBL015W	ACH1	ach1	1.0479	0.993381	FALSE	-0.943349	FALSE	missing	missing	2.08333	FALSE	missing	0	missing	missing	missing	missing	missing	missing	missing	missing	missing	FALSE	missing	missing	FALSE	FALSE	missing	missing	missing	missing	missing	missing	missing	missing	missing	missing	missing	missing	missing	missing	missing	missing	missing	FALSE	FALSE	FALSE	missing	FALSE
YDL203C	ACK1	ack1	0.886598	0.995673	FALSE	0.263012	FALSE	missing	missing	2.32558	FALSE	missing	0	missing	missing	missing	missing	missing	missing	missing	missing	missing	FALSE	missing	missing	FALSE	FALSE	missing	missing	missing	missing	missing	missing	missing	missing	missing	missing	missing	missing	missing	missing	missing	missing	missing	FALSE	FALSE	FALSE	missing	FALSE
YDR161W	ACL4	acl4	1.0904	0.977594	FALSE	-0.212676	FALSE	missing	missing	7.47664	FALSE	missing	0	missing	missing	missing	missing	missing	missing	missing	missing	missing	FALSE	missing	missing	FALSE	FALSE	missing	missing	missing	missing	missing	missing	missing	missing	missing	missing	missing	missing	missing	missing	missing	missing	missing	FALSE	FALSE	FALSE	missing	FALSE
YPL267W	ACM1	acm1	0.971264	0.993381	FALSE	1.06053	FALSE	missing	missing	11.1111	FALSE	missing	0	missing	missing	missing	missing	missing	missing	missing	missing	missing	FALSE	missing	missing	FALSE	FALSE	missing	missing	missing	missing	missing	missing	missing	missing	missing	missing	missing	missing	missing	missing	missing	missing	missing	FALSE	FALSE	FALSE	missing	FALSE
YLR304C	ACO1	aco1	1.02825	0.993381	FALSE	missing	missing	missing	missing	9.67742	FALSE	missing	0	missing	missing	missing	missing	missing	missing	missing	missing	missing	FALSE	missing	missing	FALSE	FALSE	missing	missing	missing	missing	missing	missing	missing	missing	missing	missing	missing	missing	missing	missing	missing	missing	missing	FALSE	FALSE	FALSE	missing	FALSE
YJL200C	ACO2	aco2	0.992564	0.993381	FALSE	missing	missing	missing	missing	7.98122	FALSE	missing	0	missing	missing	missing	missing	missing	missing	missing	missing	missing	FALSE	missing	missing	FALSE	FALSE	missing	missing	missing	missing	missing	missing	missing	missing	missing	missing	missing	missing	missing	missing	missing	missing	missing	FALSE	FALSE	FALSE	missing	FALSE
YAL054C	ACS1	acs1	0.843434	0.998119	FALSE	-0.826407	FALSE	missing	missing	11.2676	FALSE	missing	0	missing	missing	missing	missing	missing	missing	missing	missing	missing	FALSE	missing	missing	FALSE	FALSE	missing	missing	missing	missing	missing	missing	missing	missing	missing	missing	missing	missing	missing	missing	missing	missing	missing	FALSE	FALSE	FALSE	missing	FALSE
YFL039C	ACT1	act1-101	0.894737	0.994751	FALSE	0.723666	FALSE	missing	missing	missing	missing	missing	0	missing	missing	missing	missing	missing	missing	missing	1.33333	FALSE	missing	1.33333	FALSE	FALSE	FALSE	missing	missing	missing	missing	missing	0	FALSE	0.333333	FALSE	FALSE	FALSE	missing	missing	missing	missing	missing	missing	missing	missing	missing	missing	missing
YFL039C	ACT1	act1-105	2.5	0	TRUE	-0.634202	FALSE	missing	missing	missing	missing	missing	1	missing	missing	missing	missing	missing	missing	missing	1	FALSE	missing	1	FALSE	FALSE	FALSE	missing	missing	missing	missing	missing	0	FALSE	0.333333	FALSE	FALSE	FALSE	missing	missing	missing	missing	missing	missing	missing	missing	missing	missing	missing
YFL039C	ACT1	act1-108	2.44737	0	TRUE	-0.523612	FALSE	missing	missing	missing	missing	missing	1	missing	missing	missing	missing	missing	missing	missing	1	FALSE	missing	1	FALSE	FALSE	FALSE	missing	missing	missing	missing	missing	0.333333	FALSE	0.666667	FALSE	FALSE	FALSE	missing	missing	missing	missing	missing	missing	missing	missing	missing	missing	missing
YFL039C	ACT1	act1-111	1.68	1.50148e-05	TRUE	-0.392271	FALSE	missing	missing	missing	missing	missing	1	missing	missing	missing	missing	missing	1.26984	FALSE	1	FALSE	missing	2.33333	TRUE	TRUE	FALSE	missing	missing	missing	missing	missing	0.333333	FALSE	0.333333	FALSE	FALSE	FALSE	missing	missing	missing	missing	missing	missing	missing	missing	missing	missing	missing
YFL039C	ACT1	act1-112	2.99474	0	TRUE	0.278088	FALSE	missing	missing	missing	missing	missing	1	missing	missing	missing	missing	missing	missing	missing	0.666667	FALSE	missing	1	FALSE	FALSE	FALSE	missing	missing	missing	missing	missing	0	FALSE	0.333333	FALSE	FALSE	FALSE	missing	missing	missing	missing	missing	missing	missing	missing	missing	missing	missing
YFL039C	ACT1	act1-119	1.33871	0.134568	FALSE	0.960845	FALSE	missing	missing	missing	missing	missing	0	missing	missing	missing	missing	missing	missing	missing	0.666667	FALSE	missing	1.33333	FALSE	FALSE	FALSE	missing	missing	missing	missing	missing	0.333333	FALSE	0	FALSE	FALSE	FALSE	missing	missing	missing	missing	missing	missing	FALSE	FALSE	TRUE	missing	missing
YFL039C	ACT1	act1-120	1.06	0.993381	FALSE	0.234861	FALSE	missing	missing	missing	missing	missing	0	missing	missing	missing	missing	missing	missing	missing	0	FALSE	missing	0.333333	FALSE	FALSE	FALSE	missing	missing	missing	missing	missing	0.666667	TRUE	0	FALSE	TRUE	TRUE	missing	missing	missing	missing	missing	missing	missing	missing	missing	missing	missing
YFL039C	ACT1	act1-121	2.66842	0	TRUE	0.222628	FALSE	missing	missing	missing	missing	missing	1	missing	missing	missing	missing	missing	missing	missing	0.666667	FALSE	missing	1	FALSE	FALSE	FALSE	missing	missing	missing	missing	missing	0	FALSE	0.333333	FALSE	FALSE	FALSE	missing	missing	missing	missing	missing	missing	missing	missing	missing	missing	missing
YFL039C	ACT1	act1-122	2.09	3.63274e-14	TRUE	1.56563	FALSE	missing	missing	missing	missing	missing	1	missing	missing	missing	missing	missing	missing	missing	1	FALSE	missing	1	FALSE	FALSE	FALSE	missing	missing	missing	missing	missing	0.333333	FALSE	0.333333	FALSE	FALSE	FALSE	missing	missing	missing	missing	missing	missing	missing	missing	missing	missing	missing
YFL039C	ACT1	act1-124	2.17368	0	TRUE	-0.179458	FALSE	missing	missing	missing	missing	missing	1	missing	missing	missing	missing	2.00246	missing	FALSE	1.66667	TRUE	missing	1.66667	FALSE	TRUE	FALSE	missing	missing	missing	missing	missing	1	TRUE	0.666667	FALSE	TRUE	TRUE	missing	missing	missing	missing	missing	missing	missing	missing	missing	missing	missing
YFL039C	ACT1	act1-125	3.04	0	TRUE	1.47767	FALSE	missing	missing	missing	missing	missing	1	missing	missing	missing	missing	missing	missing	missing	1	FALSE	missing	1	FALSE	FALSE	FALSE	missing	missing	missing	missing	missing	0	FALSE	0.666667	FALSE	FALSE	FALSE	missing	missing	missing	missing	missing	missing	missing	missing	missing	missing	missing
YFL039C	ACT1	act1-129	1.37	0.0772227	FALSE	0.776324	FALSE	missing	missing	missing	missing	missing	0	missing	missing	missing	missing	missing	missing	missing	1	FALSE	missing	0.333333	FALSE	FALSE	FALSE	missing	missing	missing	missing	missing	0.666667	TRUE	0.333333	FALSE	TRUE	TRUE	missing	missing	missing	missing	missing	missing	missing	missing	missing	missing	missing
YFL039C	ACT1	act1-132	1.87634	3.82271e-09	TRUE	0.107471	FALSE	missing	missing	missing	missing	missing	1	missing	missing	missing	missing	missing	missing	missing	0.333333	FALSE	missing	1	FALSE	FALSE	FALSE	missing	missing	missing	missing	missing	0	FALSE	0.333333	FALSE	FALSE	FALSE	missing	missing	missing	missing	missing	missing	missing	missing	missing	missing	missing
YFL039C	ACT1	act1-133	3.26344	0	TRUE	-0.300423	FALSE	missing	missing	missing	missing	missing	1	missing	missing	missing	missing	missing	missing	missing	1	FALSE	missing	0.666667	FALSE	FALSE	FALSE	missing	missing	missing	missing	missing	0	FALSE	0.333333	FALSE	FALSE	FALSE	missing	missing	missing	missing	missing	missing	missing	missing	missing	missing	missing
YFL039C	ACT1	act1-136	1.47895	0.00731909	TRUE	0.474527	FALSE	missing	missing	missing	missing	missing	1	missing	missing	missing	missing	missing	missing	missing	0	FALSE	missing	1	FALSE	FALSE	FALSE	missing	missing	missing	missing	missing	0.333333	FALSE	0	FALSE	FALSE	FALSE	missing	missing	missing	missing	missing	missing	missing	missing	missing	missing	missing
YFL039C	ACT1	act1-155	1.36	0.0933262	FALSE	0.455206	FALSE	missing	missing	missing	missing	missing	0	missing	missing	missing	missing	missing	missing	missing	0.666667	FALSE	missing	1.66667	FALSE	FALSE	FALSE	missing	missing	missing	missing	missing	0.666667	TRUE	0	FALSE	TRUE	TRUE	missing	missing	missing	missing	missing	missing	missing	missing	missing	missing	missing
YFL039C	ACT1	act1-159	2.50526	0	TRUE	-0.161046	FALSE	missing	missing	missing	missing	missing	1	missing	missing	missing	missing	missing	missing	missing	0.666667	FALSE	missing	1.33333	FALSE	FALSE	FALSE	missing	missing	missing	missing	missing	0	FALSE	0.666667	FALSE	FALSE	FALSE	missing	missing	missing	missing	missing	missing	missing	missing	missing	missing	missing
YFL039C	ACT1	act1-3	1.19	0.699079	FALSE	-0.333199	FALSE	missing	missing	missing	missing	missing	0	missing	missing	missing	missing	missing	missing	missing	1	FALSE	missing	1.33333	FALSE	FALSE	FALSE	missing	missing	missing	missing	missing	0.333333	FALSE	0	FALSE	FALSE	FALSE	missing	missing	missing	missing	missing	missing	missing	missing	missing	missing	missing
YFL039C	ACT1	act1-4	1.07895	0.988002	FALSE	-0.737102	FALSE	missing	missing	missing	missing	missing	0	missing	missing	missing	missing	missing	missing	missing	0.666667	FALSE	missing	1.66667	FALSE	FALSE	FALSE	missing	missing	missing	missing	missing	0	FALSE	0	FALSE	FALSE	FALSE	missing	missing	missing	missing	missing	missing	missing	missing	missing	missing	missing
YDR448W	ADA2	ada2	1.6395	6.19182e-05	TRUE	missing	missing	0.0497367	TRUE	10.5	FALSE	missing	2	missing	missing	missing	missing	missing	missing	missing	0.33	FALSE	FALSE	missing	missing	FALSE	FALSE	missing	missing	missing	missing	missing	0.33	FALSE	missing	missing	FALSE	FALSE	missing	missing	missing	missing	missing	missing	FALSE	FALSE	FALSE	missing	FALSE
YMR184W	ADD37	add37	0.982353	0.993381	FALSE	missing	missing	missing	missing	13.5593	FALSE	missing	0	missing	missing	missing	missing	missing	missing	missing	missing	missing	FALSE	missing	missing	FALSE	FALSE	missing	missing	missing	missing	missing	missing	missing	missing	missing	missing	missing	missing	missing	missing	missing	missing	missing	FALSE	FALSE	FALSE	missing	FALSE
YKL206C	ADD66	add66	1.13068	0.898992	FALSE	0.158404	FALSE	missing	missing	4.20561	FALSE	missing	0	missing	missing	missing	missing	missing	missing	missing	missing	missing	FALSE	missing	missing	FALSE	FALSE	missing	missing	missing	missing	missing	missing	missing	missing	missing	missing	missing	missing	missing	missing	missing	missing	missing	FALSE	FALSE	FALSE	missing	FALSE
YAR015W	ADE1	ade1	1.84127	1.94494e-08	TRUE	missing	missing	0.0345528	FALSE	2.08333	FALSE	missing	1	missing	missing	missing	missing	missing	missing	missing	missing	missing	FALSE	missing	missing	FALSE	FALSE	missing	missing	missing	missing	missing	missing	missing	missing	missing	missing	missing	missing	missing	missing	missing	missing	missing	TRUE	FALSE	FALSE	missing	FALSE
YNL220W	ADE12	ade12	8.72619	0	TRUE	missing	missing	0.0220126	FALSE	3.05677	FALSE	missing	1	missing	missing	missing	missing	missing	missing	missing	missing	missing	FALSE	missing	missing	FALSE	FALSE	missing	missing	missing	missing	missing	missing	missing	missing	missing	missing	missing	missing	missing	missing	missing	missing	missing	FALSE	FALSE	FALSE	missing	FALSE
YLR028C	ADE16	ade16	1.03684	0.993381	FALSE	0.226067	FALSE	missing	missing	0.49505	FALSE	missing	0	missing	missing	missing	missing	missing	missing	missing	missing	missing	FALSE	missing	missing	FALSE	FALSE	missing	missing	missing	missing	missing	missing	missing	missing	missing	missing	missing	missing	missing	missing	missing	missing	missing	FALSE	FALSE	FALSE	missing	FALSE
YMR120C	ADE17	ade17	0.895735	0.994751	FALSE	2.1224	TRUE	missing	missing	4.27807	FALSE	TRUE	2	missing	missing	missing	missing	missing	missing	missing	missing	missing	FALSE	missing	missing	FALSE	FALSE	missing	missing	missing	missing	missing	missing	missing	missing	missing	missing	missing	missing	missing	missing	missing	missing	missing	TRUE	FALSE	FALSE	missing	FALSE
YOR128C	ADE2	ade2	1.77976	2.92155e-07	TRUE	missing	missing	0.0474806	FALSE	0.304569	FALSE	missing	1	missing	missing	missing	missing	missing	missing	missing	missing	missing	FALSE	missing	missing	FALSE	FALSE	missing	missing	missing	missing	missing	missing	missing	missing	missing	missing	missing	missing	missing	missing	missing	missing	missing	FALSE	FALSE	FALSE	missing	FALSE
YGR204W	ADE3	ade3	0.877005	0.998119	FALSE	missing	missing	missing	missing	1.25	FALSE	missing	0	missing	missing	missing	missing	missing	missing	missing	missing	missing	FALSE	missing	missing	FALSE	FALSE	missing	missing	missing	missing	missing	missing	missing	missing	missing	missing	missing	missing	missing	missing	missing	missing	missing	FALSE	FALSE	FALSE	missing	FALSE
YMR300C	ADE4	ade4	1.22024	0.562835	FALSE	-0.691743	FALSE	missing	missing	0.909091	FALSE	missing	0	missing	missing	missing	missing	missing	missing	missing	missing	missing	FALSE	missing	missing	FALSE	FALSE	missing	missing	missing	missing	missing	missing	missing	missing	missing	missing	missing	missing	missing	missing	missing	missing	missing	FALSE	FALSE	FALSE	missing	FALSE
YGL234W	ADE57	ade57	1.01183	0.993381	FALSE	0.159785	FALSE	missing	missing	1.13636	FALSE	missing	0	missing	missing	missing	missing	missing	missing	missing	missing	missing	FALSE	missing	missing	FALSE	FALSE	missing	missing	missing	missing	missing	missing	missing	missing	missing	missing	missing	missing	missing	missing	missing	missing	missing	FALSE	FALSE	FALSE	missing	FALSE
YGR061C	ADE6	ade6	0.956284	0.993381	FALSE	-0.332631	FALSE	missing	missing	6.34921	FALSE	missing	0	missing	missing	missing	missing	missing	missing	missing	missing	missing	FALSE	missing	missing	FALSE	FALSE	missing	missing	missing	missing	missing	missing	missing	missing	missing	missing	missing	missing	missing	missing	missing	missing	missing	TRUE	FALSE	FALSE	missing	FALSE
YDR408C	ADE8	ade8	1.15951	0.810152	FALSE	-0.58472	FALSE	missing	missing	9.43396	FALSE	missing	0	missing	missing	missing	missing	missing	missing	missing	missing	missing	FALSE	missing	missing	FALSE	FALSE	missing	missing	missing	missing	missing	missing	missing	missing	missing	missing	missing	missing	missing	missing	missing	missing	missing	FALSE	FALSE	FALSE	missing	FALSE
YMR303C	ADH2	adh2	0.994048	0.993381	FALSE	-0.532702	FALSE	missing	missing	5.99078	FALSE	missing	0	missing	missing	missing	missing	missing	missing	missing	missing	missing	FALSE	missing	missing	FALSE	FALSE	missing	missing	missing	missing	missing	missing	missing	missing	missing	missing	missing	missing	missing	missing	missing	missing	missing	FALSE	FALSE	FALSE	missing	FALSE
YMR083W	ADH3	adh3	1.07927	0.988002	FALSE	missing	missing	missing	missing	2.51572	FALSE	missing	0	missing	missing	missing	missing	missing	missing	missing	missing	missing	FALSE	missing	missing	FALSE	FALSE	missing	missing	missing	missing	missing	missing	missing	missing	missing	missing	missing	missing	missing	missing	missing	missing	missing	FALSE	FALSE	FALSE	missing	FALSE
YGL256W	ADH4	adh4	1.11834	0.919327	FALSE	-0.862885	FALSE	missing	missing	4.09836	FALSE	missing	0	missing	missing	missing	missing	missing	missing	missing	missing	missing	FALSE	missing	missing	FALSE	FALSE	missing	missing	missing	missing	missing	missing	missing	missing	missing	missing	missing	missing	missing	missing	missing	missing	missing	FALSE	FALSE	FALSE	missing	FALSE
YBR145W	ADH5	adh5	0.983696	0.993381	FALSE	1.16688	FALSE	missing	missing	4.16667	FALSE	missing	0	missing	missing	missing	missing	missing	missing	missing	missing	missing	FALSE	missing	missing	FALSE	FALSE	missing	missing	missing	missing	missing	missing	missing	missing	missing	missing	missing	missing	missing	missing	missing	missing	missing	FALSE	FALSE	FALSE	missing	FALSE
YMR318C	ADH6	adh6	0.900474	0.994751	FALSE	-0.26306	FALSE	missing	missing	4.12844	FALSE	missing	0	missing	missing	missing	missing	missing	missing	missing	missing	missing	FALSE	missing	missing	FALSE	FALSE	missing	missing	missing	missing	missing	missing	missing	missing	missing	missing	missing	missing	missing	missing	missing	missing	missing	FALSE	FALSE	FALSE	missing	FALSE
YCR105W	ADH7	adh7	1.10714	0.948071	FALSE	-1.33583	FALSE	missing	missing	16.2338	TRUE	missing	1	missing	missing	missing	missing	missing	missing	missing	missing	missing	FALSE	missing	missing	FALSE	FALSE	missing	missing	missing	missing	missing	missing	missing	missing	missing	missing	missing	missing	missing	missing	missing	missing	missing	FALSE	FALSE	FALSE	missing	FALSE
YMR009W	ADI1	adi1	1.08075	0.988002	FALSE	missing	missing	missing	missing	5.66038	FALSE	missing	0	missing	missing	missing	missing	missing	missing	missing	1	FALSE	FALSE	missing	missing	FALSE	FALSE	missing	missing	missing	missing	missing	0.33	FALSE	missing	missing	FALSE	FALSE	missing	missing	2.67	FALSE	FALSE	FALSE	FALSE	FALSE	FALSE	missing	FALSE
YDR226W	ADK1	adk1	2.79096	0	TRUE	missing	missing	0.0448578	FALSE	5.81395	FALSE	missing	1	missing	missing	missing	missing	missing	missing	missing	0	FALSE	FALSE	missing	missing	FALSE	FALSE	missing	missing	missing	missing	missing	0.33	FALSE	missing	missing	FALSE	FALSE	missing	missing	1.33	FALSE	FALSE	FALSE	FALSE	FALSE	FALSE	FALSE	TRUE
YER170W	ADK2	adk2	1.00526	0.993381	FALSE	0.22554	FALSE	missing	missing	3.68421	FALSE	missing	0	missing	missing	missing	missing	missing	missing	missing	missing	missing	FALSE	missing	missing	FALSE	FALSE	missing	missing	missing	missing	missing	missing	missing	missing	missing	missing	missing	missing	missing	missing	missing	missing	missing	FALSE	FALSE	FALSE	missing	FALSE
YJR105W	ADO1	ado1	0.850267	0.998119	FALSE	missing	missing	missing	missing	0.892857	FALSE	missing	0	missing	missing	missing	missing	missing	missing	missing	missing	missing	FALSE	missing	missing	FALSE	FALSE	missing	missing	missing	missing	missing	missing	missing	missing	missing	missing	missing	missing	missing	missing	missing	missing	missing	FALSE	FALSE	FALSE	missing	FALSE
YCR011C	ADP1	adp1	0.917582	0.993381	FALSE	-0.593206	FALSE	missing	missing	1.35135	FALSE	missing	0	missing	missing	missing	missing	missing	missing	missing	missing	missing	FALSE	missing	missing	FALSE	FALSE	missing	missing	missing	missing	missing	missing	missing	missing	missing	missing	missing	missing	missing	missing	missing	missing	missing	FALSE	FALSE	FALSE	missing	FALSE
YDR216W	ADR1	adr1	1.20904	0.61357	FALSE	-0.758799	FALSE	missing	missing	6.07735	FALSE	missing	0	missing	missing	missing	missing	missing	missing	missing	missing	missing	FALSE	missing	missing	FALSE	FALSE	missing	missing	missing	missing	missing	missing	missing	missing	missing	missing	missing	missing	missing	missing	missing	missing	missing	FALSE	FALSE	FALSE	missing	FALSE
YCR010C	ADY2	ady2	0.923077	0.993381	FALSE	-0.499515	FALSE	missing	missing	4.7619	FALSE	missing	0	missing	missing	missing	missing	missing	missing	missing	missing	missing	FALSE	missing	missing	FALSE	FALSE	missing	missing	missing	missing	missing	missing	missing	missing	missing	missing	missing	missing	missing	missing	missing	missing	missing	FALSE	FALSE	FALSE	missing	FALSE
YDL239C	ADY3	ady3	0.845361	0.998119	FALSE	0.127119	FALSE	missing	missing	5.80357	FALSE	missing	0	missing	missing	missing	missing	missing	missing	missing	missing	missing	FALSE	missing	missing	FALSE	FALSE	missing	missing	missing	missing	missing	missing	missing	missing	missing	missing	missing	missing	missing	missing	missing	missing	missing	FALSE	FALSE	FALSE	missing	FALSE
YLR227C	ADY4	ady4	0.847716	0.998119	FALSE	-0.144579	FALSE	missing	missing	1.82648	FALSE	missing	0	missing	missing	missing	missing	missing	missing	missing	missing	missing	FALSE	missing	missing	FALSE	FALSE	missing	missing	missing	missing	missing	missing	missing	missing	missing	missing	missing	missing	missing	missing	missing	missing	missing	FALSE	FALSE	FALSE	missing	FALSE
YMR064W	AEP1	aep1	1.17857	0.748274	FALSE	missing	missing	missing	missing	10.9091	FALSE	missing	0	missing	missing	missing	missing	missing	missing	missing	missing	missing	FALSE	missing	missing	FALSE	FALSE	missing	missing	missing	missing	missing	missing	missing	missing	missing	missing	missing	missing	missing	missing	missing	missing	missing	FALSE	FALSE	FALSE	missing	FALSE
YMR282C	AEP2	aep2	1.00595	0.993381	FALSE	missing	missing	missing	missing	4.73373	FALSE	missing	0	missing	missing	missing	missing	missing	missing	missing	missing	missing	FALSE	missing	missing	FALSE	FALSE	missing	missing	missing	missing	missing	missing	missing	missing	missing	missing	missing	missing	missing	missing	missing	missing	missing	FALSE	FALSE	FALSE	missing	FALSE
YPL005W	AEP3	aep3	1.1497	0.839827	FALSE	missing	missing	missing	missing	0	FALSE	missing	0	missing	missing	missing	missing	missing	missing	missing	missing	missing	FALSE	missing	missing	FALSE	FALSE	missing	missing	missing	missing	missing	missing	missing	missing	missing	missing	missing	missing	missing	missing	missing	missing	missing	FALSE	FALSE	FALSE	missing	FALSE
YLR040C	AFB1	afb1	0.866029	0.998119	FALSE	1.22571	FALSE	missing	missing	7.14286	FALSE	missing	0	missing	missing	missing	missing	missing	missing	missing	missing	missing	FALSE	missing	missing	FALSE	FALSE	missing	missing	missing	missing	missing	missing	missing	missing	missing	missing	missing	missing	missing	missing	missing	missing	missing	FALSE	FALSE	FALSE	missing	FALSE
YEL052W	AFG1	afg1	1.17178	0.777515	FALSE	-0.502469	FALSE	missing	missing	13.253	FALSE	missing	0	missing	missing	missing	missing	missing	missing	missing	missing	missing	FALSE	missing	missing	FALSE	FALSE	missing	missing	missing	missing	missing	missing	missing	missing	missing	missing	missing	missing	missing	missing	missing	missing	missing	FALSE	FALSE	FALSE	missing	FALSE
YER017C	AFG3	afg3	1.13939	0.874769	FALSE	missing	missing	missing	missing	10.3093	FALSE	missing	0	missing	missing	missing	missing	missing	missing	missing	missing	missing	FALSE	missing	missing	FALSE	FALSE	missing	missing	missing	missing	missing	missing	missing	missing	missing	missing	missing	missing	missing	missing	missing	missing	missing	FALSE	FALSE	FALSE	missing	FALSE
YOR129C	AFI1	afi1	0.994536	0.993381	FALSE	0.29474	FALSE	missing	missing	6.70732	FALSE	missing	0	missing	missing	missing	missing	missing	missing	missing	missing	missing	FALSE	missing	missing	FALSE	FALSE	missing	missing	missing	missing	missing	missing	missing	missing	missing	missing	missing	missing	missing	missing	missing	missing	missing	FALSE	FALSE	FALSE	missing	FALSE
YDR085C	AFR1	afr1	1.05732	0.993381	FALSE	0.706016	FALSE	missing	missing	13.0288	FALSE	missing	0	missing	missing	missing	missing	missing	missing	missing	missing	missing	FALSE	missing	missing	FALSE	FALSE	missing	missing	missing	missing	missing	missing	missing	missing	missing	missing	missing	missing	missing	missing	missing	missing	missing	FALSE	FALSE	FALSE	missing	FALSE
YGL071W	AFT1	aft1	1.03166	0.993381	FALSE	-0.607731	FALSE	missing	missing	3.67647	FALSE	missing	0	missing	missing	missing	missing	missing	missing	missing	0.83	FALSE	FALSE	missing	missing	FALSE	FALSE	missing	missing	missing	missing	missing	0	FALSE	missing	missing	FALSE	FALSE	missing	missing	2	FALSE	FALSE	FALSE	FALSE	FALSE	FALSE	missing	FALSE
YPL202C	AFT2	aft2	0.807292	0.998119	FALSE	0.344742	FALSE	missing	missing	4.66667	FALSE	missing	0	missing	missing	missing	missing	missing	missing	missing	missing	missing	FALSE	missing	missing	FALSE	FALSE	missing	missing	missing	missing	missing	missing	missing	missing	missing	missing	missing	missing	missing	missing	missing	missing	missing	FALSE	FALSE	FALSE	missing	FALSE
YGL032C	AGA2	aga2	1.12124	0.919327	FALSE	0.177214	FALSE	missing	missing	4.0404	FALSE	missing	0	missing	missing	missing	missing	missing	missing	missing	missing	missing	FALSE	missing	missing	FALSE	FALSE	missing	missing	missing	missing	missing	missing	missing	missing	missing	missing	missing	missing	missing	missing	missing	missing	missing	FALSE	FALSE	FALSE	missing	FALSE
YPR021C	AGC1	agc1	1.18471	0.725153	FALSE	-0.947103	FALSE	missing	missing	4.56853	FALSE	missing	0	missing	missing	missing	missing	missing	missing	missing	missing	missing	FALSE	missing	missing	FALSE	FALSE	missing	missing	missing	missing	missing	missing	missing	missing	missing	missing	missing	missing	missing	missing	missing	missing	missing	FALSE	FALSE	FALSE	missing	FALSE
YDR524C	AGE1	age1	1.06842	0.993381	FALSE	-0.456636	FALSE	missing	missing	2.23464	FALSE	missing	0	missing	missing	missing	missing	missing	missing	missing	missing	missing	FALSE	missing	missing	FALSE	FALSE	missing	missing	missing	missing	missing	missing	missing	missing	missing	missing	missing	missing	missing	missing	missing	missing	missing	FALSE	FALSE	FALSE	missing	FALSE
YIL044C	AGE2	age2	1.21605	0.582062	FALSE	-0.243026	FALSE	missing	missing	11.2903	FALSE	missing	0	missing	missing	missing	missing	missing	missing	missing	missing	missing	TRUE	missing	missing	TRUE	TRUE	missing	missing	missing	missing	missing	missing	missing	missing	missing	missing	missing	missing	missing	missing	missing	missing	missing	FALSE	FALSE	FALSE	missing	FALSE
YCL025C	AGP1	agp1	1.03846	0.993381	FALSE	-2.66096	FALSE	missing	missing	6.97674	FALSE	missing	0	missing	missing	missing	missing	missing	missing	missing	missing	missing	FALSE	missing	missing	FALSE	FALSE	missing	missing	missing	missing	missing	missing	missing	missing	missing	missing	missing	missing	missing	missing	missing	missing	missing	FALSE	FALSE	FALSE	missing	FALSE
YBR132C	AGP2	agp2	0.913043	0.993381	FALSE	missing	missing	missing	missing	5.14706	FALSE	missing	0	missing	missing	missing	missing	missing	missing	missing	missing	missing	FALSE	missing	missing	FALSE	FALSE	missing	missing	missing	missing	missing	missing	missing	missing	missing	missing	missing	missing	missing	missing	missing	missing	missing	FALSE	FALSE	FALSE	missing	FALSE
YFL055W	AGP3	agp3	1.01875	0.993381	FALSE	-0.209356	FALSE	missing	missing	11.215	FALSE	missing	0	missing	missing	missing	missing	missing	missing	missing	missing	missing	FALSE	missing	missing	FALSE	FALSE	missing	missing	missing	missing	missing	missing	missing	missing	missing	missing	missing	missing	missing	missing	missing	missing	missing	FALSE	FALSE	FALSE	missing	FALSE
YFL030W	AGX1	agx1	1.13125	0.898992	FALSE	1.24172	FALSE	missing	missing	7.14286	FALSE	missing	0	missing	missing	missing	missing	missing	missing	missing	missing	missing	FALSE	missing	missing	FALSE	FALSE	missing	missing	missing	missing	missing	missing	missing	missing	missing	missing	missing	missing	missing	missing	missing	missing	missing	FALSE	FALSE	FALSE	missing	FALSE
YDR214W	AHA1	aha1	1.11299	0.938754	FALSE	-0.316498	FALSE	missing	missing	2.82486	FALSE	missing	0	missing	missing	missing	missing	missing	missing	missing	missing	missing	FALSE	missing	missing	FALSE	FALSE	missing	missing	missing	missing	missing	missing	missing	missing	missing	missing	missing	missing	missing	missing	missing	missing	missing	FALSE	FALSE	FALSE	missing	FALSE
YOR023C	AHC1	ahc1	1.0241	0.993381	FALSE	0.0552642	FALSE	missing	missing	18.0645	TRUE	missing	1	missing	missing	missing	missing	missing	missing	missing	missing	missing	FALSE	missing	missing	FALSE	FALSE	missing	missing	missing	missing	missing	missing	missing	missing	missing	missing	missing	missing	missing	missing	missing	missing	missing	FALSE	FALSE	FALSE	missing	FALSE
YCR082W	AHC2	ahc2	0.783654	0.998119	FALSE	0.581094	FALSE	missing	missing	1.7094	FALSE	missing	0	missing	missing	missing	missing	missing	missing	missing	missing	missing	FALSE	missing	missing	FALSE	FALSE	missing	missing	missing	missing	missing	missing	missing	missing	missing	missing	missing	missing	missing	missing	missing	missing	missing	FALSE	FALSE	FALSE	FALSE	FALSE
YLR109W	AHP1	ahp1	0.984211	0.993381	FALSE	-0.421082	FALSE	missing	missing	7.48899	FALSE	missing	0	missing	missing	missing	missing	missing	missing	missing	missing	missing	FALSE	missing	missing	FALSE	FALSE	missing	missing	missing	missing	missing	missing	missing	missing	missing	missing	missing	missing	missing	missing	missing	missing	missing	FALSE	FALSE	FALSE	missing	FALSE
YHR093W	AHT1	aht1	1.09249	0.97601	FALSE	0.491547	FALSE	missing	missing	3.3557	FALSE	missing	0	missing	missing	missing	missing	missing	missing	missing	missing	missing	FALSE	missing	missing	FALSE	FALSE	missing	missing	missing	missing	missing	missing	missing	missing	missing	missing	missing	missing	missing	missing	missing	missing	missing	FALSE	FALSE	FALSE	missing	FALSE
YNR074C	AIF1	aif1	1.05488	0.993381	FALSE	-0.5084	FALSE	missing	missing	0.651466	FALSE	missing	0	missing	missing	missing	missing	missing	missing	missing	missing	missing	FALSE	missing	missing	FALSE	FALSE	missing	missing	missing	missing	missing	missing	missing	missing	missing	missing	missing	missing	missing	missing	missing	missing	missing	FALSE	FALSE	FALSE	missing	FALSE
YER087W	AIM10	aim10	1.19643	0.674581	FALSE	missing	missing	missing	missing	7.42857	FALSE	missing	0	missing	missing	missing	missing	missing	missing	missing	missing	missing	FALSE	missing	missing	FALSE	FALSE	missing	missing	missing	missing	missing	missing	missing	missing	missing	missing	missing	missing	missing	missing	missing	missing	missing	FALSE	FALSE	FALSE	missing	FALSE
YER093C-A	AIM11	aim11	0.770335	0.998119	FALSE	-1.81746	FALSE	missing	missing	3.26797	FALSE	missing	0	missing	missing	missing	missing	missing	missing	missing	missing	missing	FALSE	missing	missing	FALSE	FALSE	missing	missing	missing	missing	missing	missing	missing	missing	missing	missing	missing	missing	missing	missing	missing	missing	missing	FALSE	FALSE	FALSE	missing	FALSE
YGL160W	AIM14	aim14	0.831579	0.998119	FALSE	0.0529181	FALSE	missing	missing	4.49438	FALSE	missing	0	missing	missing	missing	missing	missing	missing	missing	missing	missing	FALSE	missing	missing	FALSE	FALSE	missing	missing	missing	missing	missing	missing	missing	missing	missing	missing	missing	missing	missing	missing	missing	missing	missing	FALSE	FALSE	FALSE	missing	FALSE
YHL021C	AIM17	aim17	1.08176	0.988002	FALSE	-0.415944	FALSE	missing	missing	1.57895	FALSE	missing	0	missing	missing	missing	missing	missing	missing	missing	0.67	FALSE	FALSE	missing	missing	FALSE	FALSE	missing	missing	missing	missing	missing	0	FALSE	missing	missing	FALSE	FALSE	missing	missing	2.33	FALSE	FALSE	FALSE	FALSE	FALSE	FALSE	missing	FALSE
YHR198C	AIM18	aim18	1	0.993381	FALSE	-1.58378	FALSE	missing	missing	4.48718	FALSE	missing	0	missing	missing	missing	missing	missing	missing	missing	missing	missing	FALSE	missing	missing	FALSE	FALSE	missing	missing	missing	missing	missing	missing	missing	missing	missing	missing	missing	missing	missing	missing	missing	missing	missing	FALSE	FALSE	FALSE	missing	FALSE
YIL087C	AIM19	aim19	1.13125	0.898992	FALSE	0.144042	FALSE	missing	missing	6.42202	FALSE	missing	0	missing	missing	missing	missing	missing	missing	missing	missing	missing	FALSE	missing	missing	FALSE	FALSE	missing	missing	missing	missing	missing	missing	missing	missing	missing	missing	missing	missing	missing	missing	missing	missing	missing	FALSE	FALSE	FALSE	missing	FALSE
YAL049C	AIM2	aim2	1.15577	0.824891	FALSE	0.171778	FALSE	missing	missing	4	FALSE	missing	0	missing	missing	missing	missing	missing	missing	missing	missing	missing	FALSE	missing	missing	FALSE	FALSE	missing	missing	missing	missing	missing	missing	missing	missing	missing	missing	missing	missing	missing	missing	missing	missing	missing	FALSE	FALSE	FALSE	missing	FALSE
YIL158W	AIM20	aim20	0.962162	0.993381	FALSE	0.110545	FALSE	missing	missing	4	FALSE	missing	0	missing	missing	missing	missing	missing	missing	missing	missing	missing	FALSE	missing	missing	FALSE	FALSE	missing	missing	missing	missing	missing	missing	missing	missing	missing	missing	missing	missing	missing	missing	missing	missing	missing	FALSE	FALSE	FALSE	missing	FALSE
YIR003W	AIM21	aim21	0.90404	0.994751	FALSE	-0.463534	FALSE	missing	missing	1.40845	FALSE	missing	0	missing	missing	missing	missing	missing	missing	missing	missing	missing	FALSE	missing	missing	FALSE	FALSE	missing	missing	missing	missing	missing	missing	missing	missing	missing	missing	missing	missing	missing	missing	missing	missing	missing	FALSE	FALSE	FALSE	missing	FALSE
YJL046W	AIM22	aim22	1.24599	0.452989	FALSE	2.38776	TRUE	missing	missing	9.70149	FALSE	missing	1	missing	missing	missing	missing	missing	missing	missing	missing	missing	FALSE	missing	missing	FALSE	FALSE	missing	missing	missing	missing	missing	missing	missing	missing	missing	missing	missing	missing	missing	missing	missing	missing	missing	FALSE	FALSE	FALSE	missing	FALSE
YJL131C	AIM23	aim23	1.07471	0.99211	FALSE	-1.38644	FALSE	missing	missing	17.1577	TRUE	missing	1	missing	missing	missing	missing	missing	missing	missing	missing	missing	FALSE	missing	missing	FALSE	FALSE	missing	missing	missing	missing	missing	missing	missing	missing	missing	missing	missing	missing	missing	missing	missing	missing	missing	FALSE	FALSE	FALSE	missing	FALSE
YJR080C	AIM24	aim24	0.984848	0.993381	FALSE	-0.228511	FALSE	missing	missing	5	FALSE	missing	0	missing	missing	missing	missing	missing	missing	missing	missing	missing	FALSE	missing	missing	FALSE	FALSE	missing	missing	missing	missing	missing	missing	missing	missing	missing	missing	missing	missing	missing	missing	missing	missing	missing	FALSE	FALSE	FALSE	missing	FALSE
YJR100C	AIM25	aim25	0.948454	0.993381	FALSE	-0.549419	FALSE	missing	missing	8.88889	FALSE	missing	0	missing	missing	missing	missing	missing	missing	missing	missing	missing	FALSE	missing	missing	FALSE	FALSE	missing	missing	missing	missing	missing	missing	missing	missing	missing	missing	missing	missing	missing	missing	missing	missing	missing	FALSE	FALSE	FALSE	missing	FALSE
YKL037W	AIM26	aim26	1.04061	0.993381	FALSE	0.0556522	FALSE	missing	missing	1.81818	FALSE	missing	0	missing	missing	missing	missing	missing	missing	missing	1.11	FALSE	FALSE	missing	missing	FALSE	FALSE	missing	missing	missing	missing	missing	0	FALSE	missing	missing	FALSE	FALSE	missing	missing	3	FALSE	FALSE	FALSE	FALSE	FALSE	FALSE	missing	FALSE
YKR074W	AIM29	aim29	1.10366	0.960794	FALSE	-0.377746	FALSE	missing	missing	7.47126	FALSE	missing	0	missing	missing	missing	missing	missing	missing	missing	0.67	FALSE	FALSE	missing	missing	FALSE	FALSE	missing	missing	missing	missing	missing	0	FALSE	missing	missing	FALSE	FALSE	missing	missing	2	FALSE	FALSE	FALSE	FALSE	FALSE	FALSE	missing	FALSE
YBR108W	AIM3	aim3	0.948276	0.993381	FALSE	-0.156443	FALSE	missing	missing	2.65487	FALSE	missing	0	missing	missing	missing	missing	missing	missing	missing	missing	missing	FALSE	missing	missing	FALSE	FALSE	missing	missing	missing	missing	missing	missing	missing	missing	missing	missing	missing	missing	missing	missing	missing	missing	missing	FALSE	FALSE	FALSE	missing	FALSE
YML050W	AIM32	aim32	1.03727	0.993381	FALSE	0.727259	FALSE	missing	missing	4	FALSE	missing	0	missing	missing	missing	missing	missing	missing	missing	missing	missing	FALSE	missing	missing	FALSE	FALSE	missing	missing	missing	missing	missing	missing	missing	missing	missing	missing	missing	missing	missing	missing	missing	missing	missing	FALSE	FALSE	FALSE	missing	FALSE
YML087C	AIM33	aim33	1.13665	0.881464	FALSE	missing	missing	missing	missing	6.11511	FALSE	missing	0	missing	missing	missing	missing	missing	missing	missing	missing	missing	FALSE	missing	missing	FALSE	FALSE	missing	missing	missing	missing	missing	missing	missing	missing	missing	missing	missing	missing	missing	missing	missing	missing	missing	FALSE	FALSE	FALSE	missing	FALSE
YMR003W	AIM34	aim34	1.08696	0.981775	FALSE	-0.739059	FALSE	missing	missing	3.77358	FALSE	missing	0	missing	missing	missing	missing	missing	missing	missing	missing	missing	FALSE	missing	missing	FALSE	FALSE	missing	missing	missing	missing	missing	missing	missing	missing	missing	missing	missing	missing	missing	missing	missing	missing	missing	FALSE	FALSE	FALSE	missing	FALSE
YMR157C	AIM36	aim36	0.988235	0.993381	FALSE	-1.35824	FALSE	missing	missing	5.30973	FALSE	missing	0	missing	missing	missing	missing	missing	missing	missing	missing	missing	FALSE	missing	missing	FALSE	FALSE	missing	missing	missing	missing	missing	missing	missing	missing	missing	missing	missing	missing	missing	missing	missing	missing	missing	FALSE	FALSE	FALSE	missing	FALSE
YOL053W	AIM39	aim39	0.91954	0.993381	FALSE	-0.555262	FALSE	missing	missing	6.59341	FALSE	missing	0	missing	missing	missing	missing	missing	missing	missing	missing	missing	TRUE	missing	missing	TRUE	TRUE	missing	missing	missing	missing	missing	missing	missing	missing	missing	missing	missing	missing	missing	missing	missing	missing	missing	FALSE	FALSE	FALSE	missing	FALSE
YOR215C	AIM41	aim41	1.0221	0.993381	FALSE	-0.443965	FALSE	missing	missing	1.33038	FALSE	missing	0	missing	missing	missing	missing	missing	missing	missing	missing	missing	FALSE	missing	missing	FALSE	FALSE	missing	missing	missing	missing	missing	missing	missing	missing	missing	missing	missing	missing	missing	missing	missing	missing	missing	FALSE	FALSE	FALSE	FALSE	FALSE
YPL158C	AIM44	aim44	2.46707	0	TRUE	0.877826	FALSE	0.0498982	TRUE	1.65746	FALSE	missing	2	missing	missing	missing	missing	missing	missing	missing	1	FALSE	FALSE	missing	missing	FALSE	FALSE	missing	missing	missing	missing	missing	0	FALSE	missing	missing	FALSE	FALSE	missing	missing	2	FALSE	FALSE	FALSE	FALSE	FALSE	FALSE	missing	FALSE
YPR004C	AIM45	aim45	1.08383	0.986949	FALSE	-0.495099	FALSE	missing	missing	2.4	FALSE	missing	0	missing	missing	missing	missing	missing	missing	missing	missing	missing	FALSE	missing	missing	FALSE	FALSE	missing	missing	missing	missing	missing	missing	missing	missing	missing	missing	missing	missing	missing	missing	missing	missing	missing	FALSE	FALSE	FALSE	missing	FALSE
YHR199C	AIM46	aim46	0.972527	0.993381	FALSE	-0.446042	FALSE	missing	missing	3.07018	FALSE	missing	0	missing	missing	missing	missing	missing	missing	missing	missing	missing	FALSE	missing	missing	FALSE	FALSE	missing	missing	missing	missing	missing	missing	missing	missing	missing	missing	missing	missing	missing	missing	missing	missing	missing	FALSE	FALSE	FALSE	missing	FALSE
YDL237W	AIM6	aim6	1.06186	0.993381	FALSE	0.51377	FALSE	missing	missing	4	FALSE	missing	0	missing	missing	missing	missing	missing	missing	missing	missing	missing	FALSE	missing	missing	FALSE	FALSE	missing	missing	missing	missing	missing	missing	missing	missing	missing	missing	missing	missing	missing	missing	missing	missing	missing	FALSE	FALSE	FALSE	missing	FALSE
YDR063W	AIM7	aim7	1.07065	0.993381	FALSE	-0.0653128	FALSE	missing	missing	10.6481	FALSE	missing	0	missing	missing	missing	missing	missing	missing	missing	missing	missing	FALSE	missing	missing	FALSE	FALSE	missing	missing	missing	missing	missing	missing	missing	missing	missing	missing	missing	missing	missing	missing	missing	missing	missing	FALSE	FALSE	FALSE	missing	FALSE
YER080W	AIM9	aim9	0.981818	0.993381	FALSE	2.4676	TRUE	missing	missing	5.70175	FALSE	missing	1	missing	missing	missing	missing	missing	missing	missing	missing	missing	FALSE	missing	missing	FALSE	FALSE	missing	missing	missing	missing	missing	missing	missing	missing	missing	missing	missing	missing	missing	missing	missing	missing	missing	FALSE	FALSE	FALSE	missing	FALSE
YMR092C	AIP1	aip1	0.993902	0.993381	FALSE	0.238526	FALSE	missing	missing	7.95455	FALSE	missing	0	missing	missing	missing	missing	missing	missing	missing	missing	missing	FALSE	missing	missing	FALSE	FALSE	missing	missing	missing	missing	missing	missing	missing	missing	missing	missing	missing	missing	missing	missing	missing	missing	missing	FALSE	FALSE	FALSE	missing	FALSE
YFR016C	AIP5	aip5	1.1625	0.808949	FALSE	0.536232	FALSE	missing	missing	6.32184	FALSE	missing	0	missing	missing	missing	missing	missing	missing	missing	missing	missing	FALSE	missing	missing	FALSE	FALSE	missing	missing	missing	missing	missing	missing	missing	missing	missing	missing	missing	missing	missing	missing	missing	missing	missing	FALSE	FALSE	FALSE	missing	FALSE
YIL079C	AIR1	air1	1.20625	0.628595	FALSE	0.217694	FALSE	missing	missing	3.61446	FALSE	missing	0	missing	missing	missing	missing	missing	missing	missing	missing	missing	FALSE	missing	missing	FALSE	FALSE	missing	missing	missing	missing	missing	missing	missing	missing	missing	missing	missing	missing	missing	missing	missing	missing	missing	FALSE	FALSE	FALSE	missing	FALSE
YDL175C	AIR2	air2	1.07527	0.99211	FALSE	-0.215621	FALSE	missing	missing	3.3557	FALSE	missing	0	missing	missing	missing	missing	missing	missing	missing	missing	missing	FALSE	missing	missing	FALSE	FALSE	missing	missing	missing	missing	missing	missing	missing	missing	missing	missing	missing	missing	missing	missing	missing	missing	missing	FALSE	FALSE	FALSE	missing	FALSE
YDL180W	AIT1	ait1	0.908602	0.993381	FALSE	-0.221628	FALSE	missing	missing	7.5188	FALSE	missing	0	missing	missing	missing	missing	missing	missing	missing	missing	missing	FALSE	missing	missing	FALSE	FALSE	missing	missing	missing	missing	missing	missing	missing	missing	missing	missing	missing	missing	missing	missing	missing	missing	missing	FALSE	FALSE	FALSE	missing	FALSE
YBR059C	AKL1	akl1	0.989362	0.993381	FALSE	-1.44045	FALSE	missing	missing	6.25	FALSE	missing	0	missing	missing	missing	missing	missing	missing	missing	1	FALSE	FALSE	missing	missing	FALSE	FALSE	missing	missing	missing	missing	missing	0	FALSE	missing	missing	FALSE	FALSE	missing	missing	2	FALSE	FALSE	FALSE	FALSE	FALSE	FALSE	missing	FALSE
YDR264C	AKR1	akr1	1.12172	0.919327	FALSE	missing	missing	missing	missing	3.9039	FALSE	missing	0	missing	missing	missing	missing	missing	missing	missing	1	FALSE	FALSE	missing	missing	FALSE	FALSE	missing	missing	missing	missing	missing	0	FALSE	missing	missing	FALSE	FALSE	missing	missing	2	FALSE	FALSE	FALSE	FALSE	FALSE	FALSE	missing	FALSE
YOR034C	AKR2	akr2	1.07229	0.993118	FALSE	-0.521814	FALSE	missing	missing	11.5702	FALSE	missing	0	missing	missing	missing	missing	missing	missing	missing	missing	missing	FALSE	missing	missing	FALSE	FALSE	missing	missing	missing	missing	missing	missing	missing	missing	missing	missing	missing	missing	missing	missing	missing	missing	missing	FALSE	FALSE	FALSE	missing	FALSE
YJL122W	ALB1	alb1	0.790244	0.998119	FALSE	-0.145089	FALSE	missing	missing	13.9073	FALSE	missing	0	missing	missing	missing	missing	missing	missing	missing	missing	missing	FALSE	missing	missing	FALSE	FALSE	missing	missing	missing	missing	missing	missing	missing	missing	missing	missing	missing	missing	missing	missing	missing	missing	missing	FALSE	FALSE	FALSE	missing	FALSE
YMR170C	ALD2	ald2	1.02941	0.993381	FALSE	-0.669879	FALSE	missing	missing	5.21739	FALSE	missing	0	missing	missing	missing	missing	missing	missing	missing	missing	missing	FALSE	missing	missing	FALSE	FALSE	missing	missing	missing	missing	missing	missing	missing	missing	missing	missing	missing	missing	missing	missing	missing	missing	missing	FALSE	FALSE	FALSE	missing	FALSE
YMR169C	ALD3	ald3	0.988651	0.993381	FALSE	-0.274897	FALSE	missing	missing	2.8777	FALSE	missing	0	missing	missing	missing	missing	missing	missing	missing	missing	missing	FALSE	missing	missing	FALSE	FALSE	missing	missing	missing	missing	missing	missing	missing	missing	missing	missing	missing	missing	missing	missing	missing	missing	missing	FALSE	FALSE	FALSE	missing	FALSE
YOR374W	ALD4	ald4	0.970588	0.993381	FALSE	-0.0800988	FALSE	missing	missing	3.76344	FALSE	missing	0	missing	missing	missing	missing	missing	missing	missing	missing	missing	FALSE	missing	missing	FALSE	FALSE	missing	missing	missing	missing	missing	missing	missing	missing	missing	missing	missing	missing	missing	missing	missing	missing	missing	FALSE	FALSE	FALSE	missing	FALSE
YER073W	ALD5	ald5	1.05455	0.993381	FALSE	0.381577	FALSE	missing	missing	3.72671	FALSE	missing	0	missing	missing	missing	missing	missing	missing	missing	missing	missing	FALSE	missing	missing	FALSE	FALSE	missing	missing	missing	missing	missing	missing	missing	missing	missing	missing	missing	missing	missing	missing	missing	missing	missing	FALSE	FALSE	FALSE	missing	FALSE
YPL061W	ALD6	ald6	1.46108	0.0112895	TRUE	0.795768	FALSE	0.0216963	FALSE	14.4578	FALSE	missing	1	missing	missing	missing	missing	missing	missing	missing	missing	missing	FALSE	missing	missing	FALSE	FALSE	missing	missing	missing	missing	missing	missing	missing	missing	missing	missing	missing	missing	missing	missing	missing	missing	missing	FALSE	FALSE	FALSE	missing	FALSE
YOR175C	ALE1	ale1	1.01105	0.993381	FALSE	0.295239	FALSE	missing	missing	0.917431	FALSE	missing	0	missing	missing	missing	missing	missing	missing	missing	missing	missing	FALSE	missing	missing	FALSE	FALSE	missing	missing	missing	missing	missing	missing	missing	missing	missing	missing	missing	missing	missing	missing	missing	missing	missing	FALSE	FALSE	FALSE	missing	FALSE
YNL148C	ALF1	alf1	1.11932	0.919327	FALSE	missing	missing	missing	missing	6.45161	FALSE	missing	0	missing	missing	missing	missing	missing	missing	missing	0.33	FALSE	FALSE	missing	missing	FALSE	FALSE	missing	missing	missing	missing	missing	0	FALSE	missing	missing	FALSE	FALSE	missing	missing	1.33	FALSE	FALSE	FALSE	FALSE	FALSE	FALSE	missing	FALSE
YNR030W	ALG12	alg12	1.07895	0.988002	FALSE	-0.698648	FALSE	missing	missing	1.23967	FALSE	missing	0	missing	missing	missing	missing	missing	missing	missing	0.89	FALSE	FALSE	missing	missing	FALSE	FALSE	missing	missing	missing	missing	missing	0	FALSE	missing	missing	FALSE	FALSE	missing	missing	2.67	FALSE	FALSE	FALSE	FALSE	FALSE	FALSE	missing	FALSE
YBL082C	ALG3	alg3	1.17365	0.773041	FALSE	0.407509	FALSE	missing	missing	0.680272	FALSE	missing	0	missing	missing	missing	missing	missing	missing	missing	1.11	FALSE	FALSE	missing	missing	FALSE	FALSE	missing	missing	missing	missing	missing	0	FALSE	missing	missing	FALSE	FALSE	missing	missing	2.33	FALSE	FALSE	FALSE	FALSE	FALSE	FALSE	missing	FALSE
YPL227C	ALG5	alg5	1.0977	0.966276	FALSE	-0.0580478	FALSE	missing	missing	2.77778	FALSE	missing	0	missing	missing	missing	missing	missing	missing	missing	0.89	FALSE	FALSE	missing	missing	FALSE	FALSE	missing	missing	missing	missing	missing	0.33	FALSE	missing	missing	FALSE	FALSE	missing	missing	2	FALSE	FALSE	FALSE	FALSE	FALSE	FALSE	missing	FALSE
YOR002W	ALG6	alg6	1.12651	0.910078	FALSE	-0.651716	FALSE	missing	missing	10.5882	FALSE	missing	0	missing	missing	missing	missing	missing	missing	missing	missing	missing	FALSE	missing	missing	FALSE	FALSE	missing	missing	missing	missing	missing	missing	missing	missing	missing	missing	missing	missing	missing	missing	missing	missing	missing	FALSE	FALSE	FALSE	missing	FALSE
YOR067C	ALG8	alg8	1.13253	0.897911	FALSE	0.822232	FALSE	missing	missing	10.3448	FALSE	missing	0	missing	missing	missing	missing	missing	missing	missing	missing	missing	FALSE	missing	missing	FALSE	FALSE	missing	missing	missing	missing	missing	missing	missing	missing	missing	missing	missing	missing	missing	missing	missing	missing	missing	FALSE	FALSE	FALSE	missing	FALSE
YNL219C	ALG9	alg9	1.08989	0.977594	FALSE	-0.243282	FALSE	missing	missing	1.65746	FALSE	missing	0	missing	missing	missing	missing	missing	missing	missing	missing	missing	FALSE	missing	missing	FALSE	FALSE	missing	missing	missing	missing	missing	missing	missing	missing	missing	missing	missing	missing	missing	missing	missing	missing	missing	FALSE	FALSE	FALSE	missing	FALSE
YGL021W	ALK1	alk1	1.07784	0.989689	FALSE	-0.816466	FALSE	missing	missing	2.6087	FALSE	missing	0	missing	missing	missing	missing	missing	missing	missing	missing	missing	FALSE	missing	missing	FALSE	FALSE	missing	missing	missing	missing	missing	missing	missing	missing	missing	missing	missing	missing	missing	missing	missing	missing	missing	FALSE	FALSE	FALSE	missing	FALSE
YBL009W	ALK2	alk2	1.17365	0.773041	FALSE	0.829278	FALSE	missing	missing	1.49254	FALSE	missing	0	missing	missing	missing	missing	missing	missing	missing	missing	missing	FALSE	missing	missing	FALSE	FALSE	missing	missing	missing	missing	missing	missing	missing	missing	missing	missing	missing	missing	missing	missing	missing	missing	missing	FALSE	FALSE	FALSE	missing	FALSE
YML086C	ALO1	alo1	1.06557	0.993381	FALSE	missing	missing	0.0375874	FALSE	1.67598	FALSE	missing	0	134.286	TRUE	TRUE	missing	missing	missing	missing	0.83	FALSE	FALSE	missing	missing	FALSE	FALSE	missing	missing	missing	missing	missing	0	FALSE	missing	missing	FALSE	FALSE	missing	missing	2	FALSE	FALSE	FALSE	FALSE	FALSE	FALSE	missing	FALSE
YNL270C	ALP1	alp1	1.06024	0.993381	FALSE	-0.178535	FALSE	missing	missing	2.63158	FALSE	missing	0	missing	missing	missing	missing	missing	missing	missing	missing	missing	FALSE	missing	missing	FALSE	FALSE	missing	missing	missing	missing	missing	missing	missing	missing	missing	missing	missing	missing	missing	missing	missing	missing	missing	FALSE	FALSE	FALSE	missing	FALSE
YFL050C	ALR2	alr2	1.14375	0.861751	FALSE	-0.711316	FALSE	missing	missing	11.8182	FALSE	missing	0	missing	missing	missing	missing	missing	missing	missing	missing	missing	FALSE	missing	missing	FALSE	FALSE	missing	missing	missing	missing	missing	missing	missing	missing	missing	missing	missing	missing	missing	missing	missing	missing	missing	FALSE	FALSE	FALSE	missing	FALSE
YLR089C	ALT1	alt1	0.947368	0.993381	FALSE	-0.107722	FALSE	missing	missing	5.88235	FALSE	missing	0	missing	missing	missing	missing	missing	missing	missing	missing	missing	FALSE	missing	missing	FALSE	FALSE	missing	missing	missing	missing	missing	missing	missing	missing	missing	missing	missing	missing	missing	missing	missing	missing	missing	FALSE	FALSE	FALSE	missing	FALSE
YDR111C	ALT2	alt2	0.955414	0.993381	FALSE	0.318053	FALSE	missing	missing	12.7358	FALSE	missing	0	missing	missing	missing	missing	missing	missing	missing	missing	missing	FALSE	missing	missing	FALSE	FALSE	missing	missing	missing	missing	missing	missing	missing	missing	missing	missing	missing	missing	missing	missing	missing	missing	missing	FALSE	FALSE	FALSE	missing	FALSE
YKR021W	ALY1	aly1	0.982955	0.993381	FALSE	0.52044	FALSE	missing	missing	11.4094	FALSE	missing	0	missing	missing	missing	missing	missing	missing	missing	missing	missing	FALSE	missing	missing	FALSE	FALSE	missing	missing	missing	missing	missing	missing	missing	missing	missing	missing	missing	missing	missing	missing	missing	missing	missing	FALSE	FALSE	FALSE	missing	FALSE
YJL084C	ALY2	aly2	0.804878	0.998119	FALSE	-0.332535	FALSE	missing	missing	13.3333	FALSE	missing	0	missing	missing	missing	missing	missing	missing	missing	missing	missing	FALSE	missing	missing	FALSE	FALSE	missing	missing	missing	missing	missing	missing	missing	missing	missing	missing	missing	missing	missing	missing	missing	missing	missing	FALSE	FALSE	FALSE	missing	FALSE
YGR225W	AMA1	ama1	1.20292	0.644206	FALSE	-0.178831	FALSE	missing	missing	3.74332	FALSE	missing	0	missing	missing	missing	missing	missing	missing	missing	missing	missing	FALSE	missing	missing	FALSE	FALSE	missing	missing	missing	missing	missing	missing	missing	missing	missing	missing	missing	missing	missing	missing	missing	missing	missing	FALSE	FALSE	FALSE	missing	FALSE
YML035C	AMD1	amd1	1.13559	0.883097	FALSE	-0.155475	FALSE	missing	missing	17.9487	TRUE	missing	1	missing	missing	missing	missing	missing	missing	missing	missing	missing	FALSE	missing	missing	FALSE	FALSE	missing	missing	missing	missing	missing	missing	missing	missing	missing	missing	missing	missing	missing	missing	missing	missing	missing	FALSE	FALSE	FALSE	missing	FALSE
YDR242W	AMD2	amd2	1.01081	0.993381	FALSE	-0.101008	FALSE	missing	missing	3.44828	FALSE	missing	0	missing	missing	missing	missing	missing	missing	missing	missing	missing	FALSE	missing	missing	FALSE	FALSE	missing	missing	missing	missing	missing	missing	missing	missing	missing	missing	missing	missing	missing	missing	missing	missing	missing	FALSE	FALSE	FALSE	missing	FALSE
YBR211C	AME1	ame1-4	1.09474	0.972127	FALSE	0.227136	FALSE	missing	missing	missing	missing	missing	0	missing	missing	missing	missing	missing	missing	missing	0.333333	FALSE	missing	1.33333	FALSE	FALSE	FALSE	missing	missing	missing	missing	missing	0	FALSE	0.666667	FALSE	FALSE	FALSE	missing	missing	missing	missing	missing	missing	FALSE	FALSE	TRUE	missing	missing
YOR378W	AMF1	amf1	1.05882	0.993381	FALSE	-0.572022	FALSE	missing	missing	1.07527	FALSE	missing	0	missing	missing	missing	missing	missing	missing	missing	missing	missing	FALSE	missing	missing	FALSE	FALSE	missing	missing	missing	missing	missing	missing	missing	missing	missing	missing	missing	missing	missing	missing	missing	missing	missing	FALSE	FALSE	FALSE	missing	FALSE
YBR158W	AMN1	amn1	1.0211	0.993381	FALSE	0.205453	FALSE	missing	missing	0.42735	FALSE	missing	0	missing	missing	missing	missing	missing	missing	missing	0.83	FALSE	FALSE	missing	missing	FALSE	FALSE	missing	missing	missing	missing	missing	0	FALSE	missing	missing	FALSE	FALSE	missing	missing	2.67	FALSE	FALSE	FALSE	FALSE	FALSE	FALSE	missing	FALSE
YGL156W	AMS1	ams1	0.947368	0.993381	FALSE	0.151132	FALSE	missing	missing	6.21469	FALSE	missing	0	missing	missing	missing	missing	missing	missing	missing	missing	missing	FALSE	missing	missing	FALSE	FALSE	missing	missing	missing	missing	missing	missing	missing	missing	missing	missing	missing	missing	missing	missing	missing	missing	missing	FALSE	FALSE	FALSE	missing	FALSE
YJR047C	ANB1	anb1	1.23214	0.513075	FALSE	-0.0979064	FALSE	missing	missing	12.069	FALSE	missing	0	missing	missing	missing	missing	missing	missing	missing	missing	missing	FALSE	missing	missing	FALSE	FALSE	missing	missing	missing	missing	missing	missing	missing	missing	missing	missing	missing	missing	missing	missing	missing	missing	missing	FALSE	FALSE	FALSE	missing	FALSE
YEL036C	ANP1	anp1	1.02381	0.993381	FALSE	missing	missing	missing	missing	8.57143	FALSE	missing	0	missing	missing	missing	missing	missing	missing	missing	missing	missing	FALSE	missing	missing	FALSE	FALSE	missing	missing	missing	missing	missing	missing	missing	missing	missing	missing	missing	missing	missing	missing	missing	missing	missing	FALSE	FALSE	FALSE	missing	FALSE
YKL047W	ANR2	anr2	1.07614	0.990423	FALSE	0.0163885	FALSE	missing	missing	2.48756	FALSE	missing	0	missing	missing	missing	missing	missing	missing	missing	missing	missing	FALSE	missing	missing	FALSE	FALSE	missing	missing	missing	missing	missing	missing	missing	missing	missing	missing	missing	missing	missing	missing	missing	missing	missing	FALSE	FALSE	FALSE	missing	FALSE
YHR126C	ANS1	ans1	1.08092	0.988002	FALSE	0.100695	FALSE	missing	missing	1.72414	FALSE	missing	0	missing	missing	missing	missing	missing	missing	missing	missing	missing	FALSE	missing	missing	FALSE	FALSE	missing	missing	missing	missing	missing	missing	missing	missing	missing	missing	missing	missing	missing	missing	missing	missing	missing	FALSE	FALSE	FALSE	missing	FALSE
YPR128C	ANT1	ant1	0.952096	0.993381	FALSE	-0.0484977	FALSE	missing	missing	3.36134	FALSE	missing	0	missing	missing	missing	missing	missing	missing	missing	missing	missing	FALSE	missing	missing	FALSE	FALSE	missing	missing	missing	missing	missing	missing	missing	missing	missing	missing	missing	missing	missing	missing	missing	missing	missing	FALSE	FALSE	FALSE	missing	FALSE
YMR010W	ANY1	any1	1.06832	0.993381	FALSE	-0.147676	FALSE	missing	missing	4.80769	FALSE	missing	0	missing	missing	missing	missing	missing	missing	missing	missing	missing	FALSE	missing	missing	FALSE	FALSE	missing	missing	missing	missing	missing	missing	missing	missing	missing	missing	missing	missing	missing	missing	missing	missing	missing	FALSE	FALSE	FALSE	missing	FALSE
YCL050C	APA1	apa1	1.13736	0.881464	FALSE	0.176163	FALSE	missing	missing	2.5	FALSE	missing	0	missing	missing	missing	missing	missing	missing	missing	missing	missing	FALSE	missing	missing	FALSE	FALSE	missing	missing	missing	missing	missing	missing	missing	missing	missing	missing	missing	missing	missing	missing	missing	missing	missing	FALSE	FALSE	FALSE	missing	FALSE
YDR530C	APA2	apa2	0.957895	0.993381	FALSE	3.06261	TRUE	missing	missing	8.24742	FALSE	missing	1	missing	missing	missing	missing	missing	missing	missing	missing	missing	FALSE	missing	missing	FALSE	FALSE	missing	missing	missing	missing	missing	missing	missing	missing	missing	missing	missing	missing	missing	missing	missing	missing	missing	FALSE	FALSE	FALSE	missing	FALSE
YDL008W	APC11	apc11-13	3.4	0	TRUE	0.0736062	FALSE	missing	missing	missing	missing	missing	1	missing	missing	missing	missing	missing	missing	missing	0	FALSE	missing	1.33333	FALSE	FALSE	FALSE	missing	missing	missing	missing	missing	0	FALSE	0.333333	FALSE	FALSE	FALSE	missing	missing	missing	missing	missing	missing	FALSE	FALSE	TRUE	missing	missing
YLR127C	APC2	apc2-8	1.18	0.745603	FALSE	-0.47255	FALSE	missing	missing	missing	missing	missing	0	missing	missing	missing	missing	missing	missing	missing	1	FALSE	missing	1.33333	FALSE	FALSE	FALSE	missing	missing	missing	missing	missing	0	FALSE	0	FALSE	FALSE	FALSE	missing	missing	missing	missing	missing	missing	missing	missing	missing	missing	missing
YDR118W	APC4	apc4-ph	1.19474	0.679575	FALSE	0.0156799	FALSE	missing	missing	missing	missing	missing	0	missing	missing	missing	missing	7.59214	missing	TRUE	1.66667	TRUE	missing	2	FALSE	TRUE	TRUE	missing	missing	missing	missing	missing	0.333333	FALSE	0.666667	FALSE	FALSE	FALSE	missing	missing	missing	missing	missing	missing	missing	missing	TRUE	missing	missing
YOR249C	APC5	apc5-ca	1.71	4.90502e-06	TRUE	-0.00147248	FALSE	missing	missing	missing	missing	missing	1	missing	missing	missing	missing	missing	missing	missing	1.33333	FALSE	missing	2	FALSE	FALSE	FALSE	missing	missing	missing	missing	missing	0	FALSE	0.666667	FALSE	FALSE	FALSE	missing	missing	missing	missing	missing	missing	missing	missing	missing	missing	missing
YOR249C	APC5	apc5-ca-paps	1.44	0.0184769	TRUE	0.380028	FALSE	missing	missing	missing	missing	missing	1	missing	missing	missing	missing	missing	missing	missing	0.666667	FALSE	missing	1.33333	FALSE	FALSE	FALSE	missing	missing	missing	missing	missing	missing	missing	0.333333	FALSE	FALSE	FALSE	missing	missing	missing	missing	missing	missing	missing	missing	missing	missing	missing
YLR102C	APC9	apc9	1.27854	0.310305	FALSE	0.400154	FALSE	0.0228782	FALSE	11.9318	FALSE	missing	0	missing	missing	missing	missing	0.601235	missing	FALSE	1.5	TRUE	FALSE	missing	missing	TRUE	FALSE	missing	missing	missing	missing	missing	0	FALSE	missing	missing	FALSE	FALSE	missing	missing	2	FALSE	FALSE	FALSE	FALSE	FALSE	FALSE	missing	FALSE
YBR151W	APD1	apd1	0.929348	0.993381	FALSE	-0.385523	FALSE	missing	missing	5.15464	FALSE	missing	0	missing	missing	missing	missing	missing	missing	missing	missing	missing	FALSE	missing	missing	FALSE	FALSE	missing	missing	missing	missing	missing	missing	missing	missing	missing	missing	missing	missing	missing	missing	missing	missing	missing	FALSE	FALSE	FALSE	missing	FALSE
YKL103C	APE1	ape1	1.07345	0.99211	FALSE	-1.04833	FALSE	missing	missing	5.69106	FALSE	missing	0	missing	missing	missing	missing	missing	missing	missing	missing	missing	FALSE	missing	missing	FALSE	FALSE	missing	missing	missing	missing	missing	missing	missing	missing	missing	missing	missing	missing	missing	missing	missing	missing	missing	FALSE	FALSE	FALSE	missing	FALSE
YKL157W	APE2	ape2	1.13712	0.881464	FALSE	-0.286765	FALSE	missing	missing	4.44444	FALSE	missing	0	missing	missing	missing	missing	missing	missing	missing	missing	missing	FALSE	missing	missing	FALSE	FALSE	missing	missing	missing	missing	missing	missing	missing	missing	missing	missing	missing	missing	missing	missing	missing	missing	missing	FALSE	FALSE	FALSE	missing	FALSE
YBR286W	APE3	ape3	0.899038	0.994751	FALSE	0.0393323	FALSE	missing	missing	2.95203	FALSE	missing	0	missing	missing	missing	missing	missing	missing	missing	missing	missing	FALSE	missing	missing	FALSE	FALSE	missing	missing	missing	missing	missing	missing	missing	missing	missing	missing	missing	missing	missing	missing	missing	missing	missing	FALSE	FALSE	FALSE	missing	FALSE
YHR113W	APE4	ape4	1.08671	0.981775	FALSE	-0.162753	FALSE	missing	missing	2.32558	FALSE	missing	0	missing	missing	missing	missing	missing	missing	missing	missing	missing	FALSE	missing	missing	FALSE	FALSE	missing	missing	missing	missing	missing	missing	missing	missing	missing	missing	missing	missing	missing	missing	missing	missing	missing	FALSE	FALSE	FALSE	missing	FALSE
YDR525W	API2	api2	1.04737	0.993381	FALSE	-0.336566	FALSE	missing	missing	3.6036	FALSE	missing	0	missing	missing	missing	missing	missing	missing	missing	missing	missing	FALSE	missing	missing	FALSE	FALSE	missing	missing	missing	missing	missing	missing	missing	missing	missing	missing	missing	missing	missing	missing	missing	missing	missing	FALSE	FALSE	FALSE	missing	FALSE
YNL077W	APJ1	apj1	0.941489	0.993381	FALSE	0.00569252	FALSE	missing	missing	0.921659	FALSE	missing	0	missing	missing	missing	missing	missing	missing	missing	missing	missing	FALSE	missing	missing	FALSE	FALSE	missing	missing	missing	missing	missing	missing	missing	missing	missing	missing	missing	missing	missing	missing	missing	missing	missing	FALSE	FALSE	FALSE	missing	FALSE
YJR005W	APL1	apl1	1.00962	0.993381	FALSE	-0.0164913	FALSE	missing	missing	7.31707	FALSE	missing	0	missing	missing	missing	missing	missing	missing	missing	missing	missing	FALSE	missing	missing	FALSE	FALSE	missing	missing	missing	missing	missing	missing	missing	missing	missing	missing	missing	missing	missing	missing	missing	missing	missing	FALSE	FALSE	FALSE	missing	FALSE
YBL037W	APL3	apl3	1.25749	0.395893	FALSE	0.549225	FALSE	missing	missing	1.11111	FALSE	missing	0	missing	missing	missing	missing	missing	missing	missing	missing	missing	FALSE	missing	missing	FALSE	FALSE	missing	missing	missing	missing	missing	missing	missing	missing	missing	missing	missing	missing	missing	missing	missing	missing	missing	FALSE	FALSE	FALSE	missing	FALSE
YPR029C	APL4	apl4	0.886256	0.995673	FALSE	-0.619558	FALSE	missing	missing	5.83942	FALSE	missing	0	missing	missing	missing	missing	missing	missing	missing	missing	missing	FALSE	missing	missing	FALSE	FALSE	missing	missing	missing	missing	missing	missing	missing	missing	missing	missing	missing	missing	missing	missing	missing	missing	missing	FALSE	FALSE	FALSE	missing	FALSE
YPL195W	APL5	apl5	0.973958	0.993381	FALSE	0.068548	FALSE	missing	missing	3.84615	FALSE	missing	0	missing	missing	missing	missing	missing	missing	missing	missing	missing	FALSE	missing	missing	FALSE	FALSE	missing	missing	missing	missing	missing	missing	missing	missing	missing	missing	missing	missing	missing	missing	missing	missing	missing	FALSE	FALSE	FALSE	missing	FALSE
YGR261C	APL6	apl6	0.97281	0.993381	FALSE	0.123834	FALSE	missing	missing	4.95496	FALSE	missing	0	missing	missing	missing	missing	missing	missing	missing	1	FALSE	FALSE	missing	missing	FALSE	FALSE	missing	missing	missing	missing	missing	0	FALSE	missing	missing	FALSE	FALSE	missing	missing	2	FALSE	FALSE	FALSE	FALSE	FALSE	FALSE	FALSE	FALSE
YPL259C	APM1	apm1	0.948276	0.993381	FALSE	0.0974816	FALSE	missing	missing	4.48718	FALSE	missing	0	missing	missing	missing	missing	missing	missing	missing	0.67	FALSE	FALSE	missing	missing	FALSE	FALSE	missing	missing	missing	missing	missing	0	FALSE	missing	missing	FALSE	FALSE	missing	missing	2.33	FALSE	FALSE	FALSE	FALSE	FALSE	FALSE	missing	FALSE
YHL019C	APM2	apm2	1.15094	0.839622	FALSE	-0.091399	FALSE	missing	missing	2.05761	FALSE	missing	0	missing	missing	missing	missing	missing	missing	missing	missing	missing	FALSE	missing	missing	FALSE	FALSE	missing	missing	missing	missing	missing	missing	missing	missing	missing	missing	missing	missing	missing	missing	missing	missing	missing	FALSE	FALSE	FALSE	missing	FALSE
YBR288C	APM3	apm3	0.946904	0.993381	FALSE	0.31402	FALSE	missing	missing	0.846262	FALSE	missing	0	missing	missing	missing	missing	missing	missing	missing	1	FALSE	FALSE	missing	missing	FALSE	FALSE	missing	missing	missing	missing	missing	0	FALSE	missing	missing	FALSE	FALSE	missing	missing	2	FALSE	FALSE	FALSE	FALSE	FALSE	FALSE	missing	FALSE
YOL062C	APM4	apm4	1.03448	0.993381	FALSE	-0.647617	FALSE	missing	missing	6.86695	FALSE	missing	0	missing	missing	missing	missing	missing	missing	missing	missing	missing	FALSE	missing	missing	FALSE	FALSE	missing	missing	missing	missing	missing	missing	missing	missing	missing	missing	missing	missing	missing	missing	missing	missing	missing	FALSE	FALSE	FALSE	missing	FALSE
YKL114C	APN1	apn1	1.09085	0.977594	FALSE	-0.278247	FALSE	0.0679612	TRUE	0.630915	FALSE	TRUE	2	4.41429	TRUE	TRUE	missing	1.58025	missing	FALSE	1.33	FALSE	FALSE	missing	missing	FALSE	FALSE	missing	missing	missing	missing	missing	0	FALSE	missing	missing	FALSE	FALSE	missing	missing	3	FALSE	FALSE	FALSE	FALSE	FALSE	FALSE	missing	FALSE
YBL019W	APN2	apn2	1.20295	0.644206	FALSE	0.474016	FALSE	0.0279232	FALSE	3.04348	FALSE	missing	0	1.08571	FALSE	FALSE	missing	0.950617	missing	FALSE	1.33	FALSE	FALSE	missing	missing	FALSE	FALSE	missing	missing	missing	missing	missing	0.33	FALSE	missing	missing	FALSE	FALSE	missing	missing	2.67	FALSE	FALSE	FALSE	FALSE	FALSE	FALSE	missing	FALSE
YNL094W	APP1	app1	0.973404	0.993381	FALSE	-0.0401532	FALSE	missing	missing	4.16667	FALSE	missing	0	missing	missing	missing	missing	missing	missing	missing	1	FALSE	FALSE	missing	missing	FALSE	FALSE	missing	missing	missing	missing	missing	0	FALSE	missing	missing	FALSE	FALSE	missing	missing	2.67	FALSE	FALSE	FALSE	FALSE	FALSE	FALSE	missing	FALSE
YIL040W	APQ12	apq12	1.23457	0.503471	FALSE	1.91977	FALSE	missing	missing	10.5263	FALSE	missing	0	missing	missing	missing	missing	missing	missing	missing	missing	missing	FALSE	missing	missing	FALSE	FALSE	missing	missing	missing	missing	missing	missing	missing	missing	missing	missing	missing	missing	missing	missing	missing	missing	missing	FALSE	FALSE	FALSE	missing	FALSE
YJL076W	NET1	apq13	1.18452	0.725153	FALSE	missing	missing	missing	missing	4.72973	FALSE	missing	0	missing	missing	missing	missing	missing	missing	missing	missing	missing	FALSE	missing	missing	FALSE	FALSE	missing	missing	missing	missing	missing	missing	missing	missing	missing	missing	missing	missing	missing	missing	missing	missing	missing	FALSE	FALSE	FALSE	missing	FALSE
YLR170C	APS1	aps1	1.00508	0.993381	FALSE	-0.410284	FALSE	missing	missing	0.775194	FALSE	missing	0	missing	missing	missing	missing	missing	missing	missing	missing	missing	FALSE	missing	missing	FALSE	FALSE	missing	missing	missing	missing	missing	missing	missing	missing	missing	missing	missing	missing	missing	missing	missing	missing	missing	FALSE	FALSE	FALSE	missing	FALSE
YJR058C	APS2	aps2	0.930108	0.993381	FALSE	0.830878	FALSE	missing	missing	1.28205	FALSE	missing	0	missing	missing	missing	missing	missing	missing	missing	missing	missing	FALSE	missing	missing	FALSE	FALSE	missing	missing	missing	missing	missing	missing	missing	missing	missing	missing	missing	missing	missing	missing	missing	missing	missing	FALSE	FALSE	FALSE	missing	FALSE
YJL024C	APS3	aps3	0.788462	0.998119	FALSE	-0.253214	FALSE	missing	missing	0.961538	FALSE	missing	0	missing	missing	missing	missing	missing	missing	missing	0.56	FALSE	FALSE	missing	missing	FALSE	FALSE	missing	missing	missing	missing	missing	0.33	FALSE	missing	missing	FALSE	FALSE	missing	missing	2	FALSE	FALSE	FALSE	FALSE	FALSE	FALSE	missing	FALSE
YML022W	APT1	apt1	0.913793	0.993381	FALSE	0.181115	FALSE	missing	missing	8.28025	FALSE	missing	0	missing	missing	missing	missing	missing	missing	missing	missing	missing	FALSE	missing	missing	FALSE	FALSE	missing	missing	missing	missing	missing	missing	missing	missing	missing	missing	missing	missing	missing	missing	missing	missing	missing	FALSE	FALSE	FALSE	missing	FALSE
YDR441C	APT2	apt2	0.9	0.994751	FALSE	0.0554107	FALSE	missing	missing	4.54545	FALSE	missing	0	missing	missing	missing	missing	missing	missing	missing	missing	missing	FALSE	missing	missing	FALSE	FALSE	missing	missing	missing	missing	missing	missing	missing	missing	missing	missing	missing	missing	missing	missing	missing	missing	missing	FALSE	FALSE	FALSE	missing	FALSE
YNL065W	AQR1	aqr1	0.878788	0.996967	FALSE	0.856768	FALSE	missing	missing	1.65289	FALSE	missing	0	missing	missing	missing	missing	missing	missing	missing	missing	missing	FALSE	missing	missing	FALSE	FALSE	missing	missing	missing	missing	missing	missing	missing	missing	missing	missing	missing	missing	missing	missing	missing	missing	missing	FALSE	FALSE	FALSE	missing	FALSE
YPR192W	AQY1	aqy1	1.13095	0.898992	FALSE	-0.0264392	FALSE	missing	missing	1.72414	FALSE	missing	0	missing	missing	missing	missing	missing	missing	missing	missing	missing	FALSE	missing	missing	FALSE	FALSE	missing	missing	missing	missing	missing	missing	missing	missing	missing	missing	missing	missing	missing	missing	missing	missing	missing	FALSE	FALSE	FALSE	missing	FALSE
YLL052C	AQY2	aqy2	0.921053	0.993381	FALSE	-0.214362	FALSE	missing	missing	2.88462	FALSE	missing	0	missing	missing	missing	missing	missing	missing	missing	missing	missing	FALSE	missing	missing	FALSE	FALSE	missing	missing	missing	missing	missing	missing	missing	missing	missing	missing	missing	missing	missing	missing	missing	missing	missing	FALSE	FALSE	FALSE	missing	FALSE
YFL054C	AQY3	aqy3	0.96875	0.993381	FALSE	-0.197522	FALSE	missing	missing	10.303	FALSE	missing	0	missing	missing	missing	missing	missing	missing	missing	missing	missing	FALSE	missing	missing	FALSE	FALSE	missing	missing	missing	missing	missing	missing	missing	missing	missing	missing	missing	missing	missing	missing	missing	missing	missing	FALSE	FALSE	FALSE	missing	FALSE
YBR149W	ARA1	ara1	0.831522	0.998119	FALSE	0.129175	FALSE	missing	missing	1.53846	FALSE	missing	0	missing	missing	missing	missing	missing	missing	missing	missing	missing	FALSE	missing	missing	FALSE	FALSE	missing	missing	missing	missing	missing	missing	missing	missing	missing	missing	missing	missing	missing	missing	missing	missing	missing	FALSE	FALSE	FALSE	missing	FALSE
YMR041C	ARA2	ara2	1.02941	0.993381	FALSE	-0.257339	FALSE	missing	missing	5.66038	FALSE	missing	0	missing	missing	missing	missing	missing	missing	missing	missing	missing	FALSE	missing	missing	FALSE	FALSE	missing	missing	missing	missing	missing	missing	missing	missing	missing	missing	missing	missing	missing	missing	missing	missing	missing	FALSE	FALSE	FALSE	missing	FALSE
YGL105W	ARC1	arc1	0.936842	0.993381	FALSE	1.06023	FALSE	missing	missing	6.48148	FALSE	missing	0	missing	missing	missing	missing	missing	missing	missing	missing	missing	FALSE	missing	missing	FALSE	FALSE	missing	missing	missing	missing	missing	missing	missing	missing	missing	missing	missing	missing	missing	missing	missing	missing	missing	FALSE	FALSE	FALSE	missing	FALSE
YLR370C	ARC18	arc18	1.54598	0.00122416	TRUE	-0.017738	FALSE	0.0192	FALSE	9.52381	FALSE	missing	1	missing	missing	missing	missing	missing	missing	missing	0.67	FALSE	FALSE	missing	missing	FALSE	FALSE	missing	missing	missing	missing	missing	0	FALSE	missing	missing	FALSE	FALSE	missing	missing	1.33	FALSE	FALSE	FALSE	FALSE	FALSE	FALSE	missing	FALSE
YHR013C	ARD1	ard1	1.48881	0.00574411	TRUE	missing	missing	0.0538721	TRUE	7.6087	FALSE	missing	2	missing	missing	missing	missing	missing	missing	missing	1	FALSE	TRUE	missing	missing	TRUE	TRUE	missing	missing	missing	missing	missing	0	FALSE	missing	missing	FALSE	FALSE	missing	missing	1	FALSE	FALSE	FALSE	FALSE	FALSE	FALSE	missing	FALSE
YCR048W	ARE1	are1	1.04023	0.993381	FALSE	-0.250131	FALSE	missing	missing	12.1053	FALSE	missing	0	missing	missing	missing	missing	missing	missing	missing	missing	missing	FALSE	missing	missing	FALSE	FALSE	missing	missing	missing	missing	missing	missing	missing	missing	missing	missing	missing	missing	missing	missing	missing	missing	missing	FALSE	FALSE	FALSE	missing	FALSE
YNR019W	ARE2	are2	1.01053	0.993381	FALSE	-0.149404	FALSE	missing	missing	5.50847	FALSE	missing	0	missing	missing	missing	missing	missing	missing	missing	missing	missing	FALSE	missing	missing	FALSE	FALSE	missing	missing	missing	missing	missing	missing	missing	missing	missing	missing	missing	missing	missing	missing	missing	missing	missing	FALSE	FALSE	FALSE	missing	FALSE
YDL192W	ARF1	arf1	1.73196	2.0903e-06	TRUE	-0.137517	FALSE	0.0490566	TRUE	3.2967	FALSE	missing	2	missing	missing	missing	missing	missing	missing	missing	0.89	FALSE	FALSE	missing	missing	FALSE	FALSE	missing	missing	missing	missing	missing	0.33	FALSE	missing	missing	FALSE	FALSE	missing	missing	2.33	FALSE	FALSE	FALSE	FALSE	FALSE	FALSE	missing	FALSE
YDL137W	ARF2	arf2	0.865591	0.998119	FALSE	-0.249056	FALSE	missing	missing	8.9172	FALSE	missing	0	missing	missing	missing	missing	missing	missing	missing	missing	missing	FALSE	missing	missing	FALSE	FALSE	missing	missing	missing	missing	missing	missing	missing	missing	missing	missing	missing	missing	missing	missing	missing	missing	missing	FALSE	FALSE	FALSE	missing	FALSE
YOR094W	ARF3	arf3	1.07059	0.993381	FALSE	0.19288	FALSE	missing	missing	5.96026	FALSE	missing	0	missing	missing	missing	missing	missing	missing	missing	missing	missing	FALSE	missing	missing	FALSE	FALSE	missing	missing	missing	missing	missing	missing	missing	missing	missing	missing	missing	missing	missing	missing	missing	missing	missing	FALSE	FALSE	FALSE	missing	FALSE
YOL058W	ARG1	arg1	0.971264	0.993381	FALSE	missing	missing	missing	missing	4.83871	FALSE	missing	0	missing	missing	missing	missing	missing	missing	missing	missing	missing	FALSE	missing	missing	FALSE	FALSE	missing	missing	missing	missing	missing	missing	missing	missing	missing	missing	missing	missing	missing	missing	missing	missing	missing	FALSE	FALSE	FALSE	missing	FALSE
YJL071W	ARG2	arg2	0.839024	0.998119	FALSE	missing	missing	missing	missing	13.6628	FALSE	missing	0	missing	missing	missing	missing	missing	missing	missing	missing	missing	FALSE	missing	missing	FALSE	FALSE	missing	missing	missing	missing	missing	missing	missing	missing	missing	missing	missing	missing	missing	missing	missing	missing	missing	FALSE	FALSE	FALSE	missing	FALSE
YJL088W	ARG3	arg3	1.03158	0.993381	FALSE	missing	missing	missing	missing	8.3871	FALSE	missing	0	missing	missing	missing	missing	missing	missing	missing	missing	missing	FALSE	missing	missing	FALSE	FALSE	missing	missing	missing	missing	missing	missing	missing	missing	missing	missing	missing	missing	missing	missing	missing	missing	missing	FALSE	FALSE	FALSE	missing	FALSE
YHR018C	ARG4	arg4	1.10063	0.963543	FALSE	missing	missing	missing	missing	9.2437	FALSE	missing	0	missing	missing	missing	missing	missing	missing	missing	missing	missing	FALSE	missing	missing	FALSE	FALSE	missing	missing	missing	missing	missing	missing	missing	missing	missing	missing	missing	missing	missing	missing	missing	missing	missing	FALSE	FALSE	FALSE	missing	FALSE
YER069W	ARG56	arg56	0.951515	0.993381	FALSE	missing	missing	missing	missing	4.74138	FALSE	missing	0	missing	missing	missing	missing	missing	missing	missing	missing	missing	FALSE	missing	missing	FALSE	FALSE	missing	missing	missing	missing	missing	missing	missing	missing	missing	missing	missing	missing	missing	missing	missing	missing	missing	FALSE	FALSE	FALSE	missing	FALSE
YMR062C	ARG7	arg7	0.847561	0.998119	FALSE	missing	missing	missing	missing	1.85185	FALSE	missing	0	missing	missing	missing	missing	missing	missing	missing	missing	missing	FALSE	missing	missing	FALSE	FALSE	missing	missing	missing	missing	missing	missing	missing	missing	missing	missing	missing	missing	missing	missing	missing	missing	missing	FALSE	FALSE	FALSE	missing	FALSE
YOL140W	ARG8	arg8	1.1039	0.959984	FALSE	missing	missing	missing	missing	missing	missing	missing	0	missing	missing	missing	missing	missing	missing	missing	missing	missing	FALSE	missing	missing	FALSE	FALSE	missing	missing	missing	missing	missing	missing	missing	missing	missing	missing	missing	missing	missing	missing	missing	missing	missing	FALSE	FALSE	FALSE	missing	FALSE
YMR042W	ARG80	arg80	0.976471	0.993381	FALSE	-0.348675	FALSE	missing	missing	6.97674	FALSE	missing	0	missing	missing	missing	missing	missing	missing	missing	missing	missing	FALSE	missing	missing	FALSE	FALSE	missing	missing	missing	missing	missing	missing	missing	missing	missing	missing	missing	missing	missing	missing	missing	missing	missing	FALSE	FALSE	FALSE	missing	FALSE
YML099C	ARG81	arg81	0.85782	0.998119	FALSE	0.13496	FALSE	missing	missing	3.57143	FALSE	missing	0	missing	missing	missing	missing	missing	missing	missing	missing	missing	FALSE	missing	missing	FALSE	FALSE	missing	missing	missing	missing	missing	missing	missing	missing	missing	missing	missing	missing	missing	missing	missing	missing	missing	FALSE	FALSE	FALSE	missing	FALSE
YDR173C	ARG82	arg82	0.977401	0.993381	FALSE	missing	missing	missing	missing	5.95238	FALSE	missing	0	missing	missing	missing	missing	missing	missing	missing	missing	missing	FALSE	missing	missing	FALSE	FALSE	missing	missing	missing	missing	missing	missing	missing	missing	missing	missing	missing	missing	missing	missing	missing	missing	missing	FALSE	FALSE	FALSE	missing	FALSE
YGL157W	ARI1	ari1	0.952632	0.993381	FALSE	0.0675078	FALSE	missing	missing	6.32184	FALSE	missing	0	missing	missing	missing	missing	missing	missing	missing	missing	missing	FALSE	missing	missing	FALSE	FALSE	missing	missing	missing	missing	missing	missing	missing	missing	missing	missing	missing	missing	missing	missing	missing	missing	missing	FALSE	FALSE	FALSE	missing	FALSE
YNL020C	ARK1	ark1	1.18421	0.726605	FALSE	0.16215	FALSE	missing	missing	2.64901	FALSE	missing	0	missing	missing	missing	missing	missing	missing	missing	missing	missing	FALSE	missing	missing	FALSE	FALSE	missing	missing	missing	missing	missing	missing	missing	missing	missing	missing	missing	missing	missing	missing	missing	missing	missing	FALSE	FALSE	FALSE	missing	FALSE
YBR164C	ARL1	arl1	0.902174	0.994751	FALSE	1.1011	FALSE	missing	missing	10.5263	FALSE	missing	0	missing	missing	missing	missing	missing	missing	missing	1	FALSE	FALSE	missing	missing	FALSE	FALSE	missing	missing	missing	missing	missing	0	FALSE	missing	missing	FALSE	FALSE	missing	missing	3	FALSE	FALSE	FALSE	FALSE	FALSE	FALSE	missing	FALSE
YPL051W	ARL3	arl3	1.28144	0.303351	FALSE	0.389997	FALSE	missing	missing	5.84795	FALSE	missing	0	missing	missing	missing	missing	missing	missing	missing	1.22	FALSE	FALSE	missing	missing	FALSE	FALSE	missing	missing	missing	missing	missing	0	FALSE	missing	missing	FALSE	FALSE	missing	missing	2.67	FALSE	FALSE	FALSE	FALSE	FALSE	FALSE	missing	FALSE
YHL040C	ARN1	arn1	0.937107	0.993381	FALSE	-0.110468	FALSE	missing	missing	2.71493	FALSE	missing	0	missing	missing	missing	missing	missing	missing	missing	missing	missing	FALSE	missing	missing	FALSE	FALSE	missing	missing	missing	missing	missing	missing	missing	missing	missing	missing	missing	missing	missing	missing	missing	missing	missing	FALSE	FALSE	FALSE	missing	FALSE
YHL047C	ARN2	arn2	1.01258	0.993381	FALSE	0.0663765	FALSE	missing	missing	4.28571	FALSE	missing	0	missing	missing	missing	missing	missing	missing	missing	missing	missing	FALSE	missing	missing	FALSE	FALSE	missing	missing	missing	missing	missing	missing	missing	missing	missing	missing	missing	missing	missing	missing	missing	missing	missing	FALSE	FALSE	FALSE	missing	FALSE
YDR127W	ARO1	aro1	1.55414	0.000959858	TRUE	-0.0652061	FALSE	0.0168196	FALSE	5.61798	FALSE	missing	1	missing	missing	missing	missing	missing	missing	missing	0.56	FALSE	FALSE	missing	missing	FALSE	FALSE	missing	missing	missing	missing	missing	0	FALSE	missing	missing	FALSE	FALSE	missing	missing	1	FALSE	FALSE	FALSE	FALSE	FALSE	FALSE	missing	FALSE
YDR380W	ARO10	aro10	0.907975	0.993381	FALSE	0.209795	FALSE	missing	missing	1.30435	FALSE	missing	0	missing	missing	missing	missing	missing	missing	missing	missing	missing	FALSE	missing	missing	FALSE	FALSE	missing	missing	missing	missing	missing	missing	missing	missing	missing	missing	missing	missing	missing	missing	missing	missing	missing	FALSE	FALSE	FALSE	missing	FALSE
YGL148W	ARO2	aro2	0.921053	0.993381	FALSE	-0.588168	FALSE	missing	missing	9.60699	FALSE	missing	0	missing	missing	missing	missing	missing	missing	missing	0.67	FALSE	FALSE	missing	missing	FALSE	FALSE	missing	missing	missing	missing	missing	missing	missing	missing	missing	missing	missing	missing	missing	2.67	FALSE	FALSE	FALSE	FALSE	FALSE	FALSE	missing	FALSE
YDR035W	ARO3	aro3	0.951923	0.993381	FALSE	-0.0489495	FALSE	missing	missing	7.69231	FALSE	missing	0	missing	missing	missing	missing	missing	missing	missing	missing	missing	FALSE	missing	missing	FALSE	FALSE	missing	missing	missing	missing	missing	missing	missing	missing	missing	missing	missing	missing	missing	missing	missing	missing	missing	FALSE	FALSE	FALSE	missing	FALSE
YBR249C	ARO4	aro4	0.956522	0.993381	FALSE	-0.664506	FALSE	missing	missing	0.913242	FALSE	missing	0	missing	missing	missing	missing	missing	missing	missing	missing	missing	FALSE	missing	missing	FALSE	FALSE	missing	missing	missing	missing	missing	missing	missing	missing	missing	missing	missing	missing	missing	missing	missing	missing	missing	FALSE	FALSE	FALSE	missing	FALSE
YPR060C	ARO7	aro7	0.848781	0.998119	FALSE	-0.670105	FALSE	missing	missing	2.61438	FALSE	missing	0	missing	missing	missing	missing	missing	missing	missing	missing	missing	FALSE	missing	missing	FALSE	FALSE	missing	missing	missing	missing	missing	missing	missing	missing	missing	missing	missing	missing	missing	missing	missing	missing	missing	FALSE	FALSE	FALSE	missing	FALSE
YGL202W	ARO8	aro8	1.11842	0.919327	FALSE	0.525203	FALSE	missing	missing	0.943396	FALSE	missing	0	missing	missing	missing	missing	missing	missing	missing	missing	missing	FALSE	missing	missing	FALSE	FALSE	missing	missing	missing	missing	missing	missing	missing	missing	missing	missing	missing	missing	missing	missing	missing	missing	missing	FALSE	FALSE	FALSE	missing	FALSE
YDR421W	ARO80	aro80	0.95092	0.993381	FALSE	-0.961043	FALSE	missing	missing	13.5922	FALSE	missing	0	missing	missing	missing	missing	missing	missing	missing	missing	missing	FALSE	missing	missing	FALSE	FALSE	missing	missing	missing	missing	missing	missing	missing	missing	missing	missing	missing	missing	missing	missing	missing	missing	missing	FALSE	FALSE	FALSE	missing	FALSE
YHR137W	ARO9	aro9	0.965318	0.993381	FALSE	-0.0949274	FALSE	missing	missing	3.01205	FALSE	missing	0	missing	missing	missing	missing	missing	missing	missing	missing	missing	FALSE	missing	missing	FALSE	FALSE	missing	missing	missing	missing	missing	missing	missing	missing	missing	missing	missing	missing	missing	missing	missing	missing	missing	FALSE	FALSE	FALSE	missing	FALSE
YHR129C	ARP1	arp1	1.33526	0.142716	FALSE	0.844985	FALSE	missing	missing	1.88679	FALSE	missing	0	missing	missing	missing	missing	missing	missing	missing	0.83	FALSE	FALSE	missing	missing	FALSE	FALSE	missing	missing	missing	missing	missing	0	FALSE	missing	missing	FALSE	FALSE	missing	missing	1.67	FALSE	FALSE	FALSE	FALSE	FALSE	FALSE	missing	FALSE
YJL081C	ARP4	arp4-g161d	1.50538	0.0037077	TRUE	-1.39232	FALSE	missing	missing	missing	missing	missing	1	missing	missing	missing	missing	missing	2.80952	FALSE	0.666667	FALSE	missing	1	FALSE	FALSE	FALSE	missing	missing	missing	missing	missing	0	FALSE	0	FALSE	FALSE	FALSE	missing	missing	missing	missing	missing	missing	missing	missing	missing	missing	missing
YLR085C	ARP6	arp6	0.973684	0.993381	FALSE	-0.85149	FALSE	missing	missing	2.19298	FALSE	missing	0	missing	missing	missing	missing	missing	missing	missing	1.12	FALSE	FALSE	missing	missing	FALSE	FALSE	missing	missing	missing	missing	missing	0	FALSE	missing	missing	FALSE	FALSE	missing	missing	3	FALSE	FALSE	FALSE	FALSE	FALSE	FALSE	missing	FALSE
YPR034W	ARP7	arp7-e411k	1.07368	0.99211	FALSE	0.280749	FALSE	missing	missing	missing	missing	missing	0	missing	missing	missing	missing	missing	missing	missing	1	FALSE	missing	1.16667	FALSE	FALSE	FALSE	missing	missing	missing	missing	missing	0	FALSE	0	FALSE	FALSE	FALSE	missing	missing	missing	missing	missing	missing	missing	missing	missing	missing	missing
YOR141C	ARP8	arp8	1.38674	0.0562415	FALSE	1.78464	FALSE	0.0220713	FALSE	5.67376	FALSE	missing	0	8.28571	TRUE	TRUE	2.45685	2.28395	missing	FALSE	0.67	FALSE	FALSE	missing	missing	FALSE	FALSE	missing	missing	missing	missing	missing	missing	missing	missing	missing	missing	missing	missing	missing	missing	missing	missing	missing	FALSE	FALSE	FALSE	missing	FALSE
YMR033W	ARP9	arp9-1	1.26	0.387432	FALSE	-0.261163	FALSE	missing	missing	missing	missing	missing	0	missing	missing	missing	missing	missing	missing	missing	0.666667	FALSE	missing	1	FALSE	FALSE	FALSE	missing	missing	missing	missing	missing	0	FALSE	0.333333	FALSE	FALSE	FALSE	missing	missing	missing	missing	missing	missing	FALSE	FALSE	TRUE	missing	missing
YPR199C	ARR1	arr1	1.19643	0.674581	FALSE	-0.68189	FALSE	missing	missing	7.69231	FALSE	missing	0	missing	missing	missing	missing	missing	missing	missing	missing	missing	FALSE	missing	missing	FALSE	FALSE	missing	missing	missing	missing	missing	missing	missing	missing	missing	missing	missing	missing	missing	missing	missing	missing	missing	FALSE	FALSE	FALSE	missing	FALSE
YPR200C	ARR2	arr2	1.11905	0.919327	FALSE	0.816971	FALSE	missing	missing	1.47783	FALSE	missing	0	missing	missing	missing	missing	missing	missing	missing	missing	missing	FALSE	missing	missing	FALSE	FALSE	missing	missing	missing	missing	missing	missing	missing	missing	missing	missing	missing	missing	missing	missing	missing	missing	missing	FALSE	FALSE	FALSE	missing	FALSE
YPR201W	ARR3	arr3	1.1369	0.881464	FALSE	1.50394	FALSE	missing	missing	4.0404	FALSE	missing	0	missing	missing	missing	missing	missing	missing	missing	missing	missing	FALSE	missing	missing	FALSE	FALSE	missing	missing	missing	missing	missing	missing	missing	missing	missing	missing	missing	missing	missing	missing	missing	missing	missing	FALSE	FALSE	FALSE	missing	FALSE
YLR392C	ART10	art10	1.1506	0.839827	FALSE	-0.226724	FALSE	missing	missing	5.43478	FALSE	missing	0	missing	missing	missing	missing	missing	missing	missing	missing	missing	FALSE	missing	missing	FALSE	FALSE	missing	missing	missing	missing	missing	missing	missing	missing	missing	missing	missing	missing	missing	missing	missing	missing	missing	FALSE	FALSE	FALSE	missing	FALSE
YGR068C	ART5	art5	1.0765	0.989689	FALSE	0.357596	FALSE	missing	missing	0.930233	FALSE	missing	0	missing	missing	missing	missing	missing	missing	missing	missing	missing	FALSE	missing	missing	FALSE	FALSE	missing	missing	missing	missing	missing	missing	missing	missing	missing	missing	missing	missing	missing	missing	missing	missing	missing	FALSE	FALSE	FALSE	missing	FALSE
YLR242C	ARV1	arv1	2.35542	0	TRUE	2.78528	TRUE	0.0418552	FALSE	5.02513	FALSE	missing	2	missing	missing	missing	missing	missing	missing	missing	missing	missing	FALSE	missing	missing	FALSE	FALSE	missing	missing	missing	missing	missing	missing	missing	missing	missing	missing	missing	missing	missing	missing	missing	missing	missing	FALSE	FALSE	FALSE	missing	FALSE
YDR101C	ARX1	arx1	0.936306	0.993381	FALSE	-1.72023	FALSE	missing	missing	1.86047	FALSE	missing	0	missing	missing	missing	missing	missing	missing	missing	missing	missing	FALSE	missing	missing	FALSE	FALSE	missing	missing	missing	missing	missing	missing	missing	missing	missing	missing	missing	missing	missing	missing	missing	missing	missing	FALSE	FALSE	FALSE	missing	FALSE
YPR085C	ASA1	asa1-ph	1.11828	0.919327	FALSE	-0.152359	FALSE	missing	missing	missing	missing	missing	0	missing	missing	missing	missing	0.027027	missing	FALSE	0.666667	FALSE	missing	0	FALSE	FALSE	FALSE	missing	missing	missing	missing	missing	1.66667	TRUE	0	FALSE	TRUE	TRUE	missing	missing	missing	missing	missing	missing	missing	missing	missing	missing	missing
YMR116C	ASC1	asc1	2.21229	0	TRUE	1.36577	FALSE	0.0255738	FALSE	0.649351	FALSE	missing	1	missing	missing	missing	missing	missing	missing	missing	0.78	FALSE	FALSE	missing	missing	FALSE	FALSE	missing	missing	missing	missing	missing	0.33	FALSE	missing	missing	FALSE	FALSE	missing	missing	0.33	FALSE	FALSE	FALSE	FALSE	FALSE	FALSE	FALSE	FALSE
YOR058C	ASE1	ase1	1.01807	0.993381	FALSE	0.170661	FALSE	missing	missing	18.75	TRUE	missing	1	missing	missing	missing	missing	missing	missing	missing	missing	missing	FALSE	missing	missing	FALSE	FALSE	missing	missing	missing	missing	missing	missing	missing	missing	missing	missing	missing	missing	missing	missing	missing	missing	missing	FALSE	FALSE	FALSE	missing	FALSE
YDL197C	ASF2	asf2	0.726804	0.998119	FALSE	-0.825993	FALSE	missing	missing	3.0837	FALSE	missing	0	missing	missing	missing	missing	missing	missing	missing	missing	missing	FALSE	missing	missing	FALSE	FALSE	missing	missing	missing	missing	missing	missing	missing	missing	missing	missing	missing	missing	missing	missing	missing	missing	missing	FALSE	FALSE	FALSE	missing	FALSE
YIL130W	ASG1	asg1	0.974747	0.993381	FALSE	-1.01885	FALSE	missing	missing	2.65487	FALSE	missing	0	missing	missing	missing	missing	missing	missing	missing	missing	missing	FALSE	missing	missing	FALSE	FALSE	missing	missing	missing	missing	missing	missing	missing	missing	missing	missing	missing	missing	missing	missing	missing	missing	missing	FALSE	FALSE	FALSE	missing	FALSE
YJL170C	ASG7	asg7	0.936782	0.993381	FALSE	0.209532	FALSE	missing	missing	5.83333	FALSE	missing	0	missing	missing	missing	missing	missing	missing	missing	missing	missing	FALSE	missing	missing	FALSE	FALSE	missing	missing	missing	missing	missing	missing	missing	missing	missing	missing	missing	missing	missing	missing	missing	missing	missing	FALSE	FALSE	FALSE	missing	FALSE
YMR119W	ASI1	asi1	0.891753	0.994773	FALSE	-0.689092	FALSE	missing	missing	6.89655	FALSE	missing	0	missing	missing	missing	missing	missing	missing	missing	missing	missing	FALSE	missing	missing	FALSE	FALSE	missing	missing	missing	missing	missing	missing	missing	missing	missing	missing	missing	missing	missing	missing	missing	missing	missing	FALSE	FALSE	FALSE	missing	FALSE
YNL159C	ASI2	asi2	1.16477	0.802781	FALSE	-0.215841	FALSE	missing	missing	0.847458	FALSE	missing	0	missing	missing	missing	missing	missing	missing	missing	missing	missing	FALSE	missing	missing	FALSE	FALSE	missing	missing	missing	missing	missing	missing	missing	missing	missing	missing	missing	missing	missing	missing	missing	missing	missing	FALSE	FALSE	FALSE	missing	FALSE
YNL008C	ASI3	asi3	1.07895	0.988002	FALSE	-0.170943	FALSE	missing	missing	1.6129	FALSE	missing	0	missing	missing	missing	missing	missing	missing	missing	missing	missing	FALSE	missing	missing	FALSE	FALSE	missing	missing	missing	missing	missing	missing	missing	missing	missing	missing	missing	missing	missing	missing	missing	missing	missing	FALSE	FALSE	FALSE	missing	FALSE
YKL052C	ASK1	ask1-2	1.24	0.483375	FALSE	0.233482	FALSE	missing	missing	missing	missing	missing	0	missing	missing	missing	missing	missing	missing	missing	1.33333	FALSE	missing	1.33333	FALSE	FALSE	FALSE	missing	missing	missing	missing	missing	0	FALSE	0.666667	FALSE	FALSE	FALSE	missing	missing	missing	missing	missing	missing	FALSE	FALSE	TRUE	missing	missing
YKL052C	ASK1	ask1-3	1.48	0.00714681	TRUE	0.547415	FALSE	missing	missing	missing	missing	missing	1	missing	missing	missing	missing	missing	missing	missing	1	FALSE	missing	1.33333	FALSE	FALSE	FALSE	missing	missing	missing	missing	missing	0	FALSE	0.666667	FALSE	FALSE	FALSE	missing	missing	missing	missing	missing	missing	missing	missing	missing	missing	missing
YGR097W	ASK10	ask10	1.0929	0.97601	FALSE	0.703516	FALSE	missing	missing	1.01523	FALSE	missing	0	missing	missing	missing	missing	missing	missing	missing	missing	missing	FALSE	missing	missing	FALSE	FALSE	missing	missing	missing	missing	missing	missing	missing	missing	missing	missing	missing	missing	missing	missing	missing	missing	missing	FALSE	FALSE	FALSE	missing	FALSE
YDL088C	ASM4	asm4	0.757895	0.998119	FALSE	1.18499	FALSE	missing	missing	9.35252	FALSE	missing	0	missing	missing	missing	missing	missing	missing	missing	missing	missing	FALSE	missing	missing	FALSE	FALSE	missing	missing	missing	missing	missing	missing	missing	missing	missing	missing	missing	missing	missing	missing	missing	missing	missing	FALSE	FALSE	FALSE	missing	FALSE
YPR145W	ASN1	asn1	1.23353	0.508078	FALSE	0.169028	FALSE	missing	missing	3.94737	FALSE	missing	0	missing	missing	missing	missing	missing	missing	missing	missing	missing	FALSE	missing	missing	FALSE	FALSE	missing	missing	missing	missing	missing	missing	missing	missing	missing	missing	missing	missing	missing	missing	missing	missing	missing	FALSE	FALSE	FALSE	missing	FALSE
YGR124W	ASN2	asn2	1	0.993381	FALSE	0.170478	FALSE	missing	missing	2.00803	FALSE	missing	0	missing	missing	missing	missing	missing	missing	missing	1	FALSE	FALSE	missing	missing	FALSE	FALSE	missing	missing	missing	missing	missing	0	FALSE	missing	missing	FALSE	FALSE	missing	missing	1.67	FALSE	FALSE	FALSE	FALSE	FALSE	FALSE	missing	FALSE
YDR321W	ASP1	asp1	1.16049	0.809201	FALSE	-0.0238094	FALSE	missing	missing	2.11268	FALSE	missing	0	missing	missing	missing	missing	missing	missing	missing	missing	missing	FALSE	missing	missing	FALSE	FALSE	missing	missing	missing	missing	missing	missing	missing	missing	missing	missing	missing	missing	missing	missing	missing	missing	missing	FALSE	FALSE	FALSE	missing	FALSE
YPR093C	ASR1	asr1	0.731707	0.998119	FALSE	0.321017	FALSE	missing	missing	5.31915	FALSE	missing	0	missing	missing	missing	missing	missing	missing	missing	missing	missing	FALSE	missing	missing	FALSE	FALSE	missing	missing	missing	missing	missing	missing	missing	missing	missing	missing	missing	missing	missing	missing	missing	missing	missing	FALSE	FALSE	FALSE	missing	FALSE
YBL069W	AST1	ast1	1.04192	0.993381	FALSE	0.12608	FALSE	missing	missing	0.774194	FALSE	missing	0	missing	missing	missing	missing	missing	missing	missing	missing	missing	FALSE	missing	missing	FALSE	FALSE	missing	missing	missing	missing	missing	missing	missing	missing	missing	missing	missing	missing	missing	missing	missing	missing	missing	FALSE	FALSE	FALSE	missing	FALSE
YER101C	AST2	ast2	0.863158	0.998119	FALSE	1.17284	FALSE	missing	missing	11.7073	FALSE	missing	0	missing	missing	missing	missing	missing	missing	missing	missing	missing	FALSE	missing	missing	FALSE	FALSE	missing	missing	missing	missing	missing	missing	missing	missing	missing	missing	missing	missing	missing	missing	missing	missing	missing	FALSE	FALSE	FALSE	missing	FALSE
YDR184C	ATC1	atc1	1.05085	0.993381	FALSE	0.216744	FALSE	missing	missing	5.07246	FALSE	missing	0	missing	missing	missing	missing	missing	missing	missing	missing	missing	FALSE	missing	missing	FALSE	FALSE	missing	missing	missing	missing	missing	missing	missing	missing	missing	missing	missing	missing	missing	missing	missing	missing	missing	FALSE	FALSE	FALSE	missing	FALSE
YGL017W	ATE1	ate1	1.09581	0.967762	FALSE	-0.556163	FALSE	missing	missing	1.08108	FALSE	missing	0	missing	missing	missing	missing	missing	missing	missing	missing	missing	FALSE	missing	missing	FALSE	FALSE	missing	missing	missing	missing	missing	missing	missing	missing	missing	missing	missing	missing	missing	missing	missing	missing	missing	FALSE	FALSE	FALSE	missing	FALSE
YOR377W	ATF1	atf1	1.02353	0.993381	FALSE	-0.24792	FALSE	missing	missing	16.1491	TRUE	missing	1	missing	missing	missing	missing	missing	missing	missing	missing	missing	FALSE	missing	missing	FALSE	FALSE	missing	missing	missing	missing	missing	missing	missing	missing	missing	missing	missing	missing	missing	missing	missing	missing	missing	FALSE	FALSE	FALSE	missing	FALSE
YGR177C	ATF2	atf2	1.08805	0.978703	FALSE	-0.388567	FALSE	missing	missing	3.30579	FALSE	missing	0	missing	missing	missing	missing	missing	missing	missing	missing	missing	FALSE	missing	missing	FALSE	FALSE	missing	missing	missing	missing	missing	missing	missing	missing	missing	missing	missing	missing	missing	missing	missing	missing	missing	FALSE	FALSE	FALSE	missing	FALSE
YGL180W	ATG1	atg1	0.905263	0.994751	FALSE	-0.103077	FALSE	missing	missing	8.1448	FALSE	missing	0	missing	missing	missing	missing	missing	missing	missing	missing	missing	FALSE	missing	missing	FALSE	FALSE	missing	missing	missing	missing	missing	missing	missing	missing	missing	missing	missing	missing	missing	missing	missing	missing	missing	FALSE	FALSE	FALSE	missing	FALSE
YLL042C	ATG10	atg10	1.03684	0.993381	FALSE	-0.395675	FALSE	missing	missing	1.15607	FALSE	TRUE	1	missing	missing	missing	missing	missing	missing	missing	missing	missing	FALSE	missing	missing	FALSE	FALSE	missing	missing	missing	missing	missing	missing	missing	missing	missing	missing	missing	missing	missing	missing	missing	missing	missing	FALSE	FALSE	FALSE	missing	FALSE
YBR217W	ATG12	atg12	0.961957	0.993381	FALSE	-0.301111	FALSE	missing	missing	3.10881	FALSE	missing	0	missing	missing	missing	missing	missing	missing	missing	missing	missing	FALSE	missing	missing	FALSE	FALSE	missing	missing	missing	missing	missing	missing	missing	missing	missing	missing	missing	missing	missing	missing	missing	missing	missing	FALSE	FALSE	FALSE	missing	FALSE
YPR185W	ATG13	atg13	1.19643	0.674581	FALSE	-0.0583307	FALSE	missing	missing	3.42857	FALSE	missing	0	missing	missing	missing	missing	missing	missing	missing	missing	missing	FALSE	missing	missing	FALSE	FALSE	missing	missing	missing	missing	missing	missing	missing	missing	missing	missing	missing	missing	missing	missing	missing	missing	missing	FALSE	FALSE	FALSE	missing	FALSE
YBR128C	ATG14	atg14	0.967391	0.993381	FALSE	0.075839	FALSE	missing	missing	8.40336	FALSE	missing	0	missing	missing	missing	missing	missing	missing	missing	missing	missing	FALSE	missing	missing	FALSE	FALSE	missing	missing	missing	missing	missing	missing	missing	missing	missing	missing	missing	missing	missing	missing	missing	missing	missing	FALSE	FALSE	FALSE	missing	FALSE
YCR068W	ATG15	atg15	0.942308	0.993381	FALSE	-0.635911	FALSE	missing	missing	1.20482	FALSE	missing	0	missing	missing	missing	missing	missing	missing	missing	1	FALSE	FALSE	missing	missing	FALSE	FALSE	missing	missing	missing	missing	missing	0	FALSE	missing	missing	FALSE	FALSE	missing	missing	1.67	FALSE	FALSE	FALSE	FALSE	FALSE	FALSE	missing	FALSE
YMR159C	ATG16	atg16	1.03047	0.993381	FALSE	-0.536806	FALSE	0.0244672	FALSE	5	FALSE	missing	0	missing	missing	missing	missing	missing	missing	missing	missing	missing	FALSE	missing	missing	FALSE	FALSE	missing	missing	missing	missing	missing	0.33	FALSE	missing	missing	FALSE	FALSE	missing	missing	2.67	FALSE	FALSE	FALSE	FALSE	FALSE	FALSE	missing	FALSE
YLR423C	ATG17	atg17	1.74747	1.1221e-06	TRUE	-0.824577	FALSE	0.037037	FALSE	11.2903	FALSE	missing	1	missing	missing	missing	missing	missing	missing	missing	missing	missing	FALSE	missing	missing	FALSE	FALSE	missing	missing	missing	missing	missing	missing	missing	missing	missing	missing	missing	missing	missing	missing	missing	missing	missing	FALSE	FALSE	FALSE	FALSE	TRUE
YFR021W	ATG18	atg18	1.06875	0.993381	FALSE	-1.05919	FALSE	missing	missing	15.0538	TRUE	missing	1	missing	missing	missing	missing	missing	missing	missing	missing	missing	FALSE	missing	missing	FALSE	FALSE	missing	missing	missing	missing	missing	missing	missing	missing	missing	missing	missing	missing	missing	missing	missing	missing	missing	FALSE	FALSE	FALSE	missing	FALSE
YOL082W	ATG19	atg19	0.954023	0.993381	FALSE	-0.0251065	FALSE	missing	missing	7.64706	FALSE	missing	0	missing	missing	missing	missing	missing	missing	missing	missing	missing	FALSE	missing	missing	FALSE	FALSE	missing	missing	missing	missing	missing	missing	missing	missing	missing	missing	missing	missing	missing	missing	missing	missing	missing	FALSE	FALSE	FALSE	missing	FALSE
YNL242W	ATG2	atg2	1.04494	0.993381	FALSE	0.864709	FALSE	missing	missing	1.69492	FALSE	missing	0	missing	missing	missing	missing	missing	missing	missing	missing	missing	FALSE	missing	missing	FALSE	FALSE	missing	missing	missing	missing	missing	missing	missing	missing	missing	missing	missing	missing	missing	missing	missing	missing	missing	FALSE	FALSE	FALSE	missing	FALSE
YDL113C	ATG20	atg20	0.994624	0.993381	FALSE	-0.068316	FALSE	missing	missing	7.61905	FALSE	missing	0	missing	missing	missing	missing	missing	missing	missing	missing	missing	FALSE	missing	missing	FALSE	FALSE	missing	missing	missing	missing	missing	missing	missing	missing	missing	missing	missing	missing	missing	missing	missing	missing	missing	FALSE	FALSE	FALSE	missing	FALSE
YPL100W	ATG21	atg21	0.923913	0.993381	FALSE	0.0427114	FALSE	missing	missing	2.65957	FALSE	missing	0	missing	missing	missing	missing	missing	missing	missing	missing	missing	FALSE	missing	missing	FALSE	FALSE	missing	missing	missing	missing	missing	missing	missing	missing	missing	missing	missing	missing	missing	missing	missing	missing	missing	FALSE	FALSE	FALSE	missing	FALSE
YCL038C	ATG22	atg22	0.935586	0.993381	FALSE	0.426831	FALSE	missing	missing	4.84848	FALSE	missing	0	missing	missing	missing	missing	missing	missing	missing	missing	missing	FALSE	missing	missing	FALSE	FALSE	missing	missing	missing	missing	missing	missing	missing	missing	missing	missing	missing	missing	missing	missing	missing	missing	missing	FALSE	FALSE	FALSE	missing	FALSE
YLR431C	ATG23	atg23	0.752525	0.998119	FALSE	-0.306986	FALSE	missing	missing	1.11111	FALSE	missing	0	missing	missing	missing	missing	missing	missing	missing	missing	missing	FALSE	missing	missing	FALSE	FALSE	missing	missing	missing	missing	missing	missing	missing	missing	missing	missing	missing	missing	missing	missing	missing	missing	missing	FALSE	FALSE	FALSE	missing	FALSE
YLR189C	ATG26	atg26	0.964467	0.993381	FALSE	-0.549667	FALSE	missing	missing	9.91736	FALSE	missing	0	missing	missing	missing	missing	missing	missing	missing	missing	missing	FALSE	missing	missing	FALSE	FALSE	missing	missing	missing	missing	missing	missing	missing	missing	missing	missing	missing	missing	missing	missing	missing	missing	missing	FALSE	FALSE	FALSE	missing	FALSE
YJL178C	ATG27	atg27	0.994253	0.993381	FALSE	0.0472869	FALSE	missing	missing	7.73481	FALSE	missing	0	missing	missing	missing	missing	missing	missing	missing	missing	missing	FALSE	missing	missing	FALSE	FALSE	missing	missing	missing	missing	missing	missing	missing	missing	missing	missing	missing	missing	missing	missing	missing	missing	missing	FALSE	FALSE	FALSE	missing	FALSE
YNR007C	ATG3	atg3	1.00526	0.993381	FALSE	-0.640901	FALSE	missing	missing	2.7027	FALSE	missing	0	missing	missing	missing	missing	missing	missing	missing	1	FALSE	FALSE	missing	missing	FALSE	FALSE	missing	missing	missing	missing	missing	0	FALSE	missing	missing	FALSE	FALSE	missing	missing	2	FALSE	FALSE	FALSE	FALSE	FALSE	FALSE	missing	FALSE
YDR022C	ATG31	atg31	0.963918	0.993381	FALSE	-0.285297	FALSE	missing	missing	9.45946	FALSE	missing	0	missing	missing	missing	missing	missing	missing	missing	missing	missing	FALSE	missing	missing	FALSE	FALSE	missing	missing	missing	missing	missing	missing	missing	missing	missing	missing	missing	missing	missing	missing	missing	missing	missing	FALSE	FALSE	FALSE	missing	FALSE
YIL146C	ATG32	atg32	0.878788	0.996967	FALSE	0.269696	FALSE	missing	missing	3.36134	FALSE	missing	0	missing	missing	missing	missing	missing	missing	missing	missing	missing	FALSE	missing	missing	FALSE	FALSE	missing	missing	missing	missing	missing	missing	missing	missing	missing	missing	missing	missing	missing	missing	missing	missing	missing	FALSE	FALSE	FALSE	missing	FALSE
YLR356W	ATG33	atg33	1.16265	0.808813	FALSE	-0.360456	FALSE	missing	missing	6.21118	FALSE	missing	0	missing	missing	missing	missing	missing	missing	missing	missing	missing	FALSE	missing	missing	FALSE	FALSE	missing	missing	missing	missing	missing	missing	missing	missing	missing	missing	missing	missing	missing	missing	missing	missing	missing	FALSE	FALSE	FALSE	missing	FALSE
YOL083W	ATG34	atg34	0.925287	0.993381	FALSE	-0.447792	FALSE	missing	missing	1.2987	FALSE	missing	0	missing	missing	missing	missing	missing	missing	missing	missing	missing	FALSE	missing	missing	FALSE	FALSE	missing	missing	missing	missing	missing	missing	missing	missing	missing	missing	missing	missing	missing	missing	missing	missing	missing	FALSE	FALSE	FALSE	missing	FALSE
YJL185C	ATG36	atg36	0.965517	0.993381	FALSE	-0.667767	FALSE	missing	missing	2.45902	FALSE	missing	0	missing	missing	missing	missing	missing	missing	missing	missing	missing	FALSE	missing	missing	FALSE	FALSE	missing	missing	missing	missing	missing	missing	missing	missing	missing	missing	missing	missing	missing	missing	missing	missing	missing	FALSE	FALSE	FALSE	missing	FALSE
YLR211C	ATG38	atg38	1.0915	0.97601	FALSE	0.153518	FALSE	missing	missing	7.5	FALSE	missing	0	missing	missing	missing	missing	missing	missing	missing	missing	missing	FALSE	missing	missing	FALSE	FALSE	missing	missing	missing	missing	missing	missing	missing	missing	missing	missing	missing	missing	missing	missing	missing	missing	missing	FALSE	FALSE	FALSE	missing	FALSE
YLR312C	ATG39	atg39	1.03955	0.993381	FALSE	-0.314388	FALSE	missing	missing	1.08696	FALSE	missing	0	missing	missing	missing	missing	missing	missing	missing	missing	missing	FALSE	missing	missing	FALSE	FALSE	missing	missing	missing	missing	missing	missing	missing	missing	missing	missing	missing	missing	missing	missing	missing	missing	missing	FALSE	FALSE	FALSE	missing	FALSE
YNL223W	ATG4	atg4	0.94382	0.993381	FALSE	-0.430749	FALSE	missing	missing	missing	missing	missing	0	missing	missing	missing	missing	missing	missing	missing	missing	missing	FALSE	missing	missing	FALSE	FALSE	missing	missing	missing	missing	missing	missing	missing	missing	missing	missing	missing	missing	missing	missing	missing	missing	missing	FALSE	FALSE	FALSE	missing	FALSE
YOR152C	ATG40	atg40	1.09945	0.963543	FALSE	0.705939	FALSE	missing	missing	2.30769	FALSE	missing	0	missing	missing	missing	missing	missing	missing	missing	missing	missing	FALSE	missing	missing	FALSE	FALSE	missing	missing	missing	missing	missing	missing	missing	missing	missing	missing	missing	missing	missing	missing	missing	missing	missing	FALSE	FALSE	FALSE	missing	FALSE
YPL250C	ATG41	atg41	1.06322	0.993381	FALSE	-0.0728306	FALSE	missing	missing	9.00901	FALSE	missing	0	missing	missing	missing	missing	missing	missing	missing	missing	missing	FALSE	missing	missing	FALSE	FALSE	missing	missing	missing	missing	missing	missing	missing	missing	missing	missing	missing	missing	missing	missing	missing	missing	missing	FALSE	FALSE	FALSE	missing	FALSE
YBR139W	ATG42	atg42	1.00543	0.993381	FALSE	-0.435191	FALSE	missing	missing	1.71674	FALSE	missing	0	missing	missing	missing	missing	missing	missing	missing	missing	missing	FALSE	missing	missing	FALSE	FALSE	missing	missing	missing	missing	missing	missing	missing	missing	missing	missing	missing	missing	missing	missing	missing	missing	missing	FALSE	FALSE	FALSE	missing	FALSE
YPL149W	ATG5	atg5	1.03125	0.993381	FALSE	0.838462	FALSE	missing	missing	5.88235	FALSE	missing	0	missing	missing	missing	missing	missing	missing	missing	missing	missing	FALSE	missing	missing	FALSE	FALSE	missing	missing	missing	missing	missing	missing	missing	missing	missing	missing	missing	missing	missing	missing	missing	missing	missing	FALSE	FALSE	FALSE	missing	FALSE
YHR171W	ATG7	atg7	1.08046	0.988002	FALSE	-0.651681	FALSE	missing	missing	1.05634	FALSE	missing	0	missing	missing	missing	missing	missing	missing	missing	missing	missing	FALSE	missing	missing	FALSE	FALSE	missing	missing	missing	missing	missing	missing	missing	missing	missing	missing	missing	missing	missing	missing	missing	missing	missing	FALSE	FALSE	FALSE	missing	FALSE
YBL078C	ATG8	atg8	1.05988	0.993381	FALSE	-0.887042	FALSE	missing	missing	2.0979	FALSE	missing	0	missing	missing	missing	missing	missing	missing	missing	missing	missing	FALSE	missing	missing	FALSE	FALSE	missing	missing	missing	missing	missing	missing	missing	missing	missing	missing	missing	missing	missing	missing	missing	missing	missing	FALSE	FALSE	FALSE	missing	FALSE
YDL149W	ATG9	atg9	1.04301	0.993381	FALSE	0.888507	FALSE	missing	missing	1.98676	FALSE	missing	0	missing	missing	missing	missing	missing	missing	missing	missing	missing	FALSE	missing	missing	FALSE	FALSE	missing	missing	missing	missing	missing	missing	missing	missing	missing	missing	missing	missing	missing	missing	missing	missing	missing	FALSE	FALSE	FALSE	missing	FALSE
YPR026W	ATH1	ath1	0.965517	0.993381	FALSE	-0.168745	FALSE	missing	missing	4.46927	FALSE	missing	0	missing	missing	missing	missing	missing	missing	missing	missing	missing	FALSE	missing	missing	FALSE	FALSE	missing	missing	missing	missing	missing	missing	missing	missing	missing	missing	missing	missing	missing	missing	missing	missing	missing	FALSE	FALSE	FALSE	missing	FALSE
YNR002C	ATO2	ato2	1.08421	0.985543	FALSE	-0.186407	FALSE	missing	missing	3.5533	FALSE	missing	0	missing	missing	missing	missing	missing	missing	missing	missing	missing	FALSE	missing	missing	FALSE	FALSE	missing	missing	missing	missing	missing	missing	missing	missing	missing	missing	missing	missing	missing	missing	missing	missing	missing	FALSE	FALSE	FALSE	missing	FALSE
YDR384C	ATO3	ato3	1.04908	0.993381	FALSE	0.4272	FALSE	missing	missing	3.14465	FALSE	missing	0	missing	missing	missing	missing	missing	missing	missing	missing	missing	FALSE	missing	missing	FALSE	FALSE	missing	missing	missing	missing	missing	missing	missing	missing	missing	missing	missing	missing	missing	missing	missing	missing	missing	FALSE	FALSE	FALSE	missing	FALSE
YLR393W	ATP10	atp10	1.06627	0.993381	FALSE	-0.907177	FALSE	missing	missing	4.97512	FALSE	missing	0	missing	missing	missing	missing	missing	missing	missing	missing	missing	FALSE	missing	missing	FALSE	FALSE	missing	missing	missing	missing	missing	missing	missing	missing	missing	missing	missing	missing	missing	missing	missing	missing	missing	FALSE	FALSE	FALSE	missing	FALSE
YNL315C	ATP11	atp11	0.95546	0.993381	FALSE	missing	missing	missing	missing	2.24439	FALSE	missing	0	missing	missing	missing	missing	missing	missing	missing	0.67	FALSE	FALSE	missing	missing	FALSE	FALSE	missing	missing	missing	missing	missing	0	FALSE	missing	missing	FALSE	FALSE	missing	missing	0.67	FALSE	FALSE	FALSE	FALSE	FALSE	FALSE	missing	FALSE
YJL180C	ATP12	atp12	1.15517	0.825471	FALSE	missing	missing	0.0384615	FALSE	6.35838	FALSE	missing	0	missing	missing	missing	missing	missing	missing	missing	missing	missing	FALSE	missing	missing	FALSE	FALSE	missing	missing	missing	missing	missing	0.33	FALSE	missing	missing	FALSE	FALSE	missing	missing	2	FALSE	FALSE	FALSE	FALSE	FALSE	FALSE	missing	FALSE
YLR295C	ATP14	atp14	1.31073	0.207053	FALSE	missing	missing	missing	missing	2.62009	FALSE	missing	0	missing	missing	missing	missing	missing	missing	missing	missing	missing	FALSE	missing	missing	FALSE	FALSE	missing	missing	missing	missing	missing	missing	missing	missing	missing	missing	missing	missing	missing	missing	missing	missing	missing	FALSE	FALSE	FALSE	missing	FALSE
YDR377W	ATP17	atp17	0.949045	0.993381	FALSE	missing	missing	missing	missing	5.26316	FALSE	missing	0	missing	missing	missing	missing	missing	missing	missing	missing	missing	FALSE	missing	missing	FALSE	FALSE	missing	missing	missing	missing	missing	missing	missing	missing	missing	missing	missing	missing	missing	missing	missing	missing	missing	FALSE	FALSE	FALSE	missing	FALSE
YML081C-A	ATP18	atp18	0.89899	0.994751	FALSE	-2.82756	FALSE	missing	missing	5.18518	FALSE	missing	0	missing	missing	missing	missing	missing	missing	missing	missing	missing	FALSE	missing	missing	FALSE	FALSE	missing	missing	missing	missing	missing	missing	missing	missing	missing	missing	missing	missing	missing	missing	missing	missing	missing	FALSE	FALSE	FALSE	missing	FALSE
YOL077W-A	ATP19	atp19	1.15894	0.81089	FALSE	missing	missing	missing	missing	missing	missing	missing	0	missing	missing	missing	missing	missing	missing	missing	missing	missing	FALSE	missing	missing	FALSE	FALSE	missing	missing	missing	missing	missing	missing	missing	missing	missing	missing	missing	missing	missing	missing	missing	missing	missing	FALSE	FALSE	FALSE	missing	FALSE
YJR121W	ATP2	atp2	0.865979	0.998119	FALSE	0.193084	FALSE	missing	missing	1.59574	FALSE	missing	0	missing	missing	missing	missing	missing	missing	missing	missing	missing	FALSE	missing	missing	FALSE	FALSE	missing	missing	missing	missing	missing	missing	missing	missing	missing	missing	missing	missing	missing	missing	missing	missing	missing	FALSE	FALSE	FALSE	missing	FALSE
YPR020W	ATP20	atp20	0.886256	0.995673	FALSE	-0.509137	FALSE	missing	missing	8.69565	FALSE	missing	0	missing	missing	missing	missing	missing	missing	missing	missing	missing	FALSE	missing	missing	FALSE	FALSE	missing	missing	missing	missing	missing	missing	missing	missing	missing	missing	missing	missing	missing	missing	missing	missing	missing	FALSE	FALSE	FALSE	missing	FALSE
YDR350C	ATP22	atp22	1.01274	0.993381	FALSE	missing	missing	missing	missing	4.0724	FALSE	missing	0	missing	missing	missing	missing	missing	missing	missing	missing	missing	FALSE	missing	missing	FALSE	FALSE	missing	missing	missing	missing	missing	missing	missing	missing	missing	missing	missing	missing	missing	missing	missing	missing	missing	FALSE	FALSE	FALSE	missing	FALSE
YNR020C	ATP23	atp23	0.868421	0.998119	FALSE	-1.87254	FALSE	missing	missing	2.21239	FALSE	missing	0	missing	missing	missing	missing	missing	missing	missing	missing	missing	FALSE	missing	missing	FALSE	FALSE	missing	missing	missing	missing	missing	missing	missing	missing	missing	missing	missing	missing	missing	missing	missing	missing	missing	FALSE	FALSE	FALSE	missing	FALSE
YMR098C	ATP25	atp25	1.375	0.0702362	FALSE	missing	missing	missing	missing	missing	missing	missing	0	missing	missing	missing	missing	missing	missing	missing	missing	missing	FALSE	missing	missing	FALSE	FALSE	missing	missing	missing	missing	missing	missing	missing	missing	missing	missing	missing	missing	missing	missing	missing	missing	missing	FALSE	FALSE	FALSE	missing	FALSE
YPL078C	ATP4	atp4	1.08554	0.983752	FALSE	missing	missing	missing	missing	7.13073	FALSE	missing	0	missing	missing	missing	missing	missing	missing	missing	missing	missing	FALSE	missing	missing	FALSE	FALSE	missing	missing	missing	missing	missing	missing	missing	missing	missing	missing	missing	missing	missing	missing	missing	missing	missing	FALSE	FALSE	FALSE	missing	FALSE
YDR298C	ATP5	atp5	1.17901	0.748034	FALSE	missing	missing	missing	missing	2.17391	FALSE	missing	0	missing	missing	missing	missing	missing	missing	missing	missing	missing	FALSE	missing	missing	FALSE	FALSE	missing	missing	missing	missing	missing	missing	missing	missing	missing	missing	missing	missing	missing	missing	missing	missing	missing	FALSE	FALSE	FALSE	missing	FALSE
YKL016C	ATP7	atp7	1.01015	0.993381	FALSE	missing	missing	missing	missing	2.28311	FALSE	missing	0	missing	missing	missing	missing	missing	missing	missing	missing	missing	FALSE	missing	missing	FALSE	FALSE	missing	missing	missing	missing	missing	missing	missing	missing	missing	missing	missing	missing	missing	missing	missing	missing	missing	FALSE	FALSE	FALSE	missing	FALSE
YML116W	ATR1	atr1	0.753555	0.998119	FALSE	-0.105628	FALSE	missing	missing	21.4502	TRUE	missing	1	missing	missing	missing	missing	missing	missing	missing	missing	missing	FALSE	missing	missing	FALSE	FALSE	missing	missing	missing	missing	missing	missing	missing	missing	missing	missing	missing	missing	missing	missing	missing	missing	missing	FALSE	FALSE	FALSE	missing	FALSE
YMR279C	ATR2	atr2	0.784689	0.998119	FALSE	-0.453502	FALSE	missing	missing	3.51562	FALSE	missing	0	missing	missing	missing	missing	missing	missing	missing	missing	missing	FALSE	missing	missing	FALSE	FALSE	missing	missing	missing	missing	missing	missing	missing	missing	missing	missing	missing	missing	missing	missing	missing	missing	missing	FALSE	FALSE	FALSE	missing	FALSE
YAL020C	ATS1	ats1	1.12698	0.910078	FALSE	-0.0272998	FALSE	missing	missing	10.6918	FALSE	missing	0	missing	missing	missing	missing	missing	missing	missing	missing	missing	FALSE	missing	missing	FALSE	FALSE	missing	missing	missing	missing	missing	missing	missing	missing	missing	missing	missing	missing	missing	missing	missing	missing	missing	FALSE	FALSE	FALSE	missing	FALSE
YNL259C	ATX1	atx1	1.07229	0.993118	FALSE	-0.619944	FALSE	missing	missing	4.26829	FALSE	missing	0	missing	missing	missing	missing	missing	missing	missing	missing	missing	FALSE	missing	missing	FALSE	FALSE	missing	missing	missing	missing	missing	missing	missing	missing	missing	missing	missing	missing	missing	missing	missing	missing	missing	FALSE	FALSE	FALSE	missing	FALSE
YOR079C	ATX2	atx2	1.14458	0.858988	FALSE	0.859721	FALSE	missing	missing	4.16667	FALSE	missing	0	missing	missing	missing	missing	missing	missing	missing	missing	missing	FALSE	missing	missing	FALSE	FALSE	missing	missing	missing	missing	missing	missing	missing	missing	missing	missing	missing	missing	missing	missing	missing	missing	missing	FALSE	FALSE	FALSE	missing	FALSE
YFL010W-A	AUA1	aua1	0.986486	0.993381	FALSE	-0.636092	FALSE	missing	missing	8.26087	FALSE	missing	0	missing	missing	missing	missing	missing	missing	missing	missing	missing	FALSE	missing	missing	FALSE	FALSE	missing	missing	missing	missing	missing	missing	missing	missing	missing	missing	missing	missing	missing	missing	missing	missing	missing	FALSE	FALSE	FALSE	missing	FALSE
YOR011W	AUS1	aus1	1	0.993381	FALSE	-0.285965	FALSE	missing	missing	5.16129	FALSE	missing	0	missing	missing	missing	missing	missing	missing	missing	missing	missing	FALSE	missing	missing	FALSE	FALSE	missing	missing	missing	missing	missing	missing	missing	missing	missing	missing	missing	missing	missing	missing	missing	missing	missing	FALSE	FALSE	FALSE	missing	FALSE
YLR114C	AVL9	avl9	0.968421	0.993381	FALSE	missing	missing	missing	missing	0.421941	FALSE	missing	0	missing	missing	missing	missing	missing	missing	missing	missing	missing	FALSE	missing	missing	FALSE	FALSE	missing	missing	missing	missing	missing	missing	missing	missing	missing	missing	missing	missing	missing	missing	missing	missing	missing	FALSE	FALSE	FALSE	missing	FALSE
YMR068W	AVO2	avo2	0.902439	0.994751	FALSE	0.398757	FALSE	missing	missing	18.254	TRUE	missing	1	missing	missing	missing	missing	missing	missing	missing	missing	missing	FALSE	missing	missing	FALSE	FALSE	missing	missing	missing	missing	missing	missing	missing	missing	missing	missing	missing	missing	missing	missing	missing	missing	missing	FALSE	FALSE	FALSE	missing	FALSE
YJR001W	AVT1	avt1	0.875	0.998119	FALSE	-0.0582376	FALSE	missing	missing	12.5	FALSE	missing	0	missing	missing	missing	missing	missing	missing	missing	missing	missing	FALSE	missing	missing	FALSE	FALSE	missing	missing	missing	missing	missing	missing	missing	missing	missing	missing	missing	missing	missing	missing	missing	missing	missing	FALSE	FALSE	FALSE	missing	FALSE
YEL064C	AVT2	avt2	1.07362	0.99211	FALSE	missing	missing	missing	missing	1.10497	FALSE	missing	0	missing	missing	missing	missing	missing	missing	missing	missing	missing	FALSE	missing	missing	FALSE	FALSE	missing	missing	missing	missing	missing	missing	missing	missing	missing	missing	missing	missing	missing	missing	missing	missing	missing	FALSE	FALSE	FALSE	missing	FALSE
YKL146W	AVT3	avt3	0.926554	0.993381	FALSE	0.407843	FALSE	missing	missing	3.59712	FALSE	missing	0	missing	missing	missing	missing	missing	missing	missing	missing	missing	FALSE	missing	missing	FALSE	FALSE	missing	missing	missing	missing	missing	missing	missing	missing	missing	missing	missing	missing	missing	missing	missing	missing	missing	FALSE	FALSE	FALSE	missing	FALSE
YNL101W	AVT4	avt4	0.914894	0.993381	FALSE	0.283392	FALSE	missing	missing	5.55556	FALSE	missing	0	missing	missing	missing	missing	missing	missing	missing	missing	missing	FALSE	missing	missing	FALSE	FALSE	missing	missing	missing	missing	missing	missing	missing	missing	missing	missing	missing	missing	missing	missing	missing	missing	missing	FALSE	FALSE	FALSE	missing	FALSE
YBL089W	AVT5	avt5	1.08012	0.988002	FALSE	-1.00255	FALSE	missing	missing	3.44828	FALSE	missing	0	missing	missing	missing	missing	missing	missing	missing	0.83	FALSE	FALSE	missing	missing	FALSE	FALSE	missing	missing	missing	missing	missing	0.33	FALSE	missing	missing	FALSE	FALSE	missing	missing	2.67	FALSE	FALSE	FALSE	FALSE	FALSE	FALSE	missing	FALSE
YER119C	AVT6	avt6	0.926316	0.993381	FALSE	0.0639454	FALSE	missing	missing	2.05128	FALSE	missing	0	missing	missing	missing	missing	missing	missing	missing	missing	missing	FALSE	missing	missing	FALSE	FALSE	missing	missing	missing	missing	missing	missing	missing	missing	missing	missing	missing	missing	missing	missing	missing	missing	missing	FALSE	FALSE	FALSE	missing	FALSE
YIL088C	AVT7	avt7	1.15	0.839827	FALSE	-0.363033	FALSE	missing	missing	3.10078	FALSE	missing	0	missing	missing	missing	missing	missing	missing	missing	missing	missing	FALSE	missing	missing	FALSE	FALSE	missing	missing	missing	missing	missing	missing	missing	missing	missing	missing	missing	missing	missing	missing	missing	missing	missing	FALSE	FALSE	FALSE	missing	FALSE
YPR122W	AXL1	axl1	1.07784	0.989689	FALSE	missing	missing	missing	missing	1.75439	FALSE	missing	0	missing	missing	missing	missing	missing	missing	missing	missing	missing	FALSE	missing	missing	FALSE	FALSE	missing	missing	missing	missing	missing	missing	missing	missing	missing	missing	missing	missing	missing	missing	missing	missing	missing	FALSE	FALSE	FALSE	missing	FALSE
YIL140W	AXL2	axl2	1.23232	0.513075	FALSE	-0.651284	FALSE	missing	missing	2.16138	FALSE	missing	0	missing	missing	missing	missing	missing	missing	missing	missing	missing	FALSE	missing	missing	FALSE	FALSE	missing	missing	missing	missing	missing	missing	missing	missing	missing	missing	missing	missing	missing	missing	missing	missing	missing	FALSE	FALSE	FALSE	missing	FALSE
YIL124W	AYR1	ayr1	0.966344	0.993381	FALSE	-0.041591	FALSE	missing	missing	3.10078	FALSE	missing	0	missing	missing	missing	missing	missing	missing	missing	0.89	FALSE	FALSE	missing	missing	FALSE	FALSE	missing	missing	missing	missing	missing	0	FALSE	missing	missing	FALSE	FALSE	missing	missing	3	FALSE	FALSE	FALSE	FALSE	FALSE	FALSE	missing	FALSE
YLL063C	AYT1	ayt1	0.936842	0.993381	FALSE	0.0634742	FALSE	missing	missing	11.7347	FALSE	missing	0	missing	missing	missing	missing	missing	missing	missing	missing	missing	FALSE	missing	missing	FALSE	FALSE	missing	missing	missing	missing	missing	missing	missing	missing	missing	missing	missing	missing	missing	missing	missing	missing	missing	FALSE	FALSE	FALSE	missing	FALSE
YOR113W	AZF1	azf1	1.19672	0.674581	FALSE	0.244882	FALSE	missing	missing	11.7117	FALSE	TRUE	1	missing	missing	missing	missing	missing	missing	missing	missing	missing	FALSE	missing	missing	FALSE	FALSE	missing	missing	missing	missing	missing	missing	missing	missing	missing	missing	missing	missing	missing	missing	missing	missing	missing	FALSE	FALSE	FALSE	missing	FALSE
YGR224W	AZR1	azr1	1.09524	0.970202	FALSE	0.129964	FALSE	missing	missing	3.3557	FALSE	missing	0	missing	missing	missing	missing	missing	missing	missing	missing	missing	FALSE	missing	missing	FALSE	FALSE	missing	missing	missing	missing	missing	missing	missing	missing	missing	missing	missing	missing	missing	missing	missing	missing	missing	FALSE	FALSE	FALSE	missing	FALSE
YOR134W	BAG7	bag7	1.02186	0.993381	FALSE	0.185507	FALSE	missing	missing	1.0929	FALSE	missing	0	missing	missing	missing	missing	missing	missing	missing	missing	missing	FALSE	missing	missing	FALSE	FALSE	missing	missing	missing	missing	missing	missing	missing	missing	missing	missing	missing	missing	missing	missing	missing	missing	missing	FALSE	FALSE	FALSE	missing	FALSE
YBR068C	BAP2	bap2	0.867021	0.998119	FALSE	0.0809756	FALSE	missing	missing	1.25523	FALSE	missing	0	missing	missing	missing	missing	missing	missing	missing	missing	missing	FALSE	missing	missing	FALSE	FALSE	missing	missing	missing	missing	missing	missing	missing	missing	missing	missing	missing	missing	missing	missing	missing	missing	missing	FALSE	FALSE	FALSE	missing	FALSE
YDR046C	BAP3	bap3	0.913462	0.993381	FALSE	-0.693212	FALSE	missing	missing	5.94595	FALSE	missing	0	missing	missing	missing	missing	missing	missing	missing	missing	missing	FALSE	missing	missing	FALSE	FALSE	missing	missing	missing	missing	missing	missing	missing	missing	missing	missing	missing	missing	missing	missing	missing	missing	missing	FALSE	FALSE	FALSE	missing	FALSE
YIL015W	BAR1	bar1	1.04938	0.993381	FALSE	-0.52769	FALSE	missing	missing	3.6036	FALSE	missing	0	missing	missing	missing	missing	missing	missing	missing	0	FALSE	FALSE	missing	missing	FALSE	FALSE	missing	missing	missing	missing	missing	0	FALSE	missing	missing	FALSE	FALSE	missing	missing	2	FALSE	FALSE	FALSE	FALSE	FALSE	FALSE	missing	FALSE
YKR099W	BAS1	bas1	1.28342	0.297594	FALSE	-2.04264	FALSE	missing	missing	4.22535	FALSE	missing	0	missing	missing	missing	missing	missing	missing	missing	missing	missing	FALSE	missing	missing	FALSE	FALSE	missing	missing	missing	missing	missing	missing	missing	missing	missing	missing	missing	missing	missing	missing	missing	missing	missing	FALSE	FALSE	FALSE	missing	FALSE
YJR148W	BAT2	bat2	1.02062	0.993381	FALSE	-0.12908	FALSE	missing	missing	2.12766	FALSE	missing	0	missing	missing	missing	missing	missing	missing	missing	missing	missing	FALSE	missing	missing	FALSE	FALSE	missing	missing	missing	missing	missing	missing	missing	missing	missing	missing	missing	missing	missing	missing	missing	missing	missing	FALSE	FALSE	FALSE	missing	FALSE
YJL020C	BBC1	bbc1	1.06806	0.993381	FALSE	0.391418	FALSE	missing	missing	6.70391	FALSE	missing	0	missing	missing	missing	missing	missing	missing	missing	missing	missing	FALSE	missing	missing	FALSE	FALSE	missing	missing	missing	missing	missing	missing	missing	missing	missing	missing	missing	missing	missing	missing	missing	missing	missing	FALSE	FALSE	FALSE	missing	FALSE
YPL255W	BBP1	bbp1-1	1.06989	0.993381	FALSE	0.45139	FALSE	missing	missing	missing	missing	missing	0	missing	missing	missing	missing	missing	missing	missing	0.333333	FALSE	missing	1	FALSE	FALSE	FALSE	missing	missing	missing	missing	missing	0	FALSE	0.333333	FALSE	FALSE	FALSE	missing	missing	missing	missing	missing	missing	missing	missing	missing	missing	missing
YMR237W	BCH1	bch1	1.03529	0.993381	FALSE	missing	missing	missing	missing	2.78638	FALSE	missing	0	missing	missing	missing	missing	missing	missing	missing	1	FALSE	FALSE	missing	missing	FALSE	FALSE	missing	missing	missing	missing	missing	0.33	FALSE	missing	missing	FALSE	FALSE	missing	missing	2.67	FALSE	FALSE	FALSE	FALSE	FALSE	FALSE	missing	FALSE
YKR027W	BCH2	bch2	0.845361	0.998119	FALSE	0.470946	FALSE	missing	missing	1.15607	FALSE	missing	0	missing	missing	missing	missing	missing	missing	missing	missing	missing	FALSE	missing	missing	FALSE	FALSE	missing	missing	missing	missing	missing	missing	missing	missing	missing	missing	missing	missing	missing	missing	missing	missing	missing	FALSE	FALSE	FALSE	missing	FALSE
YJL095W	BCK1	bck1	1.12397	0.914424	FALSE	0.172035	FALSE	missing	missing	21.1587	TRUE	missing	1	missing	missing	missing	missing	missing	missing	missing	0.83	FALSE	FALSE	missing	missing	FALSE	FALSE	missing	missing	missing	missing	missing	0.33	FALSE	missing	missing	FALSE	FALSE	missing	missing	2.33	FALSE	FALSE	FALSE	FALSE	FALSE	FALSE	missing	FALSE
YER167W	BCK2	bck2	1.38421	0.0587856	FALSE	-0.051992	FALSE	missing	missing	13.75	FALSE	missing	0	missing	missing	missing	missing	missing	missing	missing	missing	missing	FALSE	missing	missing	FALSE	FALSE	missing	missing	missing	missing	missing	missing	missing	missing	missing	missing	missing	missing	missing	missing	missing	missing	missing	FALSE	FALSE	FALSE	missing	FALSE
YDR375C	BCS1	bcs1	1.02548	0.993381	FALSE	missing	missing	missing	missing	3.48259	FALSE	missing	0	missing	missing	missing	missing	missing	missing	missing	missing	missing	FALSE	missing	missing	FALSE	FALSE	missing	missing	missing	missing	missing	missing	missing	missing	missing	missing	missing	missing	missing	missing	missing	missing	missing	FALSE	FALSE	FALSE	missing	FALSE
YDL070W	BDF2	bdf2	1.01973	0.993381	FALSE	-0.149703	FALSE	missing	missing	20.7895	TRUE	missing	1	missing	missing	missing	missing	missing	missing	missing	1	FALSE	FALSE	missing	missing	FALSE	FALSE	missing	missing	missing	missing	missing	0.33	FALSE	missing	missing	FALSE	FALSE	missing	missing	3	FALSE	FALSE	FALSE	FALSE	FALSE	FALSE	missing	FALSE
YAL060W	BDH1	bdh1	1.12169	0.919327	FALSE	0.62826	FALSE	missing	missing	2.71493	FALSE	missing	0	missing	missing	missing	missing	missing	missing	missing	missing	missing	TRUE	missing	missing	TRUE	TRUE	missing	missing	missing	missing	missing	missing	missing	missing	missing	missing	missing	missing	missing	missing	missing	missing	missing	FALSE	FALSE	FALSE	missing	FALSE
YAL061W	BDH2	bdh2	1.1164	0.931291	FALSE	0.266505	FALSE	missing	missing	5.76923	FALSE	missing	0	missing	missing	missing	missing	missing	missing	missing	missing	missing	FALSE	missing	missing	FALSE	FALSE	missing	missing	missing	missing	missing	missing	missing	missing	missing	missing	missing	missing	missing	missing	missing	missing	missing	FALSE	FALSE	FALSE	missing	FALSE
YOL164W	BDS1	bds1	1.33766	0.137087	FALSE	missing	missing	missing	missing	missing	missing	missing	0	missing	missing	missing	missing	missing	missing	missing	missing	missing	FALSE	missing	missing	FALSE	FALSE	missing	missing	missing	missing	missing	missing	missing	missing	missing	missing	missing	missing	missing	missing	missing	missing	missing	FALSE	FALSE	FALSE	missing	FALSE
YBR200W	BEM1	bem1	2.41304	0	TRUE	missing	missing	0.0558195	TRUE	1.10294	FALSE	missing	2	missing	missing	missing	missing	missing	missing	missing	missing	missing	FALSE	missing	missing	FALSE	FALSE	missing	missing	missing	missing	missing	missing	missing	missing	missing	missing	missing	missing	missing	missing	missing	missing	missing	FALSE	FALSE	FALSE	missing	FALSE
YER155C	BEM2	bem2	0.942105	0.993381	FALSE	2.24022	TRUE	0.0494938	TRUE	7.14286	FALSE	missing	2	missing	missing	missing	missing	missing	missing	missing	0.67	FALSE	FALSE	missing	missing	FALSE	FALSE	missing	missing	missing	missing	missing	0.33	FALSE	missing	missing	FALSE	FALSE	missing	missing	1.67	FALSE	FALSE	FALSE	FALSE	FALSE	FALSE	missing	FALSE
YPL115C	BEM3	bem3	1.36389	0.0870682	FALSE	-0.203716	FALSE	0.0333124	FALSE	6.42202	FALSE	missing	0	missing	missing	missing	missing	missing	missing	missing	0.83	FALSE	FALSE	missing	missing	FALSE	FALSE	missing	missing	missing	missing	missing	0.67	TRUE	missing	missing	TRUE	TRUE	missing	missing	2	FALSE	FALSE	FALSE	FALSE	FALSE	FALSE	missing	FALSE
YPL161C	BEM4	bem4	1.21875	0.568327	FALSE	missing	missing	missing	missing	3.66972	FALSE	TRUE	1	missing	missing	missing	missing	missing	missing	missing	missing	missing	FALSE	missing	missing	FALSE	FALSE	missing	missing	missing	missing	missing	missing	missing	missing	missing	missing	missing	missing	missing	missing	missing	missing	missing	FALSE	FALSE	FALSE	missing	FALSE
YLR412W	BER1	ber1	1.3253	0.166985	FALSE	2.27734	TRUE	missing	missing	1.16959	FALSE	missing	1	missing	missing	missing	missing	missing	missing	missing	0.33	FALSE	FALSE	missing	missing	FALSE	FALSE	missing	missing	missing	missing	missing	0	FALSE	missing	missing	FALSE	FALSE	missing	missing	1.67	FALSE	FALSE	FALSE	FALSE	FALSE	FALSE	missing	FALSE
YJR053W	BFA1	bfa1	1.1945	0.679899	FALSE	-0.246113	FALSE	missing	missing	6.38298	FALSE	missing	0	missing	missing	missing	missing	missing	missing	missing	0.83	FALSE	FALSE	missing	missing	FALSE	FALSE	missing	missing	missing	missing	missing	0	FALSE	missing	missing	FALSE	FALSE	missing	missing	2	FALSE	FALSE	FALSE	FALSE	FALSE	FALSE	missing	FALSE
YGR282C	BGL2	bgl2	1.04878	0.993381	FALSE	-0.660422	FALSE	missing	missing	3.93701	FALSE	missing	0	missing	missing	missing	missing	missing	missing	missing	missing	missing	FALSE	missing	missing	FALSE	FALSE	missing	missing	missing	missing	missing	missing	missing	missing	missing	missing	missing	missing	missing	missing	missing	missing	missing	FALSE	FALSE	FALSE	FALSE	FALSE
YCL029C	BIK1	bik1	1.1978	0.669727	FALSE	0.0734709	FALSE	missing	missing	1.98676	FALSE	missing	0	missing	missing	missing	missing	missing	missing	missing	missing	missing	FALSE	missing	missing	FALSE	FALSE	missing	missing	missing	missing	missing	missing	missing	missing	missing	missing	missing	missing	missing	missing	missing	missing	missing	FALSE	FALSE	FALSE	missing	FALSE
YOR304C-A	BIL1	bil1	1.02941	0.993381	FALSE	-0.535035	FALSE	missing	missing	1.23457	FALSE	missing	0	missing	missing	missing	missing	missing	missing	missing	0.67	FALSE	FALSE	missing	missing	FALSE	FALSE	missing	missing	missing	missing	missing	0	FALSE	missing	missing	FALSE	FALSE	missing	missing	1.67	FALSE	FALSE	FALSE	FALSE	FALSE	FALSE	missing	FALSE
YGL015C	BIL2	bil2	1.23952	0.484534	FALSE	0.124512	FALSE	missing	missing	5.88235	FALSE	missing	0	missing	missing	missing	missing	missing	missing	missing	missing	missing	FALSE	missing	missing	FALSE	FALSE	missing	missing	missing	missing	missing	missing	missing	missing	missing	missing	missing	missing	missing	missing	missing	missing	missing	FALSE	FALSE	FALSE	missing	FALSE
YER016W	BIM1	bim1	1.78914	1.99035e-07	TRUE	0.361069	FALSE	0.0362832	FALSE	8.33333	FALSE	missing	1	missing	missing	missing	missing	missing	missing	missing	0.67	FALSE	FALSE	missing	missing	FALSE	FALSE	missing	missing	missing	missing	missing	0	FALSE	missing	missing	FALSE	FALSE	missing	missing	1.67	FALSE	FALSE	FALSE	TRUE	TRUE	TRUE	missing	FALSE
YGR286C	BIO2	bio2	1.18046	0.744078	FALSE	-0.100352	FALSE	missing	missing	3.46821	FALSE	missing	0	missing	missing	missing	missing	missing	missing	missing	0.67	FALSE	FALSE	missing	missing	FALSE	FALSE	missing	missing	missing	missing	missing	0.33	FALSE	missing	missing	FALSE	FALSE	missing	missing	2.33	FALSE	FALSE	FALSE	FALSE	FALSE	FALSE	missing	FALSE
YNR058W	BIO3	bio3	0.909091	0.993381	FALSE	-0.00717207	FALSE	missing	missing	0.851064	FALSE	missing	0	missing	missing	missing	missing	missing	missing	missing	missing	missing	FALSE	missing	missing	FALSE	FALSE	missing	missing	missing	missing	missing	missing	missing	missing	missing	missing	missing	missing	missing	missing	missing	missing	missing	FALSE	FALSE	FALSE	FALSE	FALSE
YNR057C	BIO4	bio4	0.823232	0.998119	FALSE	1.0953	FALSE	missing	missing	1.76991	FALSE	missing	0	missing	missing	missing	missing	missing	missing	missing	1	FALSE	FALSE	missing	missing	FALSE	FALSE	missing	missing	missing	missing	missing	0	FALSE	missing	missing	FALSE	FALSE	missing	missing	1.67	FALSE	FALSE	FALSE	FALSE	FALSE	FALSE	missing	FALSE
YNR056C	BIO5	bio5	0.873737	0.998119	FALSE	-0.656933	FALSE	missing	missing	1.35135	FALSE	missing	0	missing	missing	missing	missing	missing	missing	missing	missing	missing	FALSE	missing	missing	FALSE	FALSE	missing	missing	missing	missing	missing	missing	missing	missing	missing	missing	missing	missing	missing	missing	missing	missing	missing	FALSE	FALSE	FALSE	missing	FALSE
YBR270C	BIT2	bit2	1.05155	0.993381	FALSE	-0.121875	FALSE	missing	missing	0.870827	FALSE	missing	0	missing	missing	missing	missing	missing	missing	missing	missing	missing	FALSE	missing	missing	FALSE	FALSE	missing	missing	missing	missing	missing	missing	missing	missing	missing	missing	missing	missing	missing	missing	missing	missing	missing	FALSE	FALSE	FALSE	missing	FALSE
YJL058C	BIT61	bit61	0.887805	0.995148	FALSE	-0.110176	FALSE	missing	missing	4.81283	FALSE	missing	0	missing	missing	missing	missing	missing	missing	missing	missing	missing	FALSE	missing	missing	FALSE	FALSE	missing	missing	missing	missing	missing	missing	missing	missing	missing	missing	missing	missing	missing	missing	missing	missing	missing	FALSE	FALSE	FALSE	missing	FALSE
YKL061W	BLI1	bli1	1.14721	0.848057	FALSE	-0.0782436	FALSE	missing	missing	15.1111	TRUE	missing	1	missing	missing	missing	missing	missing	missing	missing	missing	missing	TRUE	missing	missing	TRUE	TRUE	missing	missing	missing	missing	missing	missing	missing	missing	missing	missing	missing	missing	missing	missing	missing	missing	missing	FALSE	FALSE	FALSE	missing	FALSE
YFL007W	BLM10	blm10	1.12432	0.912849	FALSE	-0.391912	FALSE	missing	missing	9.40919	FALSE	missing	0	missing	missing	missing	missing	missing	missing	missing	missing	missing	FALSE	missing	missing	FALSE	FALSE	missing	missing	missing	missing	missing	missing	missing	missing	missing	missing	missing	missing	missing	missing	missing	missing	missing	FALSE	FALSE	FALSE	missing	FALSE
YLR408C	BLS1	bls1	1.12048	0.919327	FALSE	0.0258589	FALSE	missing	missing	14.6497	FALSE	missing	0	missing	missing	missing	missing	missing	missing	missing	missing	missing	FALSE	missing	missing	FALSE	FALSE	missing	missing	missing	missing	missing	missing	missing	missing	missing	missing	missing	missing	missing	missing	missing	missing	missing	FALSE	FALSE	FALSE	missing	FALSE
YER177W	BMH1	bmh1	0.794595	0.998119	FALSE	0.317883	FALSE	missing	missing	6.12245	FALSE	missing	0	missing	missing	missing	missing	missing	missing	missing	missing	missing	FALSE	missing	missing	FALSE	FALSE	missing	missing	missing	missing	missing	missing	missing	missing	missing	missing	missing	missing	missing	missing	missing	missing	missing	FALSE	FALSE	FALSE	missing	FALSE
YDR099W	BMH2	bmh2	1.02548	0.993381	FALSE	-0.107285	FALSE	missing	missing	12.3188	FALSE	missing	0	missing	missing	missing	missing	missing	missing	missing	missing	missing	FALSE	missing	missing	FALSE	FALSE	missing	missing	missing	missing	missing	missing	missing	missing	missing	missing	missing	missing	missing	missing	missing	missing	missing	FALSE	FALSE	FALSE	missing	FALSE
YBR141C	BMT2	bmt2	1.0163	0.993381	FALSE	0.452356	FALSE	missing	missing	1.2	FALSE	missing	0	missing	missing	missing	missing	missing	missing	missing	missing	missing	FALSE	missing	missing	FALSE	FALSE	missing	missing	missing	missing	missing	missing	missing	missing	missing	missing	missing	missing	missing	missing	missing	missing	missing	FALSE	FALSE	FALSE	missing	FALSE
YIL096C	BMT5	bmt5	1.175	0.766257	FALSE	-0.161135	FALSE	missing	missing	4.51977	FALSE	missing	0	missing	missing	missing	missing	missing	missing	missing	missing	missing	FALSE	missing	missing	FALSE	FALSE	missing	missing	missing	missing	missing	missing	missing	missing	missing	missing	missing	missing	missing	missing	missing	missing	missing	FALSE	FALSE	FALSE	missing	FALSE
YLR063W	BMT6	bmt6	0.910526	0.993381	FALSE	0.137927	FALSE	missing	missing	3.04569	FALSE	missing	0	missing	missing	missing	missing	missing	missing	missing	missing	missing	FALSE	missing	missing	FALSE	FALSE	missing	missing	missing	missing	missing	missing	missing	missing	missing	missing	missing	missing	missing	missing	missing	missing	missing	FALSE	FALSE	FALSE	missing	FALSE
YJR025C	BNA1	bna1	1.00962	0.993381	FALSE	0.511979	FALSE	missing	missing	1.53846	FALSE	missing	0	missing	missing	missing	missing	missing	missing	missing	missing	missing	FALSE	missing	missing	FALSE	FALSE	missing	missing	missing	missing	missing	missing	missing	missing	missing	missing	missing	missing	missing	missing	missing	missing	missing	FALSE	FALSE	FALSE	missing	FALSE
YJR078W	BNA2	bna2	0.903743	0.994751	FALSE	-0.0370951	FALSE	missing	missing	4.84848	FALSE	missing	0	missing	missing	missing	missing	missing	missing	missing	missing	missing	FALSE	missing	missing	FALSE	FALSE	missing	missing	missing	missing	missing	missing	missing	missing	missing	missing	missing	missing	missing	missing	missing	missing	missing	FALSE	FALSE	FALSE	missing	FALSE
YJL060W	BNA3	bna3	0.941463	0.993381	FALSE	0.358041	FALSE	missing	missing	4.57516	FALSE	missing	0	missing	missing	missing	missing	missing	missing	missing	missing	missing	FALSE	missing	missing	FALSE	FALSE	missing	missing	missing	missing	missing	missing	missing	missing	missing	missing	missing	missing	missing	missing	missing	missing	missing	FALSE	FALSE	FALSE	missing	FALSE
YBL098W	BNA4	bna4	1.06842	0.993381	FALSE	-0.21752	FALSE	missing	missing	3.37838	FALSE	missing	0	missing	missing	missing	missing	missing	missing	missing	1	FALSE	TRUE	missing	missing	TRUE	TRUE	missing	missing	missing	missing	missing	0	FALSE	missing	missing	FALSE	FALSE	missing	missing	2	FALSE	FALSE	FALSE	FALSE	FALSE	FALSE	missing	FALSE
YLR231C	BNA5	bna5	1.16867	0.785107	FALSE	-0.551107	FALSE	missing	missing	1.86916	FALSE	missing	0	missing	missing	missing	missing	missing	missing	missing	1	FALSE	FALSE	missing	missing	FALSE	FALSE	missing	missing	missing	missing	missing	0	FALSE	missing	missing	FALSE	FALSE	missing	missing	1.67	FALSE	FALSE	FALSE	FALSE	FALSE	FALSE	missing	FALSE
YDR428C	BNA7	bna7	1.15951	0.810152	FALSE	1.75445	FALSE	missing	missing	4.65116	FALSE	missing	0	missing	missing	missing	missing	missing	missing	missing	missing	missing	FALSE	missing	missing	FALSE	FALSE	missing	missing	missing	missing	missing	missing	missing	missing	missing	missing	missing	missing	missing	missing	missing	missing	missing	FALSE	FALSE	FALSE	missing	FALSE
YNL271C	BNI1	bni1	1.81928	5.31139e-08	TRUE	missing	missing	0.0377358	FALSE	3.10078	FALSE	missing	1	missing	missing	missing	missing	missing	missing	missing	missing	missing	FALSE	missing	missing	FALSE	FALSE	missing	missing	missing	missing	missing	missing	missing	missing	missing	missing	missing	missing	missing	missing	missing	missing	missing	FALSE	FALSE	FALSE	missing	FALSE
YNL233W	BNI4	bni4	0.91573	0.993381	FALSE	-0.146385	FALSE	missing	missing	8.58896	FALSE	missing	0	missing	missing	missing	missing	missing	missing	missing	1.07	FALSE	FALSE	missing	missing	FALSE	FALSE	missing	missing	missing	missing	missing	0	FALSE	missing	missing	FALSE	FALSE	missing	missing	2.33	FALSE	FALSE	FALSE	FALSE	FALSE	FALSE	missing	FALSE
YNL166C	BNI5	bni5	1.33523	0.142716	FALSE	-0.93428	FALSE	missing	missing	missing	missing	missing	0	missing	missing	missing	missing	missing	missing	missing	0.67	FALSE	FALSE	missing	missing	FALSE	FALSE	missing	missing	missing	missing	missing	0	FALSE	missing	missing	FALSE	FALSE	missing	missing	2.33	FALSE	FALSE	FALSE	FALSE	FALSE	FALSE	missing	FALSE
YIL159W	BNR1	bnr1	0.974747	0.993381	FALSE	missing	missing	missing	missing	0.840336	FALSE	missing	0	missing	missing	missing	missing	missing	missing	missing	missing	missing	FALSE	missing	missing	FALSE	FALSE	missing	missing	missing	missing	missing	missing	missing	missing	missing	missing	missing	missing	missing	missing	missing	missing	missing	FALSE	FALSE	FALSE	missing	FALSE
YGR230W	BNS1	bns1	1.19643	0.674581	FALSE	0.593005	FALSE	missing	missing	0	FALSE	missing	0	missing	missing	missing	missing	missing	missing	missing	missing	missing	FALSE	missing	missing	FALSE	FALSE	missing	missing	missing	missing	missing	missing	missing	missing	missing	missing	missing	missing	missing	missing	missing	missing	missing	FALSE	FALSE	FALSE	missing	FALSE
YBL085W	BOI1	boi1	1.02994	0.993381	FALSE	0.870561	FALSE	missing	missing	0.584795	FALSE	missing	0	missing	missing	missing	missing	missing	missing	missing	missing	missing	FALSE	missing	missing	FALSE	FALSE	missing	missing	missing	missing	missing	missing	missing	missing	missing	missing	missing	missing	missing	missing	missing	missing	missing	FALSE	FALSE	FALSE	missing	FALSE
YER114C	BOI2	boi2	0.921053	0.993381	FALSE	-0.545146	FALSE	missing	missing	7.64706	FALSE	missing	0	missing	missing	missing	missing	missing	missing	missing	missing	missing	FALSE	missing	missing	FALSE	FALSE	missing	missing	missing	missing	missing	missing	missing	missing	missing	missing	missing	missing	missing	missing	missing	missing	missing	FALSE	FALSE	FALSE	missing	FALSE
YAL044W-A	BOL1	bol1	1.17219	0.777515	FALSE	missing	missing	missing	missing	missing	missing	missing	0	missing	missing	missing	missing	missing	missing	missing	missing	missing	FALSE	missing	missing	FALSE	FALSE	missing	missing	missing	missing	missing	missing	missing	missing	missing	missing	missing	missing	missing	missing	missing	missing	missing	FALSE	FALSE	FALSE	missing	FALSE
YGL220W	BOL2	bol2	1.15385	0.828917	FALSE	missing	missing	missing	missing	0.490196	FALSE	missing	0	missing	missing	missing	missing	missing	missing	missing	missing	missing	FALSE	missing	missing	FALSE	FALSE	missing	missing	missing	missing	missing	missing	missing	missing	missing	missing	missing	missing	missing	missing	missing	missing	missing	FALSE	FALSE	FALSE	missing	FALSE
YAL046C	BOL3	bol3	1.22751	0.534403	FALSE	2.01136	TRUE	missing	missing	4.52489	FALSE	missing	1	missing	missing	missing	missing	missing	missing	missing	missing	missing	missing	missing	missing	missing	missing	missing	missing	missing	missing	missing	missing	missing	missing	missing	missing	missing	missing	missing	missing	missing	missing	missing	FALSE	FALSE	FALSE	missing	FALSE
YLR267W	BOP2	bop2	1.03614	0.993381	FALSE	0.639264	FALSE	missing	missing	0.549451	FALSE	missing	0	missing	missing	missing	missing	missing	missing	missing	missing	missing	FALSE	missing	missing	FALSE	FALSE	missing	missing	missing	missing	missing	missing	missing	missing	missing	missing	missing	missing	missing	missing	missing	missing	missing	FALSE	FALSE	FALSE	missing	FALSE
YNL275W	BOR1	bor1	1.27108	0.342129	FALSE	-0.733148	FALSE	missing	missing	1.0582	FALSE	missing	0	missing	missing	missing	missing	missing	missing	missing	missing	missing	FALSE	missing	missing	FALSE	FALSE	missing	missing	missing	missing	missing	missing	missing	missing	missing	missing	missing	missing	missing	missing	missing	missing	missing	FALSE	FALSE	FALSE	missing	FALSE
YCR032W	BPH1	bph1	0.988506	0.993381	FALSE	-0.0227215	FALSE	missing	missing	9.04762	FALSE	missing	0	missing	missing	missing	missing	missing	missing	missing	missing	missing	FALSE	missing	missing	FALSE	FALSE	missing	missing	missing	missing	missing	missing	missing	missing	missing	missing	missing	missing	missing	missing	missing	missing	missing	FALSE	FALSE	FALSE	missing	FALSE
YLL015W	BPT1	bpt1	1.01587	0.993381	FALSE	-0.496589	FALSE	missing	missing	0.917431	FALSE	missing	0	missing	missing	missing	missing	missing	missing	missing	missing	missing	FALSE	missing	missing	FALSE	FALSE	missing	missing	missing	missing	missing	missing	missing	missing	missing	missing	missing	missing	missing	missing	missing	missing	missing	FALSE	FALSE	FALSE	missing	FALSE
YDL074C	BRE1	bre1	1.70016	7.07144e-06	TRUE	0.838352	FALSE	0.0181818	FALSE	6.42202	FALSE	missing	1	2.82857	FALSE	FALSE	2.48223	missing	missing	FALSE	1	FALSE	FALSE	missing	missing	FALSE	FALSE	0.801762	FALSE	FALSE	missing	missing	0	FALSE	missing	missing	FALSE	FALSE	missing	missing	2.33	FALSE	FALSE	FALSE	TRUE	FALSE	FALSE	missing	FALSE
YLR015W	BRE2	bre2	1.50346	0.0039042	TRUE	0.800884	FALSE	0.0403749	FALSE	4.83871	FALSE	missing	1	missing	missing	missing	missing	missing	missing	missing	0.67	FALSE	FALSE	missing	missing	FALSE	FALSE	missing	missing	missing	missing	missing	0	FALSE	missing	missing	FALSE	FALSE	missing	missing	2	FALSE	FALSE	FALSE	FALSE	FALSE	FALSE	missing	FALSE
YDL231C	BRE4	bre4	0.824742	0.998119	FALSE	-0.194626	FALSE	missing	missing	3.10559	FALSE	missing	0	missing	missing	missing	missing	missing	missing	missing	missing	missing	FALSE	missing	missing	FALSE	FALSE	missing	missing	missing	missing	missing	missing	missing	missing	missing	missing	missing	missing	missing	missing	missing	missing	missing	FALSE	FALSE	FALSE	missing	FALSE
YNR051C	BRE5	bre5	1.29798	0.243737	FALSE	0.249716	FALSE	missing	missing	1.35135	FALSE	TRUE	1	missing	missing	missing	missing	missing	missing	missing	1	FALSE	FALSE	missing	missing	FALSE	FALSE	missing	missing	missing	missing	missing	0	FALSE	missing	missing	FALSE	FALSE	missing	missing	2	FALSE	FALSE	FALSE	FALSE	FALSE	FALSE	missing	FALSE
YHR036W	BRL1	brl1-2221	1.48	0.00714681	TRUE	0.254419	FALSE	missing	missing	missing	missing	missing	1	missing	missing	missing	missing	27.6413	missing	TRUE	1.66667	TRUE	missing	1.33333	FALSE	TRUE	TRUE	missing	missing	missing	missing	missing	0	FALSE	0	FALSE	FALSE	FALSE	missing	missing	missing	missing	missing	missing	FALSE	FALSE	TRUE	missing	missing
YHR036W	BRL1	brl1-3231	0.952632	0.993381	FALSE	0.366772	FALSE	missing	missing	missing	missing	missing	0	missing	missing	missing	missing	missing	missing	missing	0.666667	FALSE	missing	1.33333	FALSE	FALSE	FALSE	missing	missing	missing	missing	missing	0	FALSE	0	FALSE	FALSE	FALSE	missing	missing	missing	missing	missing	missing	FALSE	FALSE	TRUE	missing	missing
YHR036W	BRL1	brl1-c371r	1.21053	0.609939	FALSE	0.83439	FALSE	missing	missing	missing	missing	missing	0	missing	missing	missing	missing	missing	missing	missing	1	FALSE	missing	1	FALSE	FALSE	FALSE	missing	missing	missing	missing	missing	missing	missing	missing	missing	missing	missing	missing	missing	missing	missing	missing	missing	missing	missing	missing	missing	missing
YHR036W	BRL1	brl1-c371s	1.23	0.523518	FALSE	0.961557	FALSE	missing	missing	missing	missing	missing	0	missing	missing	missing	missing	missing	missing	missing	1.33333	FALSE	missing	1	FALSE	FALSE	FALSE	missing	missing	missing	missing	missing	0.333333	FALSE	0.666667	FALSE	FALSE	FALSE	missing	missing	missing	missing	missing	missing	missing	missing	missing	missing	missing
YHR036W	BRL1	brl1-k405i	1.11255	0.938754	FALSE	0.09899	FALSE	missing	missing	missing	missing	missing	0	missing	missing	missing	missing	missing	missing	missing	1	FALSE	missing	1.33333	FALSE	FALSE	FALSE	missing	missing	missing	missing	missing	0	FALSE	0.333333	FALSE	FALSE	FALSE	missing	missing	missing	missing	missing	missing	missing	missing	missing	missing	missing
YBL097W	BRN1	brn1-16	1.64	6.11668e-05	TRUE	-0.137129	FALSE	missing	missing	missing	missing	missing	1	missing	missing	missing	missing	1.76904	3.6455	TRUE	0	FALSE	missing	1	FALSE	FALSE	TRUE	missing	missing	missing	missing	missing	0.666667	TRUE	0.333333	FALSE	TRUE	TRUE	missing	missing	missing	missing	missing	missing	missing	missing	missing	missing	missing
YBL097W	BRN1	brn1-9	0.97	0.993381	FALSE	2.45193	TRUE	missing	missing	missing	missing	missing	1	missing	missing	missing	missing	missing	missing	missing	1	FALSE	missing	1.33333	FALSE	FALSE	FALSE	missing	missing	missing	missing	missing	0	FALSE	0	FALSE	FALSE	FALSE	missing	missing	missing	missing	missing	missing	missing	missing	missing	missing	missing
YPL084W	BRO1	bro1	1.74556	1.20731e-06	TRUE	missing	missing	0.0592044	TRUE	8.99183	FALSE	missing	2	missing	missing	missing	missing	missing	missing	missing	0.56	FALSE	FALSE	missing	missing	FALSE	FALSE	missing	missing	missing	missing	missing	0.33	FALSE	missing	missing	FALSE	FALSE	missing	missing	0.33	FALSE	FALSE	FALSE	FALSE	FALSE	FALSE	missing	FALSE
YGL007W	BRP1	brp1	1.28743	0.281162	FALSE	-0.742418	FALSE	missing	missing	0.546448	FALSE	missing	0	missing	missing	missing	missing	missing	missing	missing	0.67	FALSE	FALSE	missing	missing	FALSE	FALSE	missing	missing	missing	missing	missing	0	FALSE	missing	missing	FALSE	FALSE	missing	missing	1.67	FALSE	FALSE	FALSE	FALSE	FALSE	FALSE	missing	FALSE
YPR057W	BRR1	brr1	1.0439	0.993381	FALSE	-0.579459	FALSE	missing	missing	17.3228	TRUE	missing	1	missing	missing	missing	missing	missing	missing	missing	missing	missing	FALSE	missing	missing	FALSE	FALSE	missing	missing	missing	missing	missing	missing	missing	missing	missing	missing	missing	missing	missing	missing	missing	missing	missing	FALSE	FALSE	FALSE	missing	FALSE
YGL247W	BRR6	brr6-ph	1.76	6.70639e-07	TRUE	0.407239	FALSE	missing	missing	missing	missing	missing	1	missing	missing	missing	missing	1.04791	missing	FALSE	0.333333	FALSE	missing	0	FALSE	FALSE	FALSE	missing	missing	missing	missing	missing	0	FALSE	0	FALSE	FALSE	FALSE	missing	missing	missing	missing	missing	missing	missing	missing	missing	missing	missing
YDL037C	BSC1	bsc1	0.967391	0.993381	FALSE	-0.20151	FALSE	missing	missing	13.8075	FALSE	missing	0	missing	missing	missing	missing	missing	missing	missing	missing	missing	FALSE	missing	missing	FALSE	FALSE	missing	missing	missing	missing	missing	missing	missing	missing	missing	missing	missing	missing	missing	missing	missing	missing	missing	FALSE	FALSE	FALSE	missing	FALSE
YDR275W	BSC2	bsc2	1.2716	0.33975	FALSE	-0.244037	FALSE	missing	missing	1.02564	FALSE	missing	0	missing	missing	missing	missing	missing	missing	missing	missing	missing	FALSE	missing	missing	FALSE	FALSE	missing	missing	missing	missing	missing	missing	missing	missing	missing	missing	missing	missing	missing	missing	missing	missing	missing	FALSE	FALSE	FALSE	missing	FALSE
YNL269W	BSC4	bsc4	1.08434	0.985543	FALSE	missing	missing	missing	missing	1.07527	FALSE	missing	0	missing	missing	missing	missing	missing	missing	missing	missing	missing	FALSE	missing	missing	FALSE	FALSE	missing	missing	missing	missing	missing	missing	missing	missing	missing	missing	missing	missing	missing	missing	missing	missing	missing	FALSE	FALSE	FALSE	missing	FALSE
YNR069C	BSC5	bsc5	0.982759	0.993381	FALSE	0.296502	FALSE	missing	missing	2.46914	FALSE	missing	0	missing	missing	missing	missing	missing	missing	missing	missing	missing	FALSE	missing	missing	FALSE	FALSE	missing	missing	missing	missing	missing	missing	missing	missing	missing	missing	missing	missing	missing	missing	missing	missing	missing	FALSE	FALSE	FALSE	missing	FALSE
YOL137W	BSC6	bsc6	0.746412	0.998119	FALSE	-0.0921794	FALSE	missing	missing	4.70588	FALSE	missing	0	missing	missing	missing	missing	missing	missing	missing	missing	missing	FALSE	missing	missing	FALSE	FALSE	missing	missing	missing	missing	missing	missing	missing	missing	missing	missing	missing	missing	missing	missing	missing	missing	missing	FALSE	FALSE	FALSE	missing	FALSE
YBR290W	BSD2	bsd2	0.90822	0.993381	FALSE	0.00549305	FALSE	0.020592	FALSE	3.09735	FALSE	missing	0	missing	missing	missing	missing	missing	missing	missing	0.89	FALSE	FALSE	missing	missing	FALSE	FALSE	missing	missing	missing	missing	missing	0.67	TRUE	missing	missing	TRUE	TRUE	missing	missing	2.33	FALSE	FALSE	FALSE	FALSE	FALSE	FALSE	FALSE	FALSE
YPR171W	BSP1	bsp1	1.15476	0.825613	FALSE	0.0311297	FALSE	missing	missing	6.25	FALSE	missing	0	missing	missing	missing	missing	missing	missing	missing	1	FALSE	FALSE	missing	missing	FALSE	FALSE	missing	missing	missing	missing	missing	0	FALSE	missing	missing	FALSE	FALSE	missing	missing	2.33	FALSE	FALSE	FALSE	FALSE	FALSE	FALSE	missing	FALSE
YFL025C	BST1	bst1	1.80625	9.40291e-08	TRUE	0.501292	FALSE	0.0336818	FALSE	11.0236	FALSE	missing	1	missing	missing	missing	missing	missing	missing	missing	missing	missing	FALSE	missing	missing	FALSE	FALSE	missing	missing	missing	missing	missing	missing	missing	missing	missing	missing	missing	missing	missing	missing	missing	missing	missing	FALSE	FALSE	FALSE	missing	FALSE
YGR142W	BTN2	btn2	1.07879	0.988691	FALSE	-1.03075	FALSE	missing	missing	1.12994	FALSE	missing	0	missing	missing	missing	missing	missing	missing	missing	missing	missing	FALSE	missing	missing	FALSE	FALSE	missing	missing	missing	missing	missing	missing	missing	missing	missing	missing	missing	missing	missing	missing	missing	missing	missing	FALSE	FALSE	FALSE	missing	FALSE
YPL069C	BTS1	bts1	2.14201	0	TRUE	0.693386	FALSE	0.0256176	FALSE	17.5676	TRUE	missing	2	missing	missing	missing	missing	missing	missing	missing	missing	missing	FALSE	missing	missing	FALSE	FALSE	missing	missing	missing	missing	missing	missing	missing	missing	missing	missing	missing	missing	missing	missing	missing	missing	missing	FALSE	FALSE	FALSE	missing	FALSE
YDR252W	BTT1	btt1	1.05682	0.993381	FALSE	-0.976812	FALSE	missing	missing	0.462963	FALSE	missing	0	missing	missing	missing	missing	missing	missing	missing	missing	missing	FALSE	missing	missing	FALSE	FALSE	missing	missing	missing	missing	missing	missing	missing	missing	missing	missing	missing	missing	missing	missing	missing	missing	missing	FALSE	FALSE	FALSE	missing	FALSE
YGR188C	BUB1	bub1	1.0061	0.993381	FALSE	missing	missing	missing	missing	18.2857	TRUE	missing	1	1.34286	FALSE	FALSE	missing	missing	missing	missing	1.17	FALSE	FALSE	missing	missing	FALSE	FALSE	missing	missing	missing	missing	missing	0	FALSE	missing	missing	FALSE	FALSE	missing	missing	3	FALSE	FALSE	FALSE	TRUE	FALSE	TRUE	missing	FALSE
YMR055C	BUB2	bub2	1.15306	0.832288	FALSE	1.32364	FALSE	missing	missing	23.124	TRUE	missing	1	0.971429	FALSE	FALSE	missing	missing	missing	missing	0.67	FALSE	FALSE	missing	missing	FALSE	FALSE	missing	missing	missing	missing	missing	0	FALSE	missing	missing	FALSE	FALSE	missing	missing	2	FALSE	FALSE	FALSE	FALSE	FALSE	FALSE	missing	FALSE
YOR026W	BUB3	bub3	1.26254	0.377165	FALSE	1.01699	FALSE	missing	missing	10.1493	FALSE	missing	0	1.11429	FALSE	FALSE	missing	missing	missing	missing	0.67	FALSE	FALSE	missing	missing	FALSE	FALSE	missing	missing	missing	missing	missing	0	FALSE	missing	missing	FALSE	FALSE	missing	missing	0.33	FALSE	FALSE	FALSE	TRUE	TRUE	TRUE	missing	FALSE
YGL174W	BUD13	bud13	0.910526	0.993381	FALSE	-0.225819	FALSE	missing	missing	19.084	TRUE	missing	1	missing	missing	missing	missing	missing	missing	missing	missing	missing	FALSE	missing	missing	FALSE	FALSE	missing	missing	missing	missing	missing	missing	missing	missing	missing	missing	missing	missing	missing	missing	missing	missing	missing	FALSE	FALSE	FALSE	missing	FALSE
YAR014C	BUD14	bud14	1.23299	0.511096	FALSE	0.168926	FALSE	missing	missing	1.63043	FALSE	missing	0	missing	missing	missing	missing	missing	missing	missing	1.33	FALSE	FALSE	missing	missing	FALSE	FALSE	missing	missing	missing	missing	missing	0	FALSE	missing	missing	FALSE	FALSE	missing	missing	2.67	FALSE	FALSE	FALSE	FALSE	FALSE	FALSE	missing	FALSE
YNR027W	BUD17	bud17	1.06842	0.993381	FALSE	-0.192674	FALSE	missing	missing	3.92157	FALSE	missing	0	missing	missing	missing	missing	missing	missing	missing	missing	missing	FALSE	missing	missing	FALSE	FALSE	missing	missing	missing	missing	missing	missing	missing	missing	missing	missing	missing	missing	missing	missing	missing	missing	missing	FALSE	FALSE	FALSE	missing	FALSE
YJL189W	RPL39	bud19	0.936782	0.993381	FALSE	-0.222424	FALSE	missing	missing	11.8421	FALSE	missing	0	missing	missing	missing	missing	missing	missing	missing	missing	missing	FALSE	missing	missing	FALSE	FALSE	missing	missing	missing	missing	missing	missing	missing	missing	missing	missing	missing	missing	missing	missing	missing	missing	missing	FALSE	FALSE	FALSE	missing	FALSE
YKL092C	BUD2	bud2	1.12994	0.898992	FALSE	0.00647682	FALSE	missing	missing	1.8018	FALSE	missing	0	missing	missing	missing	missing	missing	missing	missing	missing	missing	FALSE	missing	missing	FALSE	FALSE	missing	missing	missing	missing	missing	missing	missing	missing	missing	missing	missing	missing	missing	missing	missing	missing	missing	FALSE	FALSE	FALSE	missing	FALSE
YLR074C	BUD20	bud20	0.610526	1	FALSE	missing	missing	missing	missing	3.09278	FALSE	missing	0	missing	missing	missing	missing	missing	missing	missing	missing	missing	FALSE	missing	missing	FALSE	FALSE	missing	missing	missing	missing	missing	missing	missing	missing	missing	missing	missing	missing	missing	missing	missing	missing	missing	FALSE	FALSE	FALSE	missing	FALSE
YOR078W	BUD21	bud21	1.09639	0.967488	FALSE	0.536664	FALSE	missing	missing	8.33333	FALSE	missing	0	missing	missing	missing	missing	missing	missing	missing	missing	missing	FALSE	missing	missing	FALSE	FALSE	missing	missing	missing	missing	missing	missing	missing	missing	missing	missing	missing	missing	missing	missing	missing	missing	missing	FALSE	FALSE	FALSE	missing	FALSE
YMR014W	BUD22	bud22	1.13665	0.881464	FALSE	missing	missing	missing	missing	2.63158	FALSE	missing	0	missing	missing	missing	missing	missing	missing	missing	missing	missing	FALSE	missing	missing	FALSE	FALSE	missing	missing	missing	missing	missing	missing	missing	missing	missing	missing	missing	missing	missing	missing	missing	missing	missing	FALSE	FALSE	FALSE	missing	FALSE
YDR241W	BUD26	bud26	1.14689	0.848057	FALSE	-0.304991	FALSE	missing	missing	6.53595	FALSE	missing	0	missing	missing	missing	missing	missing	missing	missing	missing	missing	FALSE	missing	missing	FALSE	FALSE	missing	missing	missing	missing	missing	missing	missing	missing	missing	missing	missing	missing	missing	missing	missing	missing	missing	FALSE	FALSE	FALSE	missing	FALSE
YFL023W	BUD27	bud27	1.09375	0.974954	FALSE	missing	missing	missing	missing	29.6687	TRUE	missing	1	missing	missing	missing	missing	missing	missing	missing	missing	missing	FALSE	missing	missing	FALSE	FALSE	missing	missing	missing	missing	missing	missing	missing	missing	missing	missing	missing	missing	missing	missing	missing	missing	missing	FALSE	FALSE	FALSE	missing	FALSE
YLR061W	RPL22A	bud28	0.973684	0.993381	FALSE	-1.46049	FALSE	missing	missing	1.99005	FALSE	missing	0	missing	missing	missing	missing	missing	missing	missing	missing	missing	FALSE	missing	missing	FALSE	FALSE	missing	missing	missing	missing	missing	missing	missing	missing	missing	missing	missing	missing	missing	missing	missing	missing	missing	FALSE	FALSE	FALSE	missing	FALSE
YCL014W	BUD3	bud3	1.57992	0.000433066	TRUE	0.691159	FALSE	0.0651974	TRUE	2.92683	FALSE	missing	2	missing	missing	missing	missing	missing	missing	missing	missing	missing	FALSE	missing	missing	FALSE	FALSE	missing	missing	missing	missing	missing	missing	missing	missing	missing	missing	missing	missing	missing	missing	missing	missing	missing	FALSE	FALSE	FALSE	missing	FALSE
YDL150W	RPC53	bud30	0.741935	0.998119	FALSE	missing	missing	missing	missing	2.33463	FALSE	missing	0	missing	missing	missing	missing	missing	missing	missing	missing	missing	FALSE	missing	missing	FALSE	FALSE	missing	missing	missing	missing	missing	missing	missing	missing	missing	missing	missing	missing	missing	missing	missing	missing	missing	FALSE	FALSE	FALSE	missing	FALSE
YCR063W	BUD31	bud31	1.01786	0.993381	FALSE	0.638681	FALSE	missing	missing	0.555556	FALSE	missing	0	missing	missing	missing	missing	missing	missing	missing	0	FALSE	FALSE	missing	missing	FALSE	FALSE	missing	missing	missing	missing	missing	0	FALSE	missing	missing	FALSE	FALSE	missing	missing	0.67	FALSE	FALSE	FALSE	FALSE	FALSE	FALSE	missing	FALSE
YJR092W	BUD4	bud4	0.967914	0.993381	FALSE	-0.329566	FALSE	missing	missing	6.37255	FALSE	missing	0	missing	missing	missing	missing	missing	missing	missing	missing	missing	FALSE	missing	missing	FALSE	FALSE	missing	missing	missing	missing	missing	missing	missing	missing	missing	missing	missing	missing	missing	missing	missing	missing	missing	FALSE	FALSE	FALSE	missing	FALSE
YLR319C	BUD6	bud6	1.48861	0.00576205	TRUE	-0.131899	FALSE	0.0360169	FALSE	0.3861	FALSE	missing	1	missing	missing	missing	missing	missing	missing	missing	0.83	FALSE	FALSE	missing	missing	FALSE	FALSE	missing	missing	missing	missing	missing	0	FALSE	missing	missing	FALSE	FALSE	missing	missing	1.67	FALSE	FALSE	FALSE	FALSE	FALSE	FALSE	missing	FALSE
YOR299W	BUD7	bud7	1.05882	0.993381	FALSE	-0.574867	FALSE	missing	missing	14.4231	FALSE	missing	0	missing	missing	missing	missing	missing	missing	missing	missing	missing	FALSE	missing	missing	FALSE	FALSE	missing	missing	missing	missing	missing	missing	missing	missing	missing	missing	missing	missing	missing	missing	missing	missing	missing	FALSE	FALSE	FALSE	missing	FALSE
YLR353W	BUD8	bud8	1.04217	0.993381	FALSE	0.0660297	FALSE	missing	missing	1.06952	FALSE	missing	0	missing	missing	missing	missing	missing	missing	missing	missing	missing	FALSE	missing	missing	FALSE	FALSE	missing	missing	missing	missing	missing	missing	missing	missing	missing	missing	missing	missing	missing	missing	missing	missing	missing	FALSE	FALSE	FALSE	missing	FALSE
YGR041W	BUD9	bud9	1.07104	0.993381	FALSE	-0.0290861	FALSE	missing	missing	2.7027	FALSE	missing	0	missing	missing	missing	missing	missing	missing	missing	missing	missing	FALSE	missing	missing	FALSE	FALSE	missing	missing	missing	missing	missing	missing	missing	missing	missing	missing	missing	missing	missing	missing	missing	missing	missing	FALSE	FALSE	FALSE	missing	FALSE
YDL099W	BUG1	bug1	0.951613	0.993381	FALSE	-0.222805	FALSE	missing	missing	4.16667	FALSE	missing	0	missing	missing	missing	missing	missing	missing	missing	missing	missing	FALSE	missing	missing	FALSE	FALSE	missing	missing	missing	missing	missing	missing	missing	missing	missing	missing	missing	missing	missing	missing	missing	missing	missing	FALSE	FALSE	FALSE	missing	FALSE
YMR275C	BUL1	bul1	1.26786	0.353296	FALSE	1.6671	FALSE	missing	missing	1.92308	FALSE	missing	0	missing	missing	missing	missing	missing	missing	missing	missing	missing	FALSE	missing	missing	FALSE	FALSE	missing	missing	missing	missing	missing	missing	missing	missing	missing	missing	missing	missing	missing	missing	missing	missing	missing	FALSE	FALSE	FALSE	missing	FALSE
YML111W	BUL2	bul2	1.15476	0.825613	FALSE	1.03327	FALSE	missing	missing	5.52764	FALSE	missing	0	missing	missing	missing	missing	missing	missing	missing	missing	missing	FALSE	missing	missing	FALSE	FALSE	missing	missing	missing	missing	missing	missing	missing	missing	missing	missing	missing	missing	missing	missing	missing	missing	missing	FALSE	FALSE	FALSE	missing	FALSE
YLR226W	BUR2	bur2	3.90608	0	TRUE	missing	missing	0.0244161	FALSE	10.2639	FALSE	missing	1	5.71428	TRUE	TRUE	missing	missing	missing	missing	1.33	FALSE	missing	missing	missing	FALSE	FALSE	missing	missing	missing	missing	missing	missing	missing	missing	missing	missing	missing	missing	missing	missing	missing	missing	missing	FALSE	FALSE	FALSE	missing	FALSE
YNL305C	BXI1	bxi1	1.05357	0.993381	FALSE	0.390881	FALSE	missing	missing	5.32544	FALSE	missing	0	missing	missing	missing	missing	missing	missing	missing	missing	missing	FALSE	missing	missing	FALSE	FALSE	missing	missing	missing	missing	missing	missing	missing	missing	missing	missing	missing	missing	missing	missing	missing	missing	missing	FALSE	FALSE	FALSE	missing	FALSE
YKL005C	BYE1	bye1	0.819588	0.998119	FALSE	-0.0991968	FALSE	missing	missing	1.33333	FALSE	missing	0	missing	missing	missing	missing	missing	missing	missing	missing	missing	FALSE	missing	missing	FALSE	FALSE	missing	missing	missing	missing	missing	missing	missing	missing	missing	missing	missing	missing	missing	missing	missing	missing	missing	FALSE	FALSE	FALSE	missing	FALSE
YHR114W	BZZ1	bzz1	1.23785	0.490218	FALSE	-0.0358287	FALSE	missing	missing	1.88679	FALSE	missing	0	missing	missing	missing	missing	missing	missing	missing	1.17	FALSE	FALSE	missing	missing	FALSE	FALSE	missing	missing	missing	missing	missing	0	FALSE	missing	missing	FALSE	FALSE	missing	missing	2	FALSE	FALSE	FALSE	FALSE	FALSE	FALSE	missing	FALSE
YML102W	CAC2	cac2	1.6365	6.83287e-05	TRUE	-0.130619	FALSE	0.0763975	TRUE	6.4	FALSE	TRUE	3	85.7143	TRUE	TRUE	missing	1.32099	missing	FALSE	1.22	FALSE	FALSE	missing	missing	FALSE	FALSE	missing	missing	missing	missing	missing	0.33	FALSE	missing	missing	FALSE	FALSE	missing	missing	3	FALSE	FALSE	FALSE	FALSE	FALSE	FALSE	missing	FALSE
YDR423C	CAD1	cad1	1.04294	0.993381	FALSE	0.1337	FALSE	missing	missing	4.97738	FALSE	missing	0	missing	missing	missing	missing	missing	missing	missing	missing	missing	FALSE	missing	missing	FALSE	FALSE	missing	missing	missing	missing	missing	missing	missing	missing	missing	missing	missing	missing	missing	missing	missing	missing	missing	FALSE	FALSE	FALSE	missing	FALSE
YNL278W	CAF120	caf120	1.10119	0.963543	FALSE	0.0430176	FALSE	missing	missing	1.0101	FALSE	missing	0	missing	missing	missing	missing	missing	missing	missing	missing	missing	FALSE	missing	missing	FALSE	FALSE	missing	missing	missing	missing	missing	missing	missing	missing	missing	missing	missing	missing	missing	missing	missing	missing	missing	FALSE	FALSE	FALSE	missing	FALSE
YGR134W	CAF130	caf130	0.94566	0.993381	FALSE	-0.700482	FALSE	missing	missing	3.16456	FALSE	missing	0	missing	missing	missing	missing	missing	missing	missing	1	FALSE	FALSE	missing	missing	FALSE	FALSE	missing	missing	missing	missing	missing	0	FALSE	missing	missing	FALSE	FALSE	missing	missing	2	FALSE	FALSE	FALSE	FALSE	FALSE	FALSE	missing	FALSE
YFL028C	CAF16	caf16	1.1125	0.938754	FALSE	0.173486	FALSE	missing	missing	9.09091	FALSE	missing	0	missing	missing	missing	missing	missing	missing	missing	missing	missing	FALSE	missing	missing	FALSE	FALSE	missing	missing	missing	missing	missing	missing	missing	missing	missing	missing	missing	missing	missing	missing	missing	missing	missing	FALSE	FALSE	FALSE	missing	FALSE
YOR276W	CAF20	caf20	1.05747	0.993381	FALSE	1.42309	FALSE	missing	missing	3.91061	FALSE	missing	0	missing	missing	missing	missing	missing	missing	missing	1	FALSE	FALSE	missing	missing	FALSE	FALSE	missing	missing	missing	missing	missing	0	FALSE	missing	missing	FALSE	FALSE	missing	missing	2.67	FALSE	FALSE	FALSE	FALSE	FALSE	FALSE	missing	FALSE
YKR036C	CAF4	caf4	0.871134	0.998119	FALSE	-0.693349	FALSE	missing	missing	12.766	FALSE	missing	0	missing	missing	missing	missing	missing	missing	missing	missing	missing	FALSE	missing	missing	FALSE	FALSE	missing	missing	missing	missing	missing	missing	missing	missing	missing	missing	missing	missing	missing	missing	missing	missing	missing	FALSE	FALSE	FALSE	missing	FALSE
YNL288W	CAF40	caf40	0.980786	0.993381	FALSE	-1.2929	FALSE	missing	missing	2.13904	FALSE	missing	0	missing	missing	missing	missing	missing	missing	missing	1	FALSE	FALSE	missing	missing	FALSE	FALSE	missing	missing	missing	missing	missing	0	FALSE	missing	missing	FALSE	FALSE	missing	missing	1.33	FALSE	FALSE	FALSE	FALSE	FALSE	FALSE	missing	FALSE
YER048C	CAJ1	caj1	1.33333	0.14609	FALSE	0.192962	FALSE	missing	missing	0.452489	FALSE	missing	0	missing	missing	missing	missing	missing	missing	missing	missing	missing	FALSE	missing	missing	FALSE	FALSE	missing	missing	missing	missing	missing	missing	missing	missing	missing	missing	missing	missing	missing	missing	missing	missing	missing	FALSE	FALSE	FALSE	missing	FALSE
YFL029C	CAK1	cak1-23	5.33171	0	TRUE	0.58309	FALSE	missing	missing	missing	missing	missing	1	missing	missing	missing	missing	missing	missing	missing	0	FALSE	missing	0.666667	FALSE	FALSE	FALSE	missing	missing	missing	missing	missing	0.333333	FALSE	0.666667	FALSE	FALSE	FALSE	missing	missing	missing	missing	missing	missing	missing	missing	missing	missing	missing
YJR011C	CAL4	cal4	1.04327	0.993381	FALSE	-1.28449	FALSE	missing	missing	1.59574	FALSE	missing	0	missing	missing	missing	missing	missing	missing	missing	missing	missing	FALSE	missing	missing	FALSE	FALSE	missing	missing	missing	missing	missing	missing	missing	missing	missing	missing	missing	missing	missing	missing	missing	missing	missing	FALSE	FALSE	FALSE	missing	FALSE
YPL048W	CAM1	cam1	1.40719	0.0378599	TRUE	-0.0690604	FALSE	0.0225499	FALSE	8.21918	FALSE	missing	1	missing	missing	missing	missing	missing	missing	missing	missing	missing	FALSE	missing	missing	FALSE	FALSE	missing	missing	missing	missing	missing	missing	missing	missing	missing	missing	missing	missing	missing	missing	missing	missing	missing	FALSE	FALSE	FALSE	missing	FALSE
YEL063C	CAN1	can1	1.02454	0.993381	FALSE	missing	missing	missing	missing	6.14525	FALSE	missing	0	missing	missing	missing	missing	missing	missing	missing	missing	missing	FALSE	missing	missing	FALSE	FALSE	missing	missing	missing	missing	missing	missing	missing	missing	missing	missing	missing	missing	missing	missing	missing	missing	missing	FALSE	FALSE	FALSE	missing	FALSE
YKL007W	CAP1	cap1	1.17259	0.777515	FALSE	-0.346541	FALSE	missing	missing	4.25532	FALSE	missing	0	missing	missing	missing	missing	missing	missing	missing	missing	missing	FALSE	missing	missing	FALSE	FALSE	missing	missing	missing	missing	missing	missing	missing	missing	missing	missing	missing	missing	missing	missing	missing	missing	missing	FALSE	FALSE	FALSE	missing	FALSE
YIL034C	CAP2	cap2	1.42593	0.0253372	TRUE	-0.668845	FALSE	0.0391221	FALSE	12.8	FALSE	missing	1	missing	missing	missing	missing	missing	missing	missing	missing	missing	FALSE	missing	missing	FALSE	FALSE	missing	missing	missing	missing	missing	missing	missing	missing	missing	missing	missing	missing	missing	missing	missing	missing	missing	FALSE	FALSE	FALSE	missing	FALSE
YPL111W	CAR1	car1	1.09896	0.964574	FALSE	0.265634	FALSE	missing	missing	4.41989	FALSE	missing	0	missing	missing	missing	missing	missing	missing	missing	missing	missing	FALSE	missing	missing	FALSE	FALSE	missing	missing	missing	missing	missing	missing	missing	missing	missing	missing	missing	missing	missing	missing	missing	missing	missing	FALSE	FALSE	FALSE	missing	FALSE
YLR438W	CAR2	car2	0.909091	0.993381	FALSE	-0.653548	FALSE	missing	missing	8.39695	FALSE	missing	0	missing	missing	missing	missing	missing	missing	missing	missing	missing	FALSE	missing	missing	FALSE	FALSE	missing	missing	missing	missing	missing	missing	missing	missing	missing	missing	missing	missing	missing	missing	missing	missing	missing	FALSE	FALSE	FALSE	missing	FALSE
YML042W	CAT2	cat2	0.936782	0.993381	FALSE	0.22295	FALSE	missing	missing	8.42105	FALSE	missing	0	missing	missing	missing	missing	missing	missing	missing	missing	missing	FALSE	missing	missing	FALSE	FALSE	missing	missing	missing	missing	missing	missing	missing	missing	missing	missing	missing	missing	missing	missing	missing	missing	missing	FALSE	FALSE	FALSE	missing	FALSE
YOR125C	CAT5	cat5	0.934426	0.993381	FALSE	missing	missing	missing	missing	7.61421	FALSE	missing	0	missing	missing	missing	missing	missing	missing	missing	1	FALSE	FALSE	missing	missing	FALSE	FALSE	missing	missing	missing	missing	missing	0	FALSE	missing	missing	FALSE	FALSE	missing	missing	2	FALSE	FALSE	FALSE	FALSE	FALSE	FALSE	missing	FALSE
YMR280C	CAT8	cat8	1.02976	0.993381	FALSE	-0.72161	FALSE	missing	missing	6.93069	FALSE	missing	0	missing	missing	missing	missing	missing	missing	missing	missing	missing	FALSE	missing	missing	FALSE	FALSE	missing	missing	missing	missing	missing	missing	missing	missing	missing	missing	missing	missing	missing	missing	missing	missing	missing	FALSE	FALSE	FALSE	missing	FALSE
YGR036C	CAX4	cax4	2.85792	0	TRUE	missing	missing	0.0385027	FALSE	2.3569	FALSE	missing	1	missing	missing	missing	missing	missing	missing	missing	missing	missing	FALSE	missing	missing	FALSE	FALSE	missing	missing	missing	missing	missing	missing	missing	missing	missing	missing	missing	missing	missing	missing	missing	missing	missing	FALSE	FALSE	FALSE	missing	FALSE
YJR060W	CBF1	cbf1	1.16209	0.809201	FALSE	0.251212	FALSE	missing	missing	13.6612	FALSE	missing	0	missing	missing	missing	missing	missing	missing	missing	missing	missing	FALSE	missing	missing	FALSE	FALSE	missing	missing	missing	missing	missing	missing	missing	missing	missing	missing	missing	missing	missing	missing	missing	missing	missing	FALSE	FALSE	FALSE	missing	FALSE
YGR140W	CBF2	cbf2-1	1.28	0.30696	FALSE	-0.230679	FALSE	missing	missing	missing	missing	missing	0	missing	missing	missing	missing	missing	missing	missing	0	FALSE	missing	1.66667	FALSE	FALSE	FALSE	missing	missing	missing	missing	missing	0	FALSE	0.333333	FALSE	FALSE	FALSE	missing	missing	missing	missing	missing	missing	FALSE	FALSE	TRUE	missing	missing
YGR140W	CBF2	cbf2-2	1.33	0.154861	FALSE	0.208279	FALSE	missing	missing	missing	missing	missing	0	missing	missing	missing	missing	missing	missing	missing	1	FALSE	missing	1	FALSE	FALSE	FALSE	missing	missing	missing	missing	missing	0	FALSE	0.333333	FALSE	FALSE	FALSE	missing	missing	missing	missing	missing	missing	FALSE	FALSE	TRUE	missing	missing
YGR140W	CBF2	cbf2-42	1.26	0.387432	FALSE	-0.0863658	FALSE	missing	missing	missing	missing	missing	0	missing	missing	missing	missing	0.911548	missing	FALSE	0.333333	FALSE	missing	2	FALSE	FALSE	FALSE	missing	missing	missing	missing	missing	0.333333	FALSE	0	FALSE	FALSE	FALSE	missing	missing	missing	missing	missing	missing	FALSE	FALSE	TRUE	missing	missing
YJL209W	CBP1	cbp1	1.21839	0.570473	FALSE	missing	missing	missing	missing	17.7215	TRUE	missing	1	missing	missing	missing	missing	missing	missing	missing	missing	missing	FALSE	missing	missing	FALSE	FALSE	missing	missing	missing	missing	missing	missing	missing	missing	missing	missing	missing	missing	missing	missing	missing	missing	missing	FALSE	FALSE	FALSE	missing	FALSE
YHL038C	CBP2	cbp2	1.1761	0.759829	FALSE	missing	missing	missing	missing	2	FALSE	missing	0	missing	missing	missing	missing	missing	missing	missing	missing	missing	FALSE	missing	missing	FALSE	FALSE	missing	missing	missing	missing	missing	missing	missing	missing	missing	missing	missing	missing	missing	missing	missing	missing	missing	FALSE	FALSE	FALSE	missing	FALSE
YPL215W	CBP3	cbp3	1.08333	0.987929	FALSE	missing	missing	missing	missing	1.61943	FALSE	missing	0	missing	missing	missing	missing	missing	missing	missing	missing	missing	FALSE	missing	missing	FALSE	FALSE	missing	missing	missing	missing	missing	missing	missing	missing	missing	missing	missing	missing	missing	missing	missing	missing	missing	FALSE	FALSE	FALSE	missing	FALSE
YGR174C	CBP4	cbp4	0.962264	0.993381	FALSE	-2.79058	FALSE	missing	missing	0.581395	FALSE	missing	0	missing	missing	missing	missing	missing	missing	missing	missing	missing	FALSE	missing	missing	FALSE	FALSE	missing	missing	missing	missing	missing	missing	missing	missing	missing	missing	missing	missing	missing	missing	missing	missing	missing	FALSE	FALSE	FALSE	missing	FALSE
YBR120C	CBP6	cbp6	1.00575	0.993381	FALSE	missing	missing	missing	missing	0.588235	FALSE	missing	0	missing	missing	missing	missing	missing	missing	missing	missing	missing	FALSE	missing	missing	FALSE	FALSE	missing	missing	missing	missing	missing	missing	missing	missing	missing	missing	missing	missing	missing	missing	missing	missing	missing	FALSE	FALSE	FALSE	missing	FALSE
YIL043C	CBR1	cbr1	1.33333	0.14609	FALSE	0.260199	FALSE	missing	missing	6.81818	FALSE	missing	0	missing	missing	missing	missing	missing	missing	missing	missing	missing	FALSE	missing	missing	FALSE	FALSE	missing	missing	missing	missing	missing	missing	missing	missing	missing	missing	missing	missing	missing	missing	missing	missing	missing	FALSE	FALSE	FALSE	missing	FALSE
YDL069C	CBS1	cbs1	0.983696	0.993381	FALSE	missing	missing	missing	missing	3.75	FALSE	missing	0	missing	missing	missing	missing	missing	missing	missing	missing	missing	FALSE	missing	missing	FALSE	FALSE	missing	missing	missing	missing	missing	missing	missing	missing	missing	missing	missing	missing	missing	missing	missing	missing	missing	FALSE	FALSE	FALSE	missing	FALSE
YDR197W	CBS2	cbs2	1.07345	0.99211	FALSE	missing	missing	missing	missing	2.74725	FALSE	missing	0	missing	missing	missing	missing	missing	missing	missing	missing	missing	FALSE	missing	missing	FALSE	FALSE	missing	missing	missing	missing	missing	missing	missing	missing	missing	missing	missing	missing	missing	missing	missing	missing	missing	FALSE	FALSE	FALSE	missing	FALSE
YKL208W	CBT1	cbt1	1.1875	0.710844	FALSE	-0.354013	FALSE	missing	missing	18.3099	TRUE	missing	1	missing	missing	missing	missing	missing	missing	missing	missing	missing	FALSE	missing	missing	FALSE	FALSE	missing	missing	missing	missing	missing	missing	missing	missing	missing	missing	missing	missing	missing	missing	missing	missing	missing	FALSE	FALSE	FALSE	missing	FALSE
YLR220W	CCC1	ccc1	1.11168	0.938976	FALSE	-0.534049	FALSE	missing	missing	6.93069	FALSE	missing	0	missing	missing	missing	missing	missing	missing	missing	0.33	FALSE	FALSE	missing	missing	FALSE	FALSE	missing	missing	missing	missing	missing	0.33	FALSE	missing	missing	FALSE	FALSE	missing	missing	2.33	FALSE	FALSE	FALSE	FALSE	FALSE	FALSE	missing	FALSE
YDR270W	CCC2	ccc2	1.10564	0.956288	FALSE	0.411142	FALSE	missing	missing	1.60643	FALSE	missing	0	missing	missing	missing	missing	missing	missing	missing	0.89	FALSE	FALSE	missing	missing	FALSE	FALSE	missing	missing	missing	missing	missing	0	FALSE	missing	missing	FALSE	FALSE	missing	missing	2.67	FALSE	FALSE	FALSE	FALSE	FALSE	FALSE	missing	FALSE
YKL011C	CCE1	cce1	0.888325	0.995148	FALSE	missing	missing	missing	missing	2.95567	FALSE	missing	0	missing	missing	missing	missing	missing	missing	missing	missing	missing	FALSE	missing	missing	FALSE	FALSE	missing	missing	missing	missing	missing	missing	missing	missing	missing	missing	missing	missing	missing	missing	missing	missing	missing	FALSE	FALSE	FALSE	missing	FALSE
YGR217W	CCH1	cch1	1.12579	0.910639	FALSE	0.116357	FALSE	missing	missing	1.25523	FALSE	missing	0	missing	missing	missing	missing	missing	missing	missing	missing	missing	FALSE	missing	missing	FALSE	FALSE	missing	missing	missing	missing	missing	missing	missing	missing	missing	missing	missing	missing	missing	missing	missing	missing	missing	FALSE	FALSE	FALSE	missing	FALSE
YGR150C	CCM1	ccm1	1.21212	0.601518	FALSE	missing	missing	missing	missing	1.5748	FALSE	missing	0	missing	missing	missing	missing	missing	missing	missing	missing	missing	FALSE	missing	missing	FALSE	FALSE	missing	missing	missing	missing	missing	missing	missing	missing	missing	missing	missing	missing	missing	missing	missing	missing	missing	FALSE	FALSE	FALSE	missing	FALSE
YKR066C	CCP1	ccp1	1.12195	0.919327	FALSE	-0.574641	FALSE	missing	missing	5.29412	FALSE	missing	0	missing	missing	missing	missing	missing	missing	missing	missing	missing	FALSE	missing	missing	FALSE	FALSE	missing	missing	missing	missing	missing	missing	missing	missing	missing	missing	missing	missing	missing	missing	missing	missing	missing	FALSE	FALSE	FALSE	missing	FALSE
YAL021C	CCR4	ccr4	1.50897	0.00338811	TRUE	missing	missing	missing	missing	3.78788	FALSE	missing	1	missing	missing	missing	missing	missing	missing	missing	0.5	FALSE	FALSE	missing	missing	FALSE	FALSE	missing	missing	missing	missing	missing	0	FALSE	missing	missing	FALSE	FALSE	missing	missing	0.67	FALSE	FALSE	FALSE	FALSE	FALSE	FALSE	FALSE	TRUE
YLR110C	CCW12	ccw12	1.41954	0.0290233	TRUE	0.865747	FALSE	0.0384331	FALSE	7.40741	FALSE	missing	1	missing	missing	missing	missing	missing	missing	missing	1.22	FALSE	FALSE	missing	missing	FALSE	FALSE	missing	missing	missing	missing	missing	0.33	FALSE	missing	missing	FALSE	FALSE	missing	missing	3	FALSE	FALSE	FALSE	FALSE	FALSE	FALSE	missing	FALSE
YLR390W-A	CCW14	ccw14	0.850575	0.998119	FALSE	-0.369341	FALSE	missing	missing	6.85921	FALSE	missing	0	missing	missing	missing	missing	missing	missing	missing	missing	missing	FALSE	missing	missing	FALSE	FALSE	missing	missing	missing	missing	missing	missing	missing	missing	missing	missing	missing	missing	missing	missing	missing	missing	missing	FALSE	FALSE	FALSE	missing	FALSE
YDR134C	CCW22	ccw22	1.07643	0.989689	FALSE	0.664795	FALSE	missing	missing	3.51759	FALSE	missing	0	missing	missing	missing	missing	missing	missing	missing	missing	missing	FALSE	missing	missing	FALSE	FALSE	missing	missing	missing	missing	missing	missing	missing	missing	missing	missing	missing	missing	missing	missing	missing	missing	missing	FALSE	FALSE	FALSE	missing	FALSE
YBR131W	CCZ1	ccz1	0.984536	0.993381	FALSE	-0.183155	FALSE	missing	missing	0.52356	FALSE	missing	0	missing	missing	missing	missing	missing	missing	missing	0.78	FALSE	FALSE	missing	missing	FALSE	FALSE	missing	missing	missing	missing	missing	0	FALSE	missing	missing	FALSE	FALSE	missing	missing	2	FALSE	FALSE	FALSE	FALSE	FALSE	FALSE	missing	FALSE
YLR307W	CDA1	cda1	1.05085	0.993381	FALSE	0.427608	FALSE	missing	missing	5.74163	FALSE	missing	0	missing	missing	missing	missing	missing	missing	missing	missing	missing	FALSE	missing	missing	FALSE	FALSE	missing	missing	missing	missing	missing	missing	missing	missing	missing	missing	missing	missing	missing	missing	missing	missing	missing	FALSE	FALSE	FALSE	missing	FALSE
YCR002C	CDC10	cdc10	1.2515	0.426994	FALSE	missing	missing	missing	missing	1.2987	FALSE	missing	0	missing	missing	missing	missing	missing	missing	missing	1	FALSE	missing	missing	missing	FALSE	FALSE	missing	missing	missing	missing	missing	0	FALSE	missing	missing	FALSE	FALSE	missing	missing	2	FALSE	FALSE	FALSE	FALSE	FALSE	FALSE	missing	FALSE
YDL220C	CDC13	cdc13-1	1.03684	0.993381	FALSE	-0.0817204	FALSE	missing	missing	missing	missing	missing	0	missing	missing	missing	missing	missing	missing	missing	1	FALSE	missing	1.33333	FALSE	FALSE	FALSE	missing	missing	missing	missing	missing	0	FALSE	0.333333	FALSE	FALSE	FALSE	missing	missing	missing	missing	missing	missing	missing	missing	missing	missing	missing
YFR028C	CDC14	cdc14-1	8.29	0	TRUE	0.0509889	FALSE	missing	missing	missing	missing	missing	1	missing	missing	missing	missing	missing	missing	missing	0.666667	FALSE	missing	1	FALSE	FALSE	FALSE	missing	missing	missing	missing	missing	0	FALSE	0	FALSE	FALSE	FALSE	missing	missing	missing	missing	missing	missing	missing	missing	missing	missing	missing
YFR028C	CDC14	cdc14-2	1.92	4.42842e-10	TRUE	-0.0202585	FALSE	missing	missing	missing	missing	missing	1	missing	missing	missing	missing	missing	missing	missing	0.333333	FALSE	missing	1.66667	FALSE	FALSE	FALSE	missing	missing	missing	missing	missing	0	FALSE	0.333333	FALSE	FALSE	FALSE	missing	missing	missing	missing	missing	missing	missing	missing	missing	missing	missing
YFR028C	CDC14	cdc14-3	1.34737	0.116665	FALSE	0.597095	FALSE	missing	missing	missing	missing	missing	0	missing	missing	missing	missing	missing	missing	missing	missing	missing	missing	1.66667	FALSE	FALSE	FALSE	missing	missing	missing	missing	missing	0	FALSE	0.666667	FALSE	FALSE	FALSE	missing	missing	missing	missing	missing	missing	FALSE	FALSE	TRUE	missing	missing
YFR028C	CDC14	cdc14-8	13.67	0	TRUE	0.242233	FALSE	missing	missing	missing	missing	missing	1	missing	missing	missing	missing	missing	missing	missing	1.33333	FALSE	missing	1.66667	FALSE	FALSE	FALSE	missing	missing	missing	missing	missing	1	TRUE	0.666667	FALSE	TRUE	TRUE	missing	missing	missing	missing	missing	missing	missing	missing	missing	missing	missing
YAR019C	CDC15	cdc15-1	1.4	0.0433253	TRUE	0.323493	FALSE	missing	missing	missing	missing	missing	1	missing	missing	missing	missing	11.683	missing	TRUE	1.66667	TRUE	missing	1.33333	FALSE	TRUE	TRUE	missing	missing	missing	missing	missing	0	FALSE	1.66667	TRUE	TRUE	TRUE	missing	missing	missing	missing	missing	missing	missing	missing	missing	missing	missing
YAR019C	CDC15	cdc15-2	1.11579	0.932723	FALSE	-0.19029	FALSE	missing	missing	missing	missing	missing	0	missing	missing	missing	missing	missing	missing	missing	1	FALSE	missing	1.66667	FALSE	FALSE	FALSE	missing	missing	missing	missing	missing	0	FALSE	0.666667	FALSE	FALSE	FALSE	missing	missing	missing	missing	missing	missing	missing	missing	missing	missing	missing
YKL022C	CDC16	cdc16-1	1.14146	0.868188	FALSE	-0.23641	FALSE	missing	missing	missing	missing	missing	0	missing	missing	missing	missing	missing	missing	missing	1.33333	FALSE	missing	0.666667	FALSE	FALSE	FALSE	missing	missing	missing	missing	missing	1	TRUE	0	FALSE	TRUE	TRUE	missing	missing	missing	missing	missing	missing	missing	missing	missing	missing	missing
YDL102W	POL3	cdc2-1	1.95161	8.77411e-11	TRUE	4.94629	TRUE	missing	missing	missing	missing	missing	2	missing	missing	missing	missing	missing	missing	missing	missing	missing	missing	1.66667	FALSE	FALSE	FALSE	missing	missing	missing	missing	missing	missing	missing	1.33333	TRUE	TRUE	TRUE	missing	missing	missing	missing	missing	missing	missing	missing	missing	missing	missing
YDL102W	POL3	cdc2-2	1.48	0.00714681	TRUE	4.16208	TRUE	missing	missing	missing	missing	missing	2	missing	missing	missing	missing	missing	missing	missing	0.666667	FALSE	missing	1.33333	FALSE	FALSE	FALSE	missing	missing	missing	missing	missing	0.666667	TRUE	1	TRUE	TRUE	TRUE	missing	missing	missing	missing	missing	missing	FALSE	FALSE	TRUE	missing	missing
YDL102W	POL3	cdc2-7	4.51613	0	TRUE	4.65654	TRUE	missing	missing	missing	missing	missing	2	missing	missing	missing	missing	missing	missing	missing	missing	missing	missing	1.66667	FALSE	FALSE	FALSE	missing	missing	missing	missing	missing	missing	missing	0.666667	FALSE	FALSE	FALSE	missing	missing	missing	missing	missing	missing	FALSE	FALSE	TRUE	missing	missing
YGL116W	CDC20	cdc20-1	2.12987	3.20163e-15	TRUE	1.95414	FALSE	missing	missing	missing	missing	missing	1	missing	missing	missing	missing	missing	missing	missing	1.33333	FALSE	missing	0	FALSE	FALSE	FALSE	missing	missing	missing	missing	missing	0	FALSE	0	FALSE	FALSE	FALSE	missing	missing	missing	missing	missing	missing	missing	missing	missing	missing	missing
YGL116W	CDC20	cdc20-2	1.36	0.0933262	FALSE	-0.0665586	FALSE	missing	missing	missing	missing	missing	0	missing	missing	missing	missing	missing	missing	missing	0.666667	FALSE	missing	0.666667	FALSE	FALSE	FALSE	missing	missing	missing	missing	missing	0	FALSE	0	FALSE	FALSE	FALSE	missing	missing	missing	missing	missing	missing	FALSE	FALSE	TRUE	missing	missing
YGL116W	CDC20	cdc20-3	8.31	0	TRUE	0.346482	FALSE	missing	missing	missing	missing	missing	1	missing	missing	missing	missing	missing	missing	missing	0	FALSE	missing	1	FALSE	FALSE	FALSE	missing	missing	missing	missing	missing	0	FALSE	0	FALSE	FALSE	FALSE	missing	missing	missing	missing	missing	missing	FALSE	FALSE	TRUE	missing	missing
YOR074C	CDC21	cdc21-1	4.71505	0	TRUE	missing	missing	missing	missing	missing	missing	missing	1	missing	missing	missing	missing	missing	22.8571	TRUE	0.333333	FALSE	missing	2.66667	TRUE	TRUE	TRUE	missing	missing	missing	missing	missing	0	FALSE	0.666667	FALSE	FALSE	FALSE	missing	missing	missing	missing	missing	missing	missing	missing	missing	missing	missing
YOR074C	CDC21	cdc21-ts	1.16	0.809201	FALSE	0.253433	FALSE	missing	missing	missing	missing	missing	0	missing	missing	missing	missing	missing	missing	missing	1	FALSE	missing	1.33333	FALSE	FALSE	FALSE	missing	missing	missing	missing	missing	0	FALSE	0.666667	FALSE	FALSE	FALSE	missing	missing	missing	missing	missing	missing	missing	missing	missing	missing	missing
YHR166C	CDC23	cdc23-1	1.08225	0.988002	FALSE	0.506886	FALSE	missing	missing	missing	missing	missing	0	missing	missing	missing	missing	1.08968	0.899471	FALSE	2.33333	TRUE	missing	1	FALSE	TRUE	FALSE	missing	missing	missing	missing	missing	0.333333	FALSE	0.333333	FALSE	FALSE	FALSE	missing	missing	missing	missing	missing	missing	missing	missing	missing	missing	missing
YHR166C	CDC23	cdc23-4	1.04737	0.993381	FALSE	-0.380712	FALSE	missing	missing	missing	missing	missing	0	missing	missing	missing	missing	missing	missing	missing	0.666667	FALSE	missing	1.66667	FALSE	FALSE	FALSE	missing	missing	missing	missing	missing	0.666667	TRUE	0	FALSE	TRUE	TRUE	missing	missing	missing	missing	missing	missing	FALSE	FALSE	TRUE	missing	missing
YFR036W	CDC26	cdc26	1.68336	1.32896e-05	TRUE	missing	missing	0.0368917	FALSE	9.04255	FALSE	missing	1	missing	missing	missing	missing	missing	missing	missing	1.17	FALSE	FALSE	missing	missing	FALSE	FALSE	missing	missing	missing	missing	missing	0	FALSE	missing	missing	FALSE	FALSE	missing	missing	3.33	TRUE	TRUE	TRUE	FALSE	FALSE	FALSE	missing	FALSE
YFR036W	CDC26	cdc26-1	1.16842	0.78611	FALSE	0.216919	FALSE	missing	missing	missing	missing	missing	0	missing	missing	missing	missing	missing	missing	missing	0.666667	FALSE	missing	1	FALSE	FALSE	FALSE	missing	missing	missing	missing	missing	0	FALSE	0.666667	FALSE	FALSE	FALSE	missing	missing	missing	missing	missing	missing	missing	missing	missing	missing	missing
YBL084C	CDC27	cdc27-1	1.02	0.993381	FALSE	-0.135897	FALSE	missing	missing	missing	missing	missing	0	missing	missing	missing	missing	missing	missing	missing	0.666667	FALSE	missing	0.666667	FALSE	FALSE	FALSE	missing	missing	missing	missing	missing	0.333333	FALSE	0.333333	FALSE	FALSE	FALSE	missing	missing	missing	missing	missing	missing	missing	missing	missing	missing	missing
YBL084C	CDC27	cdc27-2	0.857895	0.998119	FALSE	0.985168	FALSE	missing	missing	missing	missing	missing	0	missing	missing	missing	missing	missing	missing	missing	1.33333	FALSE	missing	1	FALSE	FALSE	FALSE	missing	missing	missing	missing	missing	0	FALSE	0.333333	FALSE	FALSE	FALSE	missing	missing	missing	missing	missing	missing	missing	missing	missing	missing	missing
YBR160W	CDC28	cdc28-1	4.93	0	TRUE	1.42819	FALSE	missing	missing	missing	missing	missing	1	missing	missing	missing	missing	1.02334	missing	FALSE	1	FALSE	missing	0.833333	FALSE	FALSE	FALSE	missing	missing	missing	missing	missing	0	FALSE	0	FALSE	FALSE	FALSE	missing	missing	missing	missing	missing	missing	missing	missing	missing	missing	missing
YBR160W	CDC28	cdc28-13	8.71	0	TRUE	-0.414002	FALSE	missing	missing	missing	missing	missing	1	missing	missing	missing	missing	missing	missing	missing	0.333333	FALSE	missing	1	FALSE	FALSE	FALSE	missing	missing	missing	missing	missing	0	FALSE	0.333333	FALSE	FALSE	FALSE	missing	missing	missing	missing	missing	missing	FALSE	FALSE	TRUE	missing	missing
YBR160W	CDC28	cdc28-4	2.89	0	TRUE	-0.33219	FALSE	missing	missing	missing	missing	missing	1	missing	missing	missing	missing	missing	missing	missing	1	FALSE	missing	0.833333	FALSE	FALSE	FALSE	missing	missing	missing	missing	missing	0	FALSE	0.333333	FALSE	FALSE	FALSE	missing	missing	missing	missing	missing	missing	missing	missing	missing	missing	missing
YBR160W	CDC28	cdc28-td	1.34634	0.118657	FALSE	-1.37538	FALSE	missing	missing	missing	missing	missing	0	missing	missing	missing	missing	missing	missing	missing	1	FALSE	missing	0.666667	FALSE	FALSE	FALSE	missing	missing	missing	missing	missing	0	FALSE	0	FALSE	FALSE	FALSE	missing	missing	missing	missing	missing	missing	missing	missing	missing	missing	missing
YOR257W	CDC31	cdc31-2	0.68	0.999409	FALSE	-0.261889	FALSE	missing	missing	missing	missing	missing	0	missing	missing	missing	missing	missing	missing	missing	missing	missing	missing	missing	missing	missing	missing	missing	missing	missing	missing	missing	0.333333	FALSE	0.666667	FALSE	FALSE	FALSE	missing	missing	missing	missing	missing	missing	missing	missing	missing	missing	missing
YDR054C	CDC34	cdc34-1	1.98	1.92984e-11	TRUE	-0.705741	FALSE	missing	missing	missing	missing	missing	1	missing	missing	missing	missing	missing	missing	missing	0.166667	FALSE	missing	0.666667	FALSE	FALSE	FALSE	missing	missing	missing	missing	missing	0	FALSE	1	TRUE	TRUE	TRUE	missing	missing	missing	missing	missing	missing	missing	missing	missing	missing	missing
YDR054C	CDC34	cdc34-2	0.978947	0.993381	FALSE	-0.261848	FALSE	missing	missing	missing	missing	missing	0	missing	missing	missing	missing	missing	missing	missing	0.666667	FALSE	missing	1.16667	FALSE	FALSE	FALSE	missing	missing	missing	missing	missing	0	FALSE	0.333333	FALSE	FALSE	FALSE	missing	missing	missing	missing	missing	missing	missing	missing	missing	missing	missing
YDR168W	CDC37	cdc37-1	2.27	0	TRUE	0.669375	FALSE	missing	missing	missing	missing	missing	1	missing	missing	missing	missing	2.46929	4.14286	TRUE	1.83333	TRUE	missing	1.66667	FALSE	TRUE	TRUE	missing	missing	missing	missing	missing	0	FALSE	0.333333	FALSE	FALSE	FALSE	missing	missing	missing	missing	missing	missing	FALSE	FALSE	FALSE	missing	missing
YDR168W	CDC37	cdc37-ts	5.17	0	TRUE	0.544701	FALSE	missing	missing	missing	missing	missing	1	missing	missing	missing	missing	missing	missing	missing	1.66667	TRUE	missing	0.5	FALSE	TRUE	TRUE	missing	missing	missing	missing	missing	1	TRUE	0.333333	FALSE	TRUE	TRUE	missing	missing	missing	missing	missing	missing	missing	missing	missing	missing	missing
YFL009W	CDC4	cdc4-1	1.72105	3.20308e-06	TRUE	0.037294	FALSE	missing	missing	missing	missing	missing	1	missing	missing	missing	missing	missing	missing	missing	0.166667	FALSE	missing	1.16667	FALSE	FALSE	FALSE	missing	missing	missing	missing	missing	0.666667	TRUE	0.666667	FALSE	TRUE	TRUE	missing	missing	missing	missing	missing	missing	missing	missing	missing	missing	missing
YFL009W	CDC4	cdc4-3	2.52105	0	TRUE	0.145314	FALSE	missing	missing	missing	missing	missing	1	missing	missing	missing	missing	0.438575	missing	FALSE	1.66667	TRUE	missing	1.5	FALSE	TRUE	FALSE	missing	missing	missing	missing	missing	0	FALSE	0	FALSE	FALSE	FALSE	missing	missing	missing	missing	missing	missing	FALSE	FALSE	TRUE	missing	missing
YDR364C	CDC40	cdc40	2.10828	1.25438e-14	TRUE	missing	missing	missing	missing	1.88679	FALSE	missing	1	missing	missing	missing	missing	missing	missing	missing	missing	missing	FALSE	missing	missing	FALSE	FALSE	missing	missing	missing	missing	missing	missing	missing	missing	missing	missing	missing	missing	missing	missing	missing	missing	missing	FALSE	FALSE	FALSE	missing	FALSE
YDR364C	CDC40	cdc40-ts	1.81	7.96373e-08	TRUE	-1.36051	FALSE	missing	missing	missing	missing	missing	1	missing	missing	missing	missing	missing	missing	missing	0.666667	FALSE	missing	2	FALSE	FALSE	FALSE	missing	missing	missing	missing	missing	0	FALSE	0.333333	FALSE	FALSE	FALSE	missing	missing	missing	missing	missing	missing	missing	missing	missing	missing	missing
YLR103C	CDC45	cdc45-27	2.1	1.85306e-14	TRUE	0.197677	FALSE	missing	missing	missing	missing	missing	1	missing	missing	missing	missing	41.2776	missing	TRUE	2	TRUE	missing	1.83333	FALSE	TRUE	TRUE	missing	missing	missing	missing	missing	0.666667	TRUE	0.333333	FALSE	TRUE	TRUE	missing	missing	missing	missing	missing	missing	FALSE	FALSE	TRUE	missing	missing
YLR274W	MCM5	cdc46-1	5.71	0	TRUE	1.9652	FALSE	missing	missing	missing	missing	missing	1	missing	missing	missing	missing	missing	missing	missing	2.5	TRUE	missing	2.33333	TRUE	TRUE	TRUE	missing	missing	missing	missing	missing	1	TRUE	0.666667	FALSE	TRUE	TRUE	missing	missing	missing	missing	missing	missing	FALSE	FALSE	TRUE	missing	missing
YMR001C	CDC5	cdc5-1	0.73	0.998119	FALSE	0.367865	FALSE	missing	missing	missing	missing	missing	0	missing	missing	missing	missing	1.32678	missing	FALSE	0	FALSE	missing	0	FALSE	FALSE	FALSE	missing	missing	missing	missing	missing	missing	missing	missing	missing	missing	missing	missing	missing	missing	missing	missing	missing	missing	missing	missing	missing	missing
YCR094W	CDC50	cdc50	1.5318	0.00181239	TRUE	missing	missing	0.0366581	FALSE	2.63158	FALSE	missing	1	13.7143	TRUE	TRUE	missing	missing	missing	missing	0.83	FALSE	FALSE	missing	missing	FALSE	FALSE	missing	missing	missing	missing	missing	0	FALSE	missing	missing	FALSE	FALSE	missing	missing	3	FALSE	FALSE	FALSE	FALSE	FALSE	FALSE	missing	FALSE
YDL132W	CDC53	cdc53-1	2.68783	0	TRUE	-1.44922	FALSE	missing	missing	missing	missing	missing	1	missing	missing	missing	missing	missing	missing	missing	1	FALSE	missing	1	FALSE	FALSE	FALSE	missing	missing	missing	missing	missing	0	FALSE	0	FALSE	FALSE	FALSE	missing	missing	missing	missing	missing	missing	missing	missing	missing	missing	missing
YGL190C	CDC55	cdc55	1.22517	0.544423	FALSE	missing	missing	missing	missing	missing	missing	missing	0	missing	missing	missing	missing	missing	missing	missing	missing	missing	missing	missing	missing	missing	missing	missing	missing	missing	missing	missing	missing	missing	missing	missing	missing	missing	missing	missing	missing	missing	missing	missing	FALSE	FALSE	FALSE	missing	FALSE
YJL194W	CDC6	cdc6-1	1.93659	1.90521e-10	TRUE	1.45045	FALSE	missing	missing	missing	missing	missing	1	missing	missing	missing	missing	missing	10.2116	TRUE	0.666667	FALSE	missing	3.66667	TRUE	TRUE	TRUE	missing	missing	missing	missing	missing	0.666667	TRUE	1.33333	TRUE	TRUE	TRUE	missing	missing	missing	missing	missing	missing	TRUE	FALSE	TRUE	missing	missing
YDL017W	CDC7	cdc7-1	1.57	0.00059092	TRUE	0.696279	FALSE	missing	missing	missing	missing	missing	1	missing	missing	missing	missing	missing	1.39153	FALSE	0	FALSE	missing	1	FALSE	FALSE	FALSE	missing	missing	missing	missing	missing	0.333333	FALSE	0.666667	FALSE	FALSE	FALSE	missing	missing	missing	missing	missing	missing	missing	missing	missing	missing	missing
YDL017W	CDC7	cdc7-4	1.14	0.870786	FALSE	-0.259135	FALSE	missing	missing	missing	missing	missing	0	missing	missing	missing	missing	missing	missing	missing	2	TRUE	missing	1.83333	FALSE	TRUE	TRUE	missing	missing	missing	missing	missing	0.333333	FALSE	0.666667	FALSE	FALSE	FALSE	missing	missing	missing	missing	missing	missing	TRUE	FALSE	TRUE	missing	missing
YLR418C	CDC73	cdc73	4.39755	0	TRUE	missing	missing	0.0466321	FALSE	16.6667	TRUE	missing	2	2.68571	FALSE	FALSE	missing	6.94444	missing	TRUE	1.89	TRUE	FALSE	missing	missing	TRUE	TRUE	6.87225	TRUE	TRUE	missing	missing	0.33	FALSE	missing	missing	FALSE	FALSE	missing	missing	3.33	TRUE	TRUE	TRUE	TRUE	FALSE	TRUE	missing	FALSE
YJR057W	CDC8	cdc8-1	4.4	0	TRUE	8.8112	TRUE	missing	missing	missing	missing	missing	2	missing	missing	missing	missing	1.91646	missing	FALSE	0	FALSE	missing	1	FALSE	FALSE	FALSE	missing	missing	missing	missing	missing	0	FALSE	0	FALSE	FALSE	FALSE	missing	missing	missing	missing	missing	missing	missing	missing	missing	missing	missing
YJR057W	CDC8	cdc8-2	6.51075	0	TRUE	8.43871	TRUE	missing	missing	missing	missing	missing	2	missing	missing	missing	missing	missing	missing	missing	0	FALSE	missing	1	FALSE	FALSE	FALSE	missing	missing	missing	missing	missing	0.333333	FALSE	0.666667	FALSE	FALSE	FALSE	missing	missing	missing	missing	missing	missing	missing	missing	missing	missing	missing
YDL164C	CDC9	cdc9-1	15.86	0	TRUE	0.562053	FALSE	missing	missing	missing	missing	missing	1	942.857	TRUE	TRUE	missing	57.371	missing	TRUE	3.33333	TRUE	missing	2.16667	TRUE	TRUE	TRUE	missing	missing	missing	missing	missing	1	TRUE	0.666667	FALSE	TRUE	TRUE	297.619	TRUE	missing	missing	missing	TRUE	TRUE	FALSE	FALSE	missing	missing
YGL003C	CDH1	cdh1	1.65269	3.96653e-05	TRUE	missing	missing	0.0383632	FALSE	9.6	FALSE	missing	1	60	TRUE	TRUE	missing	0.021605	missing	FALSE	0.17	FALSE	FALSE	missing	missing	FALSE	FALSE	missing	missing	missing	missing	missing	0	FALSE	missing	missing	FALSE	FALSE	missing	missing	0	FALSE	FALSE	FALSE	FALSE	TRUE	TRUE	FALSE	TRUE
YER061C	CEM1	cem1	1.18788	0.710624	FALSE	2.64909	TRUE	missing	missing	10.8374	FALSE	missing	1	missing	missing	missing	missing	missing	missing	missing	missing	missing	FALSE	missing	missing	FALSE	FALSE	missing	missing	missing	missing	missing	missing	missing	missing	missing	missing	missing	missing	missing	missing	missing	missing	missing	FALSE	FALSE	FALSE	missing	FALSE
YMR168C	CEP3	cep3-1	1.34	0.132107	FALSE	-0.0787507	FALSE	missing	missing	missing	missing	missing	0	missing	missing	missing	missing	missing	missing	missing	1.33333	FALSE	missing	1	FALSE	FALSE	FALSE	missing	missing	missing	missing	missing	0.333333	FALSE	0	FALSE	FALSE	FALSE	missing	missing	missing	missing	missing	missing	FALSE	FALSE	TRUE	missing	missing
YMR168C	CEP3	cep3-2	1.14634	0.849973	FALSE	0.0807976	FALSE	missing	missing	missing	missing	missing	0	missing	missing	missing	missing	missing	missing	missing	0.333333	FALSE	missing	1.66667	FALSE	FALSE	FALSE	missing	missing	missing	missing	missing	0	FALSE	0	FALSE	FALSE	FALSE	missing	missing	missing	missing	missing	missing	FALSE	FALSE	TRUE	missing	missing
YOR112W	CEX1	cex1	1.19126	0.695494	FALSE	-1.4695	FALSE	missing	missing	11.6129	FALSE	missing	0	missing	missing	missing	missing	missing	missing	missing	missing	missing	FALSE	missing	missing	FALSE	FALSE	missing	missing	missing	missing	missing	missing	missing	missing	missing	missing	missing	missing	missing	missing	missing	missing	missing	FALSE	FALSE	FALSE	missing	FALSE
YML036W	CGI121	cgi121	0.948276	0.993381	FALSE	-0.354858	FALSE	missing	missing	9.89011	FALSE	missing	0	missing	missing	missing	missing	missing	missing	missing	missing	missing	FALSE	missing	missing	FALSE	FALSE	missing	missing	missing	missing	missing	missing	missing	missing	missing	missing	missing	missing	missing	missing	missing	missing	missing	FALSE	FALSE	FALSE	missing	FALSE
YGL029W	CGR1	cgr1	1.03571	0.993381	FALSE	-1.42926	FALSE	missing	missing	5.85106	FALSE	missing	0	missing	missing	missing	missing	missing	missing	missing	missing	missing	FALSE	missing	missing	FALSE	FALSE	missing	missing	missing	missing	missing	missing	missing	missing	missing	missing	missing	missing	missing	missing	missing	missing	missing	FALSE	FALSE	FALSE	missing	FALSE
YCL064C	CHA1	cha1	0.813187	0.998119	FALSE	-0.617937	FALSE	missing	missing	4.44444	FALSE	missing	0	missing	missing	missing	missing	missing	missing	missing	missing	missing	FALSE	missing	missing	FALSE	FALSE	missing	missing	missing	missing	missing	missing	missing	missing	missing	missing	missing	missing	missing	missing	missing	missing	missing	FALSE	FALSE	FALSE	missing	FALSE
YLR098C	CHA4	cha4	0.905263	0.994751	FALSE	-1.33516	FALSE	missing	missing	6.45161	FALSE	missing	0	missing	missing	missing	missing	missing	missing	missing	missing	missing	FALSE	missing	missing	FALSE	FALSE	missing	missing	missing	missing	missing	missing	missing	missing	missing	missing	missing	missing	missing	missing	missing	missing	missing	FALSE	FALSE	FALSE	missing	FALSE
YER164W	CHD1	chd1	1.34356	0.124489	FALSE	2.22032	TRUE	0.046466	FALSE	1.03627	FALSE	TRUE	2	missing	missing	missing	missing	0.962963	missing	FALSE	1	FALSE	FALSE	missing	missing	FALSE	FALSE	missing	missing	missing	0.975	FALSE	0.33	FALSE	missing	missing	FALSE	FALSE	missing	missing	3.67	TRUE	TRUE	TRUE	FALSE	FALSE	FALSE	missing	FALSE
YBR274W	CHK1	chk1	1.09034	0.977594	FALSE	0.53058	FALSE	0.0445283	FALSE	3	FALSE	missing	0	24.7214	TRUE	TRUE	9.94924	7.11111	missing	TRUE	1.42	TRUE	TRUE	missing	missing	TRUE	TRUE	7.7533	TRUE	TRUE	missing	missing	0	FALSE	missing	missing	FALSE	FALSE	3.21429	TRUE	3	FALSE	FALSE	TRUE	FALSE	FALSE	FALSE	missing	FALSE
YPL008W	CHL1	chl1	1.52596	0.00212252	TRUE	-0.256992	FALSE	0.059789	TRUE	6.12245	FALSE	TRUE	3	4	TRUE	TRUE	missing	3.59259	missing	TRUE	1.67	TRUE	FALSE	missing	missing	TRUE	TRUE	missing	missing	missing	missing	missing	0	FALSE	missing	missing	FALSE	FALSE	missing	missing	3.67	TRUE	TRUE	TRUE	TRUE	TRUE	TRUE	missing	FALSE
YDR254W	CHL4	chl4	1.30846	0.211846	FALSE	0.847377	FALSE	0.0489834	TRUE	12.7193	FALSE	missing	1	missing	missing	missing	missing	3.59259	missing	TRUE	0.83	FALSE	FALSE	missing	missing	FALSE	TRUE	missing	missing	missing	missing	missing	0	FALSE	missing	missing	FALSE	FALSE	missing	missing	2.33	FALSE	FALSE	FALSE	TRUE	TRUE	TRUE	FALSE	TRUE
YJL049W	CHM7	chm7	0.957219	0.993381	FALSE	-1.10639	FALSE	missing	missing	11.4754	FALSE	missing	0	missing	missing	missing	missing	missing	missing	missing	missing	missing	FALSE	missing	missing	FALSE	FALSE	missing	missing	missing	missing	missing	missing	missing	missing	missing	missing	missing	missing	missing	missing	missing	missing	missing	FALSE	FALSE	FALSE	missing	FALSE
YGR157W	CHO2	cho2	1.10063	0.963543	FALSE	missing	missing	missing	missing	2	FALSE	missing	0	missing	missing	missing	missing	missing	missing	missing	missing	missing	FALSE	missing	missing	FALSE	FALSE	missing	missing	missing	missing	missing	missing	missing	missing	missing	missing	missing	missing	missing	missing	missing	missing	missing	FALSE	FALSE	FALSE	missing	FALSE
YNL192W	CHS1	chs1	1.03933	0.993381	FALSE	-0.0713014	FALSE	missing	missing	missing	missing	missing	0	missing	missing	missing	missing	missing	missing	missing	missing	missing	FALSE	missing	missing	FALSE	FALSE	missing	missing	missing	missing	missing	missing	missing	missing	missing	missing	missing	missing	missing	missing	missing	missing	missing	FALSE	FALSE	FALSE	missing	FALSE
YBR023C	CHS3	chs3	0.888298	0.995148	FALSE	-0.0704203	FALSE	missing	missing	3.48837	FALSE	missing	0	missing	missing	missing	missing	missing	missing	missing	missing	missing	FALSE	missing	missing	FALSE	FALSE	missing	missing	missing	missing	missing	missing	missing	missing	missing	missing	missing	missing	missing	missing	missing	missing	missing	FALSE	FALSE	FALSE	missing	FALSE
YLR330W	CHS5	chs5	1.02299	0.993381	FALSE	1.01878	FALSE	missing	missing	1.96078	FALSE	missing	0	missing	missing	missing	missing	missing	missing	missing	0.67	FALSE	FALSE	missing	missing	FALSE	FALSE	missing	missing	missing	missing	missing	0	FALSE	missing	missing	FALSE	FALSE	missing	missing	2.33	FALSE	FALSE	FALSE	FALSE	FALSE	FALSE	missing	FALSE
YJL099W	CHS6	chs6	0.834146	0.998119	FALSE	-0.0746617	FALSE	missing	missing	4.41176	FALSE	missing	0	missing	missing	missing	missing	missing	missing	missing	missing	missing	FALSE	missing	missing	FALSE	FALSE	missing	missing	missing	missing	missing	missing	missing	missing	missing	missing	missing	missing	missing	missing	missing	missing	missing	FALSE	FALSE	FALSE	missing	FALSE
YHR142W	CHS7	chs7	1.53179	0.00181239	TRUE	0.0569757	FALSE	0.0305677	FALSE	1.5544	FALSE	missing	1	missing	missing	missing	missing	missing	missing	missing	1.13	FALSE	FALSE	missing	missing	FALSE	FALSE	missing	missing	missing	missing	missing	0	FALSE	missing	missing	FALSE	FALSE	missing	missing	3	FALSE	FALSE	FALSE	FALSE	FALSE	FALSE	missing	FALSE
YER030W	CHZ1	chz1	1.23185	0.514552	FALSE	2.56314	TRUE	missing	missing	1.91083	FALSE	missing	1	missing	missing	missing	missing	missing	missing	missing	1.17	FALSE	FALSE	missing	missing	FALSE	FALSE	missing	missing	missing	missing	missing	0	FALSE	missing	missing	FALSE	FALSE	missing	missing	2.67	FALSE	FALSE	FALSE	FALSE	FALSE	FALSE	missing	FALSE
YHR122W	CIA2	cia2-ph	1.48421	0.00643654	TRUE	1.7377	FALSE	missing	missing	missing	missing	missing	1	missing	missing	missing	missing	missing	missing	missing	0	FALSE	missing	0	FALSE	FALSE	FALSE	missing	missing	missing	missing	missing	0	FALSE	0.333333	FALSE	FALSE	FALSE	missing	missing	missing	missing	missing	missing	TRUE	TRUE	TRUE	missing	missing
YHR052W	CIC1	cic1-2	1.14211	0.864452	FALSE	-0.424347	FALSE	missing	missing	missing	missing	missing	0	missing	missing	missing	missing	missing	missing	missing	missing	missing	missing	missing	missing	missing	missing	missing	missing	missing	missing	missing	missing	missing	missing	missing	missing	missing	missing	missing	missing	missing	missing	missing	FALSE	FALSE	TRUE	missing	missing
YMR198W	CIK1	cik1	2.06898	1.21708e-13	TRUE	missing	missing	0.0228659	FALSE	4.42105	FALSE	TRUE	2	missing	missing	missing	missing	missing	missing	missing	0.83	FALSE	FALSE	missing	missing	FALSE	FALSE	missing	missing	missing	missing	missing	missing	missing	missing	missing	missing	missing	missing	missing	0.67	FALSE	FALSE	FALSE	FALSE	FALSE	TRUE	missing	FALSE
YOR349W	CIN1	cin1	1.01765	0.993381	FALSE	-0.629777	FALSE	missing	missing	6.32184	FALSE	missing	0	missing	missing	missing	missing	missing	missing	missing	missing	missing	FALSE	missing	missing	FALSE	FALSE	missing	missing	missing	missing	missing	missing	missing	missing	missing	missing	missing	missing	missing	missing	missing	missing	missing	FALSE	FALSE	TRUE	missing	FALSE
YDR387C	CIN10	cin10	1.09816	0.966276	FALSE	-0.745816	FALSE	missing	missing	10.8374	FALSE	missing	0	missing	missing	missing	missing	missing	missing	missing	missing	missing	FALSE	missing	missing	FALSE	FALSE	missing	missing	missing	missing	missing	missing	missing	missing	missing	missing	missing	missing	missing	missing	missing	missing	missing	FALSE	FALSE	FALSE	missing	FALSE
YPL241C	CIN2	cin2	1.17241	0.777515	FALSE	0.454534	FALSE	missing	missing	4.71204	FALSE	missing	0	missing	missing	missing	missing	missing	missing	missing	missing	missing	FALSE	missing	missing	FALSE	FALSE	missing	missing	missing	missing	missing	missing	missing	missing	missing	missing	missing	missing	missing	missing	missing	missing	missing	FALSE	FALSE	TRUE	missing	FALSE
YMR138W	CIN4	cin4	0.862069	0.998119	FALSE	-0.301586	FALSE	missing	missing	6.45161	FALSE	missing	0	missing	missing	missing	missing	missing	missing	missing	missing	missing	FALSE	missing	missing	FALSE	FALSE	missing	missing	missing	missing	missing	missing	missing	missing	missing	missing	missing	missing	missing	missing	missing	missing	missing	FALSE	FALSE	TRUE	missing	FALSE
YOR028C	CIN5	cin5	1.06627	0.993381	FALSE	-0.598722	FALSE	missing	missing	3.50877	FALSE	missing	0	missing	missing	missing	missing	missing	missing	missing	missing	missing	FALSE	missing	missing	FALSE	FALSE	missing	missing	missing	missing	missing	missing	missing	missing	missing	missing	missing	missing	missing	missing	missing	missing	missing	FALSE	FALSE	FALSE	missing	FALSE
YEL061C	CIN8	cin8	1.37113	0.0759388	FALSE	0.710899	FALSE	missing	missing	1.85185	FALSE	missing	0	missing	missing	missing	missing	missing	missing	missing	missing	missing	FALSE	missing	missing	FALSE	FALSE	missing	missing	missing	missing	missing	missing	missing	missing	missing	missing	missing	missing	missing	0.33	FALSE	FALSE	FALSE	FALSE	TRUE	TRUE	missing	FALSE
YPL014W	CIP1	cip1	1.13772	0.880691	FALSE	-0.902267	FALSE	missing	missing	4.72973	FALSE	missing	0	missing	missing	missing	missing	missing	missing	missing	1	FALSE	FALSE	missing	missing	FALSE	FALSE	missing	missing	missing	missing	missing	0	FALSE	missing	missing	FALSE	FALSE	missing	missing	1.67	FALSE	FALSE	FALSE	FALSE	FALSE	FALSE	FALSE	FALSE
YGR207C	CIR1	cir1	0.974843	0.993381	FALSE	-0.363399	FALSE	missing	missing	1.53846	FALSE	missing	0	missing	missing	missing	missing	missing	missing	missing	missing	missing	FALSE	missing	missing	FALSE	FALSE	missing	missing	missing	missing	missing	missing	missing	missing	missing	missing	missing	missing	missing	missing	missing	missing	missing	FALSE	FALSE	FALSE	missing	FALSE
YOR356W	CIR2	cir2	1.03529	0.993381	FALSE	-0.153582	FALSE	missing	missing	3.125	FALSE	missing	0	missing	missing	missing	missing	missing	missing	missing	missing	missing	FALSE	missing	missing	FALSE	FALSE	missing	missing	missing	missing	missing	missing	missing	missing	missing	missing	missing	missing	missing	missing	missing	missing	missing	FALSE	FALSE	FALSE	missing	FALSE
YLR346C	CIS1	cis1	1.04023	0.993381	FALSE	0.00552893	FALSE	missing	missing	4.58015	FALSE	missing	0	missing	missing	missing	missing	missing	missing	missing	missing	missing	FALSE	missing	missing	FALSE	FALSE	missing	missing	missing	missing	missing	missing	missing	missing	missing	missing	missing	missing	missing	missing	missing	missing	missing	FALSE	FALSE	FALSE	missing	FALSE
YJL158C	CIS3	cis3	1.03303	0.993381	FALSE	0.0383895	FALSE	missing	missing	13	FALSE	missing	0	missing	missing	missing	missing	missing	missing	missing	0.78	FALSE	FALSE	missing	missing	FALSE	FALSE	missing	missing	missing	missing	missing	0.33	FALSE	missing	missing	FALSE	FALSE	missing	missing	3	FALSE	FALSE	FALSE	FALSE	FALSE	FALSE	missing	FALSE
YNR001C	CIT1	cit1	0.989474	0.993381	FALSE	1.17186	FALSE	missing	missing	2.08333	FALSE	missing	0	missing	missing	missing	missing	missing	missing	missing	1.22	FALSE	FALSE	missing	missing	FALSE	FALSE	missing	missing	missing	missing	missing	0	FALSE	missing	missing	FALSE	FALSE	missing	missing	2	FALSE	FALSE	FALSE	FALSE	FALSE	FALSE	missing	FALSE
YCR005C	CIT2	cit2	1.06044	0.993381	FALSE	0.155757	FALSE	missing	missing	11.1888	FALSE	missing	0	missing	missing	missing	missing	missing	missing	missing	missing	missing	FALSE	missing	missing	FALSE	FALSE	missing	missing	missing	missing	missing	missing	missing	missing	missing	missing	missing	missing	missing	missing	missing	missing	missing	FALSE	FALSE	FALSE	missing	FALSE
YPR001W	CIT3	cit3	1.05389	0.993381	FALSE	0.630156	FALSE	missing	missing	0.847458	FALSE	missing	0	missing	missing	missing	missing	missing	missing	missing	missing	missing	FALSE	missing	missing	FALSE	FALSE	missing	missing	missing	missing	missing	missing	missing	missing	missing	missing	missing	missing	missing	missing	missing	missing	missing	FALSE	FALSE	FALSE	missing	FALSE
YIL035C	CKA1	cka1	1.20988	0.611616	FALSE	-0.307167	FALSE	missing	missing	1.48148	FALSE	missing	0	missing	missing	missing	missing	missing	missing	missing	1.22	FALSE	FALSE	missing	missing	FALSE	FALSE	missing	missing	missing	missing	missing	0	FALSE	missing	missing	FALSE	FALSE	missing	missing	2.33	FALSE	FALSE	FALSE	FALSE	FALSE	FALSE	missing	FALSE
YOR061W	CKA2	cka2	1.23494	0.502471	FALSE	1.25147	FALSE	missing	missing	14.2857	FALSE	missing	0	missing	missing	missing	missing	missing	missing	missing	missing	missing	FALSE	missing	missing	FALSE	FALSE	missing	missing	missing	missing	missing	missing	missing	missing	missing	missing	missing	missing	missing	missing	missing	missing	missing	FALSE	FALSE	FALSE	missing	FALSE
YGL019W	CKB1	ckb1	1.34528	0.120771	FALSE	-0.614593	FALSE	0.0208551	FALSE	2.61438	FALSE	missing	0	missing	missing	missing	missing	2.64197	missing	FALSE	1	FALSE	FALSE	missing	missing	FALSE	FALSE	missing	missing	missing	missing	missing	0.33	FALSE	missing	missing	FALSE	FALSE	missing	missing	3	FALSE	FALSE	FALSE	FALSE	FALSE	FALSE	missing	FALSE
YOR039W	CKB2	ckb2	1.4171	0.0306164	TRUE	-0.717788	FALSE	0.0306346	FALSE	13.4615	FALSE	missing	1	missing	missing	missing	missing	7.03086	missing	TRUE	1.26	FALSE	FALSE	missing	missing	FALSE	TRUE	missing	missing	missing	missing	missing	0.67	TRUE	missing	missing	TRUE	TRUE	missing	missing	3.67	TRUE	TRUE	TRUE	FALSE	FALSE	FALSE	missing	FALSE
YLR133W	CKI1	cki1	1.08242	0.988002	FALSE	0.0180069	FALSE	missing	missing	1.34228	FALSE	missing	0	missing	missing	missing	missing	missing	missing	missing	missing	missing	FALSE	missing	missing	FALSE	FALSE	missing	missing	missing	missing	missing	missing	missing	missing	missing	missing	missing	missing	missing	missing	missing	missing	missing	FALSE	FALSE	FALSE	missing	FALSE
YBR135W	CKS1	cks1-35	7.37895	0	TRUE	-0.456179	FALSE	missing	missing	missing	missing	missing	1	missing	missing	missing	missing	missing	missing	missing	0	FALSE	missing	0	FALSE	FALSE	FALSE	missing	missing	missing	missing	missing	0	FALSE	0	FALSE	FALSE	FALSE	missing	missing	missing	missing	missing	missing	FALSE	FALSE	TRUE	missing	missing
YBR135W	CKS1	cks1-38	3.73	0	TRUE	missing	missing	missing	missing	missing	missing	missing	1	missing	missing	missing	missing	missing	missing	missing	0.333333	FALSE	missing	1.33333	FALSE	FALSE	FALSE	missing	missing	missing	missing	missing	0	FALSE	0	FALSE	FALSE	FALSE	missing	missing	missing	missing	missing	missing	FALSE	FALSE	TRUE	missing	missing
YNL298W	CLA4	cla4	2.77426	0	TRUE	0.519249	FALSE	0.0447186	FALSE	2.68199	FALSE	missing	1	missing	missing	missing	missing	missing	missing	missing	1.17	FALSE	FALSE	missing	missing	FALSE	FALSE	missing	missing	missing	missing	missing	0.33	FALSE	missing	missing	FALSE	FALSE	missing	missing	0.67	FALSE	FALSE	FALSE	FALSE	FALSE	FALSE	missing	FALSE
YGR108W	CLB1	clb1	1.01639	0.993381	FALSE	-0.403933	FALSE	missing	missing	9.17874	FALSE	missing	0	missing	missing	missing	missing	missing	missing	missing	missing	missing	FALSE	missing	missing	FALSE	FALSE	missing	missing	missing	missing	missing	missing	missing	missing	missing	missing	missing	missing	missing	missing	missing	missing	missing	FALSE	FALSE	FALSE	missing	FALSE
YPR119W	CLB2	clb2	1.70477	5.93766e-06	TRUE	1.46639	FALSE	0.0364146	FALSE	5	FALSE	missing	1	3.42857	TRUE	TRUE	missing	0.38642	missing	FALSE	0	FALSE	FALSE	missing	missing	FALSE	FALSE	missing	missing	missing	missing	missing	0.33	FALSE	missing	missing	FALSE	FALSE	missing	missing	1	FALSE	FALSE	FALSE	FALSE	FALSE	FALSE	missing	FALSE
YDL155W	CLB3	clb3	1.02688	0.993381	FALSE	0.119745	FALSE	missing	missing	1.10497	FALSE	missing	0	missing	missing	missing	missing	missing	missing	missing	missing	missing	FALSE	missing	missing	FALSE	FALSE	missing	missing	missing	missing	missing	missing	missing	missing	missing	missing	missing	missing	missing	missing	missing	missing	missing	FALSE	FALSE	FALSE	missing	FALSE
YLR210W	CLB4	clb4	0.883249	0.996594	FALSE	-0.623106	FALSE	missing	missing	0.909091	FALSE	missing	0	missing	missing	missing	missing	missing	missing	missing	missing	missing	FALSE	missing	missing	FALSE	FALSE	missing	missing	missing	missing	missing	missing	missing	missing	missing	missing	missing	missing	missing	missing	missing	missing	missing	FALSE	FALSE	FALSE	missing	FALSE
YPR120C	CLB5	clb5	1.70207	6.58163e-06	TRUE	0.286447	FALSE	0.0926773	TRUE	13.7255	FALSE	TRUE	3	6.28571	TRUE	TRUE	missing	2.20988	missing	FALSE	1	FALSE	FALSE	missing	missing	FALSE	FALSE	missing	missing	missing	3.15	TRUE	0	FALSE	missing	missing	FALSE	TRUE	missing	missing	4	TRUE	TRUE	TRUE	TRUE	TRUE	FALSE	FALSE	TRUE
YGR109C	CLB6	clb6	1.04372	0.993381	FALSE	-0.706934	FALSE	missing	missing	1.51515	FALSE	missing	0	missing	missing	missing	missing	missing	missing	missing	missing	missing	FALSE	missing	missing	FALSE	FALSE	missing	missing	missing	missing	missing	missing	missing	missing	missing	missing	missing	missing	missing	missing	missing	missing	missing	FALSE	FALSE	FALSE	missing	FALSE
YGR110W	CLD1	cld1	0.963918	0.993381	FALSE	-0.996525	FALSE	missing	missing	3.125	FALSE	missing	0	missing	missing	missing	missing	missing	missing	missing	missing	missing	FALSE	missing	missing	FALSE	FALSE	missing	missing	missing	missing	missing	missing	missing	missing	missing	missing	missing	missing	missing	missing	missing	missing	missing	FALSE	FALSE	FALSE	missing	FALSE
YGL215W	CLG1	clg1	1.02959	0.993381	FALSE	-1.25135	FALSE	missing	missing	4.09357	FALSE	missing	0	missing	missing	missing	missing	missing	missing	missing	missing	missing	FALSE	missing	missing	FALSE	FALSE	missing	missing	missing	missing	missing	missing	missing	missing	missing	missing	missing	missing	missing	missing	missing	missing	missing	FALSE	FALSE	FALSE	missing	FALSE
YMR199W	CLN1	cln1	1.12353	0.915522	FALSE	0.162495	FALSE	missing	missing	6.36364	FALSE	missing	0	missing	missing	missing	missing	missing	missing	missing	missing	missing	FALSE	missing	missing	FALSE	FALSE	missing	missing	missing	missing	missing	missing	missing	missing	missing	missing	missing	missing	missing	missing	missing	missing	missing	FALSE	FALSE	FALSE	missing	FALSE
YPL256C	CLN2	cln2	1.20624	0.628595	FALSE	1.1008	FALSE	0.0465517	FALSE	7.18232	FALSE	missing	0	missing	missing	missing	missing	missing	missing	missing	0.67	FALSE	FALSE	missing	missing	FALSE	FALSE	missing	missing	missing	missing	missing	0	FALSE	missing	missing	FALSE	FALSE	missing	missing	2	FALSE	FALSE	FALSE	FALSE	FALSE	FALSE	missing	FALSE
YAL040C	CLN3	cln3	1.64863	4.54816e-05	TRUE	1.06363	FALSE	0.0300207	FALSE	7.5188	FALSE	TRUE	2	missing	missing	missing	missing	2.25926	missing	FALSE	1.83	TRUE	FALSE	missing	missing	TRUE	FALSE	missing	missing	missing	1.4225	FALSE	0	FALSE	missing	missing	FALSE	FALSE	missing	missing	3	FALSE	FALSE	FALSE	TRUE	FALSE	TRUE	missing	FALSE
YOR250C	CLP1	clp1-ph	2.20488	0	TRUE	-0.162715	FALSE	missing	missing	missing	missing	missing	1	missing	missing	missing	missing	missing	0.03545	FALSE	0.333333	FALSE	missing	2	FALSE	FALSE	FALSE	missing	missing	missing	missing	missing	0	FALSE	0	FALSE	FALSE	FALSE	missing	missing	missing	missing	missing	missing	FALSE	FALSE	TRUE	missing	missing
YMR012W	CLU1	clu1	1.04969	0.993381	FALSE	0.187851	FALSE	missing	missing	6.79612	FALSE	missing	0	missing	missing	missing	missing	missing	missing	missing	missing	missing	FALSE	missing	missing	FALSE	FALSE	missing	missing	missing	missing	missing	missing	missing	missing	missing	missing	missing	missing	missing	missing	missing	missing	missing	FALSE	FALSE	FALSE	missing	FALSE
YKL137W	CMC1	cmc1	1.15983	0.809522	FALSE	-2.42546	FALSE	missing	missing	5.35714	FALSE	missing	0	missing	missing	missing	missing	missing	missing	missing	missing	missing	FALSE	missing	missing	FALSE	FALSE	missing	missing	missing	missing	missing	missing	missing	missing	missing	missing	missing	missing	missing	missing	missing	missing	missing	FALSE	FALSE	FALSE	missing	FALSE
YMR194C-B	CMC4	cmc4	1.1457	0.852684	FALSE	missing	missing	missing	missing	missing	missing	missing	0	missing	missing	missing	missing	missing	missing	missing	missing	missing	FALSE	missing	missing	FALSE	FALSE	missing	missing	missing	missing	missing	missing	missing	missing	missing	missing	missing	missing	missing	missing	missing	missing	missing	FALSE	FALSE	FALSE	missing	FALSE
YLR271W	CMG1	cmg1	1.16265	0.808813	FALSE	0.0335104	FALSE	missing	missing	0.930233	FALSE	missing	0	missing	missing	missing	missing	missing	missing	missing	missing	missing	FALSE	missing	missing	FALSE	FALSE	missing	missing	missing	missing	missing	missing	missing	missing	missing	missing	missing	missing	missing	missing	missing	missing	missing	FALSE	FALSE	FALSE	missing	FALSE
YIL002W-A	CMI7	cmi7	1.13725	0.881464	FALSE	missing	missing	missing	missing	missing	missing	missing	0	missing	missing	missing	missing	missing	missing	missing	missing	missing	FALSE	missing	missing	FALSE	FALSE	missing	missing	missing	missing	missing	missing	missing	missing	missing	missing	missing	missing	missing	missing	missing	missing	missing	FALSE	FALSE	FALSE	missing	FALSE
YFR014C	CMK1	cmk1	1.2375	0.490896	FALSE	0.826033	FALSE	missing	missing	5.7554	FALSE	missing	0	missing	missing	missing	missing	missing	missing	missing	missing	missing	FALSE	missing	missing	FALSE	FALSE	missing	missing	missing	missing	missing	missing	missing	missing	missing	missing	missing	missing	missing	missing	missing	missing	missing	FALSE	FALSE	FALSE	missing	FALSE
YOL016C	CMK2	cmk2	0.924171	0.993381	FALSE	-0.219627	FALSE	missing	missing	3.7037	FALSE	missing	0	missing	missing	missing	missing	missing	missing	missing	missing	missing	FALSE	missing	missing	FALSE	FALSE	missing	missing	missing	missing	missing	missing	missing	missing	missing	missing	missing	missing	missing	missing	missing	missing	missing	FALSE	FALSE	FALSE	missing	FALSE
YML057W	CMP2	cmp2	1.18012	0.745603	FALSE	0.323369	FALSE	missing	missing	7.35294	FALSE	missing	0	missing	missing	missing	missing	missing	missing	missing	0.67	FALSE	FALSE	missing	missing	FALSE	FALSE	missing	missing	missing	missing	missing	0	FALSE	missing	missing	FALSE	FALSE	missing	missing	2.67	FALSE	FALSE	FALSE	FALSE	FALSE	FALSE	missing	FALSE
YDL156W	CMR1	cmr1	0.94086	0.993381	FALSE	0.198412	FALSE	missing	missing	3.01205	FALSE	missing	0	missing	missing	missing	missing	missing	missing	missing	missing	missing	FALSE	missing	missing	FALSE	FALSE	missing	missing	missing	missing	missing	missing	missing	missing	missing	missing	missing	missing	missing	missing	missing	missing	missing	TRUE	TRUE	FALSE	missing	FALSE
YOR093C	CMR2	cmr2	1.07647	0.989689	FALSE	-0.556229	FALSE	missing	missing	13.2653	FALSE	missing	0	missing	missing	missing	missing	missing	missing	missing	missing	missing	FALSE	missing	missing	FALSE	FALSE	missing	missing	missing	missing	missing	missing	missing	missing	missing	missing	missing	missing	missing	missing	missing	missing	missing	FALSE	FALSE	FALSE	missing	FALSE
YPR013C	CMR3	cmr3	1.06322	0.993381	FALSE	-0.0449426	FALSE	missing	missing	3.73134	FALSE	missing	0	missing	missing	missing	missing	missing	missing	missing	missing	missing	FALSE	missing	missing	FALSE	FALSE	missing	missing	missing	missing	missing	missing	missing	missing	missing	missing	missing	missing	missing	missing	missing	missing	missing	FALSE	FALSE	FALSE	missing	FALSE
YLR003C	CMS1	cms1	0.989474	0.993381	FALSE	-0.393993	FALSE	missing	missing	3.06748	FALSE	missing	0	missing	missing	missing	missing	missing	missing	missing	missing	missing	FALSE	missing	missing	FALSE	FALSE	missing	missing	missing	missing	missing	missing	missing	missing	missing	missing	missing	missing	missing	missing	missing	missing	missing	FALSE	FALSE	FALSE	missing	FALSE
YLR433C	CNA1	cna1	1.00505	0.993381	FALSE	-0.227101	FALSE	missing	missing	2.96053	FALSE	missing	0	missing	missing	missing	missing	missing	missing	missing	missing	missing	FALSE	missing	missing	FALSE	FALSE	missing	missing	missing	missing	missing	missing	missing	missing	missing	missing	missing	missing	missing	missing	missing	missing	missing	FALSE	FALSE	FALSE	missing	FALSE
YKL190W	CNB1	cnb1	1.0929	0.97601	FALSE	0.410557	FALSE	missing	missing	1.36986	FALSE	missing	0	missing	missing	missing	missing	missing	missing	missing	missing	missing	FALSE	missing	missing	FALSE	FALSE	missing	missing	missing	missing	missing	missing	missing	missing	missing	missing	missing	missing	missing	missing	missing	missing	missing	FALSE	FALSE	FALSE	missing	FALSE
YAL058W	CNE1	cne1	1.27513	0.324459	FALSE	1.17406	FALSE	missing	missing	1.24138	FALSE	missing	0	missing	missing	missing	missing	missing	missing	missing	1.22	FALSE	FALSE	missing	missing	FALSE	FALSE	missing	missing	missing	missing	missing	0	FALSE	missing	missing	FALSE	FALSE	missing	missing	2.33	FALSE	FALSE	FALSE	FALSE	FALSE	FALSE	missing	FALSE
YDR357C	CNL1	cnl1	1.12739	0.910078	FALSE	-0.237172	FALSE	missing	missing	5.85366	FALSE	missing	0	missing	missing	missing	missing	missing	missing	missing	missing	missing	FALSE	missing	missing	FALSE	FALSE	missing	missing	missing	missing	missing	missing	missing	missing	missing	missing	missing	missing	missing	missing	missing	missing	missing	FALSE	FALSE	FALSE	missing	FALSE
YBR063C	CNM1	cnm1	0.914894	0.993381	FALSE	1.5419	FALSE	missing	missing	4.63918	FALSE	missing	0	missing	missing	missing	missing	missing	missing	missing	missing	missing	FALSE	missing	missing	FALSE	FALSE	missing	missing	missing	missing	missing	missing	missing	missing	missing	missing	missing	missing	missing	missing	missing	missing	missing	FALSE	FALSE	FALSE	missing	FALSE
YNL225C	CNM67	cnm67	1.93452	2.11415e-10	TRUE	missing	missing	0.0612245	TRUE	0.694444	FALSE	missing	2	missing	missing	missing	missing	1.34	missing	FALSE	missing	missing	TRUE	missing	missing	TRUE	FALSE	missing	missing	missing	3.7	TRUE	missing	missing	missing	missing	missing	TRUE	missing	missing	missing	missing	missing	missing	FALSE	FALSE	FALSE	missing	FALSE
YFR046C	CNN1	cnn1	0.958333	0.993381	FALSE	-0.521337	FALSE	missing	missing	13.3333	FALSE	missing	0	missing	missing	missing	missing	missing	missing	missing	missing	missing	FALSE	missing	missing	FALSE	FALSE	missing	missing	missing	missing	missing	missing	missing	missing	missing	missing	missing	missing	missing	missing	missing	missing	missing	FALSE	FALSE	TRUE	missing	FALSE
YPL189C-A	COA2	coa2	1.13245	0.897996	FALSE	missing	missing	missing	missing	missing	missing	missing	0	missing	missing	missing	missing	missing	missing	missing	missing	missing	missing	missing	missing	missing	missing	missing	missing	missing	missing	missing	missing	missing	missing	missing	missing	missing	missing	missing	missing	missing	missing	missing	FALSE	FALSE	FALSE	missing	FALSE
YJL062W-A	COA3	coa3	1.09804	0.966276	FALSE	missing	missing	missing	missing	missing	missing	missing	0	missing	missing	missing	missing	missing	missing	missing	missing	missing	FALSE	missing	missing	FALSE	FALSE	missing	missing	missing	missing	missing	missing	missing	missing	missing	missing	missing	missing	missing	missing	missing	missing	missing	FALSE	FALSE	FALSE	missing	FALSE
YLR218C	COA4	coa4	1.01015	0.993381	FALSE	missing	missing	missing	missing	9.90991	FALSE	missing	0	missing	missing	missing	missing	missing	missing	missing	missing	missing	FALSE	missing	missing	FALSE	FALSE	missing	missing	missing	missing	missing	missing	missing	missing	missing	missing	missing	missing	missing	missing	missing	missing	missing	FALSE	FALSE	FALSE	missing	FALSE
YMR244C-A	COA6	coa6	0.923529	0.993381	FALSE	-1.4583	FALSE	missing	missing	8.47458	FALSE	missing	0	missing	missing	missing	missing	missing	missing	missing	missing	missing	FALSE	missing	missing	FALSE	FALSE	missing	missing	missing	missing	missing	missing	missing	missing	missing	missing	missing	missing	missing	missing	missing	missing	missing	FALSE	FALSE	FALSE	missing	FALSE
YNL051W	COG5	cog5	1.01515	0.993381	FALSE	-1.06744	FALSE	missing	missing	10.3774	FALSE	missing	0	missing	missing	missing	missing	missing	missing	missing	missing	missing	FALSE	missing	missing	FALSE	FALSE	missing	missing	missing	missing	missing	missing	missing	missing	missing	missing	missing	missing	missing	missing	missing	missing	missing	FALSE	FALSE	FALSE	missing	FALSE
YNL041C	COG6	cog6	1.04737	0.993381	FALSE	-0.413278	FALSE	missing	missing	1.80723	FALSE	missing	0	missing	missing	missing	missing	missing	missing	missing	1.11	FALSE	FALSE	missing	missing	FALSE	FALSE	missing	missing	missing	missing	missing	0	FALSE	missing	missing	FALSE	FALSE	missing	missing	2.67	FALSE	FALSE	FALSE	FALSE	FALSE	FALSE	missing	FALSE
YGL005C	COG7	cog7	1.11257	0.938754	FALSE	0.870058	FALSE	missing	missing	2.34375	FALSE	missing	0	missing	missing	missing	missing	missing	missing	missing	1.17	FALSE	FALSE	missing	missing	FALSE	FALSE	missing	missing	missing	missing	missing	0	FALSE	missing	missing	FALSE	FALSE	missing	missing	3	FALSE	FALSE	FALSE	FALSE	FALSE	FALSE	missing	FALSE
YML071C	COG8	cog8	1.09633	0.967488	FALSE	0.102411	FALSE	missing	missing	15.4639	TRUE	missing	1	missing	missing	missing	missing	missing	missing	missing	1	FALSE	FALSE	missing	missing	FALSE	FALSE	missing	missing	missing	missing	missing	0	FALSE	missing	missing	FALSE	FALSE	missing	missing	3	FALSE	FALSE	FALSE	FALSE	FALSE	FALSE	missing	FALSE
YER130C	COM2	com2	0.821053	0.998119	FALSE	-0.289366	FALSE	missing	missing	5.26316	FALSE	missing	0	missing	missing	missing	missing	missing	missing	missing	missing	missing	FALSE	missing	missing	FALSE	FALSE	missing	missing	missing	missing	missing	missing	missing	missing	missing	missing	missing	missing	missing	missing	missing	missing	missing	FALSE	FALSE	FALSE	missing	FALSE
YBR003W	COQ1	coq1	1.05263	0.993381	FALSE	missing	missing	missing	missing	2.87081	FALSE	missing	0	missing	missing	missing	missing	missing	missing	missing	missing	missing	FALSE	missing	missing	FALSE	FALSE	missing	missing	missing	missing	missing	missing	missing	missing	missing	missing	missing	missing	missing	missing	missing	missing	missing	FALSE	FALSE	FALSE	missing	FALSE
YOL008W	COQ10	coq10	1.11765	0.923853	FALSE	-2.49429	FALSE	missing	missing	9.30233	FALSE	missing	0	missing	missing	missing	missing	missing	missing	missing	missing	missing	FALSE	missing	missing	FALSE	FALSE	missing	missing	missing	missing	missing	missing	missing	missing	missing	missing	missing	missing	missing	missing	missing	missing	missing	FALSE	FALSE	FALSE	missing	FALSE
YLR290C	COQ11	coq11	1.03012	0.993381	FALSE	-0.679033	FALSE	missing	missing	2.25989	FALSE	missing	0	missing	missing	missing	missing	missing	missing	missing	missing	missing	FALSE	missing	missing	FALSE	FALSE	missing	missing	missing	missing	missing	missing	missing	missing	missing	missing	missing	missing	missing	missing	missing	missing	missing	FALSE	FALSE	FALSE	missing	FALSE
YNR041C	COQ2	coq2	1.10997	0.941965	FALSE	missing	missing	missing	missing	6.83761	FALSE	missing	0	missing	missing	missing	missing	missing	missing	missing	0.89	FALSE	FALSE	missing	missing	FALSE	FALSE	missing	missing	missing	missing	missing	0	FALSE	missing	missing	FALSE	FALSE	missing	missing	1.33	FALSE	FALSE	FALSE	FALSE	FALSE	FALSE	missing	FALSE
YBR230W-A	COQ21	coq21	1.18182	0.738498	FALSE	missing	missing	missing	missing	missing	missing	missing	0	missing	missing	missing	missing	missing	missing	missing	missing	missing	FALSE	missing	missing	FALSE	FALSE	missing	missing	missing	missing	missing	missing	missing	missing	missing	missing	missing	missing	missing	missing	missing	missing	missing	FALSE	FALSE	FALSE	missing	FALSE
YOL096C	COQ3	coq3	0.92823	0.993381	FALSE	missing	missing	missing	missing	1.16959	FALSE	missing	0	missing	missing	missing	missing	missing	missing	missing	missing	missing	FALSE	missing	missing	FALSE	FALSE	missing	missing	missing	missing	missing	missing	missing	missing	missing	missing	missing	missing	missing	missing	missing	missing	missing	FALSE	FALSE	FALSE	missing	FALSE
YDR204W	COQ4	coq4	1.0565	0.993381	FALSE	missing	missing	missing	missing	7.14286	FALSE	missing	0	missing	missing	missing	missing	missing	missing	missing	missing	missing	FALSE	missing	missing	FALSE	FALSE	missing	missing	missing	missing	missing	missing	missing	missing	missing	missing	missing	missing	missing	missing	missing	missing	missing	FALSE	FALSE	FALSE	missing	FALSE
YML110C	COQ5	coq5	1.15476	0.825613	FALSE	missing	missing	missing	missing	6.04396	FALSE	missing	0	missing	missing	missing	missing	missing	missing	missing	missing	missing	FALSE	missing	missing	FALSE	FALSE	missing	missing	missing	missing	missing	missing	missing	missing	missing	missing	missing	missing	missing	missing	missing	missing	missing	FALSE	FALSE	FALSE	missing	FALSE
YGR255C	COQ6	coq6	1.01786	0.993381	FALSE	-0.328431	FALSE	missing	missing	1.50754	FALSE	missing	0	missing	missing	missing	missing	missing	missing	missing	missing	missing	FALSE	missing	missing	FALSE	FALSE	missing	missing	missing	missing	missing	missing	missing	missing	missing	missing	missing	missing	missing	missing	missing	missing	missing	FALSE	FALSE	FALSE	missing	FALSE
YGL119W	COQ8	coq8	1.15232	0.832987	FALSE	missing	missing	missing	missing	missing	missing	missing	0	missing	missing	missing	missing	missing	missing	missing	missing	missing	missing	missing	missing	missing	missing	missing	missing	missing	missing	missing	missing	missing	missing	missing	missing	missing	missing	missing	missing	missing	missing	missing	FALSE	FALSE	FALSE	missing	FALSE
YLR201C	COQ9	coq9	1.17766	0.753603	FALSE	missing	missing	missing	missing	2.24215	FALSE	missing	0	missing	missing	missing	missing	missing	missing	missing	missing	missing	FALSE	missing	missing	FALSE	FALSE	missing	missing	missing	missing	missing	missing	missing	missing	missing	missing	missing	missing	missing	missing	missing	missing	missing	FALSE	FALSE	FALSE	missing	FALSE
YBL045C	COR1	cor1	1.40719	0.0378599	TRUE	missing	missing	0.039778	FALSE	2.53807	FALSE	missing	1	missing	missing	missing	missing	missing	missing	missing	missing	missing	FALSE	missing	missing	FALSE	FALSE	missing	missing	missing	missing	missing	missing	missing	missing	missing	missing	missing	missing	missing	missing	missing	missing	missing	FALSE	FALSE	FALSE	missing	FALSE
YNL336W	COS1	cos1	1.01786	0.993381	FALSE	-0.162308	FALSE	missing	missing	1.72414	FALSE	missing	0	missing	missing	missing	missing	missing	missing	missing	missing	missing	FALSE	missing	missing	FALSE	FALSE	missing	missing	missing	missing	missing	missing	missing	missing	missing	missing	missing	missing	missing	missing	missing	missing	missing	FALSE	FALSE	FALSE	missing	FALSE
YBR203W	COS111	cos111	0.907609	0.99385	FALSE	0.167673	FALSE	missing	missing	2.45902	FALSE	missing	0	missing	missing	missing	missing	missing	missing	missing	missing	missing	FALSE	missing	missing	FALSE	FALSE	missing	missing	missing	missing	missing	missing	missing	missing	missing	missing	missing	missing	missing	missing	missing	missing	missing	FALSE	FALSE	FALSE	missing	FALSE
YGL263W	COS12	cos12	1.05917	0.993381	FALSE	-0.203935	FALSE	missing	missing	5.12821	FALSE	missing	0	missing	missing	missing	missing	missing	missing	missing	missing	missing	FALSE	missing	missing	FALSE	FALSE	missing	missing	missing	missing	missing	missing	missing	missing	missing	missing	missing	missing	missing	missing	missing	missing	missing	FALSE	FALSE	FALSE	missing	FALSE
YGR295C	COS6	cos6	0.913793	0.993381	FALSE	-0.994498	FALSE	missing	missing	1.98676	FALSE	missing	0	missing	missing	missing	missing	missing	missing	missing	1	FALSE	FALSE	missing	missing	FALSE	FALSE	missing	missing	missing	missing	missing	0	FALSE	missing	missing	FALSE	FALSE	missing	missing	2	FALSE	FALSE	FALSE	FALSE	FALSE	FALSE	missing	FALSE
YOR316C	COT1	cot1	1.05294	0.993381	FALSE	-0.341162	FALSE	missing	missing	6.75105	FALSE	missing	0	missing	missing	missing	missing	missing	missing	missing	missing	missing	FALSE	missing	missing	FALSE	FALSE	missing	missing	missing	missing	missing	missing	missing	missing	missing	missing	missing	missing	missing	missing	missing	missing	missing	FALSE	FALSE	FALSE	missing	FALSE
YPL172C	COX10	cox10	1	0.993381	FALSE	missing	missing	missing	missing	2.90698	FALSE	missing	0	missing	missing	missing	missing	missing	missing	missing	0.78	FALSE	FALSE	missing	missing	FALSE	FALSE	missing	missing	missing	missing	missing	0	FALSE	missing	missing	FALSE	FALSE	missing	missing	2.33	FALSE	FALSE	FALSE	FALSE	FALSE	FALSE	missing	FALSE
YPL132W	COX11	cox11	0.943128	0.993381	FALSE	missing	missing	missing	missing	1.83486	FALSE	missing	0	missing	missing	missing	missing	missing	missing	missing	1	FALSE	FALSE	missing	missing	FALSE	FALSE	missing	missing	missing	missing	missing	0	FALSE	missing	missing	FALSE	FALSE	missing	missing	2	FALSE	FALSE	FALSE	FALSE	FALSE	FALSE	missing	FALSE
YLR038C	COX12	cox12	0.89607	0.994751	FALSE	missing	missing	missing	missing	3.37922	FALSE	missing	0	missing	missing	missing	missing	missing	missing	missing	0.89	FALSE	FALSE	missing	missing	FALSE	FALSE	missing	missing	missing	missing	missing	0	FALSE	missing	missing	FALSE	FALSE	missing	missing	2	FALSE	FALSE	FALSE	FALSE	FALSE	FALSE	missing	FALSE
YGL191W	COX13	cox13	1.15232	0.832987	FALSE	missing	missing	missing	missing	missing	missing	missing	0	missing	missing	missing	missing	missing	missing	missing	missing	missing	FALSE	missing	missing	FALSE	FALSE	missing	missing	missing	missing	missing	missing	missing	missing	missing	missing	missing	missing	missing	missing	missing	missing	missing	FALSE	FALSE	FALSE	missing	FALSE
YML129C	COX14	cox14	1.23214	0.513075	FALSE	missing	missing	missing	missing	3.57143	FALSE	missing	0	missing	missing	missing	missing	missing	missing	missing	0.89	FALSE	FALSE	missing	missing	FALSE	FALSE	missing	missing	missing	missing	missing	0	FALSE	missing	missing	FALSE	FALSE	missing	missing	2.67	FALSE	FALSE	FALSE	FALSE	FALSE	FALSE	missing	FALSE
YER141W	COX15	cox15	1.01053	0.993381	FALSE	missing	missing	missing	missing	12.2807	FALSE	missing	0	missing	missing	missing	missing	missing	missing	missing	missing	missing	FALSE	missing	missing	FALSE	FALSE	missing	missing	missing	missing	missing	missing	missing	missing	missing	missing	missing	missing	missing	missing	missing	missing	missing	FALSE	FALSE	FALSE	missing	FALSE
YJL003W	COX16	cox16	1.20833	0.616822	FALSE	missing	missing	missing	missing	23.0631	TRUE	missing	1	missing	missing	missing	missing	missing	missing	missing	missing	missing	FALSE	missing	missing	FALSE	FALSE	missing	missing	missing	missing	missing	missing	missing	missing	missing	missing	missing	missing	missing	missing	missing	missing	missing	FALSE	FALSE	FALSE	missing	FALSE
YLL009C	COX17	cox17	1.0582	0.993381	FALSE	missing	missing	missing	missing	6.04396	FALSE	missing	0	missing	missing	missing	missing	missing	missing	missing	missing	missing	FALSE	missing	missing	FALSE	FALSE	missing	missing	missing	missing	missing	missing	missing	missing	missing	missing	missing	missing	missing	missing	missing	missing	missing	FALSE	FALSE	FALSE	missing	FALSE
YGR062C	COX18	cox18	1.05098	0.993381	FALSE	missing	missing	missing	missing	2.61194	FALSE	missing	0	missing	missing	missing	missing	missing	missing	missing	missing	missing	FALSE	missing	missing	FALSE	FALSE	missing	missing	missing	missing	missing	missing	missing	missing	missing	missing	missing	missing	missing	missing	missing	missing	missing	FALSE	FALSE	FALSE	missing	FALSE
YLL018C-A	COX19	cox19	0.989305	0.993381	FALSE	missing	missing	missing	missing	2.90698	FALSE	missing	0	missing	missing	missing	missing	missing	missing	missing	missing	missing	FALSE	missing	missing	FALSE	FALSE	missing	missing	missing	missing	missing	missing	missing	missing	missing	missing	missing	missing	missing	missing	missing	missing	missing	FALSE	FALSE	FALSE	missing	FALSE
YDR231C	COX20	cox20	1.10734	0.947454	FALSE	missing	missing	missing	missing	7.17703	FALSE	missing	0	missing	missing	missing	missing	missing	missing	missing	0.67	FALSE	FALSE	missing	missing	FALSE	FALSE	missing	missing	missing	missing	missing	0	FALSE	missing	missing	FALSE	FALSE	missing	missing	2	FALSE	FALSE	FALSE	FALSE	FALSE	FALSE	missing	FALSE
YHR116W	COX23	cox23	1.04624	0.993381	FALSE	missing	missing	missing	missing	5.47945	FALSE	missing	0	missing	missing	missing	missing	missing	missing	missing	missing	missing	FALSE	missing	missing	FALSE	FALSE	missing	missing	missing	missing	missing	missing	missing	missing	missing	missing	missing	missing	missing	missing	missing	missing	missing	FALSE	FALSE	FALSE	missing	FALSE
YNL052W	COX5A	cox5a	2.27273	0	TRUE	-1.56894	FALSE	0.0497788	TRUE	0.8	FALSE	missing	2	missing	missing	missing	missing	missing	missing	missing	missing	missing	FALSE	missing	missing	FALSE	FALSE	missing	missing	missing	missing	missing	missing	missing	missing	missing	missing	missing	missing	missing	missing	missing	missing	missing	FALSE	FALSE	FALSE	missing	FALSE
YIL111W	COX5B	cox5b	1.04865	0.993381	FALSE	-0.234756	FALSE	missing	missing	2.46914	FALSE	missing	0	missing	missing	missing	missing	missing	missing	missing	missing	missing	FALSE	missing	missing	FALSE	FALSE	missing	missing	missing	missing	missing	missing	missing	missing	missing	missing	missing	missing	missing	missing	missing	missing	missing	FALSE	FALSE	FALSE	FALSE	FALSE
YHR051W	COX6	cox6	1.16185	0.809201	FALSE	missing	missing	missing	missing	2.7668	FALSE	missing	0	missing	missing	missing	missing	missing	missing	missing	missing	missing	FALSE	missing	missing	FALSE	FALSE	missing	missing	missing	missing	missing	missing	missing	missing	missing	missing	missing	missing	missing	missing	missing	missing	missing	FALSE	FALSE	FALSE	missing	FALSE
YMR256C	COX7	cox7	1.14881	0.840228	FALSE	missing	missing	missing	missing	7.58929	FALSE	missing	0	missing	missing	missing	missing	missing	missing	missing	missing	missing	FALSE	missing	missing	FALSE	FALSE	missing	missing	missing	missing	missing	missing	missing	missing	missing	missing	missing	missing	missing	missing	missing	missing	missing	FALSE	FALSE	FALSE	missing	FALSE
YLR395C	COX8	cox8	1.06024	0.993381	FALSE	-1.16571	FALSE	missing	missing	0.943396	FALSE	missing	0	missing	missing	missing	missing	missing	missing	missing	missing	missing	FALSE	missing	missing	FALSE	FALSE	missing	missing	missing	missing	missing	missing	missing	missing	missing	missing	missing	missing	missing	missing	missing	missing	missing	FALSE	FALSE	FALSE	missing	FALSE
YDL067C	COX9	cox9	1.16757	0.79096	FALSE	missing	missing	missing	missing	8.3871	FALSE	missing	0	missing	missing	missing	missing	missing	missing	missing	1	FALSE	FALSE	missing	missing	FALSE	FALSE	missing	missing	missing	missing	missing	0	FALSE	missing	missing	FALSE	FALSE	missing	missing	1.67	FALSE	FALSE	FALSE	FALSE	FALSE	FALSE	missing	FALSE
YKL179C	COY1	coy1	1.26554	0.364508	FALSE	-0.324605	FALSE	missing	missing	2.20264	FALSE	missing	0	missing	missing	missing	missing	missing	missing	missing	missing	missing	FALSE	missing	missing	FALSE	FALSE	missing	missing	missing	missing	missing	missing	missing	missing	missing	missing	missing	missing	missing	missing	missing	missing	missing	FALSE	FALSE	FALSE	missing	FALSE
YOR303W	CPA1	cpa1	1.02059	0.993381	FALSE	0.0554315	FALSE	missing	missing	3.86266	FALSE	missing	0	missing	missing	missing	missing	missing	missing	missing	missing	missing	FALSE	missing	missing	FALSE	FALSE	missing	missing	missing	missing	missing	missing	missing	missing	missing	missing	missing	missing	missing	missing	missing	missing	missing	FALSE	FALSE	FALSE	missing	FALSE
YJR109C	CPA2	cpa2	1.02577	0.993381	FALSE	0.0170233	FALSE	missing	missing	4.08163	FALSE	missing	0	missing	missing	missing	missing	missing	missing	missing	missing	missing	FALSE	missing	missing	FALSE	FALSE	missing	missing	missing	missing	missing	missing	missing	missing	missing	missing	missing	missing	missing	missing	missing	missing	missing	FALSE	FALSE	FALSE	missing	FALSE
YGR247W	CPD1	cpd1	1.06548	0.993381	FALSE	-0.248313	FALSE	missing	missing	0.75188	FALSE	missing	0	missing	missing	missing	missing	missing	missing	missing	missing	missing	FALSE	missing	missing	FALSE	FALSE	missing	missing	missing	missing	missing	missing	missing	missing	missing	missing	missing	missing	missing	missing	missing	missing	missing	FALSE	FALSE	FALSE	missing	FALSE
YDR155C	CPR1	cpr1	1.0678	0.993381	FALSE	-0.0992506	FALSE	missing	missing	10	FALSE	missing	0	missing	missing	missing	missing	missing	missing	missing	0.78	FALSE	FALSE	missing	missing	FALSE	FALSE	missing	missing	missing	missing	missing	0	FALSE	missing	missing	FALSE	FALSE	missing	missing	2.67	FALSE	FALSE	FALSE	FALSE	FALSE	FALSE	missing	FALSE
YHR057C	CPR2	cpr2	1	0.993381	FALSE	-0.488114	FALSE	missing	missing	1.43885	FALSE	missing	0	missing	missing	missing	missing	missing	missing	missing	missing	missing	FALSE	missing	missing	FALSE	FALSE	missing	missing	missing	missing	missing	missing	missing	missing	missing	missing	missing	missing	missing	missing	missing	missing	missing	FALSE	FALSE	FALSE	missing	FALSE
YML078W	CPR3	cpr3	1.08527	0.984599	FALSE	missing	missing	missing	missing	3.9604	FALSE	missing	0	missing	missing	missing	missing	missing	missing	missing	1.17	FALSE	FALSE	missing	missing	FALSE	FALSE	missing	missing	missing	missing	missing	0	FALSE	missing	missing	FALSE	FALSE	missing	missing	2	FALSE	FALSE	FALSE	FALSE	FALSE	FALSE	missing	FALSE
YCR069W	CPR4	cpr4	0.954023	0.993381	FALSE	-0.137833	FALSE	missing	missing	0.52356	FALSE	missing	0	missing	missing	missing	missing	missing	missing	missing	missing	missing	FALSE	missing	missing	FALSE	FALSE	missing	missing	missing	missing	missing	missing	missing	missing	missing	missing	missing	missing	missing	missing	missing	missing	missing	FALSE	FALSE	FALSE	missing	FALSE
YDR304C	CPR5	cpr5	1.09259	0.97601	FALSE	-0.24883	FALSE	missing	missing	2.09424	FALSE	missing	0	missing	missing	missing	missing	missing	missing	missing	missing	missing	FALSE	missing	missing	FALSE	FALSE	missing	missing	missing	missing	missing	missing	missing	missing	missing	missing	missing	missing	missing	missing	missing	missing	missing	FALSE	FALSE	FALSE	missing	FALSE
YLR216C	CPR6	cpr6	1.18274	0.733071	FALSE	0.755809	FALSE	missing	missing	2.45902	FALSE	missing	0	missing	missing	missing	missing	missing	missing	missing	1.07	FALSE	FALSE	missing	missing	FALSE	FALSE	missing	missing	missing	missing	missing	0	FALSE	missing	missing	FALSE	FALSE	missing	missing	2.67	FALSE	FALSE	FALSE	FALSE	FALSE	FALSE	missing	FALSE
YJR032W	CPR7	cpr7	0.970238	0.993381	FALSE	-1.64479	FALSE	missing	missing	1.14943	FALSE	missing	0	missing	missing	missing	missing	missing	missing	missing	missing	missing	FALSE	missing	missing	FALSE	FALSE	missing	missing	missing	missing	missing	missing	missing	missing	missing	missing	missing	missing	missing	missing	missing	missing	missing	FALSE	FALSE	FALSE	missing	FALSE
YNR028W	CPR8	cpr8	1.13874	0.876442	FALSE	-0.48426	FALSE	missing	missing	5.52147	FALSE	missing	0	missing	missing	missing	missing	missing	missing	missing	1.17	FALSE	FALSE	missing	missing	FALSE	FALSE	missing	missing	missing	missing	missing	0.33	FALSE	missing	missing	FALSE	FALSE	missing	missing	2.33	FALSE	FALSE	FALSE	FALSE	FALSE	FALSE	missing	FALSE
YJL172W	CPS1	cps1	1.06292	0.993381	FALSE	0.466492	FALSE	missing	missing	8.63309	FALSE	missing	0	missing	missing	missing	missing	missing	missing	missing	missing	missing	FALSE	missing	missing	FALSE	FALSE	missing	missing	missing	missing	missing	missing	missing	missing	missing	missing	missing	missing	missing	missing	missing	missing	missing	FALSE	FALSE	FALSE	missing	FALSE
YNL130C	CPT1	cpt1	0.938144	0.993381	FALSE	0.503998	FALSE	missing	missing	1.22699	FALSE	missing	0	missing	missing	missing	missing	missing	missing	missing	missing	missing	FALSE	missing	missing	FALSE	FALSE	missing	missing	missing	missing	missing	missing	missing	missing	missing	missing	missing	missing	missing	missing	missing	missing	missing	FALSE	FALSE	FALSE	missing	FALSE
YPL109C	CQD1	cqd1	1.02604	0.993381	FALSE	-0.421782	FALSE	missing	missing	1.55039	FALSE	missing	0	missing	missing	missing	missing	missing	missing	missing	missing	missing	FALSE	missing	missing	FALSE	FALSE	missing	missing	missing	missing	missing	missing	missing	missing	missing	missing	missing	missing	missing	missing	missing	missing	missing	FALSE	FALSE	FALSE	missing	FALSE
YLR253W	CQD2	cqd2	1.01807	0.993381	FALSE	-0.628761	FALSE	missing	missing	3.68098	FALSE	missing	0	missing	missing	missing	missing	missing	missing	missing	missing	missing	FALSE	missing	missing	FALSE	FALSE	missing	missing	missing	missing	missing	missing	missing	missing	missing	missing	missing	missing	missing	missing	missing	missing	missing	FALSE	FALSE	FALSE	missing	FALSE
YOR100C	CRC1	crc1	1.03825	0.993381	FALSE	-0.139061	FALSE	missing	missing	3.92157	FALSE	missing	0	missing	missing	missing	missing	missing	missing	missing	missing	missing	FALSE	missing	missing	FALSE	FALSE	missing	missing	missing	missing	missing	missing	missing	missing	missing	missing	missing	missing	missing	missing	missing	missing	missing	FALSE	FALSE	FALSE	missing	FALSE
YDL142C	CRD1	crd1	0.897849	0.994751	FALSE	3.36513	TRUE	missing	missing	2.87671	FALSE	missing	1	missing	missing	missing	missing	missing	missing	missing	0.6	FALSE	FALSE	missing	missing	FALSE	FALSE	missing	missing	missing	missing	missing	0	FALSE	missing	missing	FALSE	FALSE	missing	missing	2.67	FALSE	FALSE	FALSE	FALSE	FALSE	FALSE	missing	FALSE
YDR223W	CRF1	crf1	1.06215	0.993381	FALSE	0.551792	FALSE	missing	missing	9.69697	FALSE	missing	0	missing	missing	missing	missing	missing	missing	missing	missing	missing	FALSE	missing	missing	FALSE	FALSE	missing	missing	missing	missing	missing	missing	missing	missing	missing	missing	missing	missing	missing	missing	missing	missing	missing	FALSE	FALSE	FALSE	missing	FALSE
YHR209W	CRG1	crg1	1.06593	0.993381	FALSE	-0.262854	FALSE	missing	missing	5.71429	FALSE	missing	0	missing	missing	missing	missing	missing	missing	missing	missing	missing	FALSE	missing	missing	FALSE	FALSE	missing	missing	missing	missing	missing	missing	missing	missing	missing	missing	missing	missing	missing	missing	missing	missing	missing	FALSE	FALSE	FALSE	missing	FALSE
YGR189C	CRH1	crh1	1.08805	0.978703	FALSE	-0.584338	FALSE	missing	missing	1.94175	FALSE	missing	0	missing	missing	missing	missing	missing	missing	missing	missing	missing	FALSE	missing	missing	FALSE	FALSE	missing	missing	missing	missing	missing	missing	missing	missing	missing	missing	missing	missing	missing	missing	missing	missing	missing	FALSE	FALSE	FALSE	missing	FALSE
YLR429W	CRN1	crn1	0.848485	0.998119	FALSE	-0.39558	FALSE	missing	missing	0.507614	FALSE	missing	0	missing	missing	missing	missing	missing	missing	missing	missing	missing	FALSE	missing	missing	FALSE	FALSE	missing	missing	missing	missing	missing	missing	missing	missing	missing	missing	missing	missing	missing	missing	missing	missing	missing	FALSE	FALSE	FALSE	missing	FALSE
YHR146W	CRP1	crp1	1.05172	0.993381	FALSE	-0.120679	FALSE	missing	missing	1.4218	FALSE	missing	0	missing	missing	missing	missing	missing	missing	missing	1	FALSE	FALSE	missing	missing	FALSE	FALSE	missing	missing	missing	missing	missing	0	FALSE	missing	missing	FALSE	FALSE	missing	missing	2	FALSE	FALSE	FALSE	FALSE	FALSE	FALSE	missing	FALSE
YLR213C	CRR1	crr1	1.01523	0.993381	FALSE	-0.593146	FALSE	missing	missing	15.2381	TRUE	missing	1	missing	missing	missing	missing	missing	missing	missing	missing	missing	FALSE	missing	missing	FALSE	FALSE	missing	missing	missing	missing	missing	missing	missing	missing	missing	missing	missing	missing	missing	missing	missing	missing	missing	FALSE	FALSE	FALSE	missing	FALSE
YOR031W	CRS5	crs5	1.0241	0.993381	FALSE	0.316112	FALSE	missing	missing	3.72093	FALSE	missing	0	missing	missing	missing	missing	missing	missing	missing	missing	missing	FALSE	missing	missing	FALSE	FALSE	missing	missing	missing	missing	missing	missing	missing	missing	missing	missing	missing	missing	missing	missing	missing	missing	missing	FALSE	FALSE	FALSE	missing	FALSE
YOL063C	CRT10	crt10	0.977012	0.993381	FALSE	-0.500085	FALSE	missing	missing	10.559	FALSE	missing	0	missing	missing	missing	missing	missing	missing	missing	missing	missing	FALSE	missing	missing	FALSE	FALSE	missing	missing	missing	missing	missing	missing	missing	missing	missing	missing	missing	missing	missing	missing	missing	missing	missing	FALSE	FALSE	FALSE	missing	FALSE
YNL027W	CRZ1	crz1	1.06842	0.993381	FALSE	0.0246506	FALSE	missing	missing	2.55319	FALSE	missing	0	missing	missing	missing	missing	missing	missing	missing	missing	missing	FALSE	missing	missing	FALSE	FALSE	missing	missing	missing	missing	missing	missing	missing	missing	missing	missing	missing	missing	missing	missing	missing	missing	missing	FALSE	FALSE	FALSE	missing	FALSE
YPR174C	CSA1	csa1	1.08333	0.987929	FALSE	-0.96836	FALSE	missing	missing	0.568182	FALSE	missing	0	missing	missing	missing	missing	missing	missing	missing	missing	missing	FALSE	missing	missing	FALSE	FALSE	missing	missing	missing	missing	missing	missing	missing	missing	missing	missing	missing	missing	missing	missing	missing	missing	missing	FALSE	FALSE	FALSE	missing	FALSE
YLR241W	CSC1	csc1	1.13253	0.897911	FALSE	0.0942691	FALSE	missing	missing	1.32743	FALSE	missing	0	missing	missing	missing	missing	missing	missing	missing	missing	missing	FALSE	missing	missing	FALSE	FALSE	missing	missing	missing	missing	missing	missing	missing	missing	missing	missing	missing	missing	missing	missing	missing	missing	missing	FALSE	FALSE	FALSE	missing	FALSE
YNR010W	CSE2	cse2	0.773684	0.998119	FALSE	2.20202	TRUE	missing	missing	4.54545	FALSE	missing	1	missing	missing	missing	missing	missing	missing	missing	missing	missing	FALSE	missing	missing	FALSE	FALSE	missing	missing	missing	missing	missing	missing	missing	missing	missing	missing	missing	missing	missing	missing	missing	missing	missing	FALSE	FALSE	FALSE	missing	FALSE
YKL049C	CSE4	cse4-1	1.32	0.179673	FALSE	0.133896	FALSE	missing	missing	missing	missing	missing	0	missing	missing	missing	missing	missing	1.0582	FALSE	1	FALSE	missing	1.66667	FALSE	FALSE	FALSE	missing	missing	missing	missing	missing	missing	missing	missing	missing	missing	missing	missing	missing	missing	missing	missing	missing	FALSE	FALSE	TRUE	missing	missing
YLR087C	CSF1	csf1	1.42632	0.025152	TRUE	0.86646	FALSE	0.0455272	FALSE	1.1976	FALSE	missing	1	missing	missing	missing	missing	missing	missing	missing	1	FALSE	FALSE	missing	missing	FALSE	FALSE	missing	missing	missing	missing	missing	0	FALSE	missing	missing	FALSE	FALSE	missing	missing	2.33	FALSE	FALSE	FALSE	FALSE	FALSE	FALSE	missing	FALSE
YBR036C	CSG2	csg2	0.978723	0.993381	FALSE	0.217094	FALSE	missing	missing	1.2931	FALSE	TRUE	1	missing	missing	missing	missing	missing	missing	missing	0.89	FALSE	FALSE	missing	missing	FALSE	FALSE	missing	missing	missing	missing	missing	0	FALSE	missing	missing	FALSE	FALSE	missing	missing	1.67	FALSE	FALSE	FALSE	FALSE	FALSE	FALSE	missing	FALSE
YBR161W	CSH1	csh1	0.945652	0.993381	FALSE	1.65365	FALSE	missing	missing	2.1978	FALSE	missing	0	missing	missing	missing	missing	missing	missing	missing	missing	missing	FALSE	missing	missing	FALSE	FALSE	missing	missing	missing	missing	missing	missing	missing	missing	missing	missing	missing	missing	missing	missing	missing	missing	missing	FALSE	FALSE	FALSE	missing	FALSE
YMR025W	CSI1	csi1	1.1118	0.938754	FALSE	1.19718	FALSE	missing	missing	6.97674	FALSE	missing	0	missing	missing	missing	missing	missing	missing	missing	missing	missing	FALSE	missing	missing	FALSE	FALSE	missing	missing	missing	missing	missing	missing	missing	missing	missing	missing	missing	missing	missing	missing	missing	missing	missing	FALSE	FALSE	FALSE	missing	FALSE
YOL007C	CSI2	csi2	1.04118	0.993381	FALSE	0.805736	FALSE	missing	missing	11.0497	FALSE	missing	0	missing	missing	missing	missing	missing	missing	missing	missing	missing	FALSE	missing	missing	FALSE	FALSE	missing	missing	missing	missing	missing	missing	missing	missing	missing	missing	missing	missing	missing	missing	missing	missing	missing	FALSE	FALSE	FALSE	missing	FALSE
YCR086W	CSM1	csm1	1.06536	0.993381	FALSE	-0.0416849	FALSE	missing	missing	2.73973	FALSE	missing	0	missing	missing	missing	missing	missing	missing	missing	0.83	FALSE	FALSE	missing	missing	FALSE	FALSE	missing	missing	missing	missing	missing	0	FALSE	missing	missing	FALSE	FALSE	missing	missing	1.67	FALSE	FALSE	FALSE	FALSE	FALSE	FALSE	FALSE	TRUE
YIL132C	CSM2	csm2	1.11383	0.937462	FALSE	0.676529	FALSE	0.0473322	FALSE	3.10559	FALSE	TRUE	1	5.07143	TRUE	TRUE	missing	missing	missing	missing	0.67	FALSE	FALSE	missing	missing	FALSE	FALSE	4.93392	TRUE	TRUE	missing	missing	0	FALSE	missing	missing	FALSE	FALSE	missing	missing	3	FALSE	FALSE	FALSE	FALSE	FALSE	FALSE	missing	FALSE
YMR048W	CSM3	csm3	1.37693	0.0680167	FALSE	1.83871	FALSE	0.0825771	TRUE	0.485437	FALSE	TRUE	2	6.28571	TRUE	TRUE	missing	3.92593	missing	TRUE	1.83	TRUE	FALSE	missing	missing	TRUE	TRUE	2.20264	FALSE	FALSE	1.685	FALSE	0.33	FALSE	missing	missing	FALSE	FALSE	4.28571	TRUE	4	TRUE	TRUE	TRUE	TRUE	TRUE	TRUE	FALSE	TRUE
YPL200W	CSM4	csm4	1.17188	0.777515	FALSE	0.262079	FALSE	missing	missing	3.39806	FALSE	missing	0	missing	missing	missing	missing	missing	missing	missing	missing	missing	FALSE	missing	missing	FALSE	FALSE	missing	missing	missing	missing	missing	missing	missing	missing	missing	missing	missing	missing	missing	missing	missing	missing	missing	FALSE	FALSE	FALSE	missing	FALSE
YDR179C	CSN9	csn9	1.11299	0.938754	FALSE	-0.898326	FALSE	missing	missing	5.19481	FALSE	missing	0	missing	missing	missing	missing	missing	missing	missing	missing	missing	FALSE	missing	missing	FALSE	FALSE	missing	missing	missing	missing	missing	missing	missing	missing	missing	missing	missing	missing	missing	missing	missing	missing	missing	FALSE	FALSE	FALSE	missing	FALSE
YLR380W	CSR1	csr1	1.1988	0.664435	FALSE	0.288965	FALSE	missing	missing	8.4507	FALSE	missing	0	missing	missing	missing	missing	missing	missing	missing	missing	missing	FALSE	missing	missing	FALSE	FALSE	missing	missing	missing	missing	missing	missing	missing	missing	missing	missing	missing	missing	missing	missing	missing	missing	missing	FALSE	FALSE	FALSE	missing	FALSE
YPR030W	CSR2	csr2	0.785366	0.998119	FALSE	-0.0994602	FALSE	missing	missing	15.2381	TRUE	missing	1	missing	missing	missing	missing	missing	missing	missing	missing	missing	TRUE	missing	missing	TRUE	TRUE	missing	missing	missing	missing	missing	missing	missing	missing	missing	missing	missing	missing	missing	missing	missing	missing	missing	FALSE	FALSE	FALSE	missing	FALSE
YFR020W	CSS2	css2	1.0375	0.993381	FALSE	-0.129284	FALSE	missing	missing	3.60825	FALSE	missing	0	missing	missing	missing	missing	missing	missing	missing	missing	missing	FALSE	missing	missing	FALSE	FALSE	missing	missing	missing	missing	missing	missing	missing	missing	missing	missing	missing	missing	missing	missing	missing	missing	missing	FALSE	FALSE	FALSE	missing	FALSE
YOL159C	CSS3	css3	1.03743	0.993381	FALSE	-0.246635	FALSE	0.0288714	FALSE	1.75439	FALSE	missing	0	missing	missing	missing	missing	missing	missing	missing	0.67	FALSE	FALSE	missing	missing	FALSE	FALSE	missing	missing	missing	missing	missing	0.33	FALSE	missing	missing	FALSE	FALSE	missing	missing	1	FALSE	FALSE	FALSE	FALSE	FALSE	FALSE	missing	FALSE
YBR042C	CST26	cst26	0.914894	0.993381	FALSE	-0.221166	FALSE	missing	missing	0.46729	FALSE	missing	0	missing	missing	missing	missing	missing	missing	missing	missing	missing	FALSE	missing	missing	FALSE	FALSE	missing	missing	missing	missing	missing	missing	missing	missing	missing	missing	missing	missing	missing	missing	missing	missing	missing	FALSE	FALSE	FALSE	missing	FALSE
YIL036W	CST6	cst6	1.14198	0.864452	FALSE	-0.319722	FALSE	missing	missing	3.04878	FALSE	missing	0	missing	missing	missing	missing	missing	missing	missing	missing	missing	FALSE	missing	missing	FALSE	FALSE	missing	missing	missing	missing	missing	missing	missing	missing	missing	missing	missing	missing	missing	missing	missing	missing	missing	FALSE	FALSE	FALSE	missing	FALSE
YLR394W	CST9	cst9	1.0977	0.966276	FALSE	-0.294607	FALSE	missing	missing	5.90551	FALSE	missing	0	missing	missing	missing	missing	missing	missing	missing	missing	missing	FALSE	missing	missing	FALSE	FALSE	missing	missing	missing	missing	missing	missing	missing	missing	missing	missing	missing	missing	missing	missing	missing	missing	missing	FALSE	FALSE	FALSE	missing	FALSE
YDR256C	CTA1	cta1	1.23864	0.488651	FALSE	0.358001	FALSE	missing	missing	2.80374	FALSE	missing	0	missing	missing	missing	missing	missing	missing	missing	missing	missing	FALSE	missing	missing	FALSE	FALSE	missing	missing	missing	missing	missing	missing	missing	missing	missing	missing	missing	missing	missing	missing	missing	missing	missing	FALSE	FALSE	FALSE	missing	FALSE
YMR094W	CTF13	ctf13-30	1.26316	0.374046	FALSE	-0.123446	FALSE	missing	missing	missing	missing	missing	0	missing	missing	missing	missing	missing	missing	missing	0.666667	FALSE	missing	1.33333	FALSE	FALSE	FALSE	missing	missing	missing	missing	missing	0.333333	FALSE	0.333333	FALSE	FALSE	FALSE	missing	missing	missing	missing	missing	missing	FALSE	FALSE	TRUE	missing	missing
YMR078C	CTF18	ctf18	2.46458	0	TRUE	1.97917	FALSE	0.092925	TRUE	18.4019	TRUE	TRUE	4	0.914286	FALSE	FALSE	11.269	1.74074	missing	TRUE	1.33	FALSE	FALSE	missing	missing	FALSE	TRUE	10.5727	TRUE	TRUE	missing	missing	0.33	FALSE	missing	missing	FALSE	FALSE	missing	missing	3	FALSE	FALSE	FALSE	TRUE	FALSE	TRUE	missing	FALSE
YPL018W	CTF19	ctf19	1.35928	0.0942211	FALSE	0.218939	FALSE	missing	missing	27.6562	TRUE	missing	1	2.37143	FALSE	FALSE	missing	missing	missing	missing	missing	missing	FALSE	missing	missing	FALSE	FALSE	missing	missing	missing	missing	missing	missing	missing	missing	missing	missing	missing	missing	missing	missing	missing	missing	missing	TRUE	FALSE	TRUE	FALSE	TRUE
YLR381W	CTF3	ctf3	1.1988	0.664435	FALSE	0.215092	FALSE	missing	missing	0.502513	FALSE	missing	0	missing	missing	missing	missing	missing	missing	missing	missing	missing	FALSE	missing	missing	FALSE	FALSE	missing	missing	missing	missing	missing	missing	missing	missing	missing	missing	missing	missing	missing	missing	missing	missing	missing	FALSE	TRUE	TRUE	missing	FALSE
YPR135W	CTF4	ctf4	3.96874	0	TRUE	1.82632	FALSE	0.194245	TRUE	32.5617	TRUE	TRUE	4	4	TRUE	TRUE	missing	5.81482	missing	TRUE	2	TRUE	FALSE	missing	missing	TRUE	TRUE	missing	missing	missing	3.425	TRUE	0.33	FALSE	missing	missing	FALSE	TRUE	missing	missing	4	TRUE	TRUE	TRUE	TRUE	TRUE	TRUE	missing	FALSE
YHR191C	CTF8	ctf8	1.97032	3.25138e-11	TRUE	1.45881	FALSE	0.0414013	FALSE	6.22222	FALSE	TRUE	2	1	FALSE	FALSE	missing	missing	missing	missing	1	FALSE	FALSE	missing	missing	FALSE	FALSE	missing	missing	missing	missing	missing	0.67	TRUE	missing	missing	TRUE	TRUE	missing	missing	3	FALSE	FALSE	FALSE	TRUE	TRUE	TRUE	missing	FALSE
YHR191C	CTF8	ctf8-162	1.78	2.91024e-07	TRUE	0.673494	FALSE	missing	missing	missing	missing	missing	1	missing	missing	missing	missing	missing	missing	missing	missing	missing	missing	missing	missing	missing	missing	missing	missing	missing	missing	missing	missing	missing	missing	missing	missing	missing	missing	missing	missing	missing	missing	missing	missing	missing	missing	missing	missing
YHR191C	CTF8	ctf8-9	2.1	1.85306e-14	TRUE	1.37424	FALSE	missing	missing	missing	missing	missing	1	missing	missing	missing	missing	missing	missing	missing	missing	missing	missing	missing	missing	missing	missing	missing	missing	missing	missing	missing	missing	missing	missing	missing	missing	missing	missing	missing	missing	missing	missing	missing	missing	missing	missing	missing	missing
YDR151C	CTH1	cth1	0.99435	0.993381	FALSE	-0.183885	FALSE	missing	missing	16.5517	TRUE	missing	1	missing	missing	missing	missing	missing	missing	missing	missing	missing	FALSE	missing	missing	FALSE	FALSE	missing	missing	missing	missing	missing	missing	missing	missing	missing	missing	missing	missing	missing	missing	missing	missing	missing	FALSE	FALSE	FALSE	missing	FALSE
YPL181W	CTI6	cti6	1.23814	0.489037	FALSE	0.187055	FALSE	missing	missing	7.90698	FALSE	missing	0	missing	missing	missing	missing	missing	missing	missing	1	FALSE	FALSE	missing	missing	FALSE	FALSE	missing	missing	missing	missing	missing	0	FALSE	missing	missing	FALSE	FALSE	missing	missing	1.33	FALSE	FALSE	FALSE	FALSE	FALSE	FALSE	missing	FALSE
YKL139W	CTK1	ctk1	1.58378	0.000385971	TRUE	-0.55783	FALSE	0.0412294	FALSE	10.6977	FALSE	missing	1	missing	missing	missing	missing	missing	missing	missing	1.17	FALSE	FALSE	missing	missing	FALSE	FALSE	missing	missing	missing	missing	missing	0	FALSE	missing	missing	FALSE	FALSE	missing	missing	2	FALSE	FALSE	FALSE	FALSE	FALSE	FALSE	missing	FALSE
YML112W	CTK3	ctk3	5.24242	0	TRUE	0.450751	FALSE	missing	missing	5.22648	FALSE	missing	1	missing	missing	missing	missing	missing	missing	missing	0.83	FALSE	FALSE	missing	missing	FALSE	FALSE	missing	missing	missing	missing	missing	0	FALSE	missing	missing	FALSE	FALSE	missing	missing	0.67	FALSE	FALSE	FALSE	FALSE	FALSE	FALSE	FALSE	TRUE
YMR180C	CTL1	ctl1	0.905882	0.994751	FALSE	0.215088	FALSE	missing	missing	8.92857	FALSE	missing	0	missing	missing	missing	missing	missing	missing	missing	missing	missing	FALSE	missing	missing	FALSE	FALSE	missing	missing	missing	missing	missing	missing	missing	missing	missing	missing	missing	missing	missing	missing	missing	missing	missing	FALSE	FALSE	FALSE	missing	FALSE
YHR109W	CTM1	ctm1	1.06358	0.993381	FALSE	0.195554	FALSE	missing	missing	0.58309	FALSE	missing	0	missing	missing	missing	missing	missing	missing	missing	missing	missing	FALSE	missing	missing	FALSE	FALSE	missing	missing	missing	missing	missing	missing	missing	missing	missing	missing	missing	missing	missing	missing	missing	missing	missing	FALSE	FALSE	FALSE	missing	FALSE
YCR015C	CTO1	cto1	0.994505	0.993381	FALSE	-0.151778	FALSE	missing	missing	7.57576	FALSE	missing	0	missing	missing	missing	missing	missing	missing	missing	missing	missing	FALSE	missing	missing	FALSE	FALSE	missing	missing	missing	missing	missing	missing	missing	missing	missing	missing	missing	missing	missing	missing	missing	missing	missing	FALSE	FALSE	FALSE	missing	FALSE
YBR291C	CTP1	ctp1	0.725962	0.998119	FALSE	-0.406036	FALSE	missing	missing	2.32558	FALSE	missing	0	missing	missing	missing	missing	missing	missing	missing	1	FALSE	FALSE	missing	missing	FALSE	FALSE	missing	missing	missing	missing	missing	0	FALSE	missing	missing	FALSE	FALSE	missing	missing	2	FALSE	FALSE	FALSE	FALSE	FALSE	FALSE	FALSE	FALSE
YPR124W	CTR1	ctr1	1.7224	3.05325e-06	TRUE	missing	missing	0.0423077	FALSE	9.52381	FALSE	missing	1	missing	missing	missing	missing	missing	missing	missing	missing	missing	FALSE	missing	missing	FALSE	FALSE	missing	missing	missing	missing	missing	missing	missing	missing	missing	missing	missing	missing	missing	missing	missing	missing	missing	FALSE	FALSE	FALSE	missing	FALSE
YLR286C	CTS1	cts1	1.2381	0.489037	FALSE	-0.0706781	FALSE	missing	missing	0.72904	FALSE	missing	0	missing	missing	missing	missing	missing	missing	missing	missing	missing	FALSE	missing	missing	FALSE	FALSE	missing	missing	missing	missing	missing	missing	missing	missing	missing	missing	missing	missing	missing	missing	missing	missing	missing	FALSE	FALSE	FALSE	missing	FALSE
YDR371W	CTS2	cts2	1.11465	0.934968	FALSE	-0.949427	FALSE	missing	missing	5.88235	FALSE	missing	0	missing	missing	missing	missing	missing	missing	missing	missing	missing	FALSE	missing	missing	FALSE	FALSE	missing	missing	missing	missing	missing	missing	missing	missing	missing	missing	missing	missing	missing	missing	missing	missing	missing	FALSE	FALSE	FALSE	missing	FALSE
YGR088W	CTT1	ctt1	0.994536	0.993381	FALSE	-0.518708	FALSE	missing	missing	2.95567	FALSE	missing	0	missing	missing	missing	missing	missing	missing	missing	missing	missing	FALSE	missing	missing	FALSE	FALSE	missing	missing	missing	missing	missing	missing	missing	missing	missing	missing	missing	missing	missing	missing	missing	missing	missing	FALSE	FALSE	FALSE	missing	FALSE
YPL260W	CUB1	cub1	0.982759	0.993381	FALSE	0.0233902	FALSE	missing	missing	1.52672	FALSE	missing	0	missing	missing	missing	missing	missing	missing	missing	1	FALSE	FALSE	missing	missing	FALSE	FALSE	missing	missing	missing	missing	missing	0	FALSE	missing	missing	FALSE	FALSE	missing	missing	2	FALSE	FALSE	FALSE	FALSE	FALSE	FALSE	missing	FALSE
YMR264W	CUE1	cue1	1.07307	0.992922	FALSE	-0.265735	FALSE	missing	missing	7.14286	FALSE	missing	0	missing	missing	missing	missing	missing	missing	missing	0.89	FALSE	FALSE	missing	missing	FALSE	FALSE	missing	missing	missing	missing	missing	0	FALSE	missing	missing	FALSE	FALSE	missing	missing	2	FALSE	FALSE	FALSE	FALSE	FALSE	FALSE	missing	FALSE
YKL090W	CUE2	cue2	1.05085	0.993381	FALSE	0.716956	FALSE	missing	missing	1.2987	FALSE	missing	0	missing	missing	missing	missing	missing	missing	missing	missing	missing	FALSE	missing	missing	FALSE	FALSE	missing	missing	missing	missing	missing	missing	missing	missing	missing	missing	missing	missing	missing	missing	missing	missing	missing	FALSE	FALSE	FALSE	missing	FALSE
YGL110C	CUE3	cue3	1.03158	0.993381	FALSE	0.0867544	FALSE	missing	missing	0.478469	FALSE	missing	0	missing	missing	missing	missing	missing	missing	missing	missing	missing	FALSE	missing	missing	FALSE	FALSE	missing	missing	missing	missing	missing	missing	missing	missing	missing	missing	missing	missing	missing	missing	missing	missing	missing	FALSE	FALSE	FALSE	missing	FALSE
YML101C	CUE4	cue4	0.800948	0.998119	FALSE	-0.232855	FALSE	missing	missing	7.56302	FALSE	missing	0	missing	missing	missing	missing	missing	missing	missing	missing	missing	FALSE	missing	missing	FALSE	FALSE	missing	missing	missing	missing	missing	missing	missing	missing	missing	missing	missing	missing	missing	missing	missing	missing	missing	FALSE	FALSE	FALSE	missing	FALSE
YOR042W	CUE5	cue5	1.03647	0.993381	FALSE	-0.417386	FALSE	missing	missing	10.582	FALSE	missing	0	missing	missing	missing	missing	missing	missing	missing	1	FALSE	FALSE	missing	missing	FALSE	FALSE	missing	missing	missing	missing	missing	0.33	FALSE	missing	missing	FALSE	FALSE	missing	missing	2.33	FALSE	FALSE	FALSE	FALSE	FALSE	FALSE	missing	FALSE
YGR003W	CUL3	cul3	1.05917	0.993381	FALSE	0.616224	FALSE	missing	missing	0.980392	FALSE	missing	0	missing	missing	missing	missing	missing	missing	missing	missing	missing	FALSE	missing	missing	FALSE	FALSE	missing	missing	missing	missing	missing	missing	missing	missing	missing	missing	missing	missing	missing	missing	missing	missing	missing	FALSE	FALSE	FALSE	missing	FALSE
YGL166W	CUP2	cup2	0.857895	0.998119	FALSE	0.489467	FALSE	missing	missing	4.56621	FALSE	missing	0	missing	missing	missing	missing	missing	missing	missing	missing	missing	FALSE	missing	missing	FALSE	FALSE	missing	missing	missing	missing	missing	missing	missing	missing	missing	missing	missing	missing	missing	missing	missing	missing	missing	FALSE	FALSE	FALSE	missing	FALSE
YPL177C	CUP9	cup9	1.05729	0.993381	FALSE	-0.244984	FALSE	missing	missing	10.274	FALSE	missing	0	missing	missing	missing	missing	missing	missing	missing	missing	missing	FALSE	missing	missing	FALSE	FALSE	missing	missing	missing	missing	missing	missing	missing	missing	missing	missing	missing	missing	missing	missing	missing	missing	missing	FALSE	FALSE	FALSE	missing	FALSE
YPR158W	CUR1	cur1	1.2994	0.239336	FALSE	0.262971	FALSE	missing	missing	9.33126	FALSE	missing	0	missing	missing	missing	missing	missing	missing	missing	missing	missing	FALSE	missing	missing	FALSE	FALSE	missing	missing	missing	missing	missing	missing	missing	missing	missing	missing	missing	missing	missing	missing	missing	missing	missing	FALSE	FALSE	FALSE	missing	FALSE
YNL286W	CUS2	cus2	0.964286	0.993381	FALSE	-0.470885	FALSE	missing	missing	2.99401	FALSE	missing	0	missing	missing	missing	missing	missing	missing	missing	missing	missing	FALSE	missing	missing	FALSE	FALSE	missing	missing	missing	missing	missing	missing	missing	missing	missing	missing	missing	missing	missing	missing	missing	missing	missing	FALSE	FALSE	FALSE	missing	FALSE
YNL155W	CUZ1	cuz1	1.47727	0.00760415	TRUE	0.020234	FALSE	0.106309	TRUE	10.6509	FALSE	TRUE	3	missing	missing	missing	missing	missing	missing	missing	0	FALSE	FALSE	missing	missing	FALSE	FALSE	missing	missing	missing	missing	missing	0	FALSE	missing	missing	FALSE	FALSE	missing	missing	2	FALSE	FALSE	FALSE	FALSE	FALSE	FALSE	missing	FALSE
YMR160W	CVM1	cvm1	0.87931	0.996967	FALSE	0.333363	FALSE	missing	missing	2.98507	FALSE	missing	0	missing	missing	missing	missing	missing	missing	missing	missing	missing	FALSE	missing	missing	FALSE	FALSE	missing	missing	missing	missing	missing	missing	missing	missing	missing	missing	missing	missing	missing	missing	missing	missing	missing	FALSE	FALSE	FALSE	missing	FALSE
YDR163W	CWC15	cwc15	1.0113	0.993381	FALSE	-0.220764	FALSE	missing	missing	2.39521	FALSE	missing	0	missing	missing	missing	missing	missing	missing	missing	missing	missing	FALSE	missing	missing	FALSE	FALSE	missing	missing	missing	missing	missing	missing	missing	missing	missing	missing	missing	missing	missing	missing	missing	missing	missing	FALSE	FALSE	FALSE	missing	FALSE
YDR482C	CWC21	cwc21	0.925007	0.993381	FALSE	0.220555	FALSE	missing	missing	6.80851	FALSE	missing	0	missing	missing	missing	missing	missing	missing	missing	1.13	FALSE	FALSE	missing	missing	FALSE	FALSE	missing	missing	missing	missing	missing	0	FALSE	missing	missing	FALSE	FALSE	missing	missing	1.33	FALSE	FALSE	FALSE	FALSE	FALSE	FALSE	missing	FALSE
YPL064C	CWC27	cwc27	1.28743	0.281162	FALSE	-0.0503776	FALSE	missing	missing	12.782	FALSE	missing	0	missing	missing	missing	missing	missing	missing	missing	missing	missing	FALSE	missing	missing	FALSE	FALSE	missing	missing	missing	missing	missing	missing	missing	missing	missing	missing	missing	missing	missing	missing	missing	missing	missing	FALSE	FALSE	FALSE	missing	FALSE
YGL027C	CWH41	cwh41	1.53892	0.00148234	TRUE	-0.334783	FALSE	0.0350515	FALSE	2.43902	FALSE	missing	1	missing	missing	missing	missing	missing	missing	missing	0.89	FALSE	FALSE	missing	missing	FALSE	FALSE	missing	missing	missing	missing	missing	0	FALSE	missing	missing	FALSE	FALSE	missing	missing	2	FALSE	FALSE	FALSE	FALSE	FALSE	FALSE	missing	FALSE
YCR017C	CWH43	cwh43	1.18132	0.740936	FALSE	0.559442	FALSE	missing	missing	4.12371	FALSE	missing	0	missing	missing	missing	missing	missing	missing	missing	0.89	FALSE	FALSE	missing	missing	FALSE	FALSE	missing	missing	missing	missing	missing	0	FALSE	missing	missing	FALSE	FALSE	missing	missing	2.33	FALSE	FALSE	FALSE	FALSE	FALSE	FALSE	missing	FALSE
YKL096W	CWP1	cwp1	1.15819	0.813865	FALSE	0.896422	FALSE	missing	missing	8.08383	FALSE	missing	0	missing	missing	missing	missing	missing	missing	missing	missing	missing	FALSE	missing	missing	FALSE	FALSE	missing	missing	missing	missing	missing	missing	missing	missing	missing	missing	missing	missing	missing	missing	missing	missing	missing	FALSE	FALSE	FALSE	missing	FALSE
YKL096W-A	CWP2	cwp2	0.845361	0.998119	FALSE	0.127656	FALSE	missing	missing	10.0478	FALSE	missing	0	missing	missing	missing	missing	missing	missing	missing	missing	missing	FALSE	missing	missing	FALSE	FALSE	missing	missing	missing	missing	missing	missing	missing	missing	missing	missing	missing	missing	missing	missing	missing	missing	missing	FALSE	FALSE	FALSE	missing	FALSE
YML054C	CYB2	cyb2	0.968944	0.993381	FALSE	0.0736204	FALSE	missing	missing	12.3894	FALSE	missing	0	missing	missing	missing	missing	missing	missing	missing	missing	missing	FALSE	missing	missing	FALSE	FALSE	missing	missing	missing	missing	missing	missing	missing	missing	missing	missing	missing	missing	missing	missing	missing	missing	missing	FALSE	FALSE	FALSE	missing	FALSE
YNL111C	CYB5	cyb5	1	0.993381	FALSE	-0.513141	FALSE	missing	missing	7.93651	FALSE	missing	0	missing	missing	missing	missing	missing	missing	missing	1	FALSE	FALSE	missing	missing	FALSE	FALSE	missing	missing	missing	missing	missing	0	FALSE	missing	missing	FALSE	FALSE	missing	missing	2	FALSE	FALSE	FALSE	FALSE	FALSE	FALSE	missing	FALSE
YJR048W	CYC1	cyc1	0.870968	0.998119	FALSE	-0.301139	FALSE	missing	missing	10.9375	FALSE	missing	0	missing	missing	missing	missing	missing	missing	missing	missing	missing	FALSE	missing	missing	FALSE	FALSE	missing	missing	missing	missing	missing	missing	missing	missing	missing	missing	missing	missing	missing	missing	missing	missing	missing	FALSE	FALSE	FALSE	missing	FALSE
YOR037W	CYC2	cyc2	1.00602	0.993381	FALSE	-2.30718	FALSE	missing	missing	4.7619	FALSE	missing	0	missing	missing	missing	missing	missing	missing	missing	1.11	FALSE	FALSE	missing	missing	FALSE	FALSE	missing	missing	missing	missing	missing	0	FALSE	missing	missing	FALSE	FALSE	missing	missing	2	FALSE	FALSE	FALSE	FALSE	FALSE	FALSE	missing	FALSE
YAL039C	CYC3	cyc3	1.12698	0.910078	FALSE	missing	missing	missing	missing	5.40541	FALSE	missing	0	missing	missing	missing	missing	missing	missing	missing	missing	missing	FALSE	missing	missing	FALSE	FALSE	missing	missing	missing	missing	missing	missing	missing	missing	missing	missing	missing	missing	missing	missing	missing	missing	missing	FALSE	FALSE	FALSE	missing	FALSE
YEL039C	CYC7	cyc7	1.07362	0.99211	FALSE	-0.00846104	FALSE	missing	missing	2.91262	FALSE	missing	0	missing	missing	missing	missing	missing	missing	missing	missing	missing	FALSE	missing	missing	FALSE	FALSE	missing	missing	missing	missing	missing	missing	missing	missing	missing	missing	missing	missing	missing	missing	missing	missing	missing	FALSE	FALSE	FALSE	missing	FALSE
YDL117W	CYK3	cyk3	1.03763	0.993381	FALSE	0.686398	FALSE	missing	missing	2.75862	FALSE	missing	0	missing	missing	missing	missing	missing	missing	missing	missing	missing	FALSE	missing	missing	FALSE	FALSE	missing	missing	missing	missing	missing	missing	missing	missing	missing	missing	missing	missing	missing	missing	missing	missing	missing	TRUE	TRUE	FALSE	missing	FALSE
YDR430C	CYM1	cym1	1.07975	0.988002	FALSE	-0.425409	FALSE	missing	missing	2.38095	FALSE	missing	0	missing	missing	missing	missing	missing	missing	missing	missing	missing	FALSE	missing	missing	FALSE	FALSE	missing	missing	missing	missing	missing	missing	missing	missing	missing	missing	missing	missing	missing	missing	missing	missing	missing	FALSE	FALSE	FALSE	missing	FALSE
YAL012W	CYS3	cys3	0.944444	0.993381	FALSE	missing	missing	missing	missing	0.729927	FALSE	missing	0	missing	missing	missing	missing	missing	missing	missing	missing	missing	FALSE	missing	missing	FALSE	FALSE	missing	missing	missing	missing	missing	missing	missing	missing	missing	missing	missing	missing	missing	missing	missing	missing	missing	FALSE	FALSE	FALSE	missing	FALSE
YGR155W	CYS4	cys4	0.931035	0.993381	FALSE	missing	missing	missing	missing	2.04082	FALSE	missing	0	missing	missing	missing	missing	missing	missing	missing	missing	missing	FALSE	missing	missing	FALSE	FALSE	missing	missing	missing	missing	missing	missing	missing	missing	missing	missing	missing	missing	missing	missing	missing	missing	missing	FALSE	FALSE	FALSE	missing	FALSE
YOR065W	CYT1	cyt1	1.06627	0.993381	FALSE	missing	missing	missing	missing	4.5977	FALSE	missing	0	missing	missing	missing	missing	missing	missing	missing	missing	missing	FALSE	missing	missing	FALSE	FALSE	missing	missing	missing	missing	missing	missing	missing	missing	missing	missing	missing	missing	missing	missing	missing	missing	missing	FALSE	FALSE	FALSE	missing	FALSE
YKL087C	CYT2	cyt2	1.05085	0.993381	FALSE	-2.26714	FALSE	missing	missing	6.25	FALSE	missing	0	missing	missing	missing	missing	missing	missing	missing	missing	missing	FALSE	missing	missing	FALSE	FALSE	missing	missing	missing	missing	missing	missing	missing	missing	missing	missing	missing	missing	missing	missing	missing	missing	missing	FALSE	FALSE	FALSE	missing	FALSE
YDR016C	DAD1	dad1-ph	1.45	0.0146667	TRUE	1.38396	FALSE	missing	missing	missing	missing	missing	1	missing	missing	missing	missing	missing	missing	missing	1	FALSE	missing	1	FALSE	FALSE	FALSE	missing	missing	missing	missing	missing	0	FALSE	0	FALSE	FALSE	FALSE	missing	missing	missing	missing	missing	missing	missing	missing	missing	missing	missing
YKR083C	DAD2	dad2-9	1.58	0.000433066	TRUE	0.137245	FALSE	missing	missing	missing	missing	missing	1	missing	missing	missing	missing	missing	missing	missing	1	FALSE	missing	1.33333	FALSE	FALSE	FALSE	missing	missing	missing	missing	missing	0	FALSE	0.666667	FALSE	FALSE	FALSE	missing	missing	missing	missing	missing	missing	missing	missing	missing	missing	missing
YML070W	DAK1	dak1	0.900474	0.994751	FALSE	0.0400941	FALSE	missing	missing	7.8125	FALSE	missing	0	missing	missing	missing	missing	missing	missing	missing	missing	missing	FALSE	missing	missing	FALSE	FALSE	missing	missing	missing	missing	missing	missing	missing	missing	missing	missing	missing	missing	missing	missing	missing	missing	missing	FALSE	FALSE	FALSE	missing	FALSE
YFL053W	DAK2	dak2	1.075	0.99211	FALSE	0.602692	FALSE	missing	missing	20.4478	TRUE	missing	1	missing	missing	missing	missing	missing	missing	missing	missing	missing	FALSE	missing	missing	FALSE	FALSE	missing	missing	missing	missing	missing	missing	missing	missing	missing	missing	missing	missing	missing	missing	missing	missing	missing	FALSE	FALSE	FALSE	missing	FALSE
YIR027C	DAL1	dal1	1.13415	0.888215	FALSE	1.08622	FALSE	missing	missing	1.33333	FALSE	missing	0	missing	missing	missing	missing	missing	missing	missing	missing	missing	FALSE	missing	missing	FALSE	FALSE	missing	missing	missing	missing	missing	missing	missing	missing	missing	missing	missing	missing	missing	missing	missing	missing	missing	FALSE	FALSE	FALSE	missing	FALSE
YIR029W	DAL2	dal2	1.14024	0.870786	FALSE	-0.298963	FALSE	missing	missing	5.34351	FALSE	missing	0	missing	missing	missing	missing	missing	missing	missing	missing	missing	FALSE	missing	missing	FALSE	FALSE	missing	missing	missing	missing	missing	missing	missing	missing	missing	missing	missing	missing	missing	missing	missing	missing	missing	FALSE	FALSE	FALSE	missing	FALSE
YIR032C	DAL3	dal3	0.977012	0.993381	FALSE	-0.772244	FALSE	missing	missing	1.57895	FALSE	missing	0	missing	missing	missing	missing	missing	missing	missing	missing	missing	FALSE	missing	missing	FALSE	FALSE	missing	missing	missing	missing	missing	missing	missing	missing	missing	missing	missing	missing	missing	missing	missing	missing	missing	FALSE	FALSE	FALSE	missing	FALSE
YIR028W	DAL4	dal4	1.20732	0.623098	FALSE	0.299464	FALSE	missing	missing	0.704225	FALSE	missing	0	missing	missing	missing	missing	missing	missing	missing	1	FALSE	FALSE	missing	missing	FALSE	FALSE	missing	missing	missing	missing	missing	0	FALSE	missing	missing	FALSE	FALSE	missing	missing	2	FALSE	FALSE	FALSE	FALSE	FALSE	FALSE	missing	FALSE
YJR152W	DAL5	dal5	0.951872	0.993381	FALSE	0.207685	FALSE	missing	missing	1.78571	FALSE	missing	0	missing	missing	missing	missing	missing	missing	missing	missing	missing	FALSE	missing	missing	FALSE	FALSE	missing	missing	missing	missing	missing	missing	missing	missing	missing	missing	missing	missing	missing	missing	missing	missing	missing	FALSE	FALSE	FALSE	missing	FALSE
YIR031C	DAL7	dal7	1.07927	0.988002	FALSE	-0.090484	FALSE	missing	missing	6.25	FALSE	missing	0	missing	missing	missing	missing	missing	missing	missing	missing	missing	FALSE	missing	missing	FALSE	FALSE	missing	missing	missing	missing	missing	missing	missing	missing	missing	missing	missing	missing	missing	missing	missing	missing	missing	FALSE	FALSE	FALSE	missing	FALSE
YKR034W	DAL80	dal80	0.881443	0.996967	FALSE	0.643672	FALSE	missing	missing	7.35294	FALSE	missing	0	missing	missing	missing	missing	missing	missing	missing	missing	missing	FALSE	missing	missing	FALSE	FALSE	missing	missing	missing	missing	missing	missing	missing	missing	missing	missing	missing	missing	missing	missing	missing	missing	missing	FALSE	FALSE	FALSE	missing	FALSE
YIR023W	DAL81	dal81	0.988506	0.993381	FALSE	-0.22655	FALSE	missing	missing	0.485437	FALSE	TRUE	1	missing	missing	missing	missing	missing	missing	missing	1	FALSE	FALSE	missing	missing	FALSE	FALSE	missing	missing	missing	missing	missing	0	FALSE	missing	missing	FALSE	FALSE	missing	missing	2	FALSE	FALSE	FALSE	FALSE	FALSE	FALSE	missing	FALSE
YNL314W	DAL82	dal82	0.952381	0.993381	FALSE	-0.00490686	FALSE	missing	missing	1.19522	FALSE	missing	0	missing	missing	missing	missing	missing	missing	missing	0.87	FALSE	FALSE	missing	missing	FALSE	FALSE	missing	missing	missing	missing	missing	0	FALSE	missing	missing	FALSE	FALSE	missing	missing	2	FALSE	FALSE	FALSE	FALSE	FALSE	FALSE	missing	FALSE
YGR113W	DAM1	dam1-1	1.11828	0.919327	FALSE	-0.0228744	FALSE	missing	missing	missing	missing	missing	0	missing	missing	missing	missing	missing	missing	missing	0.666667	FALSE	missing	0.666667	FALSE	FALSE	FALSE	missing	missing	missing	missing	missing	0.666667	TRUE	0.666667	FALSE	TRUE	TRUE	missing	missing	missing	missing	missing	missing	FALSE	FALSE	TRUE	missing	missing
YGR113W	DAM1	dam1-11	0.936842	0.993381	FALSE	-0.103093	FALSE	missing	missing	missing	missing	missing	0	missing	missing	missing	missing	missing	missing	missing	0.666667	FALSE	missing	1	FALSE	FALSE	FALSE	missing	missing	missing	missing	missing	0	FALSE	0.333333	FALSE	FALSE	FALSE	missing	missing	missing	missing	missing	missing	missing	missing	missing	missing	missing
YGR113W	DAM1	dam1-5	1.43158	0.0224718	TRUE	-0.643036	FALSE	missing	missing	missing	missing	missing	1	missing	missing	missing	missing	1.38821	missing	FALSE	1	FALSE	missing	1.66667	FALSE	FALSE	FALSE	missing	missing	missing	missing	missing	0	FALSE	1	TRUE	TRUE	TRUE	missing	missing	missing	missing	missing	missing	FALSE	FALSE	TRUE	missing	missing
YJR150C	DAN1	dan1	0.974227	0.993381	FALSE	-0.0681995	FALSE	missing	missing	12.6761	FALSE	missing	0	missing	missing	missing	missing	missing	missing	missing	missing	missing	FALSE	missing	missing	FALSE	FALSE	missing	missing	missing	missing	missing	missing	missing	missing	missing	missing	missing	missing	missing	missing	missing	missing	missing	FALSE	FALSE	FALSE	missing	FALSE
YJR151C	DAN4	dan4	1.14286	0.864452	FALSE	missing	missing	missing	missing	missing	missing	missing	0	missing	missing	missing	missing	missing	missing	missing	missing	missing	FALSE	missing	missing	FALSE	FALSE	missing	missing	missing	missing	missing	missing	missing	missing	missing	missing	missing	missing	missing	missing	missing	missing	missing	FALSE	FALSE	FALSE	missing	FALSE
YPL170W	DAP1	dap1	1.07407	0.99211	FALSE	-1.39603	FALSE	missing	missing	2.12766	FALSE	missing	0	missing	missing	missing	missing	missing	missing	missing	missing	missing	FALSE	missing	missing	FALSE	FALSE	missing	missing	missing	missing	missing	0	FALSE	missing	missing	FALSE	FALSE	missing	missing	3	FALSE	FALSE	FALSE	FALSE	FALSE	FALSE	missing	FALSE
YHR028C	DAP2	dap2	0.989189	0.993381	FALSE	-0.35986	FALSE	missing	missing	2.19298	FALSE	missing	0	missing	missing	missing	missing	missing	missing	missing	missing	missing	FALSE	missing	missing	FALSE	FALSE	missing	missing	missing	missing	missing	missing	missing	missing	missing	missing	missing	missing	missing	missing	missing	missing	missing	FALSE	FALSE	FALSE	missing	FALSE
YJL149W	DAS1	das1	1.14368	0.861751	FALSE	-0.274926	FALSE	missing	missing	9.52381	FALSE	missing	0	missing	missing	missing	missing	missing	missing	missing	missing	missing	FALSE	missing	missing	FALSE	FALSE	missing	missing	missing	missing	missing	missing	missing	missing	missing	missing	missing	missing	missing	missing	missing	missing	missing	FALSE	FALSE	FALSE	missing	FALSE
YDR020C	DAS2	das2	0.896907	0.994751	FALSE	-0.0107917	FALSE	missing	missing	11.8812	FALSE	missing	0	missing	missing	missing	missing	missing	missing	missing	missing	missing	FALSE	missing	missing	FALSE	FALSE	missing	missing	missing	missing	missing	missing	missing	missing	missing	missing	missing	missing	missing	missing	missing	missing	missing	FALSE	FALSE	FALSE	missing	FALSE
YML113W	DAT1	dat1	0.810427	0.998119	FALSE	1.24836	FALSE	missing	missing	3.61446	FALSE	missing	0	missing	missing	missing	missing	missing	missing	missing	missing	missing	FALSE	missing	missing	FALSE	FALSE	missing	missing	missing	missing	missing	missing	missing	missing	missing	missing	missing	missing	missing	missing	missing	missing	missing	FALSE	FALSE	FALSE	missing	FALSE
YGR092W	DBF2	dbf2	1.56669	0.000654793	TRUE	0.707825	FALSE	0.0888689	TRUE	6.97674	FALSE	missing	2	missing	missing	missing	missing	missing	missing	missing	0.83	FALSE	FALSE	missing	missing	FALSE	FALSE	missing	missing	missing	missing	missing	0	FALSE	missing	missing	FALSE	FALSE	missing	missing	1	FALSE	FALSE	FALSE	FALSE	FALSE	FALSE	missing	FALSE
YGR092W	DBF2	dbf2-1	1.81	7.96373e-08	TRUE	0.0641233	FALSE	missing	missing	missing	missing	missing	1	missing	missing	missing	missing	missing	missing	missing	1.33333	FALSE	missing	1	FALSE	FALSE	FALSE	missing	missing	missing	missing	missing	0.666667	TRUE	0	FALSE	TRUE	TRUE	missing	missing	missing	missing	missing	missing	missing	missing	missing	missing	missing
YGR092W	DBF2	dbf2-2	1.23	0.523518	FALSE	-0.149556	FALSE	missing	missing	missing	missing	missing	0	missing	missing	missing	missing	missing	missing	missing	0.333333	FALSE	missing	1	FALSE	FALSE	FALSE	missing	missing	missing	missing	missing	0	FALSE	0.666667	FALSE	FALSE	FALSE	missing	missing	missing	missing	missing	missing	missing	missing	missing	missing	missing
YGR092W	DBF2	dbf2-3	1.23684	0.493459	FALSE	-0.612816	FALSE	missing	missing	missing	missing	missing	0	missing	missing	missing	missing	missing	missing	missing	1	FALSE	missing	1.33333	FALSE	FALSE	FALSE	missing	missing	missing	missing	missing	1	TRUE	0.333333	FALSE	TRUE	TRUE	missing	missing	missing	missing	missing	missing	missing	missing	missing	missing	missing
YPR111W	DBF20	dbf20	1.01793	0.993381	FALSE	-0.472718	FALSE	missing	missing	8.08823	FALSE	missing	0	missing	missing	missing	missing	missing	missing	missing	0.83	FALSE	FALSE	missing	missing	FALSE	FALSE	missing	missing	missing	missing	missing	0	FALSE	missing	missing	FALSE	FALSE	missing	missing	2.67	FALSE	FALSE	FALSE	FALSE	FALSE	FALSE	missing	FALSE
YDR052C	DBF4	dbf4-1	2.53	0	TRUE	2.4537	TRUE	missing	missing	missing	missing	missing	2	missing	missing	missing	missing	missing	missing	missing	0.5	FALSE	missing	0.833333	FALSE	FALSE	FALSE	missing	missing	missing	missing	missing	0	FALSE	0	FALSE	FALSE	FALSE	missing	missing	missing	missing	missing	missing	TRUE	FALSE	TRUE	missing	missing
YDR052C	DBF4	dbf4-2	1.34	0.132107	FALSE	2.01259	TRUE	missing	missing	missing	missing	missing	1	missing	missing	missing	missing	missing	missing	missing	0.333333	FALSE	missing	2	FALSE	FALSE	FALSE	missing	missing	missing	missing	missing	0	FALSE	0	FALSE	FALSE	FALSE	missing	missing	missing	missing	missing	missing	missing	missing	missing	missing	missing
YDR052C	DBF4	dbf4-3	1.37	0.0772227	FALSE	-0.195935	FALSE	missing	missing	missing	missing	missing	0	missing	missing	missing	missing	4.25061	missing	TRUE	2.83333	TRUE	missing	2.33333	TRUE	TRUE	TRUE	missing	missing	missing	missing	missing	0.666667	TRUE	0.333333	FALSE	TRUE	TRUE	missing	missing	missing	missing	missing	missing	missing	missing	missing	missing	missing
YDR052C	DBF4	dbf4-4	4.58	0	TRUE	0.0874184	FALSE	missing	missing	missing	missing	missing	1	missing	missing	missing	missing	missing	missing	missing	2	TRUE	missing	1.5	FALSE	TRUE	TRUE	missing	missing	missing	missing	missing	0	FALSE	1	TRUE	TRUE	TRUE	missing	missing	missing	missing	missing	missing	TRUE	FALSE	TRUE	missing	missing
YDR052C	DBF4	dbf4-ts	1.09474	0.972127	FALSE	0.0132394	FALSE	missing	missing	missing	missing	missing	0	missing	missing	missing	missing	missing	missing	missing	0.333333	FALSE	missing	1.83333	FALSE	FALSE	FALSE	missing	missing	missing	missing	missing	0	FALSE	0.333333	FALSE	FALSE	FALSE	missing	missing	missing	missing	missing	missing	missing	missing	missing	missing	missing
YPL119C	DBP1	dbp1	0.895833	0.994751	FALSE	-0.40326	FALSE	missing	missing	6.84932	FALSE	missing	0	missing	missing	missing	missing	missing	missing	missing	missing	missing	FALSE	missing	missing	FALSE	FALSE	missing	missing	missing	missing	missing	missing	missing	missing	missing	missing	missing	missing	missing	missing	missing	missing	missing	FALSE	FALSE	FALSE	missing	FALSE
YGL078C	DBP3	dbp3	0.825843	0.998119	FALSE	-1.08872	FALSE	missing	missing	2.66667	FALSE	missing	0	missing	missing	missing	missing	missing	missing	missing	missing	missing	FALSE	missing	missing	FALSE	FALSE	missing	missing	missing	missing	missing	missing	missing	missing	missing	missing	missing	missing	missing	missing	missing	missing	missing	FALSE	FALSE	FALSE	missing	FALSE
YOR046C	DBP5	dbp5-1	1.93158	2.45645e-10	TRUE	0.97175	FALSE	missing	missing	missing	missing	missing	1	missing	missing	missing	missing	missing	missing	missing	missing	missing	missing	missing	missing	missing	missing	missing	missing	missing	missing	missing	missing	missing	0	FALSE	FALSE	FALSE	missing	missing	missing	missing	missing	missing	missing	missing	missing	missing	missing
YOR046C	DBP5	dbp5-2	1.8878	2.19439e-09	TRUE	0.0714383	FALSE	missing	missing	missing	missing	missing	1	missing	missing	missing	missing	missing	missing	missing	0	FALSE	missing	2	FALSE	FALSE	FALSE	missing	missing	missing	missing	missing	missing	missing	0.333333	FALSE	FALSE	FALSE	missing	missing	missing	missing	missing	missing	missing	missing	missing	missing	missing
YKR024C	DBP7	dbp7	1.35795	0.0966325	FALSE	-1.36208	FALSE	missing	missing	4.13223	FALSE	missing	0	missing	missing	missing	missing	missing	missing	missing	missing	missing	FALSE	missing	missing	FALSE	FALSE	missing	missing	missing	missing	missing	missing	missing	missing	missing	missing	missing	missing	missing	missing	missing	missing	missing	FALSE	FALSE	FALSE	missing	FALSE
YKL149C	DBR1	dbr1	1.07345	0.99211	FALSE	1.87662	FALSE	missing	missing	7.5	FALSE	missing	0	missing	missing	missing	missing	missing	missing	missing	missing	missing	FALSE	missing	missing	FALSE	FALSE	missing	missing	missing	missing	missing	missing	missing	missing	missing	missing	missing	missing	missing	missing	missing	missing	missing	FALSE	FALSE	FALSE	missing	FALSE
YCL016C	DCC1	dcc1	1.99342	9.32975e-12	TRUE	1.83198	FALSE	0.0539359	TRUE	5.43478	FALSE	TRUE	3	1.17143	FALSE	FALSE	missing	missing	missing	missing	1.17	FALSE	FALSE	missing	missing	FALSE	FALSE	missing	missing	missing	missing	missing	0.33	FALSE	missing	missing	FALSE	FALSE	missing	missing	3.33	TRUE	TRUE	TRUE	TRUE	TRUE	TRUE	FALSE	TRUE
YIR030C	DCG1	dcg1	1.1092	0.941965	FALSE	-0.333441	FALSE	missing	missing	1.0929	FALSE	missing	0	missing	missing	missing	missing	missing	missing	missing	missing	missing	FALSE	missing	missing	FALSE	FALSE	missing	missing	missing	missing	missing	missing	missing	missing	missing	missing	missing	missing	missing	missing	missing	missing	missing	FALSE	FALSE	FALSE	missing	FALSE
YOR180C	DCI1	dci1	1.09195	0.97601	FALSE	1.96166	FALSE	missing	missing	12.8866	FALSE	missing	0	missing	missing	missing	missing	missing	missing	missing	missing	missing	FALSE	missing	missing	FALSE	FALSE	missing	missing	missing	missing	missing	missing	missing	missing	missing	missing	missing	missing	missing	missing	missing	missing	missing	FALSE	FALSE	FALSE	missing	FALSE
YLR422W	DCK1	dck1	0.99495	0.993381	FALSE	-0.0714332	FALSE	missing	missing	12.5926	FALSE	missing	0	missing	missing	missing	missing	missing	missing	missing	missing	missing	FALSE	missing	missing	FALSE	FALSE	missing	missing	missing	missing	missing	missing	missing	missing	missing	missing	missing	missing	missing	missing	missing	missing	missing	FALSE	FALSE	FALSE	missing	FALSE
YLR128W	DCN1	dcn1	1.01099	0.993381	FALSE	0.248663	FALSE	missing	missing	1.48148	FALSE	missing	0	missing	missing	missing	missing	missing	missing	missing	missing	missing	FALSE	missing	missing	FALSE	FALSE	missing	missing	missing	missing	missing	missing	missing	missing	missing	missing	missing	missing	missing	missing	missing	missing	missing	FALSE	FALSE	FALSE	missing	FALSE
YLR361C	DCR2	dcr2	0.971264	0.993381	FALSE	2.17681	TRUE	missing	missing	1.84049	FALSE	missing	1	missing	missing	missing	missing	missing	missing	missing	missing	missing	FALSE	missing	missing	FALSE	FALSE	missing	missing	missing	missing	missing	missing	missing	missing	missing	missing	missing	missing	missing	missing	missing	missing	missing	FALSE	FALSE	FALSE	missing	FALSE
YLR270W	DCS1	dcs1	1.01807	0.993381	FALSE	missing	missing	missing	missing	0.990099	FALSE	missing	0	missing	missing	missing	missing	missing	missing	missing	missing	missing	FALSE	missing	missing	FALSE	FALSE	missing	missing	missing	missing	missing	missing	missing	missing	missing	missing	missing	missing	missing	missing	missing	missing	missing	FALSE	FALSE	FALSE	missing	FALSE
YOR173W	DCS2	dcs2	1.03315	0.993381	FALSE	0.0192282	FALSE	missing	missing	3.04878	FALSE	missing	0	missing	missing	missing	missing	missing	missing	missing	missing	missing	FALSE	missing	missing	FALSE	FALSE	missing	missing	missing	missing	missing	missing	missing	missing	missing	missing	missing	missing	missing	missing	missing	missing	missing	FALSE	FALSE	FALSE	missing	FALSE
YFR012W	DCV1	dcv1	1.6125	0.000152285	TRUE	-0.1988	FALSE	0.04947	TRUE	13.6364	FALSE	missing	2	missing	missing	missing	missing	missing	missing	missing	missing	missing	FALSE	missing	missing	FALSE	FALSE	missing	missing	missing	missing	missing	missing	missing	missing	missing	missing	missing	missing	missing	missing	missing	missing	missing	FALSE	FALSE	FALSE	missing	FALSE
YKL046C	DCW1	dcw1	1.14721	0.848057	FALSE	-0.300668	FALSE	missing	missing	0.4	FALSE	TRUE	1	missing	missing	missing	missing	missing	missing	missing	missing	missing	FALSE	missing	missing	FALSE	FALSE	missing	missing	missing	missing	missing	missing	missing	missing	missing	missing	missing	missing	missing	missing	missing	missing	missing	FALSE	FALSE	FALSE	missing	FALSE
YPL194W	DDC1	ddc1	1.03444	0.993381	FALSE	-0.167812	FALSE	0.0541985	TRUE	15.5061	TRUE	TRUE	3	5.71428	TRUE	TRUE	missing	4.41975	missing	TRUE	2	TRUE	TRUE	missing	missing	TRUE	TRUE	missing	missing	missing	missing	missing	0.67	TRUE	missing	missing	TRUE	TRUE	missing	missing	4	TRUE	TRUE	TRUE	TRUE	TRUE	TRUE	missing	FALSE
YDR499W	LCD1	ddc2-sml1	0.949049	0.993381	FALSE	missing	missing	0.0307828	FALSE	missing	missing	missing	0	missing	missing	missing	missing	missing	missing	missing	2	TRUE	missing	missing	missing	TRUE	TRUE	missing	missing	missing	missing	missing	0.67	TRUE	missing	missing	TRUE	TRUE	missing	missing	4	TRUE	TRUE	TRUE	missing	missing	missing	missing	missing
YHR045W	DDE1	dde1	0.885167	0.995812	FALSE	-0.504972	FALSE	missing	missing	2.45902	FALSE	missing	0	missing	missing	missing	missing	missing	missing	missing	1.11	FALSE	FALSE	missing	missing	FALSE	FALSE	missing	missing	missing	missing	missing	0.33	FALSE	missing	missing	FALSE	FALSE	missing	missing	2.33	FALSE	FALSE	FALSE	FALSE	FALSE	FALSE	missing	FALSE
YER143W	DDI1	ddi1	1.09842	0.966276	FALSE	-0.70305	FALSE	0.0286299	FALSE	3.04878	FALSE	missing	0	missing	missing	missing	missing	missing	missing	missing	1	FALSE	FALSE	missing	missing	FALSE	FALSE	missing	missing	missing	missing	missing	0	FALSE	missing	missing	FALSE	FALSE	missing	missing	2.33	FALSE	FALSE	FALSE	FALSE	FALSE	FALSE	missing	FALSE
YNL335W	DDI2	ddi2	1.00595	0.993381	FALSE	-0.268107	FALSE	missing	missing	0.454545	FALSE	missing	0	missing	missing	missing	missing	missing	missing	missing	missing	missing	FALSE	missing	missing	FALSE	FALSE	missing	missing	missing	missing	missing	missing	missing	missing	missing	missing	missing	missing	missing	missing	missing	missing	missing	FALSE	FALSE	FALSE	missing	FALSE
YOR022C	DDL1	ddl1	1.0241	0.993381	FALSE	0.236763	FALSE	missing	missing	13.1673	FALSE	missing	0	missing	missing	missing	missing	missing	missing	missing	missing	missing	FALSE	missing	missing	FALSE	FALSE	missing	missing	missing	missing	missing	missing	missing	missing	missing	missing	missing	missing	missing	missing	missing	missing	missing	FALSE	FALSE	FALSE	missing	FALSE
YOR163W	DDP1	ddp1	1.18232	0.735438	FALSE	-0.581475	FALSE	missing	missing	5.17241	FALSE	missing	0	missing	missing	missing	missing	missing	missing	missing	missing	missing	FALSE	missing	missing	FALSE	FALSE	missing	missing	missing	missing	missing	missing	missing	missing	missing	missing	missing	missing	missing	missing	missing	missing	missing	FALSE	FALSE	FALSE	missing	FALSE
YOL052C-A	DDR2	ddr2	1.3245	0.168431	FALSE	missing	missing	missing	missing	22.6502	TRUE	missing	1	missing	missing	missing	missing	missing	missing	missing	missing	missing	missing	missing	missing	missing	missing	missing	missing	missing	missing	missing	missing	missing	missing	missing	missing	missing	missing	missing	missing	missing	missing	missing	FALSE	FALSE	FALSE	missing	FALSE
YMR173W	DDR48	ddr48	0.971264	0.993381	FALSE	-0.201268	FALSE	missing	missing	6.45161	FALSE	missing	0	missing	missing	missing	missing	missing	missing	missing	missing	missing	FALSE	missing	missing	FALSE	FALSE	missing	missing	missing	missing	missing	missing	missing	missing	missing	missing	missing	missing	missing	missing	missing	missing	missing	FALSE	FALSE	FALSE	missing	FALSE
YAL013W	DEP1	dep1	1.15586	0.824797	FALSE	0.154129	FALSE	missing	missing	4	FALSE	missing	0	missing	missing	missing	missing	0.517284	missing	FALSE	0.17	FALSE	FALSE	missing	missing	FALSE	FALSE	missing	missing	missing	missing	missing	0	FALSE	missing	missing	FALSE	FALSE	missing	missing	1.33	FALSE	FALSE	FALSE	FALSE	FALSE	FALSE	missing	FALSE
YBR201W	DER1	der1	0.934783	0.993381	FALSE	0.780416	FALSE	missing	missing	1.46341	FALSE	missing	0	missing	missing	missing	missing	missing	missing	missing	missing	missing	FALSE	missing	missing	FALSE	FALSE	missing	missing	missing	missing	missing	missing	missing	missing	missing	missing	missing	missing	missing	missing	missing	missing	missing	FALSE	FALSE	FALSE	missing	FALSE
YDR051C	DET1	det1	1.03261	0.993381	FALSE	-0.404668	FALSE	missing	missing	9.01639	FALSE	missing	0	missing	missing	missing	missing	missing	missing	missing	missing	missing	FALSE	missing	missing	FALSE	FALSE	missing	missing	missing	missing	missing	missing	missing	missing	missing	missing	missing	missing	missing	missing	missing	missing	missing	FALSE	FALSE	FALSE	missing	FALSE
YIL049W	DFG10	dfg10	1.15432	0.82657	FALSE	-0.38673	FALSE	missing	missing	2.32558	FALSE	missing	0	missing	missing	missing	missing	missing	missing	missing	missing	missing	FALSE	missing	missing	FALSE	FALSE	missing	missing	missing	missing	missing	missing	missing	missing	missing	missing	missing	missing	missing	missing	missing	missing	missing	FALSE	FALSE	FALSE	missing	FALSE
YOR030W	DFG16	dfg16	0.833847	0.998119	FALSE	-0.451919	FALSE	missing	missing	7.40741	FALSE	missing	0	missing	missing	missing	missing	missing	missing	missing	1	FALSE	FALSE	missing	missing	FALSE	FALSE	missing	missing	missing	missing	missing	0	FALSE	missing	missing	FALSE	FALSE	missing	missing	2.33	FALSE	FALSE	FALSE	FALSE	FALSE	FALSE	missing	FALSE
YMR238W	DFG5	dfg5	0.958824	0.993381	FALSE	0.305463	FALSE	missing	missing	2.58621	FALSE	missing	0	missing	missing	missing	missing	missing	missing	missing	missing	missing	FALSE	missing	missing	FALSE	FALSE	missing	missing	missing	missing	missing	missing	missing	missing	missing	missing	missing	missing	missing	missing	missing	missing	missing	FALSE	FALSE	FALSE	missing	FALSE
YDR411C	DFM1	dfm1	1.17791	0.752667	FALSE	-0.139989	FALSE	missing	missing	7.64331	FALSE	missing	0	missing	missing	missing	missing	missing	missing	missing	missing	missing	FALSE	missing	missing	FALSE	FALSE	missing	missing	missing	missing	missing	missing	missing	missing	missing	missing	missing	missing	missing	missing	missing	missing	missing	FALSE	FALSE	FALSE	missing	FALSE
YAR023C	DFP1	dfp1	1.02116	0.993381	FALSE	-0.619351	FALSE	missing	missing	2.55102	FALSE	missing	0	missing	missing	missing	missing	missing	missing	missing	missing	missing	FALSE	missing	missing	FALSE	FALSE	missing	missing	missing	missing	missing	missing	missing	missing	missing	missing	missing	missing	missing	missing	missing	missing	missing	FALSE	FALSE	FALSE	missing	FALSE
YAR029W	DFP2	dfp2	0.973545	0.993381	FALSE	0.305098	FALSE	missing	missing	9.91736	FALSE	missing	0	missing	missing	missing	missing	missing	missing	missing	missing	missing	FALSE	missing	missing	FALSE	FALSE	missing	missing	missing	missing	missing	missing	missing	missing	missing	missing	missing	missing	missing	missing	missing	missing	missing	FALSE	FALSE	FALSE	missing	FALSE
YCR007C	DFP3	dfp3	0.906593	0.994676	FALSE	0.255947	FALSE	missing	missing	3.87597	FALSE	missing	0	missing	missing	missing	missing	missing	missing	missing	missing	missing	FALSE	missing	missing	FALSE	FALSE	missing	missing	missing	missing	missing	missing	missing	missing	missing	missing	missing	missing	missing	missing	missing	missing	missing	FALSE	FALSE	FALSE	missing	FALSE
YHL044W	DFP4	dfp4	1.05031	0.993381	FALSE	-0.641033	FALSE	missing	missing	1.11732	FALSE	missing	0	missing	missing	missing	missing	missing	missing	missing	0.89	FALSE	FALSE	missing	missing	FALSE	FALSE	missing	missing	missing	missing	missing	0	FALSE	missing	missing	FALSE	FALSE	missing	missing	2.33	FALSE	FALSE	FALSE	FALSE	FALSE	FALSE	missing	FALSE
YOR245C	DGA1	dga1	1.04972	0.993381	FALSE	0.164218	FALSE	missing	missing	7.73196	FALSE	missing	0	missing	missing	missing	missing	missing	missing	missing	missing	missing	FALSE	missing	missing	FALSE	FALSE	missing	missing	missing	missing	missing	missing	missing	missing	missing	missing	missing	missing	missing	missing	missing	missing	missing	FALSE	FALSE	FALSE	missing	FALSE
YOR311C	DGK1	dgk1	1.08235	0.988002	FALSE	0.749641	FALSE	missing	missing	15.2866	TRUE	missing	1	missing	missing	missing	missing	missing	missing	missing	missing	missing	FALSE	missing	missing	FALSE	FALSE	missing	missing	missing	missing	missing	missing	missing	missing	missing	missing	missing	missing	missing	missing	missing	missing	missing	FALSE	FALSE	FALSE	missing	FALSE
YNL130C-A	DGR1	dgr1	1.06623	0.993381	FALSE	missing	missing	missing	missing	missing	missing	missing	0	missing	missing	missing	missing	missing	missing	missing	missing	missing	FALSE	missing	missing	FALSE	FALSE	missing	missing	missing	missing	missing	missing	missing	missing	missing	missing	missing	missing	missing	missing	missing	missing	missing	FALSE	FALSE	FALSE	missing	FALSE
YKL121W	DGR2	dgr2	1.0678	0.993381	FALSE	-0.706879	FALSE	missing	missing	0.757576	FALSE	missing	0	missing	missing	missing	missing	missing	missing	missing	1	FALSE	FALSE	missing	missing	FALSE	FALSE	missing	missing	missing	missing	missing	0	FALSE	missing	missing	FALSE	FALSE	missing	missing	2	FALSE	FALSE	FALSE	FALSE	FALSE	FALSE	missing	FALSE
YDL160C	DHH1	dhh1	1.09524	0.970202	FALSE	missing	missing	missing	missing	6.99301	FALSE	missing	0	missing	missing	missing	missing	missing	missing	missing	1.11	FALSE	FALSE	missing	missing	FALSE	FALSE	missing	missing	missing	missing	missing	0.33	FALSE	missing	missing	FALSE	FALSE	missing	missing	1.33	FALSE	FALSE	FALSE	FALSE	FALSE	FALSE	missing	FALSE
YMR316W	DIA1	dia1	0.800948	0.998119	FALSE	-0.295899	FALSE	missing	missing	2.6455	FALSE	missing	0	missing	missing	missing	missing	missing	missing	missing	missing	missing	FALSE	missing	missing	FALSE	FALSE	missing	missing	missing	missing	missing	missing	missing	missing	missing	missing	missing	missing	missing	missing	missing	missing	missing	FALSE	FALSE	FALSE	missing	FALSE
YOR080W	DIA2	dia2	4.32432	0	TRUE	4.8866	TRUE	0.21519	TRUE	6.81818	FALSE	missing	3	105.429	TRUE	TRUE	missing	2.65432	missing	FALSE	1.15	FALSE	FALSE	missing	missing	FALSE	FALSE	missing	missing	missing	7.775	TRUE	0	FALSE	missing	missing	FALSE	TRUE	missing	missing	4.33	TRUE	TRUE	TRUE	TRUE	FALSE	TRUE	missing	FALSE
YDL024C	DIA3	dia3	0.972826	0.993381	FALSE	0.350283	FALSE	missing	missing	5.26316	FALSE	missing	0	missing	missing	missing	missing	missing	missing	missing	missing	missing	FALSE	missing	missing	FALSE	FALSE	missing	missing	missing	missing	missing	missing	missing	missing	missing	missing	missing	missing	missing	missing	missing	missing	missing	FALSE	FALSE	FALSE	missing	FALSE
YHR011W	DIA4	dia4	1.22013	0.562835	FALSE	missing	missing	missing	missing	3.40909	FALSE	missing	0	missing	missing	missing	missing	missing	missing	missing	0.33	FALSE	FALSE	missing	missing	FALSE	FALSE	missing	missing	missing	missing	missing	0	FALSE	missing	missing	FALSE	FALSE	missing	missing	2.33	FALSE	FALSE	FALSE	FALSE	FALSE	FALSE	missing	FALSE
YLR348C	DIC1	dic1	1.17241	0.777515	FALSE	0.0446364	FALSE	missing	missing	12.2995	FALSE	missing	0	missing	missing	missing	missing	missing	missing	missing	missing	missing	FALSE	missing	missing	FALSE	FALSE	missing	missing	missing	missing	missing	missing	missing	missing	missing	missing	missing	missing	missing	missing	missing	missing	missing	FALSE	FALSE	FALSE	missing	FALSE
YKR035W-A	DID2	did2	1.23545	0.501548	FALSE	0.325014	FALSE	missing	missing	4.58716	FALSE	missing	0	missing	missing	missing	missing	missing	missing	missing	1	FALSE	FALSE	missing	missing	FALSE	FALSE	missing	missing	missing	missing	missing	0	FALSE	missing	missing	FALSE	FALSE	missing	missing	2	FALSE	FALSE	FALSE	FALSE	FALSE	FALSE	missing	FALSE
YKL002W	DID4	did4	1.16751	0.79096	FALSE	missing	missing	missing	missing	1.10497	FALSE	missing	0	missing	missing	missing	missing	missing	missing	missing	0.56	FALSE	FALSE	missing	missing	FALSE	FALSE	missing	missing	missing	missing	missing	0	FALSE	missing	missing	FALSE	FALSE	missing	missing	1	FALSE	FALSE	FALSE	FALSE	FALSE	FALSE	missing	FALSE
YGR227W	DIE2	die2	1.26786	0.353296	FALSE	-0.998536	FALSE	missing	missing	1.29032	FALSE	missing	0	missing	missing	missing	missing	missing	missing	missing	missing	missing	FALSE	missing	missing	FALSE	FALSE	missing	missing	missing	missing	missing	missing	missing	missing	missing	missing	missing	missing	missing	missing	missing	missing	missing	FALSE	FALSE	FALSE	missing	FALSE
YLR437C	DIF1	dif1	0.934343	0.993381	FALSE	-0.115452	FALSE	missing	missing	8.41121	FALSE	missing	0	missing	missing	missing	missing	missing	missing	missing	missing	missing	FALSE	missing	missing	FALSE	FALSE	missing	missing	missing	missing	missing	missing	missing	missing	missing	missing	missing	missing	missing	missing	missing	missing	missing	FALSE	FALSE	FALSE	missing	FALSE
YDR480W	DIG2	dig2	0.994737	0.993381	FALSE	-0.604994	FALSE	missing	missing	2.02703	FALSE	missing	0	missing	missing	missing	missing	missing	missing	missing	missing	missing	FALSE	missing	missing	FALSE	FALSE	missing	missing	missing	missing	missing	missing	missing	missing	missing	missing	missing	missing	missing	missing	missing	missing	missing	FALSE	FALSE	FALSE	missing	FALSE
YDR263C	DIN7	din7	1.24691	0.448965	FALSE	-0.751475	FALSE	missing	missing	2.5641	FALSE	missing	0	missing	missing	missing	missing	missing	missing	missing	missing	missing	FALSE	missing	missing	FALSE	FALSE	missing	missing	missing	missing	missing	missing	missing	missing	missing	missing	missing	missing	missing	missing	missing	missing	missing	FALSE	FALSE	FALSE	missing	FALSE
YPL265W	DIP5	dip5	1.00575	0.993381	FALSE	0.154675	FALSE	missing	missing	5.6872	FALSE	missing	0	missing	missing	missing	missing	missing	missing	missing	missing	missing	FALSE	missing	missing	FALSE	FALSE	missing	missing	missing	missing	missing	missing	missing	missing	missing	missing	missing	missing	missing	missing	missing	missing	missing	FALSE	FALSE	FALSE	missing	FALSE
YDR403W	DIT1	dit1	1.19632	0.674581	FALSE	-1.31946	FALSE	missing	missing	7.38255	FALSE	missing	0	missing	missing	missing	missing	missing	missing	missing	missing	missing	FALSE	missing	missing	FALSE	FALSE	missing	missing	missing	missing	missing	missing	missing	missing	missing	missing	missing	missing	missing	missing	missing	missing	missing	FALSE	FALSE	FALSE	missing	FALSE
YDR402C	DIT2	dit2	1.10429	0.959984	FALSE	-1.01854	FALSE	missing	missing	6.42857	FALSE	missing	0	missing	missing	missing	missing	missing	missing	missing	missing	missing	FALSE	missing	missing	FALSE	FALSE	missing	missing	missing	missing	missing	missing	missing	missing	missing	missing	missing	missing	missing	missing	missing	missing	missing	FALSE	FALSE	FALSE	missing	FALSE
YIR004W	DJP1	djp1	1	0.993381	FALSE	0.0974632	FALSE	missing	missing	1.14286	FALSE	missing	0	missing	missing	missing	missing	missing	missing	missing	0.67	FALSE	FALSE	missing	missing	FALSE	FALSE	missing	missing	missing	missing	missing	0	FALSE	missing	missing	FALSE	FALSE	missing	missing	1.33	FALSE	FALSE	FALSE	FALSE	FALSE	FALSE	missing	FALSE
YDL174C	DLD1	dld1	0.951613	0.993381	FALSE	-0.3444	FALSE	missing	missing	4.80349	FALSE	missing	0	missing	missing	missing	missing	missing	missing	missing	missing	missing	FALSE	missing	missing	FALSE	FALSE	missing	missing	missing	missing	missing	missing	missing	missing	missing	missing	missing	missing	missing	missing	missing	missing	missing	FALSE	FALSE	FALSE	missing	FALSE
YDL178W	DLD2	dld2	0.956989	0.993381	FALSE	0.328423	FALSE	missing	missing	3.57143	FALSE	missing	0	missing	missing	missing	missing	missing	missing	missing	missing	missing	FALSE	missing	missing	FALSE	FALSE	missing	missing	missing	missing	missing	missing	missing	missing	missing	missing	missing	missing	missing	missing	missing	missing	missing	FALSE	FALSE	FALSE	missing	FALSE
YEL071W	DLD3	dld3	1.02424	0.993381	FALSE	0.14881	FALSE	missing	missing	1.94805	FALSE	missing	0	missing	missing	missing	missing	missing	missing	missing	missing	missing	FALSE	missing	missing	FALSE	FALSE	missing	missing	missing	missing	missing	missing	missing	missing	missing	missing	missing	missing	missing	missing	missing	missing	missing	FALSE	FALSE	FALSE	missing	FALSE
YJL065C	DLS1	dls1	0.8	0.998119	FALSE	-0.185308	FALSE	missing	missing	7.94393	FALSE	missing	0	missing	missing	missing	missing	missing	missing	missing	missing	missing	FALSE	missing	missing	FALSE	FALSE	missing	missing	missing	missing	missing	missing	missing	missing	missing	missing	missing	missing	missing	missing	missing	missing	missing	FALSE	FALSE	FALSE	missing	FALSE
YMR126C	DLT1	dlt1	0.819905	0.998119	FALSE	2.03953	TRUE	missing	missing	1.65746	FALSE	missing	1	missing	missing	missing	missing	missing	missing	missing	missing	missing	FALSE	missing	missing	FALSE	FALSE	missing	missing	missing	missing	missing	missing	missing	missing	missing	missing	missing	missing	missing	missing	missing	missing	missing	FALSE	FALSE	FALSE	missing	FALSE
YHR115C	DMA1	dma1	1.06358	0.993381	FALSE	-0.152772	FALSE	missing	missing	0.412655	FALSE	missing	0	missing	missing	missing	missing	missing	missing	missing	missing	missing	FALSE	missing	missing	FALSE	FALSE	missing	missing	missing	missing	missing	missing	missing	missing	missing	missing	missing	missing	missing	missing	missing	missing	missing	FALSE	FALSE	FALSE	missing	FALSE
YNL116W	DMA2	dma2	0.914894	0.993381	FALSE	-0.178309	FALSE	missing	missing	4.21053	FALSE	missing	0	missing	missing	missing	missing	missing	missing	missing	missing	missing	FALSE	missing	missing	FALSE	FALSE	missing	missing	missing	missing	missing	missing	missing	missing	missing	missing	missing	missing	missing	missing	missing	missing	missing	FALSE	FALSE	FALSE	missing	FALSE
YJR120W	DMO1	dmo1	0.984536	0.993381	FALSE	missing	missing	missing	missing	7.79221	FALSE	missing	0	missing	missing	missing	missing	missing	missing	missing	missing	missing	FALSE	missing	missing	FALSE	FALSE	missing	missing	missing	missing	missing	missing	missing	missing	missing	missing	missing	missing	missing	missing	missing	missing	missing	FALSE	FALSE	FALSE	missing	FALSE
YDL157C	DMO2	dmo2	0.790323	0.998119	FALSE	-0.779689	FALSE	missing	missing	7.27273	FALSE	missing	0	missing	missing	missing	missing	missing	missing	missing	missing	missing	FALSE	missing	missing	FALSE	FALSE	missing	missing	missing	missing	missing	missing	missing	missing	missing	missing	missing	missing	missing	missing	missing	missing	missing	FALSE	FALSE	FALSE	missing	FALSE
YHR164C	DNA2	dna2-1	2.26	0	TRUE	2.58308	TRUE	missing	missing	missing	missing	missing	2	1	FALSE	FALSE	missing	missing	2.2963	FALSE	0.333333	FALSE	missing	0.833333	FALSE	FALSE	FALSE	missing	missing	missing	missing	missing	0.666667	TRUE	0.333333	FALSE	TRUE	TRUE	missing	missing	missing	missing	missing	missing	missing	missing	missing	missing	missing
YER166W	DNF1	dnf1	0.894737	0.994751	FALSE	0.596383	FALSE	missing	missing	3.48259	FALSE	missing	0	missing	missing	missing	missing	missing	missing	missing	missing	missing	FALSE	missing	missing	FALSE	FALSE	missing	missing	missing	missing	missing	missing	missing	missing	missing	missing	missing	missing	missing	missing	missing	missing	missing	FALSE	FALSE	FALSE	missing	FALSE
YDR093W	DNF2	dnf2	1.01911	0.993381	FALSE	0.395497	FALSE	missing	missing	10.6383	FALSE	missing	0	missing	missing	missing	missing	missing	missing	missing	missing	missing	FALSE	missing	missing	FALSE	FALSE	missing	missing	missing	missing	missing	missing	missing	missing	missing	missing	missing	missing	missing	missing	missing	missing	missing	FALSE	FALSE	FALSE	missing	FALSE
YMR162C	DNF3	dnf3	1.07647	0.989689	FALSE	-0.208637	FALSE	missing	missing	5.35714	FALSE	missing	0	missing	missing	missing	missing	missing	missing	missing	missing	missing	FALSE	missing	missing	FALSE	FALSE	missing	missing	missing	missing	missing	missing	missing	missing	missing	missing	missing	missing	missing	missing	missing	missing	missing	FALSE	FALSE	FALSE	missing	FALSE
YOR005C	DNL4	dnl4	1.12717	0.910078	FALSE	-0.681293	FALSE	0.02866	FALSE	10.929	FALSE	missing	0	4.57143	TRUE	TRUE	3.84264	2.30864	missing	TRUE	1	FALSE	FALSE	missing	missing	FALSE	TRUE	0.674009	FALSE	FALSE	missing	missing	0.33	FALSE	missing	missing	FALSE	FALSE	missing	missing	3	FALSE	FALSE	FALSE	FALSE	FALSE	FALSE	missing	FALSE
YLL001W	DNM1	dnm1	1.12169	0.919327	FALSE	-0.0487896	FALSE	missing	missing	1.1976	FALSE	missing	0	missing	missing	missing	missing	missing	missing	missing	missing	missing	FALSE	missing	missing	FALSE	FALSE	missing	missing	missing	missing	missing	missing	missing	missing	missing	missing	missing	missing	missing	missing	missing	missing	missing	FALSE	FALSE	FALSE	missing	FALSE
YKL213C	DOA1	doa1	1.39444	0.0483481	TRUE	1.98171	FALSE	missing	missing	4.27046	FALSE	TRUE	2	missing	missing	missing	missing	missing	missing	missing	0.33	FALSE	FALSE	missing	missing	FALSE	FALSE	missing	missing	missing	missing	missing	0	FALSE	missing	missing	FALSE	FALSE	missing	missing	1	FALSE	FALSE	FALSE	FALSE	FALSE	FALSE	missing	FALSE
YDR069C	DOA4	doa4	1.47771	0.00753293	TRUE	missing	missing	missing	missing	2.39234	FALSE	missing	1	missing	missing	missing	missing	missing	missing	missing	missing	missing	FALSE	missing	missing	FALSE	FALSE	missing	missing	missing	missing	missing	missing	missing	missing	missing	missing	missing	missing	missing	missing	missing	missing	missing	FALSE	FALSE	FALSE	missing	FALSE
YGL240W	DOC1	doc1	2.91071	0	TRUE	missing	missing	0.0328125	FALSE	8.44156	FALSE	missing	1	missing	missing	missing	missing	missing	missing	missing	missing	missing	FALSE	missing	missing	FALSE	FALSE	missing	missing	missing	missing	missing	missing	missing	missing	missing	missing	missing	missing	missing	missing	missing	missing	missing	TRUE	FALSE	TRUE	missing	FALSE
YHR044C	DOG1	dog1	1.09249	0.97601	FALSE	-0.55336	FALSE	missing	missing	4.66321	FALSE	missing	0	missing	missing	missing	missing	missing	missing	missing	missing	missing	FALSE	missing	missing	FALSE	FALSE	missing	missing	missing	missing	missing	missing	missing	missing	missing	missing	missing	missing	missing	missing	missing	missing	missing	FALSE	FALSE	FALSE	missing	FALSE
YHR043C	DOG2	dog2	1.11561	0.933682	FALSE	0.368805	FALSE	missing	missing	8.88889	FALSE	missing	0	missing	missing	missing	missing	missing	missing	missing	missing	missing	FALSE	missing	missing	FALSE	FALSE	missing	missing	missing	missing	missing	missing	missing	missing	missing	missing	missing	missing	missing	missing	missing	missing	missing	FALSE	FALSE	FALSE	missing	FALSE
YNL001W	DOM34	dom34	0.995704	0.993381	FALSE	-0.0775619	FALSE	missing	missing	0.492611	FALSE	missing	0	missing	missing	missing	missing	missing	missing	missing	0.67	FALSE	FALSE	missing	missing	FALSE	FALSE	missing	missing	missing	missing	missing	0	FALSE	missing	missing	FALSE	FALSE	missing	missing	2	FALSE	FALSE	FALSE	FALSE	FALSE	FALSE	missing	FALSE
YDR273W	DON1	don1	1.2284	0.530739	FALSE	-0.0743343	FALSE	missing	missing	7.61905	FALSE	missing	0	missing	missing	missing	missing	missing	missing	missing	missing	missing	FALSE	missing	missing	FALSE	FALSE	missing	missing	missing	missing	missing	missing	missing	missing	missing	missing	missing	missing	missing	missing	missing	missing	missing	FALSE	FALSE	FALSE	missing	FALSE
YDR068W	DOS2	dos2	1.24841	0.442043	FALSE	0.307453	FALSE	missing	missing	8.20312	FALSE	missing	0	missing	missing	missing	missing	missing	missing	missing	missing	missing	FALSE	missing	missing	FALSE	FALSE	missing	missing	missing	missing	missing	missing	missing	missing	missing	missing	missing	missing	missing	missing	missing	missing	missing	FALSE	FALSE	FALSE	missing	FALSE
YDR440W	DOT1	dot1	0.980493	0.993381	FALSE	-0.590962	FALSE	0.0354809	FALSE	2.85714	FALSE	TRUE	1	2.5	FALSE	FALSE	missing	0.876543	missing	FALSE	0.33	FALSE	FALSE	missing	missing	FALSE	FALSE	missing	missing	missing	missing	missing	0	FALSE	missing	missing	FALSE	FALSE	missing	missing	2.33	FALSE	FALSE	FALSE	FALSE	FALSE	FALSE	missing	FALSE
YIL010W	DOT5	dot5	1.19375	0.685383	FALSE	0.778019	FALSE	missing	missing	1.76991	FALSE	missing	0	missing	missing	missing	missing	missing	missing	missing	missing	missing	FALSE	missing	missing	FALSE	FALSE	missing	missing	missing	missing	missing	missing	missing	missing	missing	missing	missing	missing	missing	missing	missing	missing	missing	FALSE	FALSE	FALSE	missing	FALSE
YER088C	DOT6	dot6	1.16346	0.807605	FALSE	1.2108	FALSE	missing	missing	6.61765	FALSE	missing	0	missing	missing	missing	missing	missing	missing	missing	0.83	FALSE	FALSE	missing	missing	FALSE	FALSE	missing	missing	missing	missing	missing	0.33	FALSE	missing	missing	FALSE	FALSE	missing	missing	2	FALSE	FALSE	FALSE	FALSE	FALSE	FALSE	missing	FALSE
YLR307C-A	DPA10	dpa10	0.966887	0.993381	FALSE	missing	missing	missing	missing	missing	missing	missing	0	missing	missing	missing	missing	missing	missing	missing	missing	missing	missing	missing	missing	missing	missing	missing	missing	missing	missing	missing	missing	missing	missing	missing	missing	missing	missing	missing	missing	missing	missing	missing	FALSE	FALSE	FALSE	missing	FALSE
YJL090C	DPB11	dpb11-1	1.38	0.0641447	FALSE	0.45793	FALSE	missing	missing	missing	missing	missing	0	192.857	TRUE	TRUE	missing	missing	missing	missing	1.83333	TRUE	missing	2.66667	TRUE	TRUE	TRUE	missing	missing	missing	missing	missing	1	TRUE	1.33333	TRUE	TRUE	TRUE	missing	missing	missing	missing	missing	missing	missing	missing	missing	missing	missing
YPR175W	DPB2	dpb2-1	1.04737	0.993381	FALSE	0.605124	FALSE	missing	missing	missing	missing	missing	0	missing	missing	missing	missing	missing	1.1164	FALSE	1.33333	FALSE	missing	1.5	FALSE	FALSE	FALSE	missing	missing	missing	missing	missing	0.333333	FALSE	0.666667	FALSE	FALSE	FALSE	missing	missing	missing	missing	missing	missing	missing	missing	missing	missing	missing
YBR278W	DPB3	dpb3	1.19025	0.698513	FALSE	0.0188741	FALSE	0.0619247	TRUE	6.48649	FALSE	missing	1	missing	missing	missing	missing	missing	missing	missing	0.83	FALSE	FALSE	missing	missing	FALSE	FALSE	missing	missing	missing	missing	missing	0.33	FALSE	missing	missing	FALSE	FALSE	missing	missing	3	FALSE	FALSE	FALSE	FALSE	FALSE	FALSE	FALSE	TRUE
YDR121W	DPB4	dpb4	1.68306	1.34046e-05	TRUE	0.342938	FALSE	0.0933442	TRUE	10.2362	FALSE	TRUE	3	1.34286	FALSE	FALSE	missing	missing	missing	missing	1.33	FALSE	FALSE	missing	missing	FALSE	FALSE	missing	missing	missing	missing	missing	0.33	FALSE	missing	missing	FALSE	FALSE	missing	missing	3	FALSE	FALSE	FALSE	FALSE	FALSE	FALSE	missing	FALSE
YPL107W	DPC25	dpc25	1.17188	0.777515	FALSE	-0.786111	FALSE	missing	missing	5.91716	FALSE	missing	0	missing	missing	missing	missing	missing	missing	missing	missing	missing	FALSE	missing	missing	FALSE	FALSE	missing	missing	missing	missing	missing	missing	missing	missing	missing	missing	missing	missing	missing	missing	missing	missing	missing	FALSE	FALSE	FALSE	missing	FALSE
YGR021W	DPC29	dpc29	1.1716	0.777515	FALSE	-1.25405	FALSE	missing	missing	1.43885	FALSE	missing	0	missing	missing	missing	missing	missing	missing	missing	missing	missing	FALSE	missing	missing	FALSE	FALSE	missing	missing	missing	missing	missing	missing	missing	missing	missing	missing	missing	missing	missing	missing	missing	missing	missing	FALSE	FALSE	FALSE	missing	FALSE
YIL103W	DPH1	dph1	1.03191	0.993381	FALSE	0.187411	FALSE	missing	missing	0.8	FALSE	missing	0	missing	missing	missing	missing	missing	missing	missing	missing	missing	FALSE	missing	missing	FALSE	FALSE	missing	missing	missing	missing	missing	missing	missing	missing	missing	missing	missing	missing	missing	missing	missing	missing	missing	FALSE	FALSE	FALSE	missing	FALSE
YKL191W	DPH2	dph2	1.10227	0.963543	FALSE	-0.287667	FALSE	missing	missing	6.77966	FALSE	missing	0	missing	missing	missing	missing	missing	missing	missing	missing	missing	FALSE	missing	missing	FALSE	FALSE	missing	missing	missing	missing	missing	missing	missing	missing	missing	missing	missing	missing	missing	missing	missing	missing	missing	FALSE	FALSE	FALSE	missing	FALSE
YLR172C	DPH5	dph5	1.07107	0.993381	FALSE	-0.398894	FALSE	missing	missing	9.17431	FALSE	missing	0	missing	missing	missing	missing	missing	missing	missing	missing	missing	FALSE	missing	missing	FALSE	FALSE	missing	missing	missing	missing	missing	missing	missing	missing	missing	missing	missing	missing	missing	missing	missing	missing	missing	FALSE	FALSE	FALSE	missing	FALSE
YLR143W	DPH6	dph6	1.06593	0.993381	FALSE	-0.439871	FALSE	missing	missing	1.6129	FALSE	missing	0	missing	missing	missing	missing	missing	missing	missing	missing	missing	FALSE	missing	missing	FALSE	FALSE	missing	missing	missing	missing	missing	missing	missing	missing	missing	missing	missing	missing	missing	missing	missing	missing	missing	FALSE	FALSE	FALSE	missing	FALSE
YOR114W	DPI34	dpi34	0.972678	0.993381	FALSE	0.268994	FALSE	missing	missing	3.93701	FALSE	missing	0	missing	missing	missing	missing	missing	missing	missing	missing	missing	FALSE	missing	missing	FALSE	FALSE	missing	missing	missing	missing	missing	missing	missing	missing	missing	missing	missing	missing	missing	missing	missing	missing	missing	FALSE	FALSE	FALSE	missing	FALSE
YMR130W	DPI35	dpi35	0.890995	0.994773	FALSE	0.453454	FALSE	missing	missing	1.78571	FALSE	missing	0	missing	missing	missing	missing	missing	missing	missing	missing	missing	FALSE	missing	missing	FALSE	FALSE	missing	missing	missing	missing	missing	missing	missing	missing	missing	missing	missing	missing	missing	missing	missing	missing	missing	FALSE	FALSE	FALSE	missing	FALSE
YDR294C	DPL1	dpl1	0.993827	0.993381	FALSE	-1.61062	FALSE	missing	missing	1.79372	FALSE	missing	0	missing	missing	missing	missing	missing	missing	missing	missing	missing	FALSE	missing	missing	FALSE	FALSE	missing	missing	missing	missing	missing	missing	missing	missing	missing	missing	missing	missing	missing	missing	missing	missing	missing	FALSE	FALSE	FALSE	missing	FALSE
YDR284C	DPP1	dpp1	1.12346	0.915522	FALSE	0.0306289	FALSE	missing	missing	1.96078	FALSE	missing	0	missing	missing	missing	missing	missing	missing	missing	missing	missing	FALSE	missing	missing	FALSE	FALSE	missing	missing	missing	missing	missing	missing	missing	missing	missing	missing	missing	missing	missing	missing	missing	missing	missing	FALSE	FALSE	FALSE	missing	FALSE
YGR093W	DRN1	drn1	0.927835	0.993381	FALSE	0.445085	FALSE	missing	missing	1.66667	FALSE	missing	0	missing	missing	missing	missing	missing	missing	missing	missing	missing	FALSE	missing	missing	FALSE	FALSE	missing	missing	missing	missing	missing	missing	missing	missing	missing	missing	missing	missing	missing	missing	missing	missing	missing	FALSE	FALSE	FALSE	missing	FALSE
YAL026C	DRS2	drs2	1.0582	0.993381	FALSE	0.7063	FALSE	missing	missing	10.8696	FALSE	missing	0	missing	missing	missing	missing	missing	missing	missing	0.56	FALSE	FALSE	missing	missing	FALSE	FALSE	missing	missing	missing	missing	missing	0	FALSE	missing	missing	FALSE	FALSE	missing	missing	2.67	FALSE	FALSE	FALSE	FALSE	FALSE	FALSE	missing	FALSE
YOL073C	DSC2	dsc2	1.16667	0.795287	FALSE	-0.521303	FALSE	missing	missing	missing	missing	missing	0	missing	missing	missing	missing	missing	missing	missing	missing	missing	FALSE	missing	missing	FALSE	FALSE	missing	missing	missing	missing	missing	missing	missing	missing	missing	missing	missing	missing	missing	missing	missing	missing	missing	FALSE	FALSE	FALSE	missing	FALSE
YOR223W	DSC3	dsc3	1.0884	0.978703	FALSE	-0.0443477	FALSE	missing	missing	0.881057	FALSE	missing	0	missing	missing	missing	missing	missing	missing	missing	missing	missing	FALSE	missing	missing	FALSE	FALSE	missing	missing	missing	missing	missing	missing	missing	missing	missing	missing	missing	missing	missing	missing	missing	missing	missing	FALSE	FALSE	FALSE	missing	FALSE
YGL196W	DSD1	dsd1	1.14062	0.870403	FALSE	0.116943	FALSE	missing	missing	3.21593	FALSE	missing	0	missing	missing	missing	missing	missing	missing	missing	missing	missing	FALSE	missing	missing	FALSE	FALSE	missing	missing	missing	missing	missing	missing	missing	missing	missing	missing	missing	missing	missing	missing	missing	missing	missing	FALSE	FALSE	FALSE	missing	FALSE
YER124C	DSE1	dse1	0.910526	0.993381	FALSE	-1.21292	FALSE	missing	missing	2.13675	FALSE	missing	0	missing	missing	missing	missing	missing	missing	missing	missing	missing	FALSE	missing	missing	FALSE	FALSE	missing	missing	missing	missing	missing	missing	missing	missing	missing	missing	missing	missing	missing	missing	missing	missing	missing	FALSE	FALSE	FALSE	missing	FALSE
YHR143W	DSE2	dse2	1.6763	1.71702e-05	TRUE	0.39032	FALSE	0.031591	FALSE	6.13497	FALSE	missing	1	missing	missing	missing	missing	missing	missing	missing	missing	missing	FALSE	missing	missing	FALSE	FALSE	missing	missing	missing	missing	missing	missing	missing	missing	missing	missing	missing	missing	missing	missing	missing	missing	missing	FALSE	FALSE	FALSE	missing	FALSE
YOR264W	DSE3	dse3	1.11602	0.932723	FALSE	-0.0384229	FALSE	missing	missing	7.14286	FALSE	missing	0	missing	missing	missing	missing	missing	missing	missing	missing	missing	FALSE	missing	missing	FALSE	FALSE	missing	missing	missing	missing	missing	missing	missing	missing	missing	missing	missing	missing	missing	missing	missing	missing	missing	FALSE	FALSE	FALSE	missing	FALSE
YNR067C	DSE4	dse4	1.10101	0.963543	FALSE	-0.0260919	FALSE	missing	missing	0.995025	FALSE	missing	0	missing	missing	missing	missing	missing	missing	missing	missing	missing	FALSE	missing	missing	FALSE	FALSE	missing	missing	missing	missing	missing	missing	missing	missing	missing	missing	missing	missing	missing	missing	missing	missing	missing	FALSE	FALSE	FALSE	missing	FALSE
YBR007C	DSF2	dsf2	1.02632	0.993381	FALSE	0.372621	FALSE	missing	missing	3.9548	FALSE	missing	0	missing	missing	missing	missing	missing	missing	missing	missing	missing	FALSE	missing	missing	FALSE	FALSE	missing	missing	missing	missing	missing	missing	missing	missing	missing	missing	missing	missing	missing	missing	missing	missing	missing	FALSE	FALSE	FALSE	missing	FALSE
YMR276W	DSK2	dsk2	0.993316	0.993381	FALSE	-0.0639294	FALSE	missing	missing	9.43396	FALSE	missing	0	missing	missing	missing	missing	missing	missing	missing	missing	missing	FALSE	missing	missing	FALSE	FALSE	missing	missing	missing	missing	missing	0	FALSE	missing	missing	FALSE	FALSE	missing	missing	2.67	FALSE	FALSE	FALSE	FALSE	FALSE	FALSE	missing	FALSE
YIR010W	DSN1	dsn1-7	1.07805	0.989689	FALSE	-0.293349	FALSE	missing	missing	missing	missing	missing	0	missing	missing	missing	missing	missing	0.878307	FALSE	1	FALSE	missing	1.33333	FALSE	FALSE	FALSE	missing	missing	missing	missing	missing	0	FALSE	0.333333	FALSE	FALSE	FALSE	missing	missing	missing	missing	missing	missing	TRUE	FALSE	TRUE	missing	missing
YIR010W	DSN1	dsn1-8	1.21	0.611616	FALSE	0.14543	FALSE	missing	missing	missing	missing	missing	0	missing	missing	missing	missing	missing	missing	missing	0.666667	FALSE	missing	1	FALSE	FALSE	FALSE	missing	missing	missing	missing	missing	0	FALSE	0	FALSE	FALSE	FALSE	missing	missing	missing	missing	missing	missing	TRUE	FALSE	TRUE	missing	missing
YPR017C	DSS4	dss4	0.876777	0.998119	FALSE	1.28992	FALSE	missing	missing	2.28571	FALSE	missing	0	missing	missing	missing	missing	missing	missing	missing	missing	missing	FALSE	missing	missing	FALSE	FALSE	missing	missing	missing	missing	missing	missing	missing	missing	missing	missing	missing	missing	missing	missing	missing	missing	missing	FALSE	FALSE	FALSE	missing	FALSE
YGL043W	DST1	dst1	1.03187	0.993381	FALSE	0.525057	FALSE	0.0520749	TRUE	6.19469	FALSE	TRUE	2	5.25714	TRUE	TRUE	missing	1.4321	missing	FALSE	1.67	TRUE	FALSE	missing	missing	TRUE	FALSE	missing	missing	missing	missing	missing	0.33	FALSE	missing	missing	FALSE	FALSE	missing	missing	3	FALSE	FALSE	FALSE	FALSE	FALSE	FALSE	missing	FALSE
YDL219W	DTD1	dtd1	0.865979	0.998119	FALSE	0.543654	FALSE	missing	missing	5.80645	FALSE	missing	0	missing	missing	missing	missing	missing	missing	missing	missing	missing	FALSE	missing	missing	FALSE	FALSE	missing	missing	missing	missing	missing	missing	missing	missing	missing	missing	missing	missing	missing	missing	missing	missing	missing	FALSE	FALSE	FALSE	missing	FALSE
YBR180W	DTR1	dtr1	1.01087	0.993381	FALSE	0.65112	FALSE	missing	missing	0.497512	FALSE	missing	0	missing	missing	missing	missing	missing	missing	missing	missing	missing	FALSE	missing	missing	FALSE	FALSE	missing	missing	missing	missing	missing	missing	missing	missing	missing	missing	missing	missing	missing	missing	missing	missing	missing	FALSE	FALSE	FALSE	missing	FALSE
YOL087C	DUF1	duf1	1.22561	0.54337	FALSE	-0.493924	FALSE	missing	missing	11.2245	FALSE	missing	0	missing	missing	missing	missing	missing	missing	missing	missing	missing	FALSE	missing	missing	FALSE	FALSE	missing	missing	missing	missing	missing	missing	missing	missing	missing	missing	missing	missing	missing	missing	missing	missing	missing	FALSE	FALSE	FALSE	missing	FALSE
YFR044C	DUG1	dug1	1.21429	0.591613	FALSE	0.584376	FALSE	missing	missing	10.6796	FALSE	missing	0	missing	missing	missing	missing	missing	missing	missing	missing	missing	FALSE	missing	missing	FALSE	FALSE	missing	missing	missing	missing	missing	missing	missing	missing	missing	missing	missing	missing	missing	missing	missing	missing	missing	FALSE	FALSE	FALSE	missing	FALSE
YBR281C	DUG2	dug2	0.927885	0.993381	FALSE	-1.09429	FALSE	missing	missing	2.43902	FALSE	missing	0	missing	missing	missing	missing	missing	missing	missing	missing	missing	FALSE	missing	missing	FALSE	FALSE	missing	missing	missing	missing	missing	missing	missing	missing	missing	missing	missing	missing	missing	missing	missing	missing	missing	FALSE	FALSE	FALSE	missing	FALSE
YNL191W	DUG3	dug3	0.988764	0.993381	FALSE	0.283895	FALSE	missing	missing	0.763359	FALSE	missing	0	missing	missing	missing	missing	missing	missing	missing	missing	missing	FALSE	missing	missing	FALSE	FALSE	missing	missing	missing	missing	missing	missing	missing	missing	missing	missing	missing	missing	missing	missing	missing	missing	missing	FALSE	FALSE	FALSE	missing	FALSE
YDL101C	DUN1	dun1	1.33375	0.14609	FALSE	missing	missing	0.0343511	FALSE	3.78151	FALSE	missing	0	119.719	TRUE	TRUE	8.17259	1.96296	missing	TRUE	2.12	TRUE	FALSE	missing	missing	TRUE	TRUE	6.36564	TRUE	TRUE	missing	missing	0.2	FALSE	missing	missing	FALSE	FALSE	7.02381	TRUE	3.33	TRUE	TRUE	TRUE	TRUE	FALSE	FALSE	FALSE	TRUE
YGL061C	DUO1	duo1-2	1.98	1.92984e-11	TRUE	0.440428	FALSE	missing	missing	missing	missing	missing	1	missing	missing	missing	missing	missing	missing	missing	1	FALSE	missing	1	FALSE	FALSE	FALSE	missing	missing	missing	missing	missing	0.333333	FALSE	0.333333	FALSE	FALSE	FALSE	missing	missing	missing	missing	missing	missing	FALSE	FALSE	TRUE	missing	missing
YBR208C	DUR12	dur12	1.13587	0.883097	FALSE	0.0783198	FALSE	missing	missing	1	FALSE	missing	0	missing	missing	missing	missing	missing	missing	missing	1	FALSE	FALSE	missing	missing	FALSE	FALSE	missing	missing	missing	missing	missing	0.33	FALSE	missing	missing	FALSE	FALSE	missing	missing	3	FALSE	FALSE	FALSE	FALSE	FALSE	FALSE	missing	FALSE
YHL016C	DUR3	dur3	1.01258	0.993381	FALSE	-0.199402	FALSE	missing	missing	0.392157	FALSE	missing	0	missing	missing	missing	missing	missing	missing	missing	missing	missing	FALSE	missing	missing	FALSE	FALSE	missing	missing	missing	missing	missing	missing	missing	missing	missing	missing	missing	missing	missing	missing	missing	missing	missing	FALSE	FALSE	FALSE	missing	FALSE
YML080W	DUS1	dus1	1.69565	8.40504e-06	TRUE	missing	missing	0	FALSE	6.87023	FALSE	missing	1	missing	missing	missing	missing	missing	missing	missing	missing	missing	FALSE	missing	missing	FALSE	FALSE	missing	missing	missing	missing	missing	missing	missing	missing	missing	missing	missing	missing	missing	missing	missing	missing	missing	FALSE	FALSE	FALSE	missing	FALSE
YLR401C	DUS3	dus3	1.20482	0.635412	FALSE	0.471549	FALSE	missing	missing	12.931	FALSE	missing	0	missing	missing	missing	missing	missing	missing	missing	missing	missing	FALSE	missing	missing	FALSE	FALSE	missing	missing	missing	missing	missing	missing	missing	missing	missing	missing	missing	missing	missing	missing	missing	missing	missing	FALSE	FALSE	FALSE	missing	FALSE
YLR405W	DUS4	dus4	1.18072	0.74303	FALSE	0.525642	FALSE	missing	missing	10.274	FALSE	missing	0	missing	missing	missing	missing	missing	missing	missing	missing	missing	FALSE	missing	missing	FALSE	FALSE	missing	missing	missing	missing	missing	missing	missing	missing	missing	missing	missing	missing	missing	missing	missing	missing	missing	FALSE	FALSE	FALSE	missing	FALSE
YDR370C	DXO1	dxo1	1.1465	0.849973	FALSE	0.108964	FALSE	missing	missing	2.36967	FALSE	missing	0	missing	missing	missing	missing	missing	missing	missing	missing	missing	TRUE	missing	missing	TRUE	TRUE	missing	missing	missing	missing	missing	missing	missing	missing	missing	missing	missing	missing	missing	missing	missing	missing	missing	FALSE	FALSE	FALSE	missing	FALSE
YKR054C	DYN1	dyn1	1.18912	0.702622	FALSE	-0.117471	FALSE	missing	missing	1.44231	FALSE	missing	0	missing	missing	missing	missing	missing	missing	missing	missing	missing	FALSE	missing	missing	FALSE	FALSE	missing	missing	missing	missing	missing	missing	missing	missing	missing	missing	missing	missing	missing	missing	missing	missing	missing	FALSE	FALSE	FALSE	missing	FALSE
YDR424C	DYN2	dyn2	0.985646	0.993381	FALSE	0.22762	FALSE	missing	missing	6.94444	FALSE	missing	0	missing	missing	missing	missing	missing	missing	missing	missing	missing	FALSE	missing	missing	FALSE	FALSE	missing	missing	missing	missing	missing	missing	missing	missing	missing	missing	missing	missing	missing	missing	missing	missing	missing	FALSE	FALSE	FALSE	missing	FALSE
YMR299C	DYN3	dyn3	1.14881	0.840228	FALSE	0.271604	FALSE	missing	missing	0.854701	FALSE	missing	0	missing	missing	missing	missing	missing	missing	missing	missing	missing	FALSE	missing	missing	FALSE	FALSE	missing	missing	missing	missing	missing	missing	missing	missing	missing	missing	missing	missing	missing	missing	missing	missing	missing	FALSE	FALSE	FALSE	missing	FALSE
YPR023C	EAF3	eaf3	1.33356	0.14609	FALSE	0.993711	FALSE	0.0399334	FALSE	11.087	FALSE	missing	0	missing	missing	missing	missing	missing	missing	missing	1	FALSE	FALSE	missing	missing	FALSE	FALSE	missing	missing	missing	missing	missing	0.33	FALSE	missing	missing	FALSE	FALSE	missing	missing	2.67	FALSE	FALSE	FALSE	FALSE	FALSE	FALSE	missing	FALSE
YEL018W	EAF5	eaf5	1.0688	0.993381	FALSE	missing	missing	missing	missing	7.87402	FALSE	missing	0	missing	missing	missing	missing	missing	missing	missing	0.83	FALSE	missing	missing	missing	FALSE	FALSE	missing	missing	missing	missing	missing	0	FALSE	missing	missing	FALSE	FALSE	missing	missing	2	FALSE	FALSE	FALSE	missing	missing	missing	missing	missing
YJR082C	EAF6	eaf6	1.32301	0.172603	FALSE	0.469525	FALSE	0.0369458	FALSE	3.27869	FALSE	missing	0	missing	missing	missing	missing	missing	missing	missing	0.83	FALSE	FALSE	missing	missing	FALSE	FALSE	missing	missing	missing	missing	missing	0	FALSE	missing	missing	FALSE	FALSE	missing	missing	3	FALSE	FALSE	FALSE	FALSE	FALSE	FALSE	missing	FALSE
YNL136W	EAF7	eaf7	0.918166	0.993381	FALSE	-2.02217	FALSE	missing	missing	6.29371	FALSE	TRUE	1	missing	missing	missing	missing	1.22593	missing	FALSE	0.33	FALSE	FALSE	missing	missing	FALSE	FALSE	missing	missing	missing	missing	missing	0	FALSE	missing	missing	FALSE	FALSE	missing	missing	2	FALSE	FALSE	FALSE	FALSE	FALSE	TRUE	missing	FALSE
YKL204W	EAP1	eap1	1.66495	2.58059e-05	TRUE	-0.15788	FALSE	0.0480296	TRUE	4.71698	FALSE	missing	2	missing	missing	missing	missing	missing	missing	missing	1	FALSE	FALSE	missing	missing	FALSE	FALSE	missing	missing	missing	missing	missing	0	FALSE	missing	missing	FALSE	FALSE	missing	missing	1.33	FALSE	FALSE	FALSE	FALSE	FALSE	FALSE	missing	FALSE
YMR171C	EAR1	ear1	0.913876	0.993381	FALSE	0.561938	FALSE	missing	missing	1.91388	FALSE	missing	0	missing	missing	missing	missing	missing	missing	missing	missing	missing	FALSE	missing	missing	FALSE	FALSE	missing	missing	missing	missing	missing	missing	missing	missing	missing	missing	missing	missing	missing	missing	missing	missing	missing	FALSE	FALSE	FALSE	missing	FALSE
YGR015C	EAT1	eat1	1.05325	0.993381	FALSE	-0.232709	FALSE	missing	missing	3.1746	FALSE	missing	0	missing	missing	missing	missing	missing	missing	missing	missing	missing	FALSE	missing	missing	FALSE	FALSE	missing	missing	missing	missing	missing	missing	missing	missing	missing	missing	missing	missing	missing	missing	missing	missing	missing	FALSE	FALSE	FALSE	missing	FALSE
YKL172W	EBP2	ebp2-1	0.889474	0.994773	FALSE	-2.38867	FALSE	missing	missing	missing	missing	missing	0	missing	missing	missing	missing	missing	1.3545	FALSE	0	FALSE	missing	0.666667	FALSE	FALSE	FALSE	missing	missing	missing	missing	missing	0.333333	FALSE	0	FALSE	FALSE	FALSE	missing	missing	missing	missing	missing	missing	missing	missing	missing	missing	missing
YDR206W	EBS1	ebs1	1.10169	0.963543	FALSE	0.438533	FALSE	missing	missing	4	FALSE	missing	0	missing	missing	missing	missing	missing	missing	missing	missing	missing	FALSE	missing	missing	FALSE	FALSE	missing	missing	missing	missing	missing	missing	missing	missing	missing	missing	missing	missing	missing	missing	missing	missing	missing	FALSE	FALSE	FALSE	missing	FALSE
YLR284C	ECI1	eci1	1	0.993381	FALSE	-0.354292	FALSE	missing	missing	16.4474	TRUE	missing	1	missing	missing	missing	missing	missing	missing	missing	missing	missing	FALSE	missing	missing	FALSE	FALSE	missing	missing	missing	missing	missing	missing	missing	missing	missing	missing	missing	missing	missing	missing	missing	missing	missing	FALSE	FALSE	FALSE	missing	FALSE
YGR146C	ECL1	ecl1	0.927273	0.993381	FALSE	-0.19772	FALSE	missing	missing	6.49351	FALSE	missing	0	missing	missing	missing	missing	missing	missing	missing	0.67	FALSE	FALSE	missing	missing	FALSE	FALSE	missing	missing	missing	missing	missing	0	FALSE	missing	missing	FALSE	FALSE	missing	missing	2.67	FALSE	FALSE	FALSE	FALSE	FALSE	FALSE	missing	FALSE
YAL059W	ECM1	ecm1	0.883598	0.9965	FALSE	0.0534772	FALSE	missing	missing	3.33333	FALSE	missing	0	missing	missing	missing	missing	missing	missing	missing	missing	missing	FALSE	missing	missing	FALSE	FALSE	missing	missing	missing	missing	missing	missing	missing	missing	missing	missing	missing	missing	missing	missing	missing	missing	missing	FALSE	FALSE	FALSE	missing	FALSE
YEL030W	ECM10	ecm10	0.91411	0.993381	FALSE	-0.431369	FALSE	missing	missing	4.5977	FALSE	missing	0	missing	missing	missing	missing	missing	missing	missing	missing	missing	FALSE	missing	missing	FALSE	FALSE	missing	missing	missing	missing	missing	missing	missing	missing	missing	missing	missing	missing	missing	missing	missing	missing	missing	FALSE	FALSE	FALSE	missing	FALSE
YDR446W	ECM11	ecm11	1.03158	0.993381	FALSE	0.32352	FALSE	missing	missing	22.3358	TRUE	missing	1	missing	missing	missing	missing	missing	missing	missing	missing	missing	FALSE	missing	missing	FALSE	FALSE	missing	missing	missing	missing	missing	missing	missing	missing	missing	missing	missing	missing	missing	missing	missing	missing	missing	FALSE	FALSE	FALSE	missing	FALSE
YHR021W-A	ECM12	ecm12	0.963415	0.993381	FALSE	-0.498284	FALSE	missing	missing	2.5641	FALSE	missing	0	missing	missing	missing	missing	missing	missing	missing	missing	missing	FALSE	missing	missing	FALSE	FALSE	missing	missing	missing	missing	missing	missing	missing	missing	missing	missing	missing	missing	missing	missing	missing	missing	missing	FALSE	FALSE	FALSE	missing	FALSE
YBL043W	ECM13	ecm13	1.16168	0.809201	FALSE	0.332889	FALSE	missing	missing	1.92308	FALSE	missing	0	missing	missing	missing	missing	missing	missing	missing	missing	missing	FALSE	missing	missing	FALSE	FALSE	missing	missing	missing	missing	missing	missing	missing	missing	missing	missing	missing	missing	missing	missing	missing	missing	missing	FALSE	FALSE	FALSE	missing	FALSE
YHR132C	ECM14	ecm14	1.01156	0.993381	FALSE	-0.879682	FALSE	missing	missing	0.680272	FALSE	missing	0	missing	missing	missing	missing	missing	missing	missing	missing	missing	FALSE	missing	missing	FALSE	FALSE	missing	missing	missing	missing	missing	missing	missing	missing	missing	missing	missing	missing	missing	missing	missing	missing	missing	FALSE	FALSE	FALSE	missing	FALSE
YBL001C	ECM15	ecm15	1.1131	0.938754	FALSE	0.229221	FALSE	missing	missing	2.39726	FALSE	missing	0	missing	missing	missing	missing	missing	missing	missing	missing	missing	FALSE	missing	missing	FALSE	FALSE	missing	missing	missing	missing	missing	missing	missing	missing	missing	missing	missing	missing	missing	missing	missing	missing	missing	FALSE	FALSE	FALSE	missing	FALSE
YDR125C	ECM18	ecm18	0.949045	0.993381	FALSE	0.281165	FALSE	missing	missing	19.4118	TRUE	missing	1	missing	missing	missing	missing	missing	missing	missing	missing	missing	FALSE	missing	missing	FALSE	FALSE	missing	missing	missing	missing	missing	missing	missing	missing	missing	missing	missing	missing	missing	missing	missing	missing	missing	FALSE	FALSE	FALSE	missing	FALSE
YLR390W	ECM19	ecm19	1.05422	0.993381	FALSE	0.141445	FALSE	missing	missing	2.51256	FALSE	missing	0	missing	missing	missing	missing	missing	missing	missing	missing	missing	FALSE	missing	missing	FALSE	FALSE	missing	missing	missing	missing	missing	missing	missing	missing	missing	missing	missing	missing	missing	missing	missing	missing	missing	FALSE	FALSE	FALSE	missing	FALSE
YBR065C	ECM2	ecm2	1	0.993381	FALSE	0.582166	FALSE	missing	missing	2.31214	FALSE	missing	0	missing	missing	missing	missing	missing	missing	missing	missing	missing	FALSE	missing	missing	FALSE	FALSE	missing	missing	missing	missing	missing	missing	missing	missing	missing	missing	missing	missing	missing	missing	missing	missing	missing	FALSE	FALSE	FALSE	missing	FALSE
YBL101C	ECM21	ecm21	1.04211	0.993381	FALSE	0.0683494	FALSE	missing	missing	1.31004	FALSE	missing	0	missing	missing	missing	missing	missing	missing	missing	missing	missing	FALSE	missing	missing	FALSE	FALSE	missing	missing	missing	missing	missing	missing	missing	missing	missing	missing	missing	missing	missing	missing	missing	missing	missing	FALSE	FALSE	FALSE	missing	FALSE
YLR228C	ECM22	ecm22	1.07229	0.993118	FALSE	-0.206761	FALSE	missing	missing	5.14019	FALSE	missing	0	missing	missing	missing	missing	missing	missing	missing	missing	missing	FALSE	missing	missing	FALSE	FALSE	missing	missing	missing	missing	missing	missing	missing	missing	missing	missing	missing	missing	missing	missing	missing	missing	missing	FALSE	FALSE	FALSE	missing	FALSE
YPL021W	ECM23	ecm23	1.04192	0.993381	FALSE	-0.223975	FALSE	missing	missing	8.60927	FALSE	missing	0	missing	missing	missing	missing	missing	missing	missing	missing	missing	FALSE	missing	missing	FALSE	FALSE	missing	missing	missing	missing	missing	missing	missing	missing	missing	missing	missing	missing	missing	missing	missing	missing	missing	FALSE	FALSE	FALSE	missing	FALSE
YJL201W	ECM25	ecm25	1.14368	0.861751	FALSE	-0.780755	FALSE	missing	missing	0.558659	FALSE	missing	0	missing	missing	missing	missing	missing	missing	missing	missing	missing	FALSE	missing	missing	FALSE	FALSE	missing	missing	missing	missing	missing	missing	missing	missing	missing	missing	missing	missing	missing	missing	missing	missing	missing	FALSE	FALSE	FALSE	missing	FALSE
YJR106W	ECM27	ecm27	0.902062	0.994751	FALSE	0.0504784	FALSE	missing	missing	12.9808	FALSE	missing	0	missing	missing	missing	missing	missing	missing	missing	missing	missing	FALSE	missing	missing	FALSE	FALSE	missing	missing	missing	missing	missing	missing	missing	missing	missing	missing	missing	missing	missing	missing	missing	missing	missing	FALSE	FALSE	FALSE	missing	FALSE
YHL030W	ECM29	ecm29	1.13208	0.897996	FALSE	0.58409	FALSE	missing	missing	3.34728	FALSE	missing	0	missing	missing	missing	missing	missing	missing	missing	missing	missing	FALSE	missing	missing	FALSE	FALSE	missing	missing	missing	missing	missing	missing	missing	missing	missing	missing	missing	missing	missing	missing	missing	missing	missing	FALSE	FALSE	FALSE	missing	FALSE
YOR092W	ECM3	ecm3	1.14706	0.848057	FALSE	-0.172851	FALSE	missing	missing	11.3924	FALSE	missing	0	missing	missing	missing	missing	missing	missing	missing	missing	missing	FALSE	missing	missing	FALSE	FALSE	missing	missing	missing	missing	missing	missing	missing	missing	missing	missing	missing	missing	missing	missing	missing	missing	missing	FALSE	FALSE	FALSE	missing	FALSE
YLR436C	ECM30	ecm30	0.974747	0.993381	FALSE	-0.505234	FALSE	missing	missing	4.54545	FALSE	missing	0	missing	missing	missing	missing	missing	missing	missing	missing	missing	FALSE	missing	missing	FALSE	FALSE	missing	missing	missing	missing	missing	missing	missing	missing	missing	missing	missing	missing	missing	missing	missing	missing	missing	FALSE	FALSE	FALSE	missing	FALSE
YBR176W	ECM31	ecm31	0.88587	0.995812	FALSE	0.781561	FALSE	missing	missing	2.42424	FALSE	missing	0	missing	missing	missing	missing	missing	missing	missing	missing	missing	FALSE	missing	missing	FALSE	FALSE	missing	missing	missing	missing	missing	missing	missing	missing	missing	missing	missing	missing	missing	missing	missing	missing	missing	FALSE	FALSE	FALSE	missing	FALSE
YER176W	ECM32	ecm32	1.14054	0.870544	FALSE	-0.95773	FALSE	missing	missing	11.1765	FALSE	missing	0	missing	missing	missing	missing	missing	missing	missing	missing	missing	FALSE	missing	missing	FALSE	FALSE	missing	missing	missing	missing	missing	missing	missing	missing	missing	missing	missing	missing	missing	missing	missing	missing	missing	FALSE	FALSE	FALSE	missing	FALSE
YBR078W	ECM33	ecm33	1.45331	0.0136306	TRUE	0.759474	FALSE	0.0574163	TRUE	0.45045	FALSE	missing	2	missing	missing	missing	missing	missing	missing	missing	1.22	FALSE	FALSE	missing	missing	FALSE	FALSE	missing	missing	missing	missing	missing	0	FALSE	missing	missing	FALSE	FALSE	missing	missing	2.67	FALSE	FALSE	FALSE	FALSE	FALSE	FALSE	missing	FALSE
YHL043W	ECM34	ecm34	1.05031	0.993381	FALSE	-1.11944	FALSE	missing	missing	4.72103	FALSE	missing	0	missing	missing	missing	missing	missing	missing	missing	missing	missing	FALSE	missing	missing	FALSE	FALSE	missing	missing	missing	missing	missing	missing	missing	missing	missing	missing	missing	missing	missing	missing	missing	missing	missing	FALSE	FALSE	FALSE	missing	FALSE
YLR299W	ECM38	ecm38	1.11864	0.919327	FALSE	-0.137414	FALSE	missing	missing	0.434783	FALSE	missing	0	missing	missing	missing	missing	missing	missing	missing	missing	missing	FALSE	missing	missing	FALSE	FALSE	missing	missing	missing	missing	missing	missing	missing	missing	missing	missing	missing	missing	missing	missing	missing	missing	missing	FALSE	FALSE	FALSE	missing	FALSE
YKR076W	ECM4	ecm4	1.17683	0.757102	FALSE	-0.0456201	FALSE	missing	missing	10.5556	FALSE	missing	0	missing	missing	missing	missing	missing	missing	missing	missing	missing	FALSE	missing	missing	FALSE	FALSE	missing	missing	missing	missing	missing	missing	missing	missing	missing	missing	missing	missing	missing	missing	missing	missing	missing	FALSE	FALSE	FALSE	missing	FALSE
YMR176W	ECM5	ecm5	0.941176	0.993381	FALSE	-0.260677	FALSE	missing	missing	5.94059	FALSE	missing	0	missing	missing	missing	missing	missing	missing	missing	missing	missing	FALSE	missing	missing	FALSE	FALSE	missing	missing	missing	missing	missing	missing	missing	missing	missing	missing	missing	missing	missing	missing	missing	missing	missing	FALSE	FALSE	FALSE	missing	FALSE
YLR443W	ECM7	ecm7	0.909091	0.993381	FALSE	-0.305993	FALSE	missing	missing	10.5263	FALSE	missing	0	missing	missing	missing	missing	missing	missing	missing	missing	missing	FALSE	missing	missing	FALSE	FALSE	missing	missing	missing	missing	missing	missing	missing	missing	missing	missing	missing	missing	missing	missing	missing	missing	missing	FALSE	FALSE	FALSE	missing	FALSE
YBR076W	ECM8	ecm8	0.840426	0.998119	FALSE	0.446074	FALSE	missing	missing	4.09357	FALSE	missing	0	missing	missing	missing	missing	missing	missing	missing	missing	missing	FALSE	missing	missing	FALSE	FALSE	missing	missing	missing	missing	missing	missing	missing	missing	missing	missing	missing	missing	missing	missing	missing	missing	missing	FALSE	FALSE	FALSE	missing	FALSE
YFR027W	ECO1	eco1-1	2.03	1.19144e-12	TRUE	-0.0193817	FALSE	missing	missing	missing	missing	missing	1	missing	missing	missing	missing	3.26781	missing	TRUE	1.33333	FALSE	missing	1.5	FALSE	FALSE	TRUE	missing	missing	missing	missing	missing	0.333333	FALSE	1	TRUE	TRUE	TRUE	missing	missing	missing	missing	missing	missing	FALSE	FALSE	TRUE	missing	missing
YGR007W	ECT1	ect1	1.14793	0.845322	FALSE	-1.00413	FALSE	missing	missing	0.546448	FALSE	missing	0	missing	missing	missing	missing	missing	missing	missing	missing	missing	FALSE	missing	missing	FALSE	FALSE	missing	missing	missing	missing	missing	missing	missing	missing	missing	missing	missing	missing	missing	missing	missing	missing	missing	FALSE	FALSE	FALSE	missing	FALSE
YGL222C	EDC1	edc1	1.24852	0.442043	FALSE	0.177739	FALSE	missing	missing	0.877193	FALSE	missing	0	missing	missing	missing	missing	missing	missing	missing	missing	missing	FALSE	missing	missing	FALSE	FALSE	missing	missing	missing	missing	missing	missing	missing	missing	missing	missing	missing	missing	missing	missing	missing	missing	missing	FALSE	FALSE	FALSE	missing	FALSE
YER035W	EDC2	edc2	1.04242	0.993381	FALSE	-0.731027	FALSE	missing	missing	4.73684	FALSE	missing	0	missing	missing	missing	missing	missing	missing	missing	missing	missing	FALSE	missing	missing	FALSE	FALSE	missing	missing	missing	missing	missing	missing	missing	missing	missing	missing	missing	missing	missing	missing	missing	missing	missing	FALSE	FALSE	FALSE	missing	FALSE
YEL015W	EDC3	edc3	0.939616	0.993381	FALSE	-0.137699	FALSE	missing	missing	10.2151	FALSE	missing	0	missing	missing	missing	missing	missing	missing	missing	1.22	FALSE	FALSE	missing	missing	FALSE	FALSE	missing	missing	missing	missing	missing	0	FALSE	missing	missing	FALSE	FALSE	missing	missing	2	FALSE	FALSE	FALSE	FALSE	FALSE	FALSE	missing	FALSE
YBL047C	EDE1	ede1	1.69461	8.72501e-06	TRUE	0.698248	FALSE	0.0461032	FALSE	2.63158	FALSE	missing	1	missing	missing	missing	missing	missing	missing	missing	missing	missing	FALSE	missing	missing	FALSE	FALSE	missing	missing	missing	missing	missing	missing	missing	missing	missing	missing	missing	missing	missing	missing	missing	missing	missing	FALSE	FALSE	FALSE	missing	FALSE
YBR033W	EDS1	eds1	1	0.993381	FALSE	0.0127571	FALSE	missing	missing	3.80952	FALSE	missing	0	missing	missing	missing	missing	missing	missing	missing	1	FALSE	FALSE	missing	missing	FALSE	FALSE	missing	missing	missing	missing	missing	0.33	FALSE	missing	missing	FALSE	FALSE	missing	missing	2	FALSE	FALSE	FALSE	FALSE	FALSE	FALSE	missing	FALSE
YPL095C	EEB1	eeb1	1.02717	0.993381	FALSE	0.0256007	FALSE	missing	missing	11.1111	FALSE	missing	0	missing	missing	missing	missing	missing	missing	missing	1	FALSE	FALSE	missing	missing	FALSE	FALSE	missing	missing	missing	missing	missing	0.33	FALSE	missing	missing	FALSE	FALSE	missing	missing	2.33	FALSE	FALSE	FALSE	FALSE	FALSE	FALSE	missing	FALSE
YGR271C-A	EFG1	efg1	0.869281	0.998119	FALSE	missing	missing	missing	missing	missing	missing	missing	0	missing	missing	missing	missing	missing	missing	missing	missing	missing	FALSE	missing	missing	FALSE	FALSE	missing	missing	missing	missing	missing	missing	missing	missing	missing	missing	missing	missing	missing	missing	missing	missing	missing	FALSE	FALSE	FALSE	FALSE	FALSE
YHL039W	EFM1	efm1	1.00535	0.993381	FALSE	0.234301	FALSE	missing	missing	1.03093	FALSE	missing	0	missing	missing	missing	missing	missing	missing	missing	missing	missing	FALSE	missing	missing	FALSE	FALSE	missing	missing	missing	missing	missing	missing	missing	missing	missing	missing	missing	missing	missing	missing	missing	missing	missing	FALSE	FALSE	FALSE	missing	FALSE
YBR271W	EFM2	efm2	0.889423	0.994773	FALSE	-0.0260327	FALSE	missing	missing	0.840336	FALSE	missing	0	missing	missing	missing	missing	missing	missing	missing	missing	missing	FALSE	missing	missing	FALSE	FALSE	missing	missing	missing	missing	missing	missing	missing	missing	missing	missing	missing	missing	missing	missing	missing	missing	missing	FALSE	FALSE	FALSE	missing	FALSE
YJR129C	EFM3	efm3	0.909091	0.993381	FALSE	-0.856964	FALSE	missing	missing	4.12371	FALSE	missing	0	missing	missing	missing	missing	missing	missing	missing	missing	missing	FALSE	missing	missing	FALSE	FALSE	missing	missing	missing	missing	missing	missing	missing	missing	missing	missing	missing	missing	missing	missing	missing	missing	missing	FALSE	FALSE	FALSE	missing	FALSE
YIL064W	EFM4	efm4	1.08025	0.988002	FALSE	0.127404	FALSE	missing	missing	6.18557	FALSE	missing	0	missing	missing	missing	missing	missing	missing	missing	0.67	FALSE	FALSE	missing	missing	FALSE	FALSE	missing	missing	missing	missing	missing	0.33	FALSE	missing	missing	FALSE	FALSE	missing	missing	0.67	FALSE	FALSE	FALSE	FALSE	FALSE	FALSE	missing	FALSE
YGR001C	EFM5	efm5	1.02959	0.993381	FALSE	0.434527	FALSE	missing	missing	4.61538	FALSE	missing	0	missing	missing	missing	missing	missing	missing	missing	missing	missing	FALSE	missing	missing	FALSE	FALSE	missing	missing	missing	missing	missing	missing	missing	missing	missing	missing	missing	missing	missing	missing	missing	missing	missing	FALSE	FALSE	FALSE	missing	FALSE
YNL024C	EFM6	efm6	0.994737	0.993381	FALSE	-0.0117298	FALSE	missing	missing	1.77515	FALSE	missing	0	missing	missing	missing	missing	missing	missing	missing	missing	missing	FALSE	missing	missing	FALSE	FALSE	missing	missing	missing	missing	missing	missing	missing	missing	missing	missing	missing	missing	missing	missing	missing	missing	missing	FALSE	FALSE	FALSE	missing	FALSE
YOR133W	EFT1	eft1	0.956284	0.993381	FALSE	0.206842	FALSE	missing	missing	3.42466	FALSE	missing	0	missing	missing	missing	missing	missing	missing	missing	missing	missing	FALSE	missing	missing	FALSE	FALSE	missing	missing	missing	missing	missing	missing	missing	missing	missing	missing	missing	missing	missing	missing	missing	missing	missing	FALSE	FALSE	FALSE	missing	FALSE
YDR385W	EFT2	eft2	1.05521	0.993381	FALSE	-0.0730971	FALSE	missing	missing	10.0719	FALSE	missing	0	missing	missing	missing	missing	missing	missing	missing	missing	missing	FALSE	missing	missing	FALSE	FALSE	missing	missing	missing	missing	missing	missing	missing	missing	missing	missing	missing	missing	missing	missing	missing	missing	missing	FALSE	FALSE	FALSE	missing	FALSE
YPL037C	EGD1	egd1	1.32335	0.171789	FALSE	0.124319	FALSE	missing	missing	5.78512	FALSE	missing	0	missing	missing	missing	missing	missing	missing	missing	0.89	FALSE	FALSE	missing	missing	FALSE	FALSE	missing	missing	missing	missing	missing	0	FALSE	missing	missing	FALSE	FALSE	missing	missing	2	FALSE	FALSE	FALSE	FALSE	FALSE	FALSE	missing	FALSE
YHR193C	EGD2	egd2	0.779904	0.998119	FALSE	0.224702	FALSE	missing	missing	4.72103	FALSE	missing	0	missing	missing	missing	missing	missing	missing	missing	missing	missing	FALSE	missing	missing	FALSE	FALSE	missing	missing	missing	missing	missing	missing	missing	missing	missing	missing	missing	missing	missing	missing	missing	missing	missing	FALSE	FALSE	FALSE	missing	FALSE
YIR007W	EGH1	egh1	0.949495	0.993381	FALSE	0.761516	FALSE	missing	missing	1.36986	FALSE	missing	0	missing	missing	missing	missing	missing	missing	missing	missing	missing	FALSE	missing	missing	FALSE	FALSE	missing	missing	missing	missing	missing	missing	missing	missing	missing	missing	missing	missing	missing	missing	missing	missing	missing	FALSE	FALSE	FALSE	missing	FALSE
YCR075W-A	EGO2	ego2	1.13072	0.898992	FALSE	missing	missing	missing	missing	missing	missing	missing	0	missing	missing	missing	missing	missing	missing	missing	missing	missing	FALSE	missing	missing	FALSE	FALSE	missing	missing	missing	missing	missing	missing	missing	missing	missing	missing	missing	missing	missing	missing	missing	missing	missing	FALSE	FALSE	FALSE	missing	FALSE
YNL327W	EGT2	egt2	1.30357	0.225961	FALSE	-0.310848	FALSE	missing	missing	1.05263	FALSE	missing	0	missing	missing	missing	missing	missing	missing	missing	missing	missing	FALSE	missing	missing	FALSE	FALSE	missing	missing	missing	missing	missing	missing	missing	missing	missing	missing	missing	missing	missing	missing	missing	missing	missing	FALSE	FALSE	FALSE	missing	FALSE
YDR036C	EHD3	ehd3	0.932692	0.993381	FALSE	-0.33751	FALSE	missing	missing	6.03448	FALSE	missing	0	missing	missing	missing	missing	missing	missing	missing	missing	missing	FALSE	missing	missing	FALSE	FALSE	missing	missing	missing	missing	missing	missing	missing	missing	missing	missing	missing	missing	missing	missing	missing	missing	missing	FALSE	FALSE	FALSE	missing	FALSE
YBR177C	EHT1	eht1	1.07065	0.993381	FALSE	0.890888	FALSE	missing	missing	2.19378	FALSE	missing	0	missing	missing	missing	missing	missing	missing	missing	missing	missing	FALSE	missing	missing	FALSE	FALSE	missing	missing	missing	missing	missing	missing	missing	missing	missing	missing	missing	missing	missing	missing	missing	missing	missing	FALSE	FALSE	FALSE	missing	FALSE
YMR031C	EIS1	eis1	1.0297	0.993381	FALSE	-0.139092	FALSE	missing	missing	7.08661	FALSE	missing	0	missing	missing	missing	missing	missing	missing	missing	missing	missing	FALSE	missing	missing	FALSE	FALSE	missing	missing	missing	missing	missing	0	FALSE	missing	missing	FALSE	FALSE	missing	missing	3	FALSE	FALSE	FALSE	FALSE	FALSE	FALSE	missing	FALSE
YDR147W	EKI1	eki1	1.12237	0.919327	FALSE	-0.953863	FALSE	missing	missing	4.14747	FALSE	missing	0	missing	missing	missing	missing	missing	missing	missing	missing	missing	FALSE	missing	missing	FALSE	FALSE	missing	missing	missing	missing	missing	missing	missing	missing	missing	missing	missing	missing	missing	missing	missing	missing	missing	FALSE	FALSE	FALSE	missing	FALSE
YNL230C	ELA1	ela1	1.08427	0.985543	FALSE	0.118568	FALSE	missing	missing	1.60428	FALSE	missing	0	missing	missing	missing	missing	missing	missing	missing	0.89	FALSE	FALSE	missing	missing	FALSE	FALSE	missing	missing	missing	missing	missing	0.33	FALSE	missing	missing	FALSE	FALSE	missing	missing	2.67	FALSE	FALSE	FALSE	FALSE	FALSE	FALSE	missing	FALSE
YPL046C	ELC1	elc1	1.10184	0.963543	FALSE	0.136575	FALSE	missing	missing	5.92593	FALSE	missing	0	missing	missing	missing	missing	missing	missing	missing	1	FALSE	FALSE	missing	missing	FALSE	FALSE	missing	missing	missing	missing	missing	0.33	FALSE	missing	missing	FALSE	FALSE	missing	missing	2.67	FALSE	FALSE	FALSE	FALSE	FALSE	FALSE	missing	FALSE
YKL160W	ELF1	elf1	1	0.993381	FALSE	-0.362302	FALSE	missing	missing	7.14286	FALSE	missing	0	missing	missing	missing	missing	missing	missing	missing	missing	missing	FALSE	missing	missing	FALSE	FALSE	missing	missing	missing	missing	missing	missing	missing	missing	missing	missing	missing	missing	missing	missing	missing	missing	missing	FALSE	FALSE	FALSE	missing	FALSE
YOR144C	ELG1	elg1	1.47127	0.00878231	TRUE	0.296978	FALSE	0.106653	TRUE	26.9051	TRUE	TRUE	4	41.7143	TRUE	TRUE	missing	2.98765	missing	FALSE	2.17	TRUE	FALSE	missing	missing	TRUE	FALSE	missing	missing	missing	missing	missing	1	TRUE	missing	missing	TRUE	TRUE	13.0952	TRUE	4	TRUE	TRUE	TRUE	TRUE	TRUE	TRUE	FALSE	TRUE
YKL048C	ELM1	elm1	11.7802	0	TRUE	2.22507	TRUE	0.0488798	TRUE	8.43373	FALSE	missing	3	missing	missing	missing	missing	missing	missing	missing	0.33	FALSE	FALSE	missing	missing	FALSE	FALSE	missing	missing	missing	missing	missing	0.67	TRUE	missing	missing	TRUE	TRUE	missing	missing	1	FALSE	FALSE	FALSE	FALSE	FALSE	FALSE	missing	FALSE
YJL196C	ELO1	elo1	1.01564	0.993381	FALSE	-0.210538	FALSE	missing	missing	5.41667	FALSE	missing	0	missing	missing	missing	missing	missing	missing	missing	missing	missing	FALSE	missing	missing	FALSE	FALSE	missing	missing	missing	missing	missing	missing	missing	missing	missing	missing	missing	missing	missing	missing	missing	missing	missing	FALSE	FALSE	FALSE	missing	FALSE
YCR034W	ELO2	elo2	1.01442	0.993381	FALSE	0.732143	FALSE	missing	missing	3.25581	FALSE	missing	0	missing	missing	missing	missing	missing	missing	missing	missing	missing	FALSE	missing	missing	FALSE	FALSE	missing	missing	missing	missing	missing	missing	missing	missing	missing	missing	missing	missing	missing	missing	missing	missing	missing	FALSE	FALSE	FALSE	missing	FALSE
YLR372W	ELO3	elo3	1.42771	0.0244221	TRUE	-0.0228369	FALSE	0.0326594	FALSE	0.641026	FALSE	missing	1	missing	missing	missing	missing	missing	missing	missing	missing	missing	FALSE	missing	missing	FALSE	FALSE	missing	missing	missing	missing	missing	missing	missing	missing	missing	missing	missing	missing	missing	missing	missing	missing	missing	FALSE	FALSE	FALSE	missing	FALSE
YGR200C	ELP2	elp2	1.42343	0.0267847	TRUE	-0.624174	FALSE	0.0317578	FALSE	0.520833	FALSE	missing	1	missing	missing	missing	missing	missing	missing	missing	1	FALSE	FALSE	missing	missing	FALSE	FALSE	missing	missing	missing	missing	missing	0	FALSE	missing	missing	FALSE	FALSE	missing	missing	2	FALSE	FALSE	FALSE	FALSE	FALSE	FALSE	missing	FALSE
YPL086C	ELP3	elp3	2.02578	1.5046e-12	TRUE	-0.103883	FALSE	0.0262113	FALSE	missing	missing	missing	1	missing	missing	missing	missing	missing	missing	missing	0.83	FALSE	FALSE	missing	missing	FALSE	FALSE	missing	missing	missing	missing	missing	0	FALSE	missing	missing	FALSE	FALSE	missing	missing	missing	missing	missing	missing	FALSE	FALSE	FALSE	missing	FALSE
YPL101W	ELP4	elp4	1.40814	0.0372537	TRUE	-0.403816	FALSE	missing	missing	1.30719	FALSE	missing	1	missing	missing	missing	missing	missing	missing	missing	0.67	FALSE	FALSE	missing	missing	FALSE	FALSE	missing	missing	missing	missing	missing	0	FALSE	missing	missing	FALSE	FALSE	missing	missing	1.67	FALSE	FALSE	FALSE	FALSE	FALSE	FALSE	missing	FALSE
YMR312W	ELP6	elp6	1.47679	0.00766824	TRUE	-1.2359	FALSE	0.0248815	FALSE	16.0622	TRUE	missing	2	missing	missing	missing	missing	missing	missing	missing	0.67	FALSE	FALSE	missing	missing	FALSE	FALSE	missing	missing	missing	missing	missing	0	FALSE	missing	missing	FALSE	FALSE	missing	missing	1	FALSE	FALSE	FALSE	FALSE	FALSE	FALSE	missing	FALSE
YIL029C	EMA17	ema17	1.08025	0.988002	FALSE	-0.329615	FALSE	missing	missing	1.02273	FALSE	missing	0	missing	missing	missing	missing	missing	missing	missing	1	FALSE	FALSE	missing	missing	FALSE	FALSE	missing	missing	missing	missing	missing	0	FALSE	missing	missing	FALSE	FALSE	missing	missing	2	FALSE	FALSE	FALSE	FALSE	FALSE	FALSE	missing	FALSE
YLR050C	EMA19	ema19	0.961722	0.993381	FALSE	-0.823217	FALSE	missing	missing	14.5695	FALSE	missing	0	missing	missing	missing	missing	missing	missing	missing	missing	missing	FALSE	missing	missing	FALSE	FALSE	missing	missing	missing	missing	missing	missing	missing	missing	missing	missing	missing	missing	missing	missing	missing	missing	missing	FALSE	FALSE	FALSE	missing	FALSE
YCR100C	EMA35	ema35	1.01786	0.993381	FALSE	0.338308	FALSE	missing	missing	3.2967	FALSE	missing	0	missing	missing	missing	missing	missing	missing	missing	missing	missing	FALSE	missing	missing	FALSE	FALSE	missing	missing	missing	missing	missing	missing	missing	missing	missing	missing	missing	missing	missing	missing	missing	missing	missing	FALSE	FALSE	FALSE	missing	FALSE
YCL045C	EMC1	emc1	0.89011	0.994773	FALSE	0.375023	FALSE	missing	missing	0.892857	FALSE	missing	0	missing	missing	missing	missing	missing	missing	missing	0.89	FALSE	FALSE	missing	missing	FALSE	FALSE	missing	missing	missing	missing	missing	0	FALSE	missing	missing	FALSE	FALSE	missing	missing	2	FALSE	FALSE	FALSE	FALSE	FALSE	FALSE	missing	FALSE
YDR056C	EMC10	emc10	0.934783	0.993381	FALSE	-1.59646	FALSE	missing	missing	4.41176	FALSE	missing	0	missing	missing	missing	missing	missing	missing	missing	missing	missing	FALSE	missing	missing	FALSE	FALSE	missing	missing	missing	missing	missing	missing	missing	missing	missing	missing	missing	missing	missing	missing	missing	missing	missing	FALSE	FALSE	FALSE	missing	FALSE
YJR088C	EMC2	emc2	0.967914	0.993381	FALSE	-0.489721	FALSE	missing	missing	1.92308	FALSE	missing	0	missing	missing	missing	missing	missing	missing	missing	missing	missing	FALSE	missing	missing	FALSE	FALSE	missing	missing	missing	missing	missing	missing	missing	missing	missing	missing	missing	missing	missing	missing	missing	missing	missing	FALSE	FALSE	FALSE	missing	FALSE
YKL207W	EMC3	emc3	1.15341	0.831242	FALSE	-0.0954909	FALSE	missing	missing	6.32184	FALSE	missing	0	missing	missing	missing	missing	missing	missing	missing	missing	missing	FALSE	missing	missing	FALSE	FALSE	missing	missing	missing	missing	missing	missing	missing	missing	missing	missing	missing	missing	missing	missing	missing	missing	missing	FALSE	FALSE	FALSE	missing	FALSE
YGL231C	EMC4	emc4	1.1716	0.777515	FALSE	0.593512	FALSE	missing	missing	0.584795	FALSE	missing	0	missing	missing	missing	missing	missing	missing	missing	missing	missing	FALSE	missing	missing	FALSE	FALSE	missing	missing	missing	missing	missing	missing	missing	missing	missing	missing	missing	missing	missing	missing	missing	missing	missing	FALSE	FALSE	FALSE	missing	FALSE
YIL027C	EMC5	emc5	1.21605	0.582062	FALSE	0.452929	FALSE	missing	missing	14.6341	FALSE	missing	0	missing	missing	missing	missing	missing	missing	missing	missing	missing	FALSE	missing	missing	FALSE	FALSE	missing	missing	missing	missing	missing	missing	missing	missing	missing	missing	missing	missing	missing	missing	missing	missing	missing	FALSE	FALSE	FALSE	missing	FALSE
YLL014W	EMC6	emc6	0.910053	0.993381	FALSE	-0.109167	FALSE	missing	missing	5.49451	FALSE	missing	0	missing	missing	missing	missing	missing	missing	missing	missing	missing	FALSE	missing	missing	FALSE	FALSE	missing	missing	missing	missing	missing	missing	missing	missing	missing	missing	missing	missing	missing	missing	missing	missing	missing	FALSE	FALSE	FALSE	missing	FALSE
YDR512C	EMI1	emi1	0.970614	0.993381	FALSE	-2.04943	FALSE	missing	missing	3.42857	FALSE	missing	0	missing	missing	missing	missing	missing	missing	missing	missing	missing	FALSE	missing	missing	FALSE	FALSE	missing	missing	missing	missing	missing	missing	missing	missing	missing	missing	missing	missing	missing	missing	missing	missing	missing	FALSE	FALSE	FALSE	missing	FALSE
YDR516C	EMI2	emi2	0.873684	0.998119	FALSE	-0.0936523	FALSE	missing	missing	3.26087	FALSE	missing	0	missing	missing	missing	missing	missing	missing	missing	missing	missing	FALSE	missing	missing	FALSE	FALSE	missing	missing	missing	missing	missing	missing	missing	missing	missing	missing	missing	missing	missing	missing	missing	missing	missing	FALSE	FALSE	FALSE	missing	FALSE
YGL200C	EMP24	emp24	1.68639	1.19455e-05	TRUE	missing	missing	0.0250321	FALSE	3.5503	FALSE	missing	1	missing	missing	missing	missing	missing	missing	missing	missing	missing	FALSE	missing	missing	FALSE	FALSE	missing	missing	missing	missing	missing	missing	missing	missing	missing	missing	missing	missing	missing	missing	missing	missing	missing	FALSE	FALSE	FALSE	missing	FALSE
YLR080W	EMP46	emp46	0.931579	0.993381	FALSE	-0.0988253	FALSE	missing	missing	2.57732	FALSE	missing	0	missing	missing	missing	missing	missing	missing	missing	missing	missing	FALSE	missing	missing	FALSE	FALSE	missing	missing	missing	missing	missing	missing	missing	missing	missing	missing	missing	missing	missing	missing	missing	missing	missing	FALSE	FALSE	FALSE	missing	FALSE
YFL048C	EMP47	emp47	1.075	0.99211	FALSE	0.253749	FALSE	missing	missing	10.6667	FALSE	missing	0	missing	missing	missing	missing	missing	missing	missing	missing	missing	FALSE	missing	missing	FALSE	FALSE	missing	missing	missing	missing	missing	missing	missing	missing	missing	missing	missing	missing	missing	missing	missing	missing	missing	FALSE	FALSE	FALSE	missing	FALSE
YER140W	EMP65	emp65	0.852632	0.998119	FALSE	-1.1271	FALSE	missing	missing	4.30108	FALSE	missing	0	missing	missing	missing	missing	missing	missing	missing	missing	missing	FALSE	missing	missing	FALSE	FALSE	missing	missing	missing	missing	missing	missing	missing	missing	missing	missing	missing	missing	missing	missing	missing	missing	missing	FALSE	FALSE	FALSE	missing	FALSE
YLR083C	EMP70	emp70	1.05789	0.993381	FALSE	0.155652	FALSE	missing	missing	7.31707	FALSE	missing	0	missing	missing	missing	missing	missing	missing	missing	missing	missing	FALSE	missing	missing	FALSE	FALSE	missing	missing	missing	missing	missing	missing	missing	missing	missing	missing	missing	missing	missing	missing	missing	missing	missing	FALSE	FALSE	FALSE	missing	FALSE
YOL158C	ENB1	enb1	0.887701	0.995148	FALSE	0.492254	FALSE	missing	missing	5.38462	FALSE	missing	0	missing	missing	missing	missing	missing	missing	missing	missing	missing	FALSE	missing	missing	FALSE	FALSE	missing	missing	missing	missing	missing	missing	missing	missing	missing	missing	missing	missing	missing	missing	missing	missing	missing	FALSE	FALSE	FALSE	missing	FALSE
YNL084C	END3	end3	1.18829	0.70838	FALSE	missing	missing	0.0412979	FALSE	1.80723	FALSE	missing	0	missing	missing	missing	missing	missing	missing	missing	0.89	FALSE	FALSE	missing	missing	FALSE	FALSE	missing	missing	missing	missing	missing	0.33	FALSE	missing	missing	FALSE	FALSE	missing	missing	2.33	FALSE	FALSE	FALSE	FALSE	FALSE	FALSE	missing	FALSE
YGR254W	ENO1	eno1	1.04865	0.993381	FALSE	0.307273	FALSE	missing	missing	0.966184	FALSE	missing	0	missing	missing	missing	missing	missing	missing	missing	missing	missing	FALSE	missing	missing	FALSE	FALSE	missing	missing	missing	missing	missing	missing	missing	missing	missing	missing	missing	missing	missing	missing	missing	missing	missing	FALSE	FALSE	FALSE	missing	FALSE
YDL161W	ENT1	ent1	0.865591	0.998119	FALSE	-0.426532	FALSE	missing	missing	0.406504	FALSE	missing	0	missing	missing	missing	missing	missing	missing	missing	missing	missing	FALSE	missing	missing	FALSE	FALSE	missing	missing	missing	missing	missing	missing	missing	missing	missing	missing	missing	missing	missing	missing	missing	missing	missing	FALSE	FALSE	FALSE	missing	FALSE
YLR206W	ENT2	ent2	1.05076	0.993381	FALSE	-0.118712	FALSE	missing	missing	0.412655	FALSE	missing	0	missing	missing	missing	missing	missing	missing	missing	missing	missing	FALSE	missing	missing	FALSE	FALSE	missing	missing	missing	missing	missing	missing	missing	missing	missing	missing	missing	missing	missing	missing	missing	missing	missing	FALSE	FALSE	FALSE	missing	FALSE
YJR125C	ENT3	ent3	0.953608	0.993381	FALSE	-0.266432	FALSE	missing	missing	2.28311	FALSE	missing	0	missing	missing	missing	missing	missing	missing	missing	missing	missing	FALSE	missing	missing	FALSE	FALSE	missing	missing	missing	missing	missing	missing	missing	missing	missing	missing	missing	missing	missing	missing	missing	missing	missing	FALSE	FALSE	FALSE	missing	FALSE
YLL038C	ENT4	ent4	0.984127	0.993381	FALSE	-0.219165	FALSE	missing	missing	7.22222	FALSE	missing	0	missing	missing	missing	missing	missing	missing	missing	missing	missing	FALSE	missing	missing	FALSE	FALSE	missing	missing	missing	missing	missing	missing	missing	missing	missing	missing	missing	missing	missing	missing	missing	missing	missing	FALSE	FALSE	FALSE	missing	FALSE
YDR153C	ENT5	ent5	0.954802	0.993381	FALSE	-0.230602	FALSE	missing	missing	6.18557	FALSE	missing	0	missing	missing	missing	missing	missing	missing	missing	missing	missing	FALSE	missing	missing	FALSE	FALSE	missing	missing	missing	missing	missing	missing	missing	missing	missing	missing	missing	missing	missing	missing	missing	missing	missing	FALSE	FALSE	FALSE	missing	FALSE
YGR071C	ENV11	env11	1.05464	0.993381	FALSE	-0.849081	FALSE	missing	missing	5.22648	FALSE	missing	0	missing	missing	missing	missing	missing	missing	missing	missing	missing	FALSE	missing	missing	FALSE	FALSE	missing	missing	missing	missing	missing	missing	missing	missing	missing	missing	missing	missing	missing	missing	missing	missing	missing	FALSE	FALSE	FALSE	missing	FALSE
YPL236C	ENV7	env7	1.06322	0.993381	FALSE	-0.640325	FALSE	missing	missing	6.20155	FALSE	missing	0	missing	missing	missing	missing	missing	missing	missing	missing	missing	FALSE	missing	missing	FALSE	FALSE	missing	missing	missing	missing	missing	missing	missing	missing	missing	missing	missing	missing	missing	missing	missing	missing	missing	FALSE	FALSE	FALSE	missing	FALSE
YOR246C	ENV9	env9	1.01657	0.993381	FALSE	-0.114277	FALSE	missing	missing	8.85417	FALSE	missing	0	missing	missing	missing	missing	missing	missing	missing	missing	missing	FALSE	missing	missing	FALSE	FALSE	missing	missing	missing	missing	missing	missing	missing	missing	missing	missing	missing	missing	missing	missing	missing	missing	missing	FALSE	FALSE	FALSE	missing	FALSE
YNL080C	EOS1	eos1	1.62121	0.000114969	TRUE	0.851086	FALSE	0.0508069	TRUE	1.5748	FALSE	missing	2	missing	missing	missing	missing	missing	missing	missing	missing	missing	FALSE	missing	missing	FALSE	FALSE	missing	missing	missing	missing	missing	missing	missing	missing	missing	missing	missing	missing	missing	missing	missing	missing	missing	FALSE	FALSE	FALSE	missing	FALSE
YMR124W	EPO1	epo1	0.876777	0.998119	FALSE	-0.125048	FALSE	missing	missing	10.989	FALSE	missing	0	missing	missing	missing	missing	missing	missing	missing	missing	missing	FALSE	missing	missing	FALSE	FALSE	missing	missing	missing	missing	missing	missing	missing	missing	missing	missing	missing	missing	missing	missing	missing	missing	missing	FALSE	FALSE	FALSE	missing	FALSE
YIL005W	EPS1	eps1	1.12963	0.899417	FALSE	-0.36014	FALSE	missing	missing	2.7027	FALSE	missing	0	missing	missing	missing	missing	missing	missing	missing	0.78	FALSE	FALSE	missing	missing	FALSE	FALSE	missing	missing	missing	missing	missing	0	FALSE	missing	missing	FALSE	FALSE	missing	missing	3	FALSE	FALSE	FALSE	FALSE	FALSE	FALSE	missing	FALSE
YHR123W	EPT1	ept1	1.01734	0.993381	FALSE	-0.401915	FALSE	missing	missing	2.85714	FALSE	missing	0	missing	missing	missing	missing	missing	missing	missing	missing	missing	FALSE	missing	missing	FALSE	FALSE	missing	missing	missing	missing	missing	missing	missing	missing	missing	missing	missing	missing	missing	missing	missing	missing	missing	FALSE	FALSE	FALSE	missing	FALSE
YHR032W	ERC1	erc1	0.822967	0.998119	FALSE	-0.299674	FALSE	missing	missing	2.89017	FALSE	missing	0	missing	missing	missing	missing	missing	missing	missing	missing	missing	FALSE	missing	missing	FALSE	FALSE	missing	missing	missing	missing	missing	missing	missing	missing	missing	missing	missing	missing	missing	missing	missing	missing	missing	FALSE	FALSE	FALSE	missing	FALSE
YDR414C	ERD1	erd1	2.17791	0	TRUE	0.220108	FALSE	0.0346154	FALSE	8	FALSE	missing	1	missing	missing	missing	missing	missing	missing	missing	1.11	FALSE	FALSE	missing	missing	FALSE	FALSE	missing	missing	missing	missing	missing	0	FALSE	missing	missing	FALSE	FALSE	missing	missing	3	FALSE	FALSE	FALSE	FALSE	FALSE	FALSE	missing	FALSE
YLR246W	ERF2	erf2	0.885057	0.995812	FALSE	-0.574405	FALSE	missing	missing	4.34783	FALSE	missing	0	missing	missing	missing	missing	missing	missing	missing	missing	missing	FALSE	missing	missing	FALSE	FALSE	missing	missing	missing	missing	missing	missing	missing	missing	missing	missing	missing	missing	missing	missing	missing	missing	missing	FALSE	FALSE	FALSE	missing	FALSE
YMR202W	ERG2	erg2	1.08366	0.987774	FALSE	-0.896022	FALSE	0.0381679	FALSE	6.29921	FALSE	missing	0	missing	missing	missing	missing	missing	missing	missing	missing	missing	FALSE	missing	missing	FALSE	FALSE	missing	missing	missing	missing	missing	missing	missing	missing	missing	missing	missing	missing	missing	2	FALSE	FALSE	FALSE	FALSE	FALSE	FALSE	missing	FALSE
YNL280C	ERG24	erg24	1.48593	0.00617057	TRUE	0.793396	FALSE	0.022158	FALSE	0.5	FALSE	missing	1	missing	missing	missing	missing	missing	missing	missing	missing	missing	FALSE	missing	missing	FALSE	FALSE	missing	missing	missing	missing	missing	0	FALSE	missing	missing	FALSE	FALSE	missing	missing	1	FALSE	FALSE	FALSE	FALSE	FALSE	FALSE	missing	FALSE
YER044C	ERG28	erg28	1.01663	0.993381	FALSE	missing	missing	0.0431373	FALSE	9.23077	FALSE	missing	0	missing	missing	missing	missing	missing	missing	missing	1	FALSE	FALSE	missing	missing	FALSE	FALSE	missing	missing	missing	missing	missing	0.33	FALSE	missing	missing	FALSE	FALSE	missing	missing	2	FALSE	FALSE	FALSE	FALSE	FALSE	FALSE	missing	FALSE
YLR056W	ERG3	erg3	1.22632	0.540953	FALSE	-1.11953	FALSE	0.0429515	FALSE	2.91262	FALSE	missing	0	missing	missing	missing	missing	missing	missing	missing	missing	missing	FALSE	missing	missing	FALSE	FALSE	missing	missing	missing	missing	missing	0	FALSE	missing	missing	FALSE	FALSE	missing	missing	1.67	FALSE	FALSE	FALSE	FALSE	FALSE	FALSE	missing	FALSE
YMR015C	ERG5	erg5	1.0559	0.993381	FALSE	-0.814404	FALSE	missing	missing	5.28634	FALSE	missing	0	missing	missing	missing	missing	missing	missing	missing	1.22	FALSE	FALSE	missing	missing	FALSE	FALSE	missing	missing	missing	missing	missing	0	FALSE	missing	missing	FALSE	FALSE	missing	missing	2	FALSE	FALSE	FALSE	FALSE	FALSE	FALSE	missing	FALSE
YML008C	ERG6	erg6	1.10397	0.959984	FALSE	-1.41901	FALSE	0.0239808	FALSE	13.2743	FALSE	missing	0	missing	missing	missing	missing	missing	missing	missing	1	FALSE	FALSE	missing	missing	FALSE	FALSE	missing	missing	missing	missing	missing	0	FALSE	missing	missing	FALSE	FALSE	missing	missing	2.67	FALSE	FALSE	FALSE	FALSE	FALSE	FALSE	missing	FALSE
YPL096C-A	ERI1	eri1	1.29801	0.243737	FALSE	missing	missing	missing	missing	missing	missing	missing	0	missing	missing	missing	missing	missing	missing	missing	missing	missing	missing	missing	missing	missing	missing	missing	missing	missing	missing	missing	missing	missing	missing	missing	missing	missing	missing	missing	missing	missing	missing	missing	FALSE	FALSE	FALSE	missing	FALSE
YFR041C	ERJ5	erj5	1.18452	0.725153	FALSE	-0.260398	FALSE	missing	missing	2.32558	FALSE	missing	0	missing	missing	missing	missing	missing	missing	missing	missing	missing	FALSE	missing	missing	FALSE	FALSE	missing	missing	missing	missing	missing	missing	missing	missing	missing	missing	missing	missing	missing	missing	missing	missing	missing	FALSE	FALSE	FALSE	missing	FALSE
YAR002C-A	ERP1	erp1	0.958763	0.993381	FALSE	0.328735	FALSE	missing	missing	7.14286	FALSE	missing	0	missing	missing	missing	missing	missing	missing	missing	missing	missing	FALSE	missing	missing	FALSE	FALSE	missing	missing	missing	missing	missing	missing	missing	missing	missing	missing	missing	missing	missing	missing	missing	missing	missing	FALSE	FALSE	FALSE	missing	FALSE
YAL007C	ERP2	erp2	1.12169	0.919327	FALSE	0.184969	FALSE	missing	missing	13.6364	FALSE	missing	0	missing	missing	missing	missing	missing	missing	missing	missing	missing	FALSE	missing	missing	FALSE	FALSE	missing	missing	missing	missing	missing	missing	missing	missing	missing	missing	missing	missing	missing	missing	missing	missing	missing	FALSE	FALSE	FALSE	missing	FALSE
YDL018C	ERP3	erp3	1	0.993381	FALSE	0.394627	FALSE	missing	missing	1.52284	FALSE	missing	0	missing	missing	missing	missing	missing	missing	missing	missing	missing	FALSE	missing	missing	FALSE	FALSE	missing	missing	missing	missing	missing	missing	missing	missing	missing	missing	missing	missing	missing	missing	missing	missing	missing	FALSE	FALSE	FALSE	missing	FALSE
YOR016C	ERP4	erp4	1.09036	0.977594	FALSE	-1.66532	FALSE	missing	missing	14.0351	FALSE	missing	0	missing	missing	missing	missing	missing	missing	missing	missing	missing	FALSE	missing	missing	FALSE	FALSE	missing	missing	missing	missing	missing	missing	missing	missing	missing	missing	missing	missing	missing	missing	missing	missing	missing	FALSE	FALSE	FALSE	missing	FALSE
YHR110W	ERP5	erp5	1.08092	0.988002	FALSE	-0.0437705	FALSE	missing	missing	1.59574	FALSE	missing	0	missing	missing	missing	missing	missing	missing	missing	missing	missing	FALSE	missing	missing	FALSE	FALSE	missing	missing	missing	missing	missing	missing	missing	missing	missing	missing	missing	missing	missing	missing	missing	missing	missing	FALSE	FALSE	FALSE	missing	FALSE
YGL002W	ERP6	erp6	1.0479	0.993381	FALSE	0.487748	FALSE	missing	missing	5.55556	FALSE	missing	0	missing	missing	missing	missing	missing	missing	missing	missing	missing	FALSE	missing	missing	FALSE	FALSE	missing	missing	missing	missing	missing	missing	missing	missing	missing	missing	missing	missing	missing	missing	missing	missing	missing	FALSE	FALSE	FALSE	missing	FALSE
YCR075C	ERS1	ers1	0.994253	0.993381	FALSE	0.645187	FALSE	missing	missing	2.34375	FALSE	missing	0	missing	missing	missing	missing	missing	missing	missing	missing	missing	FALSE	missing	missing	FALSE	FALSE	missing	missing	missing	missing	missing	missing	missing	missing	missing	missing	missing	missing	missing	missing	missing	missing	missing	FALSE	FALSE	FALSE	missing	FALSE
YBR239C	ERT1	ert1	1.29891	0.240862	FALSE	0.373962	FALSE	missing	missing	0.796813	FALSE	missing	0	missing	missing	missing	missing	missing	missing	missing	missing	missing	FALSE	missing	missing	FALSE	FALSE	missing	missing	missing	missing	missing	missing	missing	missing	missing	missing	missing	missing	missing	missing	missing	missing	missing	FALSE	FALSE	FALSE	missing	FALSE
YGL054C	ERV14	erv14	1.10112	0.963543	FALSE	0.286013	FALSE	missing	missing	3.0303	FALSE	missing	0	missing	missing	missing	missing	missing	missing	missing	missing	missing	FALSE	missing	missing	FALSE	FALSE	missing	missing	missing	missing	missing	missing	missing	missing	missing	missing	missing	missing	missing	missing	missing	missing	missing	FALSE	FALSE	FALSE	missing	FALSE
YBR210W	ERV15	erv15	0.98913	0.993381	FALSE	-0.309176	FALSE	missing	missing	1.72414	FALSE	missing	0	missing	missing	missing	missing	missing	missing	missing	missing	missing	FALSE	missing	missing	FALSE	FALSE	missing	missing	missing	missing	missing	missing	missing	missing	missing	missing	missing	missing	missing	missing	missing	missing	missing	FALSE	FALSE	FALSE	missing	FALSE
YPR037C	ERV2	erv2	0.902299	0.994751	FALSE	0.085283	FALSE	missing	missing	2.5	FALSE	missing	0	missing	missing	missing	missing	missing	missing	missing	0.67	FALSE	FALSE	missing	missing	FALSE	FALSE	missing	missing	missing	missing	missing	0	FALSE	missing	missing	FALSE	FALSE	missing	missing	2	FALSE	FALSE	FALSE	FALSE	FALSE	FALSE	missing	FALSE
YML012W	ERV25	erv25	1.03727	0.993381	FALSE	0.294031	FALSE	missing	missing	9.70874	FALSE	missing	0	missing	missing	missing	missing	missing	missing	missing	1	FALSE	FALSE	missing	missing	FALSE	FALSE	missing	missing	missing	missing	missing	0	FALSE	missing	missing	FALSE	FALSE	missing	missing	2.33	FALSE	FALSE	FALSE	FALSE	FALSE	FALSE	missing	FALSE
YGR284C	ERV29	erv29	1.4878	0.0058767	TRUE	0.144337	FALSE	0.0212014	FALSE	8.92857	FALSE	missing	1	missing	missing	missing	missing	missing	missing	missing	0.89	FALSE	FALSE	missing	missing	FALSE	FALSE	missing	missing	missing	missing	missing	0	FALSE	missing	missing	FALSE	FALSE	missing	missing	2.33	FALSE	FALSE	FALSE	FALSE	FALSE	FALSE	missing	FALSE
[truncated: 6,738 more rows]
[truncated: 5 more columns]

## Sheet: DDR hi DGIS hi Genes
ORF	gene	Hug1_Sig	Rnr3_Sig	Ddc2_Sig	Rad52D_Sig	Rad52H_Sig	DDR_Count	classicGCR_Sig	dGCR_Sig	uGCR_Sig	sGCR_Sig	tyGCR_Sig	ALF_Sig	BiM_Sig	CTF_Sig	lohmat_Sig	lohmet15_Sig	lohsam2_Sig	DR_Sig	AluIR_Sig	gaattc_Sig	DGIS_Count
[truncated: 96 more rows]

[truncated: 7 more sheets: DDR hi DGIS lo Genes, DDR hi DGIS no Genes, DDR lo DGIS hi Genes, DDR lo DGIS lo Genes, DDR lo DGIS no Genes, DDR no DGIS hi Genes, DDR no DGIS lo Genes]
